# Supplementary material for: Integrated transcriptomic and proteomic analysis of cancer-suppressive Mesocestoides corti larvae
Source: Parasit Vectors. 2026 Apr 26;19:244. doi: 10.1186/s13071-026-07391-4 (PMC13248251; doi:10.1186/s13071-026-07391-4)
Supplement: Supplementary file 8 — Additional file 8: Supplementary Table 1. Mesocestoides corti transcriptome. [file 13071_2026_7391_MOESM8_ESM.xlsx]

## Sheet: Legend
	Transcriptome	All transcripts identified in analysis with expected transcript counts >10
	Transcript	ID
	NCBI ID	ID
	NCBI annotation	Annotation
	Intepro ID	ID
	Intepro annotation	Annotation
	KEGG ID	ID
	KEGG annotation	Annotation
	Proteome presence	Whether listed transcript is also present in the proteome table
	BL avg. expected transcript count	Expected transcript count averaged across all samples in the BL group
	ICR avg. expected transcript count	Expected transcript count averaged across all samples in the ICR group
	IV avg. expected transcript count	Expected transcript count averaged across all samples in the IV group
	Overall avg. expected transcript count	Expected transcript count averaged across all samples
	In silico secretome	Transcripts with signal sequence and without intramembrane domain
	Proteome presence	Whether listed transcript is also present in the proteome
	Top 100 most transcribed	Transcripts ordered according to their average expected transcript count, listed by group, four tables in sequence
	BL position	Ranking of transcript according to average transcript count in said group, if it is otherwise unique to a group's top 100 transcripts
	ICR position	Ranking of transcript according to average transcript count in said group, if it is otherwise unique to a group's top 100 transcripts
	IV position	Ranking of transcript according to average transcript count in said group, if it is otherwise unique to a group's top 100 transcripts
	CAP superfamily	Transcripts belonging to the CAP superfamily of proteins
	Kunitz-type protease inhibitors	Transcripts of Kunitz-type protease inhibitors

## Sheet: Transcriptome
Transcript	NCBI ID	NCBI annotation	Intepro ID	Intepro annotation	KEGG ID	KEGG annotation	Proteome presence	BL avg. expected transcript count	ICR avg. expected transcript count	IV avg. transcript count	Overall avg. transcript expected count
MCU_006359-RA	emb|VDD75480.1|	unnamed protein product [Mesocestoides corti]					Yes	229456	243150	182036	218214
MCU_011338-RA	emb|CDS17097.1|	elongation factor 1 alpha [Echinococcus granulosus]	IPR795	Translational (tr)-type GTP-binding domain , Translation elongation factor EFTu/EF1A, Translation elongation factor EFTu-like, Translation elongation factor EF1A, Translation protein, Translation elongation factor EF1A/initiation factor IF2gamma, P-loop containing nucleoside triphosphate hydrolase , Tr-type G domain	K03231	EEF1A; elongation factor 1-alpha	Yes	190370	163207	182665	178747
MCU_006335-RC	emb|VDD82611.1|	unnamed protein product [Mesocestoides corti]					Yes	159521	134400	110003	134641
MCU_004466-RA	ref|XP_024348873.1|	Phosphoenolpyruvate carboxykinase [GTP] [Echinococcus granulosus]	IPR829	Phosphoenolpyruvate carboxykinase, Phosphoenolpyruvate carboxykinase, Phosphoenolpyruvate carboxykinase, Phosphoenolpyruvate carboxykinase, Phosphoenolpyruvate carboxykinase, Phosphoenolpyruvate carboxykinase	K01596	E4.1.1.32, pckA, PCK; phosphoenolpyruvate carboxykinase (GTP) [EC:4.1.1.32]	Yes	61956.3	68706.3	48985	59882.5
MCU_004164-RA	emb|CDS41196.1|	gelsolin [Echinococcus multilocularis]	IPR7122	Villin/Gelsolin , Gelsolin-like domain , ADF-H/Gelsolin-like domain superfamily , Gelsolin-like domain superfamily	K05768	GSN; gelsolin	Yes	61234	64640.4	46951.7	57608.7
MCU_013621-RA	gb|ABF46663.1|	neuronal nitric oxide synthase protein inhibitor [Taenia solium]	IPR1372	Dynein light chain, Dynein light chain, Dynein light chain superfamily	K10418	DYNLL; dynein light chain LC8-type	Yes	73978.6	64639.6	40244.5	59620.9
MCU_009604-RA	gb|ANC29539.1|	endophilin B1 [Taenia saginata]	IPR4148	BAR domain , AH/BAR domain superfamily			Yes	71411	61805.4	28899.3	54038.6
MCU_013340-RA	gb|AAT74668.2|	cysteine-rich secreted protein 2 precursor [Mesocestoides vogae]	IPR1444	CAP domain , CAP superfamily			Yes	58895.7	61741.7	2030.86	40889.4
MCU_009914-RA	emb|CDS36262.1|	Tetraspanin-5 [Echinococcus multilocularis]	IPR31	Tetraspanin, Tetraspanin, Tetraspanin/Peripherin , Tetraspanin	K06497	CD63, MLA1, TSPAN30; CD63 antigen	Yes	64172.1	58395.2	46516	56361.1
MCU_002584-RA							No	59255	54374.3	53987.3	55872.2
MCU_009707-RA	emb|VDD76883.1|	unnamed protein product [Mesocestoides corti]					Yes	51632.4	53744.1	40106.1	48494.2
MCU_013933-RA	gb|AAB18390.1|	heat shock 70kDa protein, partial [Mesocestoides corti]	IPR13126	Heat shock protein 70 family , Heat shock protein 70, Heat shock protein 70kD, Heat shock protein 70kD, ATPase	K03283	HSPA1s; heat shock 70kDa protein 1/2/6/8	Yes	45796.3	53203.5	45835.9	48278.6
MCU_003930-RB	emb|CDS27551.1|	annexin [Hymenolepis microstoma]			K17095	ANXA7_11; annexin A7/11	No	53483.3	48689.4	42009.8	48060.8
MCU_006691-RB	ref|XP_024351706.1|	Polyadenylate-binding protein [Echinococcus granulosus]	IPR54	RNA recognition motif domain , Polyadenylate-binding protein/Hyperplastic disc protein , RNA recognition motif domain, Polyadenylate binding protein, Nucleotide-binding alpha-beta plait domain superfamily , RNA-binding domain superfamily , PABC (PABP) domain , PABP	K13126	PABPC; polyadenylate-binding protein	Yes	46146.7	45057.5	57034.9	49413
MCU_009252-RB	gb|ABR24229.1|	gyceraldehyde-3-phosphate dehydrogenase [Taenia solium]	IPR6424	Glyceraldehyde-3-phosphate dehydrogenase, Glyceraldehyde 3-phosphate dehydrogenase, Glyceraldehyde 3-phosphate dehydrogenase, Glyceraldehyde 3-phosphate dehydrogenase, Glyceraldehyde/Erythrose phosphate dehydrogenase family , NAD(P)-binding domain superfamily	K00134	GAPDH, gapA; glyceraldehyde 3-phosphate dehydrogenase [EC:1.2.1.12]	Yes	44919.5	44509.9	51883.6	47104.3
MCOS_0001058901-mRNA-1	ref|XP_013196887.1|	PREDICTED: polyubiquitin, partial [Amyelois transitella]					No	47527.2	43316.2	48534.7	46459.4
MCU_000689-RA	emb|CDI96707.1|	annexin [Echinococcus multilocularis]	IPR1464	Annexin , Annexin repeat, Annexin repeat , Annexin superfamily	K17095	ANXA7_11; annexin A7/11	Yes	43077	40360.7	28605.5	37347.7
MCU_008886-RA	ref|WP_155383642.1|	actin, cytoplasmic 2 [Nitriliruptoraceae bacterium ZYF776]	IPR4	Actin family , Actin, Actin/actin-like conserved site , ATPase	K05692	ACTB_G1; actin beta/gamma 1	Yes	41614	37255	46499.6	41789.5
MCU_007765-RD	emb|CDS39654.1|	calpain [Echinococcus multilocularis]	IPR169	Cysteine peptidase, Peptidase C2, EF-hand domain pair , Peptidase C2, Peptidase C2, Peptidase C2, Calpain subdomain III , Calpain large subunit, Papain-like cysteine peptidase superfamily	K08585	CAPNN; calpain, invertebrate [EC:3.4.22.-]	Yes	34671.7	36534.5	41923.5	37709.9
MCU_004182-RA	gb|AVI57695.1|	enolase A [Taenia crassiceps]	IPR941	Enolase , Enolase, Enolase, Enolase, Enolase-like, Enolase-like	K01689	ENO, eno; enolase [EC:4.2.1.11]	Yes	33106.6	35809.5	41267.1	36727.8
MCU_010781-RA	ref|XP_024353253.1|	Small heat shock protein p36 [Echinococcus granulosus]	IPR1436	Alpha crystallin/Small heat shock protein, Alpha crystallin/Hsp20 domain , HSP20-like chaperone , Small heat shock protein p36, Small heat shock protein p36			Yes	46380.6	34842.3	40240.9	40487.9
MCU_008611-RA	ref|XP_024348028.1|	Actin, cytoplasmic 2 [Echinococcus granulosus]	IPR4	Actin family , Actin, Actin/actin-like conserved site , ATPase	K05692	ACTB_G1; actin beta/gamma 1	Yes	29831	33809.5	57543.6	40394.7
MCU_001808-RA	ref|WP_155383749.1|	14-3-3 family protein [Nitriliruptoraceae bacterium ZYF776]	IPR38	14-3-3 protein , 14-3-3 protein, 14-3-3 domain , 14-3-3 domain superfamily	K06630	YWHAE; 14-3-3 protein epsilon	Yes	35754.7	33776.6	29851.2	33127.5
MCU_004227-RA	ref|XP_024350533.1|	Actin [Echinococcus granulosus]	IPR4	Actin family , Actin, Actin/actin-like conserved site , ATPase			Yes	32577.3	32594.2	21071.4	28747.6
MCU_008646-RA	sp|F1C7I4.1|	RecName: Full=Malate dehydrogenase, cytoplasmic; AltName: Full=Cytosolic malate dehydrogenase [Taenia solium]	IPR1236	Lactate/malate dehydrogenase, L-lactate/malate dehydrogenase , Malate dehydrogenase, Malate dehydrogenase, Lactate dehydrogenase/glycoside hydrolase, Lactate/malate dehydrogenase, NAD(P)-binding domain superfamily	K00025	MDH1; malate dehydrogenase [EC:1.1.1.37]	Yes	28477.3	30150.4	34603.1	31076.9
MCU_000159-RA	emb|CDS28252.1|	tetraspanin [Hymenolepis microstoma]	IPR8952	Tetraspanin, Tetraspanin/Peripherin	K06497	CD63, MLA1, TSPAN30; CD63 antigen	Yes	32324.3	28535.3	25028.9	28629.5
MCU_010729-RA	ref|XP_024355704.1|	Fructose-bisphosphate aldolase [Echinococcus granulosus]	IPR741	Fructose-bisphosphate aldolase, Aldolase-type TIM barrel , Fructose-bisphosphate aldolase class-I active site	K01623	ALDO; fructose-bisphosphate aldolase, class I [EC:4.1.2.13]	Yes	27356.2	28015.6	29494.5	28288.8
MCU_001595-RA	gb|AAT74668.2|	cysteine-rich secreted protein 2 precursor [Mesocestoides vogae]	IPR1444	CAP domain , CAP superfamily	K20412	PI16, CRISP9, CD364; peptidase inhibitor 16	Yes	13906.9	27328	5005.67	15413.5
MCU_001095-RA	emb|CDI97321.1|	expressed conserved protein [Echinococcus multilocularis]					Yes	30302.7	27218.1	37724.1	31748.3
MCU_013348-RA	emb|CDS15207.1|	PP-binding domain containing protein [Echinococcus granulosus]					No	30654.4	27000	36165.9	31273.4
MCU_011677-RA	emb|CDS16437.1|	tubulin alpha chain [Echinococcus granulosus]	IPR217	Tubulin , Alpha tubulin , Tubulin/FtsZ, Tubulin/FtsZ, Tubulin, Tubulin/FtsZ, Tubulin, Tubulin/FtsZ, Tubulin/FtsZ-like	K07374	TUBA; tubulin alpha	Yes	28407.7	26877.5	34167	29817.4
MCU_011784-RA	emb|CAA65097.1|	ferritin [Taenia saginata]	IPR1519	Ferritin , Ferritin/DPS protein domain , Ferritin-like diiron domain , Ferritin-like superfamily , Ferritin-like , Ferritin	K00522	FTH1; ferritin heavy chain [EC:1.16.3.2]	Yes	35975.8	24749.2	29072.3	29932.4
MCU_007892-RA	emb|CDS25419.1|	expressed conserved protein [Hymenolepis microstoma]					Yes	35646.7	23597.1	9586.95	22943.6
MCU_003707-RA	dbj|BAJ07359.1|	cyclophilin [Hydatigera taeniaeformis]	IPR213	Cyclophilin-type peptidyl-prolyl cis-trans isomerase domain , Cyclophilin-type peptidyl-prolyl cis-trans isomerase, Cyclophilin-type peptidyl-prolyl cis-trans isomerase , Cyclophilin-like domain superfamily			Yes	30225	23023.5	20877.9	24708.8
MCU_003695-RA	ref|XP_024348996.1|	Glutamate dehydrogenase 2 [Echinococcus granulosus]	IPR695	Glutamate/phenylalanine/leucine/valine/L-tryptophan dehydrogenase , Glutamate/phenylalanine/leucine/valine/L-tryptophan dehydrogenase, Glutamate/phenylalanine/leucine/valine/L-tryptophan dehydrogenase, Glutamate dehydrogenase , Leu/Phe/Val dehydrogenases active site , NAD(P) binding domain of glutamate dehydrogenase , NAD(P)-binding domain superfamily , Aminoacid dehydrogenase-like	K00261	GLUD1_2, gdhA; glutamate dehydrogenase (NAD(P)+) [EC:1.4.1.3]	Yes	25495.4	22657.8	17836.7	21996.6
MCU_003146-RA	emb|CUT99518.1|	oxalate:formate antiporter [Echinococcus multilocularis]	IPR1171	Major facilitator superfamily , Major facilitator superfamily domain , MFS transporter superfamily			Yes	19395.7	22489.1	18612.5	20165.8
MCU_009118-RA	gb|ABO93625.3|	fatty acid binding protein b [Mesocestoides vogae]	IPR463	Cytosolic fatty-acid binding , Lipocalin/cytosolic fatty-acid binding domain , Calycin , Intracellular lipid binding protein			Yes	31385.6	22373.3	18470.9	24076.6
MCU_008048-RA	emb|CDS22827.1|	tegumental antigen [Echinococcus granulosus]	IPR1372	Dynein light chain, EF-hand domain , EF-hand domain pair , EF-Hand 1, Dynein light chain superfamily	K10412	DNAL4; dynein light chain 4, axonemal	Yes	22208.8	21458.7	16519.7	20062.4
MCU_002729-RA	ref|XP_024347720.1|	Translationally-controlled tumor protein [Echinococcus granulosus]	IPR1157	Mss4-like superfamily , Mss4/translationally controlled tumour-associated TCTP , Translationally controlled tumour protein, Translationally controlled tumour protein , Translationally controlled tumour protein (TCTP) domain			Yes	31650.2	21130.8	32721.5	28500.8
MCU_000713-RB	emb|CDS23982.1|	major vault protein [Echinococcus granulosus]	IPR2499	Major vault protein, Major vault protein, Band 7/SPFH domain superfamily , Major vault protein , Major vault protein repeat domain 3 , Major vault protein repeat domain 2 , Major vault protein repeat domain 4 , Major vault protein repeat domain , Major vault protein repeat domain superfamily , Major vault protein repeat domain 2 superfamily	K17266	MVP; major vault protein	Yes	19503.4	20924.4	16067.4	18831.7
MCU_007046-RA	emb|CDS21833.1|	annexin [Echinococcus granulosus]			K17089	ANXA3; annexin A3	No	21174.6	20662.7	9376.85	17071.4
MCU_005554-RA	emb|CDS38034.1|	calmodulin-related protein [Echinococcus multilocularis]	IPR248	EF-hand domain , EF-hand domain pair , EF-Hand 1	K02183	CALM; calmodulin	Yes	28779.8	20010.3	18643.3	22477.8
MCU_009132-RA	gb|AAT74668.2|	cysteine-rich secreted protein 2 precursor [Mesocestoides vogae]	IPR3594	CAP superfamily			Yes	16791	19914.2	12576.1	16427.1
MCU_009411-RA	emb|CDS36770.1|	intestinal type alkaline phosphatase 1 [Echinococcus multilocularis]	IPR1952	Alkaline phosphatase , Alkaline-phosphatase-like, Alkaline phosphatase	K01077	E3.1.3.1, phoA, phoB; alkaline phosphatase [EC:3.1.3.1]	Yes	14691.5	19865.9	1800.77	12119.4
MCU_014134-RA	emb|VDD83705.1|	unnamed protein product [Mesocestoides corti]	IPR3594	CAP superfamily	K20412	PI16, CRISP9, CD364; peptidase inhibitor 16	Yes	17902.2	19850.2	11157.3	16303.2
MCU_004166-RG	ref|XP_024348250.1|	Severin [Echinococcus granulosus]	IPR7122	Villin/Gelsolin , Gelsolin-like domain , ADF-H/Gelsolin-like domain superfamily	K05768	GSN; gelsolin	Yes	20758.5	19691.7	20541.5	20330.6
MCU_009754-RA	ref|XP_024348047.1|	GLIPR1-like protein [Echinococcus granulosus]	IPR1283	Cysteine-rich secretory protein-related , CAP domain , CAP superfamily	K24834	GLIPR1; glioma pathogenesis-related protein 1	Yes	14102.6	19133.2	6444.18	13226.6
MCU_007046-RB	emb|CDI98110.1|	annexin [Echinococcus multilocularis]	IPR1464	Annexin , Annexin repeat, Annexin repeat , Annexin superfamily	K17095	ANXA7_11; annexin A7/11	Yes	18693.6	18759.3	8540.42	15331.1
MCU_009832-RA	gb|AAK52725.1|	calcium binding protein calreticulin precursor [Taenia solium]	IPR158	Calreticulin/calnexin , Calreticulin/calnexin, Calreticulin , Concanavalin A-like lectin/glucanase domain superfamily , Calreticulin/calnexin	K08057	CALR; calreticulin	Yes	14918.4	18498.2	15389.8	16268.8
MCU_010957-RA	emb|CDS43135.1|	expressed protein [Echinococcus multilocularis]	IPR27417	P-loop containing nucleoside triphosphate hydrolase	K11997	TRIM2_3; tripartite motif-containing protein 2/3	Yes	19860.4	18326.7	12720.1	16969.1
MCU_011039-RA	gb|ACM89281.1|	2-cys peroxiredoxin [Taenia solium]	IPR866	Alkyl hydroperoxide reductase subunit C/ Thiol specific antioxidant , Thioredoxin domain , Peroxiredoxin, Peroxiredoxin, Thioredoxin-like superfamily			Yes	17245.8	18067.5	17605	17639.4
MCU_008921-RC	gb|AAT74668.2|	cysteine-rich secreted protein 2 precursor [Mesocestoides vogae]					No	20898.7	17706.5	9378.48	15994.6
MCU_002770-RA	emb|CDS23418.1|	mRNA binding protein [Echinococcus granulosus]	IPR6861	Hyaluronan/mRNA-binding protein , RNA binding protein HABP4/SERBP1-like	K13199	SERBP1; plasminogen activator inhibitor 1 RNA-binding protein	Yes	21505.4	17700.9	16695.8	18634.1
MCU_004166-RE	ref|XP_024348250.1|	Severin [Echinococcus granulosus]	IPR7122	Villin/Gelsolin , Gelsolin-like domain , ADF-H/Gelsolin-like domain superfamily	K05768	GSN; gelsolin	Yes	16546.3	17591.7	17344.8	17160.9
MCU_008439-RB	emb|CDS16232.1|	elongation factor 2 [Echinococcus granulosus]	IPR64	Elongation factor EFG, Translational (tr)-type GTP-binding domain , Translation elongation factor EFTu-like, Small GTP-binding protein domain , Translation elongation factor EFG/EF2, Translation protein, Small ribosomal subunit protein uS5 domain 2-type fold, Ribosomal protein uS5 domain 2-type superfamily , P-loop containing nucleoside triphosphate hydrolase , Tr-type G domain, EF-G domain III/V…	K03234	EEF2; elongation factor 2	Yes	14767.5	17454.2	20082.6	17434.7
MCU_008355-RA	emb|CDS42880.1|	14-3-3 protein zeta:delta [Echinococcus multilocularis]	IPR38	14-3-3 protein , 14-3-3 domain , 14-3-3 domain superfamily	K16197	YWHAB_Q_Z; 14-3-3 protein beta/theta/zeta	Yes	22998.9	16934.5	17777	19236.8
MCU_004408-RA	emb|CDS19989.1|	ribosomal protein l5 [Echinococcus granulosus]	IPR5485	Large ribosomal subunit protein uL18 eukaryotic/archaeal , Large ribosomal subunit protein uL18	K02932	RP-L5e, RPL5; large subunit ribosomal protein L5e	Yes	21040	16750.6	18883.3	18891.3
MCU_002909-RA	sp|Q8MUA4.1|	RecName: Full=14-3-3 protein homolog 2 [Echinococcus granulosus]	IPR38	14-3-3 protein , 14-3-3 protein, 14-3-3 domain , 14-3-3 domain superfamily	K16197	YWHAB_Q_Z; 14-3-3 protein beta/theta/zeta	Yes	22599.4	16502.7	22898.6	20666.9
MCU_007338-RA	ref|XP_024352714.1|	60S ribosomal protein L3 [Echinococcus granulosus]	IPR597	Large ribosomal subunit protein uL3 , Translation protein, Large ribosomal subunit protein uL3, Ribosomal protein L3, Large ribosomal subunit protein uL3	K02925	RP-L3e, RPL3; large subunit ribosomal protein L3e	Yes	14793.7	16465.2	16790	16016.3
MCOS_0000252301-mRNA-1	ref|WP_155383550.1|	molecular chaperone HtpG [Nitriliruptoraceae bacterium ZYF776]	IPR144	Heat shock protein Hsp90 family , Ribosomal protein uS5 domain 2-type superfamily , HSP90	K04079	HSP90A, htpG; molecular chaperone HtpG	Yes	12451.7	16431.3	10094	12992.4
MCOS_0000492601-mRNA-1	dbj|BAV82536.1|	cytochrome c oxidase subunit II [Mesocestoides corti]			K02261	COX2; cytochrome c oxidase subunit 2	No	26662.6	16425	30032.8	24373.5
MCU_007290-RA	emb|VDM25389.1|	unnamed protein product [Hydatigera taeniaeformis]	IPR1444	CAP domain , CAP superfamily	K20412	PI16, CRISP9, CD364; peptidase inhibitor 16	Yes	13864.2	16011.6	9008.09	12961.3
MCU_006351-RA	emb|CUT99040.1|	atp:adp antiporter [Echinococcus multilocularis]	IPR267	Mitochondrial carrier protein , ADP/ATP carrier protein, Mitochondrial substrate/solute carrier , Mitochondrial carrier domain superfamily	K05863	SLC25A4S, ANT; solute carrier family 25 (mitochondrial adenine nucleotide translocator), member 4/5/6/31	Yes	16139.5	16007.9	14817.3	15654.9
MCU_000244-RA	emb|CDS41894.1|	cd63 antigen [Echinococcus multilocularis]	IPR31	Tetraspanin, Tetraspanin, Tetraspanin/Peripherin	K06497	CD63, MLA1, TSPAN30; CD63 antigen	Yes	16819.4	15791.8	20005.9	17539.1
MCU_011535-RA	gb|AAT74668.2|	cysteine-rich secreted protein 2 precursor [Mesocestoides vogae]	IPR1444	CAP domain , CAP superfamily	K24834	GLIPR1; glioma pathogenesis-related protein 1	Yes	13869.8	15767.3	656.297	10097.8
MCU_007183-RA	ref|NP_001187713.1|	DnaJ-like protein subfamily a member 4 [Ictalurus punctatus]	IPR135	Heat shock protein DnaJ, DnaJ domain , Chaperone DnaJ, HSP40/DnaJ peptide-binding , Chaperone DnaJ , DnaJ domain, Heat shock protein DnaJ, Chaperone J-domain superfamily , DnaJ homolog subfamily A member 1/2-like	K09502	DNAJA1; DnaJ homolog subfamily A member 1	Yes	13417.6	15530.7	18900.5	15949.6
MCU_009410-RA	ref|XP_024348057.1|	Alkaline phosphatase [Echinococcus granulosus]	IPR1952	Alkaline phosphatase , Alkaline-phosphatase-like, Alkaline phosphatase	K01077	E3.1.3.1, phoA, phoB; alkaline phosphatase [EC:3.1.3.1]	Yes	12240.4	15309.3	978.875	9509.5
MCU_008660-RA	ref|WP_155384091.1|	translation initiation factor IF-5A, partial [Nitriliruptoraceae bacterium ZYF776]	IPR1884	Translation elongation factor IF5A-like , Translation protein SH3-like domain superfamily , Nucleic acid-binding, Large ribosomal subunit protein uL2, Translation elongation factor, Translation elongation factor, Translation initiation factor 5A-like	K03263	EIF5A; translation initiation factor 5A	Yes	22432.1	15097.7	21521.6	19683.8
MCU_003804-RA	emb|VDD81397.1|	unnamed protein product [Mesocestoides corti]					No	16375	14891.9	19717.9	16994.9
MCU_003708-RB	emb|CDS41550.1|	myosin heavy chain [Echinococcus multilocularis]	IPR48	IQ motif, Myosin head, Myosin tail , Myosin, Myosin S1 fragment, DNA repair protein XRCC4-like, P-loop containing nucleoside triphosphate hydrolase , Kinesin motor domain superfamily	K17751	MYH6_7; myosin heavy chain 6/7	Yes	11825.7	14822	9798.15	12148.6
MCU_010437-RA	emb|CDS20252.1|	Thymosin beta 4 [Echinococcus granulosus]	IPR1152	Beta-thymosin , WH2 domain , Beta-thymosin superfamily			Yes	21459.3	14493.8	22868.1	19607.1
MCU_000245-RA	sp|Q95PU1.1|	RecName: Full=Tropomyosin [Echinococcus multilocularis]	IPR533	Tropomyosin	K10373	TPM1; tropomyosin 1	Yes	15148.1	14251.5	12876.8	14092.2
MCU_006704-RA	ref|XP_024353845.1|	60S ribosomal protein L6 [Echinococcus granulosus]	IPR915	Large ribosomal subunit protein eL6 , Translation protein SH3-like domain superfamily , Large ribosomal subunit protein uL2, Large ribosomal subunit protein eL6	K02934	RP-L6e, RPL6; large subunit ribosomal protein L6e	Yes	19228.5	13773.9	15679.3	16227.3
MCU_005266-RA	emb|CDS24780.1|	60S ribosomal protein L10 [Echinococcus granulosus]	IPR1197	Ribosomal protein L10e , Large ribosomal subunit protein uL16 domain , Large ribosomal subunit protein uL16, Large ribosomal subunit protein uL16 superfamily , Large ribosomal subunit protein uL16	K02866	RP-L10e, RPL10; large subunit ribosomal protein L10e	Yes	17517.8	13560	13186.5	14754.8
MCU_008047-RA	gb|ABN14960.1|	calcium-binding protein, partial [Taenia asiatica]	IPR1372	Dynein light chain, EF-hand domain pair , Dynein light chain superfamily			Yes	16764.4	13343.6	14894.6	15000.9
MCU_004169-RA	emb|CDS41207.1|	expressed conserved protein [Echinococcus multilocularis]					Yes	16515.9	13242.3	16999.5	15585.9
MCU_011195-RA	gb|ADK25713.1|	lactate dehydrogenase [Echinococcus granulosus]	IPR1236	Lactate/malate dehydrogenase, L-lactate/malate dehydrogenase , L-lactate dehydrogenase , Lactate dehydrogenase/glycoside hydrolase, L-lactate dehydrogenase, Lactate/malate dehydrogenase, NAD(P)-binding domain superfamily	K00016	LDH, ldh; L-lactate dehydrogenase [EC:1.1.1.27]	Yes	17238.6	13241.4	10628.8	13702.9
MCU_012483-RA	emb|CDS24168.1|	expressed protein [Echinococcus granulosus]	IPR21712	Uncharacterised domain UPF0506			Yes	16659.4	13200.7	17502	15787.3
MCU_009753-RA	emb|CDS35452.2|	glioma pathogenesis protein 1 [Echinococcus multilocularis]	IPR1283	Cysteine-rich secretory protein-related , CAP domain , CAP superfamily			Yes	10930.3	12766.1	4294.69	9330.38
MCU_000053-RA	emb|CDS41911.1|	glutamine synthetase [Echinococcus multilocularis]	IPR8146	Glutamine synthetase, Glutamine synthetase, Glutamine synthetase/guanido kinase, Glutamine synthetase, Glutamine synthetase, Glutamine synthetase	K01915	glnA, GLUL; glutamine synthetase [EC:6.3.1.2]	Yes	11891.1	12685.8	24503	16360
MCU_004789-RA	emb|CDS20666.1|	ectonucleotide pyrophosphatase:phosphodiesterase [Echinococcus granulosus]	IPR2591	Type I phosphodiesterase/nucleotide pyrophosphatase/phosphate transferase , Alkaline-phosphatase-like	K18398	ENPP5; ectonucleotide pyrophosphatase/phosphodiesterase family member 5 [EC:3.1.-.-]	Yes	11246.3	12619.7	3416.71	9094.21
MCU_001498-RA	emb|CDS41143.1|	40S ribosomal protein S15 [Echinococcus multilocularis]	IPR2222	Small ribosomal subunit protein uS19 , Ribosomal protein S19A/S15e , Small ribosomal subunit protein uS19, Small ribosomal subunit protein uS19	K02958	RP-S15e, RPS15; small subunit ribosomal protein S15e	Yes	19193.3	12552	17827.1	16524.1
MCU_009121-RA	gb|ABO93626.3|	fatty acid binding protein a [Mesocestoides vogae]	IPR463	Cytosolic fatty-acid binding , Lipocalin/cytosolic fatty-acid binding domain , Calycin , Intracellular lipid binding protein			Yes	17030.6	12528.5	15014	14857.7
MCU_010124-RA	emb|VDD77059.1|	unnamed protein product [Mesocestoides corti]					Yes	11619.2	12505	8058.64	10727.6
MCU_004472-RA	emb|CDS24747.1|	Acidic leucine rich nuclear phosphoprotein [Echinococcus granulosus]	IPR1611	Leucine-rich repeat , Leucine-rich repeat domain superfamily , Acidic leucine-rich nuclear phosphoprotein 32	K18646	ANP32A_C_D; acidic leucine-rich nuclear phosphoprotein 32 family member A/C/D	Yes	12827.3	12461	15690.5	13659.6
MCU_004116-RB	gb|AAT74668.2|	cysteine-rich secreted protein 2 precursor [Mesocestoides vogae]	IPR1283	Cysteine-rich secretory protein-related , CAP domain , CAP superfamily			Yes	16778.8	12151.6	61476.4	30135.6
MCU_008445-RB	emb|CDS42894.1|	expressed conserved protein [Echinococcus multilocularis]					No	12137.5	12080.6	6816.59	10344.9
MCU_008387-RA	emb|CDS17972.1|	ribosomal protein L9 [Echinococcus granulosus]	IPR72	Large ribosomal subunit protein uL6-like , Large ribosomal subunit protein uL6, Large ribosomal subunit protein uL6, Large ribosomal subunit protein uL6-like	K02940	RP-L9e, RPL9; large subunit ribosomal protein L9e	Yes	19283.2	12039.3	20108.1	17143.6
MCU_006217-RA	ref|XP_024348047.1|	GLIPR1-like protein [Echinococcus granulosus]	IPR1283	Cysteine-rich secretory protein-related , CAP domain , CAP superfamily	K24243	CRISPLD; cysteine-rich secretory protein LCCL domain-containing	Yes	11214	12032.7	10819.6	11355.4
MCU_001914-RA	emb|CDS39329.1|	expressed protein [Echinococcus multilocularis]	IPR1372	Dynein light chain, Dynein light chain superfamily			Yes	14784.1	12017.5	11831.7	12877.8
MCU_003917-RA	ref|XP_024352446.1|	Cofilin/actin-depolymerizing factor [Echinococcus granulosus]	IPR218	Actin-depolymerising factor homology domain , ADF/Cofilin , ADF-H/Gelsolin-like domain superfamily	K05765	CFL; cofilin	Yes	15378.6	11926.3	16284.6	14529.8
MCU_012000-RA	ref|XP_024351044.1|	ADP-ribosylation factor [Echinococcus granulosus]	IPR5225	Small GTP-binding protein domain , Small GTPase superfamily, P-loop containing nucleoside triphosphate hydrolase , ADP-ribosylation factor 1-5	K07937	ARF1_2; ADP-ribosylation factor 1/2	Yes	12105.3	11896.4	10489.8	11497.2
MCOS_0000472401-mRNA-1	ref|XP_013788716.1|	polyubiquitin [Limulus polyphemus]	IPR626	Ubiquitin-like domain , Ubiquitin conserved site , Ubiquitin domain , Ubiquitin-like domain superfamily			Yes	13250.7	11866.7	11948.5	12355.3
MCU_013777-RA	emb|CDS32687.1|	60S ribosomal protein L8 [Hymenolepis microstoma]	IPR2171	Large ribosomal subunit protein uL2 , Translation protein SH3-like domain superfamily , Nucleic acid-binding, Large ribosomal subunit protein uL2, Large ribosomal subunit protein uL2, Large ribosomal subunit protein uL2, Large ribosomal subunit protein uL2, Large ribosomal subunit protein uL2	K02938	RP-L8e, RPL8; large subunit ribosomal protein L8e	Yes	14323.4	11760.2	13896.3	13326.6
MCU_007292-RA	gb|AAT74668.2|	cysteine-rich secreted protein 2 precursor [Mesocestoides vogae]	IPR1283	Cysteine-rich secretory protein-related , CAP domain , CAP superfamily	K24243	CRISPLD; cysteine-rich secretory protein LCCL domain-containing	Yes	17600.6	11655.6	34658.1	21304.8
MCU_002840-RB	gb|ADQ26722.1|	tropomyosin 2 high molecular weight isoform, partial [Mesocestoides corti]			K10373	TPM1; tropomyosin 1	No	10349.7	11594.1	5297.02	9080.29
MCOS_0000740801-mRNA-1	ref|NP_001187401.1|	tubulin beta-2 chain [Ictalurus punctatus]	IPR217	Tubulin , Beta tubulin , Tubulin/FtsZ, Tubulin/FtsZ, Beta tubulin, Tubulin, Tubulin/FtsZ, Tubulin, Tubulin/FtsZ, Tubulin/FtsZ-like	K07375	TUBB; tubulin beta	Yes	11562.2	11591.4	11235.6	11463
MCU_012876-RA	emb|CDS39701.1|	expressed protein [Echinococcus multilocularis]	IPR21712	Uncharacterised domain UPF0506			Yes	11883.6	11541.6	5931.22	9785.48
MCU_005007-RA	ref|XP_024351061.1|	60S ribosomal protein L15 [Echinococcus granulosus]	IPR439	Large ribosomal subunit protein eL15 , Ribosomal protein uL23/eL15/eS24 core domain superfamily , Large ribosomal subunit protein eL15, Large ribosomal subunit protein eL15 core domain superfamily	K02877	RP-L15e, RPL15; large subunit ribosomal protein L15e	Yes	15328.4	11493.7	14887.3	13903.2
MCU_000027-RB	emb|CAA65728.1|	myosin-like protein [Taenia saginata]	IPR299	FERM domain , Ezrin/radixin/moesin-like , Moesin tail domain superfamily , Ezrin/radixin/moesin , Ezrin/radixin/moesin, PH-like domain superfamily , FERM/acyl-CoA-binding protein superfamily , FERM, FERM, FERM central domain , Band 4.1 domain , Ubiquitin-like domain superfamily , FERM superfamily, ERM family	K05762	RDX; radixin	Yes	11408.2	11489.3	11987.4	11628.3
MCU_006017-RB	emb|CDS36936.1|	triosephosphate isomerase [Echinococcus multilocularis]	IPR652	Triosephosphate isomerase , Aldolase-type TIM barrel , Triosephosphate isomerase, Triosephosphate isomerase, Triosephosphate isomerase superfamily	K01803	TPI, tpiA; triosephosphate isomerase (TIM) [EC:5.3.1.1]	Yes	11283	11489.1	10274.3	11015.5
MCU_000764-RA	emb|CDS22141.1|	expressed conserved protein [Echinococcus granulosus]					No	12649.1	11354.9	7807.66	10603.9
MCU_012063-RA	emb|CDS33374.1|	myosin essential light chain [Hymenolepis microstoma]	IPR248	EF-hand domain , EF-hand domain pair	K12751	MYL6; myosin light chain 6	Yes	14078.7	11291.4	8139.57	11169.9
MCU_008118-RC	emb|CDS36262.1|	Tetraspanin-5 [Echinococcus multilocularis]	IPR31	Tetraspanin, Tetraspanin, Tetraspanin/Peripherin	K06497	CD63, MLA1, TSPAN30; CD63 antigen	Yes	12214.8	11226.3	7884.25	10441.8
MCU_008538-RA	emb|CDS22518.1|	ribosomal protein S3 [Echinococcus granulosus]	IPR1351	Small ribosomal subunit protein uS3, K Homology domain, Ribosomal protein S3, K homology domain superfamily, K homology domain-like, Small ribosomal subunit protein uS3, Ribosomal protein S3	K02985	RP-S3e, RPS3; small subunit ribosomal protein S3e	Yes	14207.3	11209.6	12693.1	12703.3
MCU_008154-RA	dbj|BAF02516.1|	cathepsin L-like proteinase [Echinococcus multilocularis]	IPR169	Cysteine peptidase, Peptidase C1A, Peptidase C1A , Cathepsin propeptide inhibitor domain (I29) , Cysteine peptidase, Cysteine peptidase, Papain-like cysteine peptidase superfamily , Papain-like cysteine endopeptidase	K01365	CTSL; cathepsin L [EC:3.4.22.15]	Yes	12462.8	11119.1	35843.6	19808.5
MCU_008111-RA	gb|AAK29203.1|	ribosomal protein S15a [Taenia solium]	IPR63	Small ribosomal subunit protein uS8 , Small ribosomal subunit protein uS8 superfamily , Small ribosomal subunit protein uS8	K02957	RP-S15Ae, RPS15A; small subunit ribosomal protein S15Ae	Yes	16036.6	11045.8	13189.7	13424
MCU_007007-RA	emb|CDS31980.1|	Ribosomal protein L35A [Hymenolepis microstoma]	IPR178	Ribosomal protein L35A , Translation protein, Large ribosomal subunit protein eL33 superfamily	K02917	RP-L35Ae, RPL35A; large subunit ribosomal protein L35Ae	Yes	15935.1	11044.3	15177.4	14052.3
MCU_001052-RA	ref|XP_024354052.1|	40S ribosomal protein S9 [Echinococcus granulosus]	IPR1912	Small ribosomal subunit protein uS4, RNA-binding S4 domain , Ribosomal protein S4/S9, Small ribosomal subunit protein uS4, Small ribosomal subunit protein uS4 , RNA-binding S4 domain superfamily	K02997	RP-S9e, RPS9; small subunit ribosomal protein S9e	Yes	12258.1	10995.9	13439.9	12231.3
MCU_013501-RA	gb|AAB18390.1|	heat shock 70kDa protein, partial [Mesocestoides corti]	IPR13126	Heat shock protein 70 family , Heat shock protein 70kD, Heat shock protein 70kD	K03283	HSPA1s; heat shock 70kDa protein 1/2/6/8	Yes	11893.2	10919.3	9763.24	10858.6
MCU_004843-RB	ref|XP_024353399.1|	putative citrate synthase [Echinococcus granulosus]	IPR22	Citrate synthase , Citrate synthase, Citrate synthase-like, Citrate synthase-like, Citrate synthase active site , Citrate synthase superfamily	K01647	CS, gltA; citrate synthase [EC:2.3.3.1]	Yes	10038	10890.6	9005.8	9978.14
MCU_005605-RA	emb|CDS18076.1|	60S ribosomal protein L21 [Echinococcus granulosus]	IPR1147	Large ribosomal subunit protein eL21 , Translation protein SH3-like domain superfamily , Large ribosomal subunit protein eL21, Large ribosomal subunit protein eL21 superfamily	K02889	RP-L21e, RPL21; large subunit ribosomal protein L21e	Yes	14377.4	10865.4	11320.5	12187.8
MCU_007184-RA	emb|CDI97250.1|	Seven cysteines N terminal [Echinococcus multilocularis]	IPR369	PAN/Apple domain			Yes	13747.9	10799.2	10773.7	11773.6
MCU_007258-RA	ref|XP_024349636.1|	40S ribosomal protein S6 [Echinococcus granulosus]	IPR1377	Small ribosomal subunit protein eS6 , Small ribosomal subunit protein eS6-like , Small ribosomal subunit protein eS6	K02991	RP-S6e, RPS6; small subunit ribosomal protein S6e	Yes	10412	10759.6	10309.2	10493.6
MCU_006393-RA	emb|CDI96986.1|	expressed conserved protein [Echinococcus multilocularis]					No	12122.2	10557.3	9781.59	10820.4
MCU_007418-RA	emb|CDS41879.1|	pyruvate dehydrogenase [Echinococcus multilocularis]	IPR5475	Transketolase-like, Transketolase C-terminal/Pyruvate-ferredoxin oxidoreductase domain II , Pyruvate dehydrogenase E1 component subunit beta , Thiamin diphosphate-binding fold , Transketolase	K00162	PDHB, pdhB; pyruvate dehydrogenase E1 component beta subunit [EC:1.2.4.1]	Yes	12784.8	10448.8	9514.18	10915.9
MCU_006145-RA	ref|XP_024351118.1|	Peptidyl-prolyl cis-trans isomerase FKBP1A [Echinococcus granulosus]	IPR1179	FKBP-type peptidyl-prolyl cis-trans isomerase domain , Peptidyl-prolyl cis-trans isomerase domain superfamily	K09568	FKBP1; FK506-binding protein 1 [EC:5.2.1.8]	Yes	10797.7	10327.6	8924.6	10016.6
MCU_009844-RA	ref|XP_024355840.1|	DNA-binding protein HEXBP [Echinococcus granulosus]	IPR1878	Zinc finger, Zinc finger	K09250	CNBP; cellular nucleic acid-binding protein	Yes	10592.7	10314.9	19909	13605.5
MCU_000488-RA	gb|ABN14905.1|	ribosomal protein S12 [Taenia asiatica]	IPR53	Small ribosomal subunit protein eS12 , Ribosomal protein eL8/eL30/eS12/Gadd45 , Ribosomal protein eL30-like superfamily , Small ribosomal subunit protein eS12	K02951	RP-S12e, RPS12; small subunit ribosomal protein S12e	Yes	17102	10254.5	14952.4	14103
MCU_001678-RA	ref|XP_024354539.1|	14-3-3 protein zeta [Echinococcus granulosus]	IPR38	14-3-3 protein , 14-3-3 protein, 14-3-3 domain , 14-3-3 domain superfamily	K06630	YWHAE; 14-3-3 protein epsilon	Yes	9417.51	10226.3	7636.64	9093.48
MCU_000156-RA	emb|CDS42507.1|	protein disulfide isomerase A3 [Echinococcus multilocularis]	IPR5788	Disulphide isomerase , Protein disulphide isomerase , Thioredoxin domain , Thioredoxin, Thioredoxin-like superfamily	K08056	PDIA3, GRP58; protein disulfide-isomerase A3 [EC:5.3.4.1]	Yes	10384.4	10222.4	8343.27	9650.05
MCU_007772-RA	emb|CDS37104.1|	dynein light chain [Echinococcus multilocularis]	IPR1372	Dynein light chain, Dynein light chain superfamily	K10418	DYNLL; dynein light chain LC8-type	Yes	13907	10178.7	10100.8	11395.5
MCU_011357-RA	emb|CDS40416.1|	phosphoglycerate mutase [Echinococcus multilocularis]	IPR5952	Phosphoglycerate mutase 1 , Histidine phosphatase superfamily, Histidine phosphatase superfamily	K01834	PGAM, gpmA; 2,3-bisphosphoglycerate-dependent phosphoglycerate mutase [EC:5.4.2.11]	Yes	9931.86	10005.6	9320.48	9752.63
MCU_011862-RA	emb|CDS35452.2|	glioma pathogenesis protein 1 [Echinococcus multilocularis]	IPR1283	Cysteine-rich secretory protein-related , CAP domain , CAP superfamily	K20412	PI16, CRISP9, CD364; peptidase inhibitor 16	Yes	9990.42	9968.38	997.886	6985.56
MCU_005658-RA	ref|XP_024346716.1|	60S ribosomal protein L17 [Echinococcus granulosus]	IPR163	Large ribosomal subunit protein uL22 , Ribosomal protein L22/L17, Large ribosomal subunit protein uL22, Ribosomal protein uL22 superfamily	K02880	RP-L17e, RPL17; large subunit ribosomal protein L17e	Yes	11101.2	9967.98	12541.4	11203.5
MCU_007558-RB	emb|CDS35736.1|	neutral amino acid transporter A [Echinococcus multilocularis]	IPR1991	Sodium:dicarboxylate symporter , Sodium:dicarboxylate symporter superfamily			Yes	10850.9	9941.74	14399.4	11730.7
MCU_001751-RB	ref|XP_024350594.1|	Phosphoglycerate kinase [Echinococcus granulosus]	IPR1576	Phosphoglycerate kinase , Phosphoglycerate kinase, Phosphoglycerate kinase, Phosphoglycerate kinase superfamily	K00927	PGK, pgk; phosphoglycerate kinase [EC:2.7.2.3]	Yes	9772.54	9933.05	10217.1	9974.22
MCU_006281-RA	emb|CDS43006.1|	Receptor expression enhancing protein 5 [Echinococcus multilocularis]	IPR4345	TB2/DP1/HVA22-related protein	K17279	REEP5_6; receptor expression-enhancing protein 5/6	Yes	9255.99	9927.35	10122.2	9768.52
MCU_002868-RA	ref|XP_024353293.1|	40S ribosomal protein S14 [Echinococcus granulosus]	IPR1971	Small ribosomal subunit protein uS11 , Small ribosomal subunit protein uS11, Small ribosomal subunit protein uS11 superfamily	K02955	RP-S14e, RPS14; small subunit ribosomal protein S14e	Yes	12680.9	9920.34	11024.1	11208.5
MCU_003322-RA	emb|CDS42931.1|	Ndr [Echinococcus multilocularis]	IPR4142	NDRG , Alpha/Beta hydrolase fold	K18266	NDRG1; protein NDRG1	Yes	9066.86	9913.73	7767.18	8915.92
MCU_002838-RA	emb|CDS32879.1|	crumbs 1 [Hymenolepis microstoma]	IPR742	EGF-like domain			Yes	9597.95	9837.51	9923.48	9786.31
MCU_007806-RA	ref|XP_024347625.1|	40S ribosomal protein S2 [Echinococcus granulosus]	IPR851	Small ribosomal subunit protein uS5 , Small ribosomal subunit protein uS5, Ribosomal protein S5, Small ribosomal subunit protein uS5, Small ribosomal subunit protein uS5 domain 2-type fold, Small ribosomal subunit protein uS5, Ribosomal protein uS5 domain 2-type superfamily	K02981	RP-S2e, RPS2; small subunit ribosomal protein S2e	Yes	10766.1	9720.05	10309.2	10265.1
MCU_008952-RA	ref|XP_024351854.1|	40S ribosomal protein SA [Echinococcus granulosus]	IPR1865	Small ribosomal subunit protein uS2 , Ribosomal protein S2, Small ribosomal subunit protein uS2, Small ribosomal subunit protein uS2, Small ribosomal subunit protein uS2	K02998	RP-SAe, RPSA; small subunit ribosomal protein SAe	Yes	10372	9694.86	10214.2	10093.7
MCU_007840-RA	ref|XP_024354393.1|	40S ribosomal protein S4 [Echinococcus granulosus]	IPR876	Small ribosomal subunit protein eS4 , RNA-binding S4 domain , Small ribosomal subunit protein eS4, Ribosomal protein S4e, Large ribosomal subunit protein uL2, Small ribosomal subunit protein eS4, Small ribosomal subunit protein eS4, RNA-binding S4 domain superfamily , Small ribosomal subunit protein eS4, Small ribosomal subunit protein eS4	K02987	RP-S4e, RPS4; small subunit ribosomal protein S4e	Yes	8575.11	9597.03	8105.35	8759.16
MCU_007285-RA	ref|XP_024351101.1|	Sodium/potassium-transporting ATPase subunit beta-1 [Echinococcus granulosus]	IPR42	Sodium/potassium-transporting ATPase subunit beta , Sodium/potassium-transporting ATPase subunit beta superfamily	K01540	ATP1B, CD298; sodium/potassium-transporting ATPase subunit beta	Yes	9857.04	9578.93	9111.16	9515.71
MCU_011957-RA	emb|CDS16761.1|	zinc transporter zip8 [Echinococcus granulosus]	IPR3689	Zinc/iron permease			Yes	8859.86	9570.25	4932.68	7787.6
MCU_008115-RA	ref|XP_024354171.1|	60S ribosomal protein L23 [Echinococcus granulosus]	IPR218	Large ribosomal subunit protein uL14 , Large ribosomal subunit protein uL14, Large ribosomal subunit protein uL14 superfamily	K02894	RP-L23e, RPL23; large subunit ribosomal protein L23e	Yes	17820	9537.89	14418.2	13925.3
MCU_009610-RA	ref|XP_024350303.1|	Transforming protein RhoA [Echinococcus granulosus]	IPR186	Small GTPase , Small GTPase Rho , Small GTP-binding protein domain , P-loop containing nucleoside triphosphate hydrolase	K04513	RHOA; Ras homolog gene family, member A	Yes	9519.96	9537.15	8835.69	9297.6
MCU_010881-RA	ref|XP_024355874.1|	60S ribosomal protein L7a [Echinococcus granulosus]	IPR1921	Large ribosomal subunit protein eL8 , Large ribosomal subunit protein eL8-like, Ribosomal protein eL8/eL30/eS12/Gadd45 , Ribosomal protein eL8/Nhp2 family , Ribosomal protein eL30-like superfamily	K02936	RP-L7Ae, RPL7A; large subunit ribosomal protein L7Ae	Yes	9299.61	9475.02	9671.05	9481.89
MCU_011476-RA	emb|CDS37469.1|	transitional endoplasmic reticulum atpase [Echinococcus multilocularis]	IPR3338	CDC48, AAA+ ATPase domain , ATPase, ATPase, CDC48, AAA ATPase, Aspartate decarboxylase-like domain superfamily , P-loop containing nucleoside triphosphate hydrolase , CDC48 domain 2-like superfamily , AAA ATPase	K13525	VCP, CDC48; transitional endoplasmic reticulum ATPase	Yes	8872.45	9384.61	9964.99	9407.35
MCU_003194-RA	emb|CDS16953.1|	Dynein light chain type 1 2 [Echinococcus granulosus]	IPR1372	Dynein light chain, Dynein light chain superfamily			Yes	9683.57	9331.09	7696.54	8903.73
MCU_006023-RA	ref|XP_024347713.1|	Succinate dehydrogenase [ubiquinone] iron-sulfur subunit [Echinococcus granulosus]	IPR141	2Fe-2S ferredoxin-type iron-sulfur binding domain , Succinate dehydrogenase/fumarate reductase iron-sulphur protein , 2Fe-2S ferredoxin, Alpha-helical ferredoxin , Beta-grasp domain superfamily , 4Fe-4S ferredoxin-type, 4Fe-4S ferredoxin, Succinate dehydogenase/fumarate reductase N-terminal , 2Fe-2S ferredoxin-like superfamily	K00235	SDHB, SDH2; succinate dehydrogenase (ubiquinone) iron-sulfur subunit [EC:1.3.5.1]	Yes	9683.61	9317.24	8116.56	9039.13
MCU_009004-RA	emb|CDS36450.1|	tetraspanin [Echinococcus multilocularis]	IPR31	Tetraspanin, Tetraspanin, Tetraspanin/Peripherin	K17348	TSPAN1; tetraspanin-1	Yes	7073.82	9278.46	4039.92	6797.4
MCU_003900-RA	emb|CDS42885.1|	fibrillar collagen chain FAp1 alpha [Echinococcus multilocularis]	IPR885	Fibrillar collagen, Collagen triple helix repeat	K06236	COL1A; collagen type I alpha	Yes	7118.16	9258.73	3162.45	6513.11
MCU_007598-RA	ref|XP_024349673.1|	glucose-regulated protein [Echinococcus granulosus]	IPR13126	Heat shock protein 70 family , Heat shock protein 70, Heat shock protein 70kD, Heat shock protein 70kD, Endoplasmic reticulum chaperone BIP, ATPase	K09490	HSPA5, BIP; endoplasmic reticulum chaperone BiP [EC:3.6.4.10]	Yes	6800.04	9142.06	9647.1	8529.73
MCU_006579-RA	gb|AIY26017.1|	thioredoxin-1 [Taenia solium]	IPR5746	Thioredoxin , Thioredoxin domain , Thioredoxin-like superfamily	K03671	trxA; thioredoxin 1	Yes	11644.1	9051.89	9060.02	9918.68
MCU_007579-RA	gb|AFM74202.1|	60S ribosomal protein L27e [Spirometra erinaceieuropaei]	IPR1141	Ribosomal protein L27e , Translation protein SH3-like domain superfamily , Large ribosomal subunit protein eL27 superfamily , Large ribosomal subunit protein eL27	K02901	RP-L27e, RPL27; large subunit ribosomal protein L27e	Yes	13822.8	9034.99	11870.3	11576
MCU_003806-RA	ref|NP_001187674.1|	60S ribosomal protein l13a [Ictalurus punctatus]	IPR5755	Ribosomal protein L13, Large ribosomal subunit protein uL13 , Large ribosomal subunit protein uL13 superfamily	K02872	RP-L13Ae, RPL13A; large subunit ribosomal protein L13Ae	Yes	10166	8967.14	9794.3	9642.49
MCU_000416-RA	ref|XP_024353494.1|	60S acidic ribosomal protein P0 [Echinococcus granulosus]	IPR179	Large ribosomal subunit protein uL10 , Large ribosomal subunit protein uL10, Large ribosomal subunit protein uL10-like, Large ribosomal subunit protein uL10-like domain superfamily , Large ribosomal subunit protein uL10-like	K02941	RP-LP0, RPLP0; large subunit ribosomal protein LP0	Yes	8047.7	8953.23	8967.25	8656.06
MCU_001764-RA	emb|CDS17407.1|	large subunit ribosomal protein L27Ae [Echinococcus granulosus]	IPR1196	Large ribosomal subunit protein uL15, Large ribosomal subunit protein uL15/eL18 , Ribosomal uL15, Large ribosomal subunit protein uL15 , Large ribosomal subunit protein uL15/eL18 superfamily	K02900	RP-L27Ae, RPL27A; large subunit ribosomal protein L27Ae	Yes	12464	8937.88	9771.6	10391.2
MCU_003377-RA	emb|VDD74629.1|	unnamed protein product [Mesocestoides corti]	IPR2	Lysosome-associated membrane glycoprotein			Yes	8858.2	8868.25	17524.6	11750.3
MCU_009517-RA	sp|Q24799.1|	RecName: Full=Myophilin [Echinococcus granulosus]	IPR557	Calponin repeat , Calponin homology domain , Smooth muscle protein/calponin , CH domain superfamily	K20526	TAGLN; transgelin	Yes	8143.6	8853.83	6233.53	7743.65
MCU_000398-RA	ref|XP_024352948.1|	60S ribosomal protein L14 [Echinococcus granulosus]	IPR2784	Large ribosomal subunit protein eL14 domain , Translation protein SH3-like domain superfamily , Large ribosomal subunit protein uL2, Large ribosomal subunit protein eL14 , Large ribosomal subunit protein eL14	K02875	RP-L14e, RPL14; large subunit ribosomal protein L14e	Yes	12912.1	8824.1	10504	10746.7
MCU_000559-RA	ref|XP_014711566.1|	PREDICTED: LOW QUALITY PROTEIN: tubulin alpha-1D chain-like [Equus asinus]	IPR217	Tubulin , Alpha tubulin , Tubulin/FtsZ, Tubulin/FtsZ, Tubulin, Tubulin/FtsZ, Tubulin, Tubulin/FtsZ, Tubulin/FtsZ-like	K07374	TUBA; tubulin alpha	Yes	9070.42	8810.17	6913.96	8264.85
MCU_008739-RB	emb|CDS35452.2|	glioma pathogenesis protein 1 [Echinococcus multilocularis]			K20412	PI16, CRISP9, CD364; peptidase inhibitor 16	No	17944	8782.29	1745.42	9490.57
MCU_007523-RA	gb|AFM74219.1|	ribosomal protein S8 [Spirometra erinaceieuropaei]	IPR554	Small ribosomal subunit protein eS7	K02993	RP-S7e, RPS7; small subunit ribosomal protein S7e	Yes	9602.9	8780.93	9114.82	9166.22
MCU_007657-RA	emb|CDS24649.1|	prosaposin a preproprotein [Echinococcus granulosus]	IPR3119	Saposin A-type domain , Saposin-like type B, Saposin B type, Saposin B type domain , Saposin , Saposin-like	K12382	PSAP, SGP1; saposin	Yes	7519.03	8741.92	11894.6	9385.19
MCU_011624-RA	emb|CDS31923.1|	thioredoxin domain containing protein 17 [Hymenolepis microstoma]	IPR1357	Thioredoxin domain-containing protein 17-like domain , Thioredoxin-like superfamily , Thioredoxin domain-containing protein 17-like			Yes	11728	8715.04	8359.9	9600.99
MCU_001998-RA	emb|CDS17279.1|	tegumental antigen [Echinococcus granulosus]	IPR1372	Dynein light chain, Dynein light chain superfamily			Yes	9995.18	8680.3	5381.5	8018.99
MCU_010397-RA	ref|XP_024347000.1|	60S ribosomal protein L23a [Echinococcus granulosus]	IPR5633	Large ribosomal subunit protein uL23, Nucleotide-binding alpha-beta plait domain superfamily , Ribosomal protein uL23/eL15/eS24 core domain superfamily , Large ribosomal subunit protein uL23-like	K02893	RP-L23Ae, RPL23A; large subunit ribosomal protein L23Ae	Yes	11578.2	8673.29	11948.3	10733.3
MCU_007171-RA	ref|XP_024356074.1|	Acyl-CoA-binding protein [Echinococcus granulosus]	IPR582	Acyl-CoA-binding protein, FERM/acyl-CoA-binding protein superfamily , Acyl-CoA binding protein superfamily	K08762	DBI, ACBP; diazepam-binding inhibitor (GABA receptor modulator, acyl-CoA-binding protein)	Yes	14667.5	8664.92	19321.3	14217.9
MCU_002186-RA	emb|VDD80564.1|	unnamed protein product [Mesocestoides corti]	IPR3614	Profilin superfamily			Yes	9076.1	8595.88	8237.77	8636.58
MCU_001806-RA	gb|AYC76426.1|	serpin [Taenia pisiformis]	IPR215	Serpin family , Serpin, Serpin domain , Serpin superfamily , Serpin superfamily, Serpin superfamily	K13963	SERPINB; serpin B	Yes	9069.76	8566.07	7068.04	8234.62
MCU_008162-RC	emb|CDS32327.1|	protein DJ 1 [Hymenolepis microstoma]			K05687	PARK7; protein DJ-1 [EC:3.5.1.124]	No	9866.67	8543.08	7557.61	8655.79
MCU_005895-RA	gb|AFX72994.1|	60S ribosomal protein L7 [Spirometra erinaceieuropaei]	IPR5998	Ribosomal protein L7, Large ribosomal subunit protein uL30, Large ribosomal subunit protein uL30-like, Large ribosomal subunit protein uL30, Large ribosomal subunit protein uL30, Large ribosomal subunit protein uL30	K02937	RP-L7e, RPL7; large subunit ribosomal protein L7e	Yes	7189.79	8501.01	8525.24	8072.01
MCU_013565-RA	emb|VDD78661.1|	unnamed protein product [Mesocestoides corti]	IPR911	Ribosomal protein uL11 , Large ribosomal subunit protein uL11, Large ribosomal subunit protein uL11, Large ribosomal subunit protein uL11, Large ribosomal subunit protein uL11, Large ribosomal subunit protein uL11	K02870	RP-L12e, RPL12; large subunit ribosomal protein L12e	Yes	8685.84	8482.47	8852.52	8673.61
MCU_006235-RA	sp|A3F4S0.1|	RecName: Full=60S ribosomal protein L18 [Taenia asiatica]	IPR39	Large ribosomal subunit protein eL18 , Large ribosomal subunit protein uL15/eL18 , Large ribosomal subunit protein eL18, Large ribosomal subunit protein uL15/eL18 superfamily	K02883	RP-L18e, RPL18; large subunit ribosomal protein L18e	Yes	8625.37	8441.8	8004.36	8357.18
MCU_001868-RA	gb|ABN14942.1|	8Ka dynein light chain Dlc2 [Taenia asiatica]	IPR1372	Dynein light chain, Dynein light chain superfamily	K10418	DYNLL; dynein light chain LC8-type	Yes	12096.6	8424.32	6398.75	8973.22
MCU_009265-RA	emb|CDS37409.1|	phosphatase 2a inhibitor i2pp2a [Echinococcus multilocularis]	IPR2164	Nucleosome assembly protein (NAP) , NAP-like superfamily	K11290	SET, TAF1, I2PP2A; template-activating factor I	Yes	9561.25	8381.79	7413.15	8452.06
MCU_009030-RA	emb|CDS24473.1|	40S ribosomal protein S8 [Echinococcus granulosus]	IPR147	Ribosomal protein S8e , Small ribosomal subunit protein eS8, Ribosomal protein eS8/ribosomal biogenesis NSA2 , Small ribosomal subunit protein eS8 subdomain	K02995	RP-S8e, RPS8; small subunit ribosomal protein S8e	Yes	8621.95	8341.03	9844.3	8935.76
MCU_006498-RA	emb|VDD75549.1|	unnamed protein product [Mesocestoides corti]					Yes	8762.17	8319.07	10078.4	9053.22
MCU_008785-RA	ref|XP_024355325.1|	Putative vesicle-associated membrane protein [Echinococcus granulosus]	IPR1388	Synaptobrevin-like , Longin domain , Longin-like domain superfamily , v-SNARE			Yes	10211	8310.41	8440.23	8987.21
MCU_010213-RA	emb|CDS15459.1|	ubiquitin 40S ribosomal protein S27a [Echinococcus granulosus]	IPR626	Ubiquitin-like domain , Small ribosomal subunit protein eS31 , Zinc-binding ribosomal protein , Ubiquitin-like domain superfamily , Small ribosomal subunit protein eS31 eukaryotic-type superfamily	K02977	RP-S27Ae, RPS27A, UBA80; ubiquitin-small subunit ribosomal protein S27Ae	Yes	12228.6	8288.45	12849.7	11122.2
MCU_000833-RA	emb|CDS18515.1|	rab11 family interacting protein 4A [Echinococcus granulosus]	IPR1918	Rab-binding domain FIP-RBD , FIP-RBD	K12485	RAB11FIP3_4; Rab11 family-interacting protein 3/4	Yes	10050.3	8278.34	6038.1	8122.26
MCU_007474-RA	gb|ABN14902.1|	60S ribosomal protein L10a [Taenia asiatica]	IPR2143	Large ribosomal subunit protein uL1 , Large ribosomal subunit protein uL1, Large ribosomal subunit protein uL1, Ribosomal protein uL1-like , Ribosomal protein uL1/ribosomal biogenesis protein	K02865	RP-L10Ae, RPL10A; large subunit ribosomal protein L10Ae	Yes	10455.9	8260.6	8669.67	9128.74
MCU_003457-RA	ref|XP_024353693.1|	Succinate dehydrogenase cytochrome b560 subunit [Echinococcus granulosus]	IPR71	Succinate dehydrogenase/fumarate reductase type B, Succinate dehydrogenase, Succinate dehydrogenase, Fumarate reductase/succinate dehydrogenase	K00236	SDHC, SDH3; succinate dehydrogenase (ubiquinone) cytochrome b560 subunit	Yes	9333.25	8029.84	6064.47	7809.19
MCU_008194-RA	emb|CDS35987.1|	ribosomal protein lp1 [Echinococcus multilocularis]	IPR27534	Large ribosomal subunit protein P1/P2 , Large ribosomal subunit protein P1/P2	K02942	RP-LP1, RPLP1; large subunit ribosomal protein LP1	Yes	8100.03	8021.26	6633.13	7584.81
MCU_008895-RA	emb|CDS16136.1|	small subunit ribosomal protein s30e [Echinococcus granulosus]	IPR626	Ubiquitin-like domain , Small ribosomal subunit protein eS30 , Ubiquitin-like domain superfamily	K02983	RP-S30e, RPS30; small subunit ribosomal protein S30e	Yes	8608.35	8009.42	7391.93	8003.23
MCU_014283-RA	gb|ABF46663.1|	neuronal nitric oxide synthase protein inhibitor [Taenia solium]	IPR1372	Dynein light chain, Dynein light chain superfamily	K10418	DYNLL; dynein light chain LC8-type	Yes	8863.19	7932.49	4576.09	7123.92
MCU_002882-RB	emb|CDS16828.1|	dihydropyrimidinase [Echinococcus granulosus]	IPR668	Amidohydrolase-related , Metal-dependent hydrolase, Hydantoinase/dihydropyrimidinase , Metal-dependent hydrolase	K01464	DPYS, dht, hydA; dihydropyrimidinase [EC:3.5.2.2]	Yes	7788.99	7919.48	6427.58	7378.68
MCU_004792-RA	emb|CDS43591.1|	ectonucleotide pyrophosphatase:phosphodiesterase [Echinococcus multilocularis]	IPR2591	Type I phosphodiesterase/nucleotide pyrophosphatase/phosphate transferase , Alkaline-phosphatase-like	K18398	ENPP5; ectonucleotide pyrophosphatase/phosphodiesterase family member 5 [EC:3.1.-.-]	Yes	6743.01	7914	3794.43	6150.48
MCU_002096-RA	ref|XP_024354750.1|	40S ribosomal protein S11 [Echinococcus granulosus]	IPR266	Ribosomal protein S17/S11 , Nucleic acid-binding, Ribosomal protein S17, Small ribosomal subunit protein uS17	K02949	RP-S11e, RPS11; small subunit ribosomal protein S11e	Yes	13026.4	7908.18	11440.4	10791.7
MCU_003369-RA	emb|CDS32293.1|	Myosin regulatory light chain [Hymenolepis microstoma]			K12757	MYL12; myosin regulatory light chain 12	No	6982.38	7889.49	5355.91	6742.59
MCU_011631-RA	emb|CDS30873.2|	dynein light chain [Hymenolepis microstoma]	IPR1372	Dynein light chain, Dynein light chain superfamily			Yes	9778.82	7881.88	6145.41	7935.37
MCU_005263-RA	ref|XP_024347392.1|	Protein disulfide-isomerase [Echinococcus granulosus]	IPR5788	Disulphide isomerase , Protein disulphide isomerase , Thioredoxin domain , Thioredoxin, Thioredoxin-like superfamily	K09580	PDIA1, P4HB; protein disulfide-isomerase A1 [EC:5.3.4.1]	Yes	6705.8	7852.34	5268.28	6608.81
MCU_013384-RA	ref|XP_024353337.1|	60S ribosomal protein L36 [Echinococcus granulosus]	IPR59	Large ribosomal subunit protein eL36 , Large ribosomal subunit protein eL36 domain superfamily	K02920	RP-L36e, RPL36; large subunit ribosomal protein L36e	Yes	13113.7	7848.6	10046.8	10336.3
MCU_012459-RA	ref|XP_024356213.1|	40S ribosomal protein S10 [Echinococcus granulosus]	IPR5326	Plectin/eS10, Winged helix-like DNA-binding domain superfamily , Winged helix DNA-binding domain superfamily , Small ribosomal subunit protein eS10	K02947	RP-S10e, RPS10; small subunit ribosomal protein S10e	Yes	10910.5	7837.87	9432.72	9393.71
MCU_002250-RA	emb|CDS32007.2|	collagen alpha 2(I) chain [Hymenolepis microstoma]	IPR885	Fibrillar collagen, Collagen triple helix repeat	K19719	COL2A; collagen type II alpha	Yes	5725.87	7833.53	3216.7	5592.03
MCU_010100-RA	ref|XP_024353620.1|	60S ribosomal protein L26 [Echinococcus granulosus]	IPR5756	Ribosomal protein L26/L24, Translation protein SH3-like domain superfamily , Large ribosomal subunit protein uL2, Large ribosomal subunit protein uL24	K02898	RP-L26e, RPL26; large subunit ribosomal protein L26e	Yes	10075.1	7780.53	10169.1	9341.58
MCU_008809-RA	emb|VDD83415.1|	unnamed protein product [Mesocestoides corti]					Yes	5434.28	7719.3	2638.16	5263.91
MCU_001360-RA							No	8709.32	7635.29	8823.99	8389.54
MCU_012696-RA	emb|VDD78260.1|	unnamed protein product, partial [Mesocestoides corti]					No	7372.46	7635.26	9480.41	8162.71
MCU_002670-RA							No	8609.71	7587.99	7483.79	7893.83
MCU_002950-RA	ref|XP_024355155.1|	Cathepsin L [Echinococcus granulosus]	IPR169	Cysteine peptidase, Peptidase C1A, Peptidase C1A , Cathepsin propeptide inhibitor domain (I29) , Cysteine peptidase, Cysteine peptidase, Papain-like cysteine peptidase superfamily , Papain-like cysteine endopeptidase	K01365	CTSL; cathepsin L [EC:3.4.22.15]	Yes	9902.91	7560.35	7418.86	8294.04
MCU_010304-RA	ref|XP_024354705.1|	40S ribosomal protein S13 [Echinococcus granulosus]	IPR589	Small ribosomal subunit protein uS15 , uS15/NS1, Small ribosomal subunit protein uS15, Small ribosomal subunit protein uS15	K02953	RP-S13e, RPS13; small subunit ribosomal protein S13e	Yes	8550.92	7540.87	8206.59	8099.46
MCU_004085-RA	ref|XP_024352543.1|	ATP synthase subunit beta [Echinococcus granulosus]	IPR194	ATPase, AAA+ ATPase domain , ATPase, ATP synthase, ATPase, ATPase, P-loop containing nucleoside triphosphate hydrolase , ATPase	K02133	ATPeF1B, ATP5B, ATP2; F-type H+-transporting ATPase subunit beta [EC:7.1.2.2]	Yes	7613.12	7525.16	5954.17	7030.82
MCU_002643-RA	ref|XP_024351509.1|	60S ribosomal protein L36a [Echinococcus granulosus]	IPR552	Ribosomal protein L44e , Zinc-binding ribosomal protein	K02929	RP-L44e, RPL44; large subunit ribosomal protein L44e	Yes	13366.8	7498.33	13967.9	11611
MCU_006241-RA	emb|CDS30339.1|	dynein light chain [Hymenolepis microstoma]	IPR1372	Dynein light chain, Dynein light chain superfamily	K10418	DYNLL; dynein light chain LC8-type	Yes	10776	7486.51	9145.82	9136.1
MCU_000673-RA	ref|XP_024345991.1|	60S ribosomal protein L24 [Echinococcus granulosus]	IPR988	Large ribosomal subunit protein eL24-related , TRASH domain , Ribosomal protein L24e/L24 superfamily	K02896	RP-L24e, RPL24; large subunit ribosomal protein L24e	Yes	8249.75	7474.91	8614.3	8112.99
MCU_002723-RA	emb|CDI96855.1|	expressed conserved protein [Echinococcus multilocularis]					Yes	6284.07	7445.42	7268.54	6999.34
MCOS_0000404001-mRNA-1	emb|VDD78038.1|	unnamed protein product [Mesocestoides corti]					No	6147.17	7438.53	17510.8	10365.5
MCU_003773-RA	ref|XP_024350751.1|	Nucleoside diphosphate kinase A 2 [Echinococcus granulosus]	IPR1564	Nucleoside diphosphate kinase , Nucleoside diphosphate kinase, Nucleoside diphosphate kinase-like domain , Nucleoside diphosphate kinase-like domain superfamily	K00940	ndk, NME; nucleoside-diphosphate kinase [EC:2.7.4.6]	Yes	7357.95	7406.82	6967.99	7244.26
MCU_000195-RA	ref|XP_024348047.1|	GLIPR1-like protein [Echinococcus granulosus]	IPR1444	CAP domain , CAP superfamily			Yes	4681.15	7401.37	369.107	4150.54
MCU_011009-RA	emb|CDS18757.1|	ribosomal protein s26 [Echinococcus granulosus]	IPR892	Small ribosomal subunit protein eS26 , Ribosomal protein eS26 superfamily , Ribosomal protein eS26	K02976	RP-S26e, RPS26; small subunit ribosomal protein S26e	Yes	10295.9	7297.5	9115.29	8902.88
MCU_006261-RA	ref|NP_001187650.1|	60S ribosomal protein l31 [Ictalurus punctatus]	IPR54	Ribosomal protein L31e , Large ribosomal subunit protein eL31 domain superfamily	K02910	RP-L31e, RPL31; large subunit ribosomal protein L31e	Yes	12105.4	7239.35	9293.41	9546.05
MCU_001702-RA	ref|XP_024348988.1|	60S ribosomal protein L30 [Echinococcus granulosus]	IPR231	Large ribosomal subunit protein eL30 , Ribosomal protein eL8/eL30/eS12/Gadd45 , Large ribosomal subunit protein eL30, Ribosomal protein eL30-like superfamily , Large ribosomal subunit protein eL30-like	K02908	RP-L30e, RPL30; large subunit ribosomal protein L30e	Yes	11598.6	7239.29	12006.4	10281.4
MCU_009414-RA	emb|CDS36766.1|	sj ts4 protein [Echinococcus multilocularis]					Yes	7457.01	7226.7	9837.41	8173.71
MCU_004892-RB	emb|CDS34427.1|	GDP mannose 46 dehydratase [Hymenolepis microstoma]	IPR6368	GDP-mannose 4, NAD(P)-binding domain , NAD(P)-binding domain superfamily	K01711	gmd, GMDS; GDPmannose 4,6-dehydratase [EC:4.2.1.47]	Yes	7520.02	7211.24	6611.67	7114.31
MCU_003937-RA	emb|CDS17926.1|	Bax inhibitor 1 [Echinococcus granulosus]	IPR6214	Bax inhibitor 1-related	K21889	TMBIM6, BI1, TEGT; Bax inhibitor 1	Yes	7850.8	7186.35	8065.35	7700.84
MCU_006251-RC	emb|CDI98749.1|	granulins [Echinococcus multilocularis]			K23879	GRN; progranulin	No	6666.31	7175.6	6962.45	6934.79
MCU_011632-RA	emb|CDS30872.1|	dynein light chain [Hymenolepis microstoma]	IPR1372	Dynein light chain, Dynein light chain superfamily			Yes	8589.74	7142.21	6104.36	7278.77
MCU_007084-RA	emb|CDS37467.1|	expressed conserved protein [Echinococcus multilocularis]					Yes	6935.27	7118.45	8583.57	7545.76
MCU_009682-RA	emb|CDS40151.1|	ribosomal protein L19 [Echinococcus multilocularis]	IPR196	Large ribosomal subunit protein eL19 domain , Large ribosomal subunit protein eL19 superfamily , Large ribosomal subunit protein eL19	K02885	RP-L19e, RPL19; large subunit ribosomal protein L19e	Yes	7517.6	7081.22	8178.98	7592.6
MCU_010471-RA	emb|CUT98665.1|	tegumental protein [Echinococcus multilocularis]	IPR248	EF-hand domain , EF-hand domain pair , EF-Hand 1			Yes	7731.32	7072.66	6204.38	7002.79
MCU_013184-RA	emb|CDS16186.1|	ribosomal protein l4 [Echinococcus granulosus]			K02930	RP-L4e, RPL4; large subunit ribosomal protein L4e	No	8970.51	6997.83	10301.3	8756.55
MCU_002830-RB	ref|XP_024355525.1|	putative G-protein coupled receptor [Echinococcus granulosus]					No	9911.61	6912.27	8305.95	8376.61
MCU_006408-RA	emb|CDS20663.1|	Marvel [Echinococcus granulosus]	IPR8253	Marvel domain			Yes	9020.77	6908.71	8376.45	8101.97
MCU_005102-RA	emb|CDS37247.1|	innexin unc 9 [Echinococcus multilocularis]	IPR99	Innexin	K22037	inx, zpg, ogre, shakB; innexin	Yes	6070.45	6886.12	6833.52	6596.7
MCU_001520-RA	ref|XP_024356223.1|	Venom allergen [Echinococcus granulosus]	IPR1283	Cysteine-rich secretory protein-related , Venom allergen 5-like , CAP domain , Allergen V5/Tpx-1-related, CAP superfamily			Yes	7059.52	6859.19	8043.12	7320.61
MCU_006425-RA	gb|AAW88555.1|	oncosphere protein Tso22e, partial [Taenia solium]	IPR2777	Troponin T , Troponin domain superfamily	K12046	TNNT3; troponin T, fast skeletal muscle	Yes	6445.25	6857.4	5103.88	6135.51
MCU_004590-RA	emb|VDD74893.1|	unnamed protein product [Mesocestoides corti]					Yes	10604.5	6821.31	4814.23	7413.34
MCU_006103-RA	ref|XP_024347930.1|	1,5-anhydro-D-fructose reductase [Echinococcus granulosus]	IPR1817	Aldo/keto reductase, Aldo-keto reductase , NADP-dependent oxidoreductase domain , NADP-dependent oxidoreductase domain superfamily	K00011	AKR1B; aldehyde reductase [EC:1.1.1.21]	Yes	8822.43	6678.03	8022.89	7841.12
MCU_004723-RA	emb|CDS23664.1|	40S ribosomal protein S24 [Echinococcus granulosus]	IPR1976	Ribosomal protein S24e , Ribosomal protein uL23/eL15/eS24 core domain superfamily , Small ribosomal subunit protein eS24 conserved site	K02974	RP-S24e, RPS24; small subunit ribosomal protein S24e	Yes	7515.96	6663.69	7003.98	7061.21
MCU_002088-RA	emb|CDS40617.1|	40S ribosomal protein S16 [Echinococcus multilocularis]	IPR754	Small ribosomal subunit protein uS9 , Small ribosomal subunit protein uS5 domain 2-type fold, Ribosomal protein uS5 domain 2-type superfamily , Small ribosomal subunit protein uS9	K02960	RP-S16e, RPS16; small subunit ribosomal protein S16e	Yes	8199.58	6651.98	7489.82	7447.13
MCU_005989-RA	emb|CDI98184.1|	ribosomal protein L28 [Echinococcus multilocularis]	IPR2672	Large ribosomal subunit protein eL28 , Ribosomal eL28/Mak16	K02903	RP-L28e, RPL28; large subunit ribosomal protein L28e	Yes	10900.7	6641.69	10270.9	9271.11
MCU_003005-RA	emb|CDS42083.1|	expressed conserved protein [Echinococcus multilocularis]					Yes	7778.56	6631.35	7656.52	7355.48
MCOS_0000523301-mRNA-1	gb|TSL61133.1|	Peptidase inhibitor 16 [Bagarius yarrelli]	IPR3594	CAP superfamily			Yes	11287.6	6629.56	16963	11626.7
MCU_003508-RA	gb|ADQ89758.1|	glutathione transferase [Echinococcus granulosus]	IPR445	Glutathione S-transferase, Glutathione S-transferase, Glutathione S-transferase, Thioredoxin-like superfamily , Glutathione S-transferase, Glutathione transferase family			Yes	6737.19	6621.3	4482.41	5946.96
MCU_014397-RA	emb|CDS40048.1|	protein AHNAK2 [Echinococcus multilocularis]			K23934	AHNAK; neuroblast differentiation-associated protein AHNAK	Yes	4348.81	6566.34	5675.37	5530.17
MCU_002817-RA	emb|CDS19495.1|	ribosomal protein S19e [Echinococcus granulosus]	IPR1266	Ribosomal protein S19e , Winged helix-like DNA-binding domain superfamily , Winged helix DNA-binding domain superfamily	K02966	RP-S19e, RPS19; small subunit ribosomal protein S19e	Yes	8376.2	6554.48	7527.37	7486.02
MCU_005769-RA	emb|CDS20823.1|	elongation factor 1 delta [Echinococcus granulosus]	IPR1326	Translation elongation factor EF1B, Translation elongation factor EF1B, Translation elongation factor EF1B/small ribosomal subunit protein bS6 , Translation elongation factor eEF-1beta-like superfamily	K15410	EEF1D; elongation factor 1-delta	Yes	6935.33	6547.42	7436.98	6973.24
MCU_005799-RA	emb|CDS32164.1|	Ribosomal protein L34a [Hymenolepis microstoma]	IPR8195	Large ribosomal subunit protein eL34 , Large ribosomal subunit protein eL34	K02915	RP-L34e, RPL34; large subunit ribosomal protein L34e	Yes	8091.85	6522.64	8040.57	7551.69
MCU_011818-RA	emb|CDS16441.1|	microsomal glutathione S transferase 3 [Echinococcus granulosus]	IPR1129	Membrane-associated, Membrane associated eicosanoid/glutathione metabolism-like domain superfamily	K00799	GST, gst; glutathione S-transferase [EC:2.5.1.18]	Yes	7865.52	6511.77	5419.97	6599.09
MCU_004792-RC	emb|CDS20669.1|	ectonucleotide pyrophosphatase:phosphodiesterase [Echinococcus granulosus]	IPR2591	Type I phosphodiesterase/nucleotide pyrophosphatase/phosphate transferase , Alkaline-phosphatase-like	K18398	ENPP5; ectonucleotide pyrophosphatase/phosphodiesterase family member 5 [EC:3.1.-.-]	Yes	4844.72	6487.3	816.52	4049.51
MCU_001766-RA	emb|CDS31429.1|	peptidyl prolyl cis trans isomerase B [Hymenolepis microstoma]	IPR213	Cyclophilin-type peptidyl-prolyl cis-trans isomerase domain , Cyclophilin-type peptidyl-prolyl cis-trans isomerase, Cyclophilin-type peptidyl-prolyl cis-trans isomerase , Cyclophilin-like domain superfamily	K03768	PPIB, ppiB; peptidyl-prolyl cis-trans isomerase B (cyclophilin B) [EC:5.2.1.8]	Yes	7425.26	6485.46	5947.14	6619.29
MCU_006196-RA	emb|CDS43476.1|	purine nucleoside phosphorylase [Echinococcus multilocularis]			K03783	punA, PNP; purine-nucleoside phosphorylase [EC:2.4.2.1]	No	7687.78	6437.23	12001.8	8708.95
MCU_001802-RA	ref|XP_024352288.1|	Elongation factor 1-gamma [Echinococcus granulosus]	IPR1662	Elongation factor 1B gamma, Glutathione S-transferase, Glutathione S-transferase, Elongation factor EF1B gamma	K03233	EEF1G; elongation factor 1-gamma	Yes	6890.03	6435.72	6652.92	6659.56
MCU_014090-RA	ref|XP_024347275.1|	Actin-1 [Echinococcus granulosus]	IPR4	Actin family , Actin, ATPase	K05692	ACTB_G1; actin beta/gamma 1	Yes	8077.23	6388	7039.28	7168.17
MCU_011217-RA	ref|XP_024348860.1|	40S ribosomal protein S27 [Echinococcus granulosus]	IPR592	Ribosomal protein S27e , Zinc-binding ribosomal protein , Small ribosomal subunit protein eS27	K02978	RP-S27e, RPS27; small subunit ribosomal protein S27e	Yes	9257.15	6377.07	8355.57	7996.6
MCU_005116-RA	emb|CDS42368.1|	nascent polypeptide associated complex subunit [Echinococcus multilocularis]	IPR2715	Nascent polypeptide-associated complex NAC domain , UBA-like superfamily , Nascent polypeptide-associated complex subunit alpha-like , NAC A/B domain superfamily , Nascent polypeptide-associated complex subunit alpha-like	K03626	EGD2, NACA; nascent polypeptide-associated complex subunit alpha	Yes	6090.46	6374.54	6711.68	6392.22
MCU_013318-RA	ref|XP_024349110.1|	Glutathione S-transferase [Echinococcus granulosus]	IPR446	Glutathione S-transferase, Glutathione S-transferase, Glutathione S-transferase	K00799	GST, gst; glutathione S-transferase [EC:2.5.1.18]	Yes	8739.99	6365.63	5039.34	6714.99
MCU_006432-RA	ref|XP_024350597.1|	Succinate dehydrogenase [ubiquinone] cytochrome b small subunit B [Echinococcus granulosus]	IPR7992	Succinate dehydrogenase [ubiquinone] cytochrome b small subunit, Fumarate reductase/succinate dehydrogenase	K00237	SDHD, SDH4; succinate dehydrogenase (ubiquinone) membrane anchor subunit	Yes	7088.87	6335.22	5686.69	6370.26
MCU_004427-RA	ref|NP_001187305.1|	60S ribosomal protein l13 [Ictalurus punctatus]	IPR138	Large ribosomal subunit protein eL13 , Large ribosomal subunit protein eL13	K02873	RP-L13e, RPL13; large subunit ribosomal protein L13e	Yes	6982.73	6321.33	7420.42	6908.16
MCU_000419-RA	emb|CDI97496.1|	concentrative Na nucleoside cotransporter [Echinococcus multilocularis]	IPR2668	Concentrative nucleoside transporter N-terminal domain , Concentrative nucleoside transporter , Nucleoside transporter/FeoB GTPase, Concentrative nucleoside transporter C-terminal domain	K11536	SLC28A; pyrimidine nucleoside transport protein	Yes	5175.57	6289.96	1100.04	4188.52
MCU_007548-RA	emb|CDS40071.1|	paramyosin [Echinococcus multilocularis]					No	7000.86	6271.54	3429.18	5567.2
MCU_012761-RA	ref|XP_024349317.1|	Eukaryotic translation initiation factor 5 [Echinococcus granulosus]	IPR2735	Translation initiation factor IF2/IF5 domain , W2 domain , Armadillo-type fold , Translation initiation factor IF2/IF5, Translation initiation factor IF2/IF5, Translation initiation factor IF2/IF5	K03262	EIF5; translation initiation factor 5	Yes	5515.16	6267.07	6693.67	6158.63
MCU_009593-RA	emb|CDS40008.1|	expressed conserved protein [Echinococcus multilocularis]	IPR43792	Domain of unknown function (DUF5734)			Yes	5887.31	6247.41	5576.21	5903.64
MCU_014075-RA	gb|ABN14906.1|	heat shock protein 90 alpha, partial [Taenia asiatica]	IPR144	Heat shock protein Hsp90 family , Histidine kinase/HSP90-like ATPase , Heat shock protein Hsp90, Heat shock protein Hsp90, Histidine kinase/HSP90-like ATPase superfamily	K04079	HSP90A, htpG; molecular chaperone HtpG	Yes	4890.2	6236.63	4042.12	5056.32
MCU_002833-RA	emb|CDS42344.1|	adenylate cyclase 9 [Echinococcus multilocularis]	IPR1925	Porin, Porin domain superfamily , Eukaryotic porin/Tom40	K15040	VDAC2; voltage-dependent anion channel protein 2	Yes	8784.54	6193.62	5067.88	6682.01
MCU_010950-RA	ref|XP_024353608.1|	L-lactate dehydrogenase B chain [Echinococcus granulosus]	IPR1236	Lactate/malate dehydrogenase, L-lactate/malate dehydrogenase , L-lactate dehydrogenase , Lactate dehydrogenase/glycoside hydrolase, L-lactate dehydrogenase, Lactate/malate dehydrogenase, NAD(P)-binding domain superfamily	K00016	LDH, ldh; L-lactate dehydrogenase [EC:1.1.1.27]	Yes	7020.22	6178.81	3507.13	5568.72
MCU_001912-RA	ref|XP_024351652.1|	Dynein light chain 1, cytoplasmic [Echinococcus granulosus]	IPR1372	Dynein light chain, Dynein light chain superfamily	K10418	DYNLL; dynein light chain LC8-type	Yes	7149.21	6176.1	5777.09	6367.46
MCU_014010-RA	emb|CUT98437.1|	Metal transporter Nramp1 [Echinococcus multilocularis]					No	5856.95	6168.56	6729.61	6251.71
MCU_010143-RA	emb|CDS16240.1|	NADH cytochrome b5 reductase 3 [Echinococcus granulosus]	IPR1433	Oxidoreductase FAD/NAD(P)-binding , Flavoprotein pyridine nucleotide cytochrome reductase , NADH:cytochrome b5 reductase-like , Ferredoxin-NADP reductase (FNR)	K00326	E1.6.2.2; cytochrome-b5 reductase [EC:1.6.2.2]	Yes	6760.09	6163.78	6775.85	6566.57
MCU_001138-RA	emb|CDS30990.1|	expressed protein [Hymenolepis microstoma]					No	5609.76	6090.58	5453.7	5718.01
MCOS_0000375501-mRNA-1	emb|CDS19326.1|	nucleolin [Echinococcus granulosus]	IPR54	RNA recognition motif domain , Nucleotide-binding alpha-beta plait domain superfamily , RNA-binding domain superfamily			Yes	4350.48	6077.72	5689.02	5372.4
MCU_009894-RB	emb|VDD76959.1|	unnamed protein product [Mesocestoides corti]	IPR885	Fibrillar collagen, Collagen triple helix repeat	K06236	COL1A; collagen type I alpha	Yes	4362.28	6020.69	2125	4169.32
MCU_011740-RA	emb|CDS23161.1|	expressed protein [Echinococcus granulosus]	IPR19344	Mitochondrial F1-F0 ATP synthase subunit F			Yes	6174.72	5999.7	4680.73	5618.38
MCU_004607-RA	emb|CDS21736.1|	expressed conserved protein [Echinococcus granulosus]					Yes	5507.81	5971.16	4838.66	5439.21
MCU_004869-RA	emb|CDS41254.1|	60S ribosomal protein L22 [Echinococcus multilocularis]	IPR2671	Large ribosomal subunit protein eL22 , Large ribosomal subunit protein eL22 superfamily	K02891	RP-L22e, RPL22; large subunit ribosomal protein L22e	Yes	7503.85	5879.17	6766.64	6716.55
MCU_009115-RA	gb|ABO93625.3|	fatty acid binding protein b [Mesocestoides vogae]	IPR463	Cytosolic fatty-acid binding , Calycin , Intracellular lipid binding protein			Yes	8525.97	5812.31	4283.11	6207.13
MCU_001163-RA	emb|CUU98247.1|	mitochondrial ATP synthase subunit 9 [Hymenolepis microstoma]			K02128	ATPeF0C, ATP5G, ATP9; F-type H+-transporting ATPase subunit c	No	6188.18	5810.93	4341.7	5446.94
MCU_008906-RA	emb|CDI97945.1|	transcription factor btf3 [Echinococcus multilocularis]	IPR2715	Nascent polypeptide-associated complex NAC domain , NAC A/B domain superfamily , Transcription factor BTF3	K01527	EGD1, BTF3; nascent polypeptide-associated complex subunit beta	Yes	7203.99	5794.28	6654.01	6550.76
MCU_003925-RC	ref|XP_024349034.1|	Succinyl-CoA ligase [ADP-forming] subunit beta [Echinococcus granulosus]	IPR589	Succinate--CoA synthetase, ATP-citrate synthase/succinyl-CoA ligase, ATP-grasp fold , ATP-grasp fold, ATP-grasp fold, Succinyl-CoA synthetase-like , Succinyl-CoA synthetase, Succinate--CoA ligase [ADP-forming] subunit beta	K01900	LSC2; succinyl-CoA synthetase beta subunit [EC:6.2.1.4 6.2.1.5]	Yes	5316.76	5788.59	3903.49	5002.95
MCU_005729-RA	ref|XP_024354325.1|	Superoxide dismutase [Cu-Zn] [Echinococcus granulosus]	IPR1424	Superoxide dismutase, Superoxide dismutase, Superoxide dismutase (Cu/Zn) / superoxide dismutase copper chaperone , Superoxide dismutase-like	K04565	SOD1; superoxide dismutase, Cu-Zn family [EC:1.15.1.1]	Yes	7093.32	5775.44	6428.83	6432.53
MCU_004627-RA	ref|XP_024355308.1|	Calcium-binding protein SPEC 2C [Echinococcus granulosus]	IPR248	EF-hand domain , EF-hand domain pair , EF-Hand 1			Yes	7362.9	5775.42	6395.8	6511.37
MCU_010820-RA	emb|CDS41129.1|	calnexin [Echinococcus multilocularis]	IPR158	Calreticulin/calnexin , Calreticulin/calnexin, Concanavalin A-like lectin/glucanase domain superfamily , Calreticulin/calnexin	K08054	CANX; calnexin	Yes	5134.86	5768.79	4105.23	5002.96
MCU_011043-RA	ref|XP_024353368.1|	Ornithine aminotransferase [Echinococcus granulosus]	IPR5814	Aminotransferase class-III , Ornithine aminotransferase , Pyridoxal phosphate-dependent transferase, Pyridoxal phosphate-dependent transferase, Pyridoxal phosphate-dependent transferase , Aminotransferases class-III pyridoxal-phosphate attachment site	K00819	rocD, OAT; ornithine--oxo-acid transaminase [EC:2.6.1.13]	Yes	5161.33	5748.94	5712.51	5540.93
MCU_001049-RA	ref|XP_024354049.1|	Ras-related protein Rab-2A [Echinococcus granulosus]	IPR186	Small GTPase , Small GTP-binding protein domain , P-loop containing nucleoside triphosphate hydrolase	K07877	RAB2A; Ras-related protein Rab-2A	Yes	6861.48	5698.8	5625.22	6061.83
MCU_003369-RB	emb|CDS32293.1|	Myosin regulatory light chain [Hymenolepis microstoma]	IPR248	EF-hand domain , EF-hand domain pair , EF-Hand 1	K12757	MYL12; myosin regulatory light chain 12	Yes	4865.29	5695.12	2941.72	4500.71
MCU_002356-RA	gb|ACJ02401.1|	TSP7 [Echinococcus multilocularis]	IPR31	Tetraspanin, Tetraspanin, Tetraspanin/Peripherin			Yes	5907.58	5685.36	5483.54	5692.16
MCU_013410-RA	gb|AGT98656.1|	ubiquitin conjugating enzyme [Taenia pisiformis]	IPR68	Ubiquitin-conjugating enzyme E2 , Ubiquitin-conjugating enzyme/RWD-like , Ubiquitin-conjugating enzyme	K06689	UBE2D, UBC4, UBC5; ubiquitin-conjugating enzyme E2 D [EC:2.3.2.23]	Yes	7508	5675.66	8649.57	7277.74
MCU_001809-RA	emb|CDS35967.1|	40S ribosomal protein S17 [Echinococcus multilocularis]	IPR121	Small ribosomal subunit protein eS17 , Small ribosomal subunit protein eS17, Small ribosomal subunit protein eS17 superfamily	K02962	RP-S17e, RPS17; small subunit ribosomal protein S17e	Yes	8225.01	5670.96	6235.27	6710.41
MCU_000443-RB	dbj|BAX90095.1|	flavoprotein subunit of complex II [Echinococcus multilocularis]			K00234	SDHA, SDH1; succinate dehydrogenase (ubiquinone) flavoprotein subunit [EC:1.3.5.1]	No	5297.8	5669.23	3535.69	4834.24
MCU_004298-RC	ref|XP_024354698.1|	Alpha-actinin, sarcomeric [Echinococcus granulosus]	IPR1589	Actinin-type actin-binding domain, Calponin homology domain , Spectrin repeat , EF-hand domain , EF-hand domain pair , EF-hand, Spectrin/alpha-actinin , EF-Hand 1, CH domain superfamily	K05699	ACTN1_4; actinin alpha 1/4	Yes	4176.01	5655.1	4081.14	4637.41
MCU_001736-RB	emb|VDD74137.1|	unnamed protein product [Mesocestoides corti]	IPR752	CS domain , HSP20-like chaperone , Co-chaperone protein p23-like	K15730	PTGES3; cytosolic prostaglandin-E synthase [EC:5.3.99.3]	Yes	7009.7	5655.05	6599.01	6421.26
MCU_012212-RA	gb|AAT74668.2|	cysteine-rich secreted protein 2 precursor [Mesocestoides vogae]	IPR1444	CAP domain , CAP superfamily			Yes	4188.72	5627.01	28.426	3281.38
MCU_000418-RA	ref|XP_024352128.1|	GTP-binding nuclear protein Ran [Echinococcus granulosus]	IPR186	Small GTPase , Ran GTPase , Small GTP-binding protein domain , P-loop containing nucleoside triphosphate hydrolase	K07936	RAN; GTP-binding nuclear protein Ran	Yes	5752.22	5626.22	6267.37	5881.93
MCU_001794-RA	emb|CDS21661.1|	60S ribosomal protein L35 [Echinococcus granulosus]	IPR4559	Large ribosomal subunit protein uL29	K02918	RP-L35e, RPL35; large subunit ribosomal protein L35e	Yes	8032.29	5598.2	6876.61	6835.7
MCU_007310-RA	emb|CDS41590.1|	clathrin light chain [Echinococcus multilocularis]	IPR996	Clathrin light chain			Yes	6595.84	5492.82	5965.11	6017.92
MCU_009350-RA	emb|CDS33988.1|	expressed protein [Hymenolepis microstoma]	IPR545	CDC50/LEM3 family			Yes	6302.52	5471.48	5536.66	5770.22
MCU_008667-RA	emb|CDI97087.1|	Calcium binding protein [Echinococcus multilocularis]	IPR248	EF-hand domain , EF-hand domain pair , EF-Hand 1	K02183	CALM; calmodulin	Yes	5568.34	5463.85	3959.88	4997.36
MCOS_0000070301-mRNA-1	ref|XP_005090748.1|	PREDICTED: 60S ribosomal protein L37a [Aplysia californica]	IPR2674	Large ribosomal subunit protein eL43 , Large ribosomal subunit protein eL37/eL43 , Zinc-binding ribosomal protein	K02921	RP-L37Ae, RPL37A; large subunit ribosomal protein L37Ae	Yes	8106.74	5451.53	6366.57	6641.61
MCU_011291-RC	emb|CDS27962.1|	cathepsin b [Hymenolepis microstoma]			K01363	CTSB; cathepsin B [EC:3.4.22.1]	No	4876.32	5436.5	7246.31	5853.04
MCU_005511-RA	ref|XP_024354514.1|	40S ribosomal protein S5 [Echinococcus granulosus]	IPR235	Small ribosomal subunit protein uS7 , Ribosomal protein S5/S7, Small ribosomal subunit protein uS7, Small ribosomal subunit protein uS7 domain , Small ribosomal subunit protein uS7 domain superfamily	K02989	RP-S5e, RPS5; small subunit ribosomal protein S5e	Yes	5753.25	5430.02	6014.7	5732.66
MCU_001820-RB	emb|VDD74195.1|	unnamed protein product [Mesocestoides corti]	IPR1844	Chaperonin Cpn60/GroEL , Chaperonin Cpn60/GroEL/TCP-1 family , Chaperonin Cpn60, GroEL-like apical domain superfamily , TCP-1-like chaperonin intermediate domain superfamily , GroEL-like equatorial domain superfamily	K04077	groEL, HSPD1; chaperonin GroEL	Yes	4951.6	5408.96	4484.15	4948.24
MCU_000684-RB	ref|XP_024355916.1|	Myosin regulatory light chain sqh [Echinococcus granulosus]	IPR248	EF-hand domain , EF-hand domain pair , EF-Hand 1	K12757	MYL12; myosin regulatory light chain 12	Yes	7340.43	5376.89	5182	5966.44
MCU_002538-RA	emb|CDS16281.1|	dihydrolipoamide dehydrogenase [Echinococcus granulosus]	IPR11	Pyridine nucleotide-disulphide oxidoreductase, Pyridine nucleotide-disulphide oxidoreductase, Dihydrolipoamide dehydrogenase , Pyridine nucleotide-disulphide oxidoreductase, FAD/NAD-linked reductase, FAD/NAD(P)-binding domain , FAD/NAD(P)-binding domain superfamily	K00382	DLD, lpd, pdhD; dihydrolipoamide dehydrogenase [EC:1.8.1.4]	Yes	5837.1	5372.65	3840.44	5016.73
MCU_004678-RA	emb|CDS24250.1|	60S acidic ribosomal protein P2 [Echinococcus granulosus]	IPR27534	Large ribosomal subunit protein P1/P2 , Large ribosomal subunit protein P1/P2, Large ribosomal subunit protein P2	K02943	RP-LP2, RPLP2; large subunit ribosomal protein LP2	Yes	6213.6	5349.17	6245.31	5936.03
MCU_005660-RA	ref|XP_024349217.1|	ORM1-like protein [Echinococcus granulosus]	IPR723	ORMDL family			Yes	6361.21	5337.33	7520.53	6406.36
MCU_001706-RA	ref|XP_024348983.1|	Pyruvate dehydrogenase E1 component subunit alpha type I [Echinococcus granulosus]	IPR117	Dehydrogenase, Pyruvate dehydrogenase (acetyl-transferring) E1 component, Thiamin diphosphate-binding fold	K00161	PDHA, pdhA; pyruvate dehydrogenase E1 component alpha subunit [EC:1.2.4.1]	Yes	5818.97	5320.71	3991.95	5043.88
MCU_005149-RA	emb|CDS36404.1|	rab [Echinococcus multilocularis]	IPR186	Small GTPase , Small GTP-binding protein domain , P-loop containing nucleoside triphosphate hydrolase	K07904	RAB11A; Ras-related protein Rab-11A	Yes	6451.36	5302.01	4221.53	5324.97
MCU_005888-RA	emb|CDS37299.1|	syndecan binding protein syntenin [Echinococcus multilocularis]	IPR1478	PDZ domain , PDZ superfamily , PDZ domain 6	K17254	SDCBP; syntenin-1	Yes	5451.27	5296.56	4490.98	5079.6
MCOS_0000026501-mRNA-1	ref|XP_024352339.1|	Tubulin beta-3 chain [Echinococcus granulosus]	IPR217	Tubulin , Beta tubulin , Tubulin/FtsZ, Tubulin/FtsZ, Tubulin, Tubulin/FtsZ, Tubulin, Tubulin/FtsZ, Tubulin/FtsZ-like	K07375	TUBB; tubulin beta	Yes	6699.11	5294.94	4379.93	5457.99
MCU_004666-RA	emb|CDS19687.1|	glycogen phosphorylase [Echinococcus granulosus]	IPR811	Glycosyl transferase, Glycogen/starch/alpha-glucan phosphorylase , Phosphorylase pyridoxal-phosphate attachment site	K00688	PYG, glgP; glycogen phosphorylase [EC:2.4.1.1]	Yes	4798.02	5292.9	6030.47	5373.8
MCU_001030-RC	emb|CDS16736.1|	phosphoglucomutase [Echinococcus granulosus]	IPR5841	Alpha-D-phosphohexomutase superfamily , Alpha-D-phosphohexomutase, Alpha-D-phosphohexomutase, Alpha-D-phosphohexomutase, Alpha-D-phosphohexomutase, Alpha-D-phosphohexomutase, Alpha-D-phosphohexomutase, Phosphoglucomutase	K01835	pgm; phosphoglucomutase [EC:5.4.2.2]	Yes	4553.31	5284.89	5323.68	5053.96
MCU_013160-RA	emb|VDD83705.1|	unnamed protein product [Mesocestoides corti]	IPR1444	CAP domain , CAP superfamily			Yes	5491.35	5279.81	2087.77	4286.31
MCU_002821-RA	emb|CDS17287.1|	UDP glucose 6 dehydrogenase [Echinococcus granulosus]	IPR1732	UDP-glucose/GDP-mannose dehydrogenase, 6-phosphogluconate dehydrogenase-like, UDP-glucose/GDP-mannose dehydrogenase, UDP-glucose/GDP-mannose dehydrogenase, UDP-glucose/GDP-mannose dehydrogenase , UDP-glucose 6-dehydrogenase, UDP-glucose/GDP-mannose dehydrogenase, NAD(P)-binding domain superfamily	K00012	UGDH, ugd; UDPglucose 6-dehydrogenase [EC:1.1.1.22]	Yes	5105.78	5273.97	4870.91	5083.55
MCU_012369-RB	emb|CDS16186.1|	ribosomal protein l4 [Echinococcus granulosus]	IPR2136	Large ribosomal subunit protein uL4 , Large ribosomal subunit protein uL4 domain superfamily , Large ribosomal subunit protein uL4, Large ribosomal subunit protein uL4	K02930	RP-L4e, RPL4; large subunit ribosomal protein L4e	Yes	7196.81	5266.21	9831.43	7431.48
MCOS_0000420501-mRNA-1	emb|CDS31807.1|	ribosomal protein L40 [Hymenolepis microstoma]	IPR626	Ubiquitin-like domain , Large ribosomal subunit protein eL40 domain , Ubiquitin conserved site , Ubiquitin domain , Ubiquitin-like domain superfamily , Large ribosomal subunit protein eL40 superfamily	K02927	RP-L40e, RPL40, UBA52; ubiquitin-large subunit ribosomal protein L40e	Yes	6572.42	5265.64	5698.3	5845.45
MCU_005676-RA	gb|ADP89566.1|	trypsin-like protein [Taenia solium]	IPR1254	Serine proteases, Peptidase S1A, Peptidase S1, Serine proteases, Peptidase S1			Yes	4690.95	5259.94	9348.8	6433.23
MCU_000443-RA	dbj|BAX90095.1|	flavoprotein subunit of complex II [Echinococcus multilocularis]	IPR3952	Fumarate reductase/succinate dehydrogenase, FAD-dependent oxidoreductase 2, Succinate dehydrogenase, Succinate dehydrogenase/fumarate reductase, Fumarate reductase/succinate dehydrogenase flavoprotein-like, Succinate dehydrogenase/fumarate reductase flavoprotein, FAD-dependent oxidoreductase SdhA/FrdA/AprA , FAD/NAD(P)-binding domain superfamily , Fumarate reductase/succinate dehydrogenase flavop…	K00234	SDHA, SDH1; succinate dehydrogenase (ubiquinone) flavoprotein subunit [EC:1.3.5.1]	Yes	4406.05	5210.47	3500.28	4372.27
MCU_009305-RA	ref|XP_024347583.1|	Tubulin alpha-1C chain [Echinococcus granulosus]	IPR217	Tubulin , Alpha tubulin , Tubulin/FtsZ, Tubulin/FtsZ, Tubulin, Tubulin/FtsZ, Tubulin, Tubulin/FtsZ, Tubulin/FtsZ-like	K07374	TUBA; tubulin alpha	Yes	5245.65	5194.58	4452.15	4964.13
MCU_008867-RA	emb|CDS30695.1|	Splicing factor arginine:serine rich 4 [Hymenolepis microstoma]	IPR54	RNA recognition motif domain , Nucleotide-binding alpha-beta plait domain superfamily , RNA-binding domain superfamily	K12893	SFRS4_5_6; splicing factor, arginine/serine-rich 4/5/6	Yes	5338.9	5184.98	5546.84	5356.91
MCU_006874-RA	emb|VDD75682.1|	unnamed protein product [Mesocestoides corti]	IPR885	Fibrillar collagen, Collagen triple helix repeat , Concanavalin A-like lectin/glucanase domain superfamily , Thrombospondin-like			Yes	3790.91	5167.85	1573.82	3510.86
MCU_003617-RA	ref|XP_024352607.1|	60S ribosomal protein L18a [Echinococcus granulosus]	IPR21138	Large ribosomal subunit protein eL20, Large ribosomal subunit protein eL20 domain	K02882	RP-L18Ae, RPL18A; large subunit ribosomal protein L18Ae	Yes	6533.16	5151.94	6793.84	6159.65
MCU_002869-RA	ref|XP_024353294.1|	Tegument antigen [Echinococcus granulosus]	IPR1372	Dynein light chain, EF-hand domain pair , Dynein light chain superfamily			Yes	5508.71	5146.48	5145.07	5266.76
MCU_007282-RB	emb|CDS35601.1|	annexin [Echinococcus multilocularis]			K17095	ANXA7_11; annexin A7/11	No	5683.89	5142.33	4188.79	5005
MCU_002426-RA	ref|XP_024352968.1|	Synaptic vesicle membrane protein VAT-1-like protein [Echinococcus granulosus]	IPR2364	Quinone oxidoreductase/zeta-crystallin, GroES-like superfamily , Alcohol dehydrogenase-like, Polyketide synthase, NAD(P)-binding domain superfamily			Yes	4705.81	5133.95	5514.76	5118.17
MCU_008360-RA	ref|XP_024353110.1|	Dynein light chain 1, cytoplasmic [Echinococcus granulosus]	IPR1372	Dynein light chain, Dynein light chain, Dynein light chain superfamily	K10418	DYNLL; dynein light chain LC8-type	Yes	5166.5	5124	5672.68	5321.06
MCU_007066-RC	ref|XP_024346186.1|	Anoctamin-1 [Echinococcus granulosus]	IPR7632	Anoctamin , Anoctamin, Anoctamin	K19496	ANO1, DOG1, TMEM16A; anoctamin-1	Yes	5312.96	5054.57	5262.5	5210.01
MCU_006499-RA	emb|CDS23793.1|	expressed conserved protein [Echinococcus granulosus]					Yes	6001.17	5014.03	6437.05	5817.41
MCU_004910-RB	ref|XP_024348823.1|	Rab GDP dissociation inhibitor alpha [Echinococcus granulosus]	IPR86	Rab GDI protein , GDP dissociation inhibitor , FAD/NAD(P)-binding domain superfamily	K17255	GDI1_2; Rab GDP dissociation inhibitor	Yes	4813.76	4991.35	4401.72	4735.61
MCU_002750-RA	emb|CDS21830.1|	glycogenin 1 [Echinococcus granulosus]	IPR2495	Glycosyl transferase, Nucleotide-diphospho-sugar transferases	K00750	GYG1, GYG2; glycogenin [EC:2.4.1.186]	Yes	4025.55	4964.98	5339.47	4776.66
MCU_011418-RA	emb|CDS15213.1|	protein AHNAK2 [Echinococcus granulosus]					Yes	3847.58	4964.25	4095.01	4302.28
MCU_009362-RA	ref|XP_024351993.1|	Synaptogyrin-1 [Echinococcus granulosus]	IPR8253	Marvel domain , Synaptogyrin			Yes	5484.72	4961.31	3752.88	4732.97
MCU_004650-RA	gb|AAT74668.2|	cysteine-rich secreted protein 2 precursor [Mesocestoides vogae]	IPR1283	Cysteine-rich secretory protein-related , CAP domain , CAP superfamily	K20412	PI16, CRISP9, CD364; peptidase inhibitor 16	Yes	5081.65	4957.76	17490.7	9176.71
MCU_005051-RA	ref|XP_024349120.1|	AMME syndrome candidate gene 1 protein [Echinococcus granulosus]	IPR2733	AMMECR1 domain , AMMECR1 , AMMECR1, AMMECR1 domain superfamily	K24611	AMMECR1, AMMECR1L; AMME syndrome candidate gene 1 protein	Yes	5467.18	4899.84	6042.72	5469.91
MCU_009903-RA	ref|XP_024355646.1|	Dynein light chain 1, cytoplasmic [Echinococcus granulosus]	IPR1372	Dynein light chain, Dynein light chain superfamily	K10418	DYNLL; dynein light chain LC8-type	Yes	5785.43	4898.37	4795.83	5159.88
MCU_009071-RB	emb|CDI98578.1|	ras protein Rab 7a [Echinococcus multilocularis]	IPR186	Small GTPase , Small GTP-binding protein domain , P-loop containing nucleoside triphosphate hydrolase	K07897	RAB7A; Ras-related protein Rab-7A	Yes	4438.29	4896.16	4429.36	4587.94
MCOS_0000486001-mRNA-1	dbj|BAV82530.1|	NADH dehydrogenase subunit 4 [Mesocestoides corti]			K00342	nuoM; NADH-quinone oxidoreductase subunit M [EC:7.1.1.2]	No	8612.79	4894.22	7140.59	6882.53
MCU_010672-RA	emb|CDS42198.1|	ras protein rab [Echinococcus multilocularis]	IPR186	Small GTPase , Small GTP-binding protein domain , P-loop containing nucleoside triphosphate hydrolase	K07887	RAB5A; Ras-related protein Rab-5A	Yes	4414.75	4894.11	5788.99	5032.62
MCU_008711-RA	ref|XP_024348087.1|	Calponin-3 [Echinococcus granulosus]	IPR557	Calponin repeat , Calponin homology domain , Calponin/LIMCH1 , Smooth muscle protein/calponin , CH domain superfamily			Yes	4389.53	4879.11	4118.48	4462.38
MCU_002319-RB	emb|CDS43521.1|	6 phosphofructokinase [Echinococcus multilocularis]			K00850	pfkA, PFK; 6-phosphofructokinase 1 [EC:2.7.1.11]	No	4599.61	4828.06	4618.03	4681.9
MCU_000543-RA	emb|CDS24792.1|	expressed conserved protein [Echinococcus granulosus]					Yes	5334.19	4818.64	4127.44	4760.09
MCU_003454-RA	gb|ABN14904.1|	ribosomal protein S18 [Taenia asiatica]	IPR1892	Small ribosomal subunit protein uS13 , Small ribosomal subunit protein uS13-like, Small ribosomal subunit protein uS13, Small ribosomal subunit protein uS13	K02964	RP-S18e, RPS18; small subunit ribosomal protein S18e	Yes	6242.24	4817.99	6964.94	6008.39
MCU_003495-RA	emb|CDS43437.1|	expressed conserved protein [Echinococcus multilocularis]					Yes	4571.69	4790.41	5322.52	4894.87
MCU_011683-RA	emb|CDS23982.1|	major vault protein [Echinococcus granulosus]	IPR2499	Major vault protein, Major vault protein , Major vault protein repeat domain 2 , Major vault protein repeat domain , Major vault protein repeat domain superfamily , Major vault protein repeat domain 2 superfamily	K17266	MVP; major vault protein	Yes	3665.98	4764.56	4019.01	4149.85
MCU_008081-RA	ref|XP_024353181.1|	V-type proton ATPase proteolipid subunit [Echinococcus granulosus]	IPR245	V-ATPase proteolipid subunit , V-ATPase proteolipid subunit C-like domain , V-ATPase proteolipid subunit C, F/V-ATP synthase subunit C superfamily	K02155	ATPeV0C, ATP6L; V-type H+-transporting ATPase 16kDa proteolipid subunit	Yes	5192.82	4751.38	5278.59	5074.26
MCU_007878-RA	gb|AIM55123.1|	cystatin [Taenia asiatica]	IPR1	Cystatin domain , Proteinase inhibitor I25, Cystatin superfamily			Yes	4223.71	4750.29	8482.72	5818.91
MCU_005343-RA	emb|CDS28709.2|	transient receptor potential cation channel [Hymenolepis microstoma]	IPR5135	Endonuclease/exonuclease/phosphatase , Deoxyribonuclease I , Endonuclease/exonuclease/phosphatase superfamily	K11995	DNASE1L; deoxyribonuclease-1-like protein [EC:3.1.21.-]	Yes	4898.66	4748.33	42.8545	3229.95
MCU_007548-RC	emb|CDS40071.1|	paramyosin [Echinococcus multilocularis]	IPR2928	Myosin tail , DNA repair protein XRCC4-like			Yes	3685.34	4710.32	3430.64	3942.1
MCU_004368-RA	emb|CDS16782.1|	peptidase [Echinococcus granulosus]					No	6514.32	4709.47	6958.49	6060.76
MCU_004529-RA	emb|VDL61618.1|	unnamed protein product [Hymenolepis diminuta]					Yes	6975.41	4708.47	7580.36	6421.41
MCU_003323-RA	emb|CDS17875.1|	heat shock protein 70 [Echinococcus granulosus]	IPR12725	Chaperone DnaK , Heat shock protein 70 family , Heat shock protein 70, Heat shock protein 70kD, Heat shock protein 70kD, ATPase	K04043	dnaK, HSPA9; molecular chaperone DnaK	Yes	3743.26	4701.28	4446.91	4297.15
MCU_010534-RA	ref|XP_024350015.1|	Heterogeneous nuclear ribonucleoprotein K [Echinococcus granulosus]	IPR487	K Homology domain , K Homology domain, K Homology domain	K12886	HNRNPK; heterogeneous nuclear ribonucleoprotein K	Yes	5079.1	4694.24	5600.55	5124.63
MCU_002637-RA	emb|CDS42535.1|	kinesin heavy chain [Echinococcus multilocularis]	IPR1752	Kinesin motor domain , Kinesin motor domain, P-loop containing nucleoside triphosphate hydrolase , Kinesin-like protein , Kinesin motor domain superfamily	K10396	KIF5; kinesin family member 5	Yes	4429.14	4662.79	3879.92	4323.95
MCU_007966-RA	ref|XP_024355518.1|	Myophilin [Echinococcus granulosus]	IPR557	Calponin repeat , Calponin homology domain , Smooth muscle protein/calponin , CH domain superfamily			Yes	3822.99	4658.35	3798.21	4093.19
MCU_002602-RA	ref|XP_024349722.1|	Ras-related protein Rab-27A [Echinococcus granulosus]	IPR186	Small GTPase , Small GTP-binding protein domain , P-loop containing nucleoside triphosphate hydrolase	K07885	RAB27A; Ras-related protein Rab-27A	Yes	4438.72	4627.32	3878.97	4315
MCU_004224-RA	emb|CDI96882.1|	endophilin B2 [Echinococcus multilocularis]	IPR4148	BAR domain , AH/BAR domain superfamily			Yes	5578.06	4612.93	5759.81	5316.93
MCU_002173-RA	emb|CDS34657.1|	Collagen alpha 1(V) chain [Hymenolepis microstoma]	IPR885	Fibrillar collagen, Collagen triple helix repeat , Concanavalin A-like lectin/glucanase domain superfamily	K06236	COL1A; collagen type I alpha	Yes	3120.14	4587.23	1568.8	3092.06
MCU_002165-RA	emb|CDS40655.1|	myoferlin [Echinococcus multilocularis]	IPR8	C2 domain , Peroxin/Ferlin domain , Ferlin A-domain , Ferlin B-domain , FerIin domain , C2 domain superfamily , Ferlin, Ferlin family , Ferlin, Ferlin	K22125	MYOF; myoferlin	Yes	3207.19	4580.67	4256.65	4014.84
MCU_012902-RA	ref|XP_024347583.1|	Tubulin alpha-1C chain [Echinococcus granulosus]	IPR217	Tubulin , Alpha tubulin , Tubulin/FtsZ, Tubulin/FtsZ, Tubulin, Tubulin/FtsZ, Tubulin, Tubulin/FtsZ, Tubulin/FtsZ-like	K07374	TUBA; tubulin alpha	Yes	5301.64	4580.37	5243.51	5041.84
MCU_009787-RA	ref|XP_014357079.1|	PREDICTED: calmodulin-alpha isoform X2 [Papilio machaon]	IPR248	EF-hand domain , EF-hand domain pair , EF-Hand 1	K02183	CALM; calmodulin	Yes	4887.96	4570.33	5033.13	4830.47
MCU_002236-RA	ref|XP_024354864.1|	Non-lysosomal glucosylceramidase [Echinococcus granulosus]	IPR6775	Glycosyl-hydrolase family 116, Six-hairpin glycosidase superfamily , Six-hairpin glycosidase-like superfamily , Glycosyl-hydrolase family 116	K17108	GBA2; non-lysosomal glucosylceramidase [EC:3.2.1.45]	Yes	4275.94	4567.15	7328.64	5390.58
MCU_008767-RB	ref|XP_024356258.1|	Aspartyl-tRNA synthetase, cytoplasmic [Echinococcus granulosus]	IPR2312	Aspartyl/Asparaginyl-tRNA synthetase, Aminoacyl-tRNA synthetase, OB-fold nucleic acid binding domain, Aspartate-tRNA synthetase, Aminoacyl-tRNA synthetase, Nucleic acid-binding, Class II Aminoacyl-tRNA synthetase/Biotinyl protein ligase (BPL) and lipoyl protein ligase (LPL)	K22503	DARS1; aspartyl-tRNA synthetase [EC:6.1.1.12]	Yes	3930.52	4535.25	4386.3	4284.02
MCU_006777-RA	emb|CDS24146.1|	expressed conserved protein [Echinococcus granulosus]					No	4222.01	4523.43	5067.39	4604.28
MCU_012906-RA	emb|CDS16438.1|	complement inhibitory receptor [Echinococcus granulosus]	IPR4687	Lysosomal-associated transmembrane protein 4/5	K12387	LAPTM; lysosomal-associated transmembrane protein	Yes	4518.59	4517.24	3582.86	4206.23
MCU_011885-RA	emb|VDD84241.1|	unnamed protein product [Mesocestoides corti]	IPR1372	Dynein light chain, Dynein light chain superfamily	K10418	DYNLL; dynein light chain LC8-type	Yes	5688.25	4507.39	4183.39	4793.01
MCU_010478-RA	ref|XP_024352191.1|	PQ-loop repeat-containing protein 2 [Echinococcus granulosus]	IPR663	PQ-loop repeat	K23678	PQLC2, SLC66A1, LAAT1; solute carrier family 66 (lysosomal lysine-arginine transporter), member 1	Yes	5858.18	4489.76	8269.83	6205.93
MCU_000010-RB	ref|XP_024355244.1|	Inorganic pyrophosphatase [Echinococcus granulosus]	IPR8162	Inorganic pyrophosphatase , Inorganic pyrophosphatase superfamily			Yes	5479.1	4476.98	4648.31	4868.13
MCU_003931-RA	emb|CDS20228.1|	annexin [Echinococcus granulosus]	IPR1464	Annexin , Annexin repeat, Annexin repeat , Annexin superfamily	K17095	ANXA7_11; annexin A7/11	Yes	4313.76	4472.46	3358.7	4048.3
MCU_006591-RA	emb|CDS30850.1|	Thioredoxin fold [Hymenolepis microstoma]	IPR13766	Thioredoxin domain , Thioredoxin-like superfamily			Yes	5059.48	4469.31	4893.32	4807.37
MCU_000461-RA	emb|CDS19620.1|	alpha glucosidase [Echinococcus granulosus]	IPR647	Glycosyl hydrolase, Glycoside hydrolase superfamily , Solute carrier family 3 member 2, Amino acid transporter heavy chain SLC3A2			Yes	4321.62	4468.42	4107.85	4299.3
MCU_008170-RA	emb|VDD76273.1|	unnamed protein product [Mesocestoides corti]					Yes	4243.19	4466.47	8468.69	5726.12
MCU_011621-RA	ref|XP_024348047.1|	GLIPR1-like protein [Echinococcus granulosus]	IPR1283	Cysteine-rich secretory protein-related , CAP domain , CAP superfamily	K20412	PI16, CRISP9, CD364; peptidase inhibitor 16	Yes	5294.46	4456.19	3129.99	4293.55
MCU_006465-RA	ref|WP_155384116.1|	30S ribosomal protein S12 [Nitriliruptoraceae bacterium ZYF776]	IPR568	Ribosomal protein S23, Small ribosomal subunit protein uS12 , Nucleic acid-binding	K02973	RP-S23e, RPS23; small subunit ribosomal protein S23e	Yes	4885.33	4431.45	4032.81	4449.86
MCU_012923-RA	emb|CAA59739.1|	glutathione transferase [Echinococcus multilocularis]	IPR446	Glutathione S-transferase, Glutathione S-transferase, Glutathione S-transferase	K00799	GST, gst; glutathione S-transferase [EC:2.5.1.18]	Yes	6365.86	4403.44	2824.02	4531.11
MCU_001994-RA	emb|CDS34758.1|	tegumental antigen [Hymenolepis microstoma]	IPR1372	Dynein light chain, EF-hand domain , EF-hand domain pair , Dynein light chain superfamily			Yes	5155.6	4398.89	3716.18	4423.56
MCU_005399-RB	emb|CDS28879.1|	ATP synthase subunit alpha mitochondrial [Hymenolepis microstoma]	IPR194	ATPase, ATP synthase, ATPase, ATP synthase, ATPase, ATP synthase subunit alpha, P-loop containing nucleoside triphosphate hydrolase , ATP synthase, ATPase, ATP synthase	K02132	ATPeF1A, ATP5A1, ATP1; F-type H+-transporting ATPase subunit alpha	Yes	4076.79	4396.71	3061.54	3845.01
MCU_006459-RA	emb|CDS16299.1|	t complex protein 1 subunit gamma [Echinococcus granulosus]	IPR2194	Chaperonin TCP-1, Chaperonin Cpn60/GroEL/TCP-1 family , T-complex protein 1, Chaperone tailless complex polypeptide 1 (TCP-1) , GroEL-like apical domain superfamily , TCP-1-like chaperonin intermediate domain superfamily , GroEL-like equatorial domain superfamily	K09495	CCT3, TRIC5; T-complex protein 1 subunit gamma	Yes	4674.84	4383.55	4604.13	4554.17
MCU_009116-RA	gb|ABO93625.3|	fatty acid binding protein b [Mesocestoides vogae]					No	6434.7	4375.1	3511.65	4773.82
MCU_006807-RB	emb|CDS17241.1|	programmed cell death 6 interacting protein [Echinococcus granulosus]	IPR4328	BRO1 domain , ALIX V-shaped domain , BRO1 domain superfamily , Vacuolar protein-sorting protein Bro1-like	K12200	PDCD6IP, ALIX, RIM20; programmed cell death 6-interacting protein	Yes	4328.08	4347.33	4143.08	4272.83
MCU_000133-RA	ref|XP_024355281.1|	Nuclease-sensitive element-binding protein [Echinococcus granulosus]	IPR259	Cold-shock protein, Cold shock domain , Nucleic acid-binding, Cold-shock (CSD) domain	K09276	YBX1, NSEP1; Y-box-binding protein 1	Yes	4604	4329.99	5023.42	4652.47
MCU_004198-RA	emb|CDS42261.1|	dolichyl diphosphooligosaccharide protein [Echinococcus multilocularis]	IPR7676	Ribophorin I	K12666	OST1, RPN1; oligosaccharyltransferase complex subunit alpha (ribophorin I)	Yes	3418.87	4301.44	3216.21	3645.51
MCU_001509-RA	ref|XP_024356231.1|	Transcriptional activator protein Pur-alpha [Echinococcus granulosus]	IPR6628	Purine-rich element binding protein family	K21772	PURA; transcriptional activator protein Pur-alpha	Yes	3930.7	4291.92	4210.39	4144.34
MCU_006705-RB	emb|CDS19174.1|	arginine:serine rich splicing factor [Echinococcus granulosus]			K12896	SFRS7; splicing factor, arginine/serine-rich 7	No	4518.57	4277.84	4562.66	4453.03
MCU_003960-RA	emb|CDS27419.1|	actin [Hymenolepis microstoma]	IPR4	Actin family , ATPase			Yes	5375.04	4272.67	4043.66	4563.79
MCU_009168-RB	ref|XP_024353966.1|	1-acyl-sn-glycerol-3-phosphate acyltransferase epsilon [Echinococcus granulosus]	IPR2123	Phospholipid/glycerol acyltransferase , Acyltransferase	K19007	AGPAT5; lysophosphatidiate acyltransferase [EC:2.3.1.51]	Yes	3846.33	4254.72	4536.84	4212.63
MCU_001085-RA	emb|CDS30620.1|	AP 1 complex subunit sigma 2 [Hymenolepis microstoma]	IPR84	Clathrin adaptor complex, Longin-like domain superfamily , Adaptor protein complex, AP complex, AP-1 complex subunit sigma	K12394	AP1S1_2; AP-1 complex subunit sigma 1/2	Yes	6042.53	4235.93	5012.88	5097.11
MCU_012804-RB	emb|CDI97956.1|	S adenosylmethionine synthase type 1 [Echinococcus multilocularis]	IPR2133	S-adenosylmethionine synthetase , S-adenosylmethionine synthetase, S-adenosylmethionine synthetase, S-adenosylmethionine synthetase, S-adenosylmethionine synthetase, S-adenosylmethionine synthetase superfamily	K00789	metK; S-adenosylmethionine synthetase [EC:2.5.1.6]	Yes	4845.79	4223.82	6097.34	5055.65
MCU_007401-RA	emb|CDS20684.1|	epsin 1 [Echinococcus granulosus]	IPR393	Ubiquitin interacting motif , ENTH/VHS , ENTH domain	K12471	EPN; epsin	Yes	4308.71	4173.61	7248.17	5243.5
MCU_004116-RA	emb|VDD80244.1|	unnamed protein product [Mesocestoides corti]					No	8482.68	4147.53	17954.7	10195
MCU_002004-RB	ref|XP_024355540.1|	putative protein disulfide-isomerase A6 [Echinococcus granulosus]	IPR5788	Disulphide isomerase , Thioredoxin domain , Thioredoxin, Thioredoxin-like superfamily	K09584	PDIA6, TXNDC7; protein disulfide-isomerase A6 [EC:5.3.4.1]	Yes	4135.82	4144.67	4864.45	4381.65
MCU_013679-RA	emb|CDS36343.1|	Na:K ATPase alpha subunit [Echinococcus multilocularis]	IPR1757	P-type ATPase , Cation-transporting P-type ATPase, HAD superfamily , P-type ATPase, HAD-like superfamily	K01539	ATP1A; sodium/potassium-transporting ATPase subunit alpha [EC:7.2.2.13]	Yes	3246.58	4121.73	4300.59	3889.63
MCU_008812-RB	emb|CDS24366.1|	Spectrin alpha actinin [Echinococcus granulosus]	IPR1452	SH3 domain , Spectrin repeat , EF-hand domain , EF-hand domain pair , EF-hand, Spectrin/alpha-actinin , EF-Hand 1, Alpha Spectrin, SH3-like domain superfamily	K06114	SPTA; spectrin alpha	Yes	3251.76	4111.13	3750.52	3704.47
MCU_005853-RB	ref|XP_024349727.1|	Arginyl-tRNA synthetase, cytoplasmic [Echinococcus granulosus]	IPR1278	Arginine-tRNA ligase , Aminoacyl-tRNA synthetase, Arginyl tRNA synthetase N-terminal domain , DALR anticodon binding , Aminoacyl-tRNA synthetase, Rossmann-like alpha/beta/alpha sandwich fold , Arginyl-tRNA synthetase, Arginyl tRNA synthetase N-terminal domain superfamily	K01887	RARS, argS; arginyl-tRNA synthetase [EC:6.1.1.19]	Yes	4266.43	4097	7026.94	5130.12
MCU_001339-RA	gb|KAA0186714.1|	Nuclease-sensitive element-binding protein 1 [Fasciolopsis buski]	IPR259	Cold-shock protein, Cold shock domain , Nucleic acid-binding, Cold-shock (CSD) domain	K09276	YBX1, NSEP1; Y-box-binding protein 1	Yes	3648.91	4084.92	3763.7	3832.51
MCU_006197-RA	emb|CDS43476.1|	purine nucleoside phosphorylase [Echinococcus multilocularis]	IPR845	Nucleoside phosphorylase domain , Purine nucleoside phosphorylase , Nucleoside phosphorylase superfamily	K03783	punA, PNP; purine-nucleoside phosphorylase [EC:2.4.2.1]	Yes	4233.29	4079.43	8601.68	5638.13
MCU_012457-RA	emb|VUZ53098.1|	unnamed protein product [Hymenolepis diminuta]	IPR1433	Oxidoreductase FAD/NAD(P)-binding , NADH:cytochrome b5 reductase-like , Ferredoxin-NADP reductase (FNR)	K00326	E1.6.2.2; cytochrome-b5 reductase [EC:1.6.2.2]	Yes	4945.89	4057.4	3896.45	4299.92
MCU_001918-RA	emb|CDS21384.1|	forkhead box protein O4 [Echinococcus granulosus]	IPR1766	Fork head domain , Fork head domain conserved site 2 , Winged helix-like DNA-binding domain superfamily , Winged helix DNA-binding domain superfamily			Yes	3424.13	4035.07	4004.86	3821.35
MCU_008161-RA	ref|XP_024348920.1|	Eukaryotic peptide chain release factor GTP-binding subunit ERF3A [Echinococcus granulosus]	IPR795	Translational (tr)-type GTP-binding domain , Translation elongation factor EFTu/EF1A, Translation elongation factor EFTu-like, Translation protein, Translation elongation factor EF1A/initiation factor IF2gamma, Ataxin-2, P-loop containing nucleoside triphosphate hydrolase , Tr-type G domain	K03267	ERF3, GSPT; peptide chain release factor subunit 3	Yes	3591.73	4027.82	5568.2	4395.92
MCU_007392-RA	ref|XP_024347843.1|	Protein translation factor SUI1 [Echinococcus granulosus]	IPR195	SUI1 domain , Eukaryotic translation initiation factor SUI1 , SUI1 domain superfamily	K03113	EIF1, SUI1; translation initiation factor 1	Yes	5459.57	4011.87	4644.27	4705.24
MCU_006355-RE	emb|CDS40988.2|	filamin [Echinococcus multilocularis]			K04437	FLNA; filamin	No	3752.99	4006.41	3190.56	3649.99
MCU_007293-RA							No	7790.76	4005.7	10645.9	7480.79
MCU_005621-RA	ref|XP_024355976.1|	Eukaryotic translation initiation factor 4E [Echinococcus granulosus]	IPR14	Translation Initiation factor eIF- 4e , Eukaryotic translation initiation factor 4E (eIF-4E), Translation Initiation factor eIF- 4e-like	K03259	EIF4E; translation initiation factor 4E	Yes	4844.5	4004.68	4797.68	4548.95
MCU_005264-RA	ref|XP_024347395.1|	Cytochrome c oxidase subunit 6B [Echinococcus granulosus]	IPR3213	Cytochrome c oxidase, Cytochrome c oxidase, Cytochrome oxidase c subunit VIb-like	K02267	COX6B; cytochrome c oxidase subunit 6b	Yes	5649.29	4003.17	4066.79	4573.08
MCU_000659-RA	gb|AFJ24966.1|	Tp1 [Taenia pisiformis]	IPR524	Snf7 family	K12191	CHMP2A; charged multivesicular body protein 2A	Yes	4732.58	4003	2525.41	3753.66
MCU_010370-RA	emb|CDS42156.1|	expressed conserved protein [Echinococcus multilocularis]	IPR2413	DAP1/DAPL1			Yes	4569.79	3999.92	5279.92	4616.54
MCU_010882-RA	ref|XP_024355873.1|	Hsc70-interacting protein [Echinococcus granulosus]	IPR144	Tetratricopeptide repeat 1 , Heat shock chaperonin-binding , Tetratricopeptide-like helical domain superfamily , Tetratricopeptide repeat , Hsp70-interacting protein, STI1/HOP	K09560	ST13; suppressor of tumorigenicity protein 13	Yes	3851.72	3979.98	3761.24	3864.31
MCU_001519-RB	ref|XP_024356224.1|	Calumenin-B [Echinococcus granulosus]	IPR248	EF-hand domain , EF-hand domain pair , EF-Hand 1	K23901	CALU; calumenin	Yes	4180.61	3976.64	2523.05	3560.1
MCU_011515-RA	emb|CDS24381.1|	eukaryotic initiation factor 4A [Echinococcus granulosus]	IPR629	ATP-dependent RNA helicase DEAD-box, Helicase, DEAD/DEAH box helicase domain , Helicase superfamily 1/2, RNA helicase, P-loop containing nucleoside triphosphate hydrolase	K03257	EIF4A; translation initiation factor 4A	Yes	3940.37	3969.8	3890.01	3933.39
MCU_007617-RA	emb|CDS42236.1|	actin interacting protein 1 [Echinococcus multilocularis]	IPR168	WD40 repeat , WD40/YVTN repeat-like-containing domain superfamily , WD40-repeat-containing domain superfamily	K24736	WDR1, AIP1; WD repeat-containing protein 1 (actin-interacting protein 1)	Yes	3727.88	3946.66	3244.49	3639.67
MCU_005681-RA	emb|CUT99382.1|	p30 dbc protein [Echinococcus multilocularis]	IPR334	SAP domain , Cell cycle and apoptosis regulator protein , DBC1/CARP1 catalytically inactive NUDIX hydrolase domain , SAP domain superfamily , LAIKA domain , BURAN domain			Yes	3062.65	3945.76	3353.06	3453.82
MCU_007371-RA	emb|CDS24347.1|	sh3 domain binding glutamic acid rich [Echinococcus granulosus]	IPR6993	SH3-binding, Thioredoxin-like superfamily	K23740	SH3BGR; SH3 domain-binding glutamic acid-rich protein	Yes	4391.06	3938.07	3913.66	4080.93
MCU_008964-RA	emb|CDS43712.1|	40S ribosomal protein S28 [Echinococcus multilocularis]	IPR289	Ribosomal protein S28e , Nucleic acid-binding, Ribosomal protein eS28 conserved site	K02979	RP-S28e, RPS28; small subunit ribosomal protein S28e	Yes	5696.17	3914.91	4446.98	4686.02
MCU_012138-RB	ref|XP_024350937.1|	Ubiquitin-like modifier-activating enzyme [Echinococcus granulosus]	IPR11	Ubiquitin/SUMO-activating enzyme E1-like , THIF-type NAD/FAD binding fold , Ubiquitin-activating enzyme E1 , Ubiquitin-activating enzyme E1, Ubiquitin-activating enzyme, Ubiquitin-activating enzyme E1, Ubiquitin-activating enzyme E1, Ubiquitin-activating enzyme E1, Ubiquitin-activating enzyme , Ubiquitin-activating enzyme E1, Ubiquitin-activating enzyme E1, Ubiquitin-activating enzyme E1, Ubiquit…	K03178	UBE1, UBA1; ubiquitin-activating enzyme E1 [EC:6.2.1.45]	Yes	3343.01	3905.29	3924.26	3724.18
MCU_011036-RA	gb|AAT74668.2|	cysteine-rich secreted protein 2 precursor [Mesocestoides vogae]	IPR1283	Cysteine-rich secretory protein-related , CAP domain , CAP superfamily			Yes	4455.85	3886.65	366.411	2902.97
MCU_001778-RA	emb|CDS29257.1|	actin related protein 2:3 complex [Hymenolepis microstoma]	IPR8384	Actin-related protein 2/3 complex subunit 4 , Arp2/3 complex subunit 2/4	K05755	ARPC4; actin related protein 2/3 complex, subunit 4	Yes	5068.71	3884.12	3239.21	4064.01
MCU_001560-RA	ref|XP_024347806.1|	tegumental protein [Echinococcus granulosus]	IPR1372	Dynein light chain, Dynein light chain superfamily			Yes	3929.17	3878.95	1715.72	3174.61
MCU_003803-RA	emb|CDS37493.1|	aromatic amino acid decarboxylase [Echinococcus multilocularis]	IPR248	EF-hand domain , EF-hand domain pair , EF-Hand 1	K13412	CPK; calcium-dependent protein kinase [EC:2.7.11.1]	Yes	5297.89	3870.65	4624.35	4597.63
MCU_008445-RA	emb|CDS42894.1|	expressed conserved protein [Echinococcus multilocularis]					Yes	3461.26	3857.96	2595.66	3304.96
MCU_005750-RA	emb|CDS42801.1|	expressed conserved protein [Echinococcus multilocularis]					Yes	4841.27	3857.62	3382.07	4026.99
MCU_000227-RA	ref|XP_024349867.1|	High mobility group protein DSP1 [Echinococcus granulosus]	IPR971	High mobility group box domain , High mobility group box domain superfamily			Yes	4654.82	3854.04	3557.89	4022.25
MCOS_0000986701-mRNA-1	ref|XP_024347871.1|	60S ribosomal protein L32 [Echinococcus granulosus]	IPR1515	Ribosomal protein L32e , Large ribosomal subunit protein eL32 superfamily	K02912	RP-L32e, RPL32; large subunit ribosomal protein L32e	Yes	5231.8	3850.59	4197.53	4426.64
MCU_007462-RA	ref|XP_024356094.1|	L-asparaginase [Echinococcus granulosus]	IPR211	Ankyrin repeat , Asparaginase/glutaminase-like , L-asparaginase, L-asparaginase, Asparaginase/glutaminase, Asparaginase/glutaminase-like superfamily , Ankyrin repeat-containing domain superfamily , L-asparaginase, Asparaginase/glutaminase, Type I (cytosolic) L-asparaginase	K13278	ASPG; 60kDa lysophospholipase [EC:3.1.1.5 3.1.1.47 3.5.1.1]	Yes	3537.14	3833.21	3692.07	3687.47
MCU_003671-RA	emb|CDS22384.1|	expressed conserved protein [Echinococcus granulosus]	IPR31424	Quiver family , Snake toxin-like superfamily			Yes	4200.28	3829.72	5669.69	4566.56
MCU_000697-RA	emb|CDS34222.1|	expressed conserved protein [Hymenolepis microstoma]					Yes	4770.55	3817.62	4346.58	4311.58
MCU_002840-RD	gb|ADQ26721.1|	tropomyosin 2 low molecular weight isoform, partial [Mesocestoides corti]	IPR533	Tropomyosin	K10373	TPM1; tropomyosin 1	Yes	3340.29	3786.52	2890.98	3339.26
MCU_008870-RA	ref|XP_024356044.1|	Programmed cell death protein [Echinococcus granulosus]	IPR3891	Initiation factor eIF-4 gamma, Armadillo-type fold , Programmed cell death protein 4	K16865	PDCD4; programmed cell death protein 4	Yes	3471.86	3774.02	2938.98	3394.95
MCU_011707-RA	ref|XP_024348047.1|	GLIPR1-like protein [Echinococcus granulosus]	IPR1283	Cysteine-rich secretory protein-related , CAP domain , CAP superfamily	K20412	PI16, CRISP9, CD364; peptidase inhibitor 16	Yes	4284.71	3767.18	2413.09	3488.33
MCU_000245-RB	gb|ADQ26720.1|	tropomyosin 1 high molecular weight isoform, partial [Mesocestoides corti]			K10373	TPM1; tropomyosin 1	No	5459.37	3759.83	2823.16	4014.12
MCU_004179-RB	emb|CDS19792.1|	expressed protein [Echinococcus granulosus]					No	4450.42	3751.39	1495.83	3232.54
MCU_011630-RA	ref|XP_024355648.1|	Dynein light chain 1, cytoplasmic [Echinococcus granulosus]	IPR1372	Dynein light chain, Dynein light chain superfamily	K10418	DYNLL; dynein light chain LC8-type	Yes	4420.55	3743.37	3417.07	3860.33
MCU_001264-RB	emb|CDS41711.1|	Heat shock 70 kDa protein 4 [Echinococcus multilocularis]	IPR13126	Heat shock protein 70 family , Heat shock protein 70, Heat shock protein 70kD, Heat shock protein 70kD, ATPase			Yes	3005.72	3737.8	3187.69	3310.4
MCU_006527-RA	ref|XP_024352880.1|	Rho GDP-dissociation inhibitor [Echinococcus granulosus]	IPR46	Rho protein GDP-dissociation inhibitor , Immunoglobulin E-set , Rho GDP-dissociation inhibitor domain superfamily	K12462	ARHGDI, RHOGDI; Rho GDP-dissociation inhibitor	Yes	4294.12	3737.03	3623.43	3884.86
MCU_006477-RA	emb|CDS19295.1|	prostaglandin H2 D isomerase [Echinococcus granulosus]	IPR445	Glutathione S-transferase, Glutathione S-transferase, Thioredoxin-like superfamily , Glutathione S-transferase	K04097	HPGDS; prostaglandin-H2 D-isomerase / glutathione transferase [EC:5.3.99.2 2.5.1.18]	Yes	4234.24	3721.37	2588.55	3514.72
MCU_012185-RA	ref|XP_024348047.1|	GLIPR1-like protein [Echinococcus granulosus]	IPR3594	CAP superfamily			Yes	5441.73	3717.2	10008.5	6389.16
MCU_008845-RA	emb|CDS39601.2|	solute carrier family 5 [Echinococcus multilocularis]	IPR1734	Sodium/solute symporter , Sodium/solute symporter, Sodium/glucose symporter superfamily			Yes	1898.12	3711.89	4659.76	3423.26
MCU_006951-RA	ref|XP_024351833.1|	T-complex protein 1 subunit epsilon [Echinococcus granulosus]	IPR2194	Chaperonin TCP-1, Chaperonin Cpn60/GroEL/TCP-1 family , T-complex protein 1, Chaperone tailless complex polypeptide 1 (TCP-1) , GroEL-like apical domain superfamily , TCP-1-like chaperonin intermediate domain superfamily , GroEL-like equatorial domain superfamily	K09497	CCT5; T-complex protein 1 subunit epsilon	Yes	3134.6	3698.09	3019.77	3284.15
MCU_004157-RB	gb|AAT74669.1|	cysteine-rich secreted protein 3, partial [Mesocestoides vogae]					No	2009.94	3650.11	261.95	1974
MCU_007954-RA	emb|CDS29481.1|	tropomodulin [Hymenolepis microstoma]	IPR4934	Tropomodulin , Leucine-rich repeat domain superfamily	K10370	TMOD; tropomodulin	Yes	3454.09	3644.42	3634.89	3577.8
MCU_000368-RA	gb|AER10559.1|	ATG8-2 LC3-2 like protein [Echinococcus granulosus]	IPR4241	Autophagy protein Atg8 ubiquitin-like , Ubiquitin-like domain superfamily	K08341	GABARAP, ATG8, LC3; GABA(A) receptor-associated protein	Yes	4106.32	3637.53	3816.06	3853.31
MCU_007101-RA	emb|CDS34495.1|	purine nucleoside phosphorylase [Hymenolepis microstoma]	IPR845	Nucleoside phosphorylase domain , Purine nucleoside phosphorylase , Purine nucleoside phosphorylase I, Purine phosphorylase, Nucleoside phosphorylase superfamily	K03783	punA, PNP; purine-nucleoside phosphorylase [EC:2.4.2.1]	Yes	4068.46	3636.61	2324.13	3343.07
MCU_002680-RA	emb|CDS32305.1|	phosphate carrier protein mitochondrial [Hymenolepis microstoma]	IPR1818	Mitochondrial substrate/solute carrier , Mitochondrial carrier domain superfamily , Mitochondrial phosphate carrier protein SLC25A3/Pic2/Mir1-like	K15102	SLC25A3, PHC, PIC; solute carrier family 25 (mitochondrial phosphate transporter), member 3	Yes	3908.63	3635.39	3016.85	3520.29
MCU_007709-RB	ref|XP_024356204.1|	Cyclin-I [Echinococcus granulosus]					No	3946.33	3629.6	3084.24	3553.39
MCU_006429-RA	ref|XP_024350600.1|	Endoplasmin [Echinococcus granulosus]	IPR144	Heat shock protein Hsp90 family , Histidine kinase/HSP90-like ATPase , Ribosomal protein uS5 domain 2-type superfamily , Heat shock protein Hsp90, Histidine kinase/HSP90-like ATPase superfamily , HSP90	K09487	HSP90B, TRA1; heat shock protein 90kDa beta	Yes	2675.86	3628.13	3026.36	3110.12
MCU_007509-RA	emb|CDI97745.1|	expressed conserved protein [Echinococcus multilocularis]					Yes	3765.48	3598.62	2389.94	3251.35
MCU_009175-RA	emb|CDS17609.1|	telomerase protein component 1 [Echinococcus granulosus]	IPR168	WD40 repeat , WD40/YVTN repeat-like-containing domain superfamily , Domain of unknown function DUF4062 , P-loop containing nucleoside triphosphate hydrolase , WD40-repeat-containing domain superfamily	K11127	TEP1; telomerase protein component 1	Yes	2802.27	3596.17	2675.04	3024.5
MCU_004465-RA	emb|CDS27806.1|	actin protein 3B [Hymenolepis microstoma]	IPR4	Actin family , Actin/actin-like conserved site , ATPase	K18584	ACTR3, ARP3; actin-related protein 3	Yes	3667.56	3592.27	3132.02	3463.95
MCU_009526-RA	ref|XP_024353146.1|	Coronin-1B [Echinococcus granulosus]	IPR168	WD40 repeat , Domain of unknown function DUF1899 , Coronin , WD40/YVTN repeat-like-containing domain superfamily , Anaphase-promoting complex subunit 4-like, WD40-repeat-containing domain superfamily	K13886	CORO1B_1C_6; coronin-1B/1C/6	Yes	3745.64	3585.24	3285.39	3538.75
MCU_000746-RA	emb|VDD79655.1|	unnamed protein product [Mesocestoides corti]					Yes	4069.5	3550.37	2565.8	3395.22
MCU_010022-RB	ref|XP_024351367.1|	Clavesin-2 [Echinococcus granulosus]					No	4313.07	3533.32	4047.2	3964.53
MCU_012269-RA	emb|CDI70174.1|	asparaginyl tRNA synthetase cytoplasmic [Echinococcus granulosus]	IPR2312	Aspartyl/Asparaginyl-tRNA synthetase, Aminoacyl-tRNA synthetase, Asparagine-tRNA ligase , Aminoacyl-tRNA synthetase, Nucleic acid-binding, Class II Aminoacyl-tRNA synthetase/Biotinyl protein ligase (BPL) and lipoyl protein ligase (LPL)	K01893	NARS, asnS; asparaginyl-tRNA synthetase [EC:6.1.1.22]	Yes	3869.21	3527.45	5207.43	4201.36
MCU_001801-RA	emb|CDI97367.1|	mitochondrial processing peptidase beta subunit [Echinococcus multilocularis]	IPR1431	Peptidase M16, Peptidase M16, Metalloenzyme, Peptidase M16	K17732	PMPCB, MAS1; mitochondrial-processing peptidase subunit beta [EC:3.4.24.64]	Yes	3361.6	3526.91	3097.88	3328.8
MCU_006371-RA	ref|XP_024352697.1|	Glycolipid transfer protein domain-containing protein [Echinococcus granulosus]	IPR1483	Glycolipid transfer protein domain , Glycolipid transfer protein superfamily			Yes	4979.82	3517.91	1920.45	3472.73
MCU_005680-RA	emb|CUT99381.1|	NADP dependent malic enzyme [Echinococcus multilocularis]	IPR1891	Malic oxidoreductase , Malic enzyme, Malic enzyme, Malic enzyme, NAD(P)-binding domain superfamily , Malic enzyme, Aminoacid dehydrogenase-like	K00029	E1.1.1.40, maeB; malate dehydrogenase (oxaloacetate-decarboxylating)(NADP+) [EC:1.1.1.40]	Yes	3266.87	3514.97	3299.74	3360.53
MCU_000944-RB	emb|CDS20163.1|	Major egg antigen p40 [Echinococcus granulosus]	IPR1436	Alpha crystallin/Small heat shock protein, Alpha crystallin/Hsp20 domain , HSP20-like chaperone			Yes	2953.58	3513.43	3065.77	3177.59
MCU_007232-RA	emb|CDS23607.1|	60S ribosomal protein L39 [Echinococcus granulosus]			K02924	RP-L39e, RPL39; large subunit ribosomal protein L39e	No	5203.83	3501.36	5100.48	4601.89
MCU_005431-RB	emb|CDS21061.1|	spliceosome rna helicase bat1 [Echinococcus granulosus]	IPR165	Helicase, DEAD/DEAH box helicase domain , Helicase superfamily 1/2, RNA helicase, P-loop containing nucleoside triphosphate hydrolase	K12812	DDX39B, UAP56, SUB2; ATP-dependent RNA helicase UAP56/SUB2 [EC:3.6.4.13]	Yes	3031.1	3494.92	2864.12	3130.05
MCU_003955-RB	emb|CDS22680.1|	malate dehydrogenase [Echinococcus granulosus]	IPR1236	Lactate/malate dehydrogenase, Malate dehydrogenase, L-lactate/malate dehydrogenase , Malate dehydrogenase, Lactate dehydrogenase/glycoside hydrolase, Lactate/malate dehydrogenase, NAD(P)-binding domain superfamily	K00026	MDH2; malate dehydrogenase [EC:1.1.1.37]	Yes	3239.74	3483.65	3203.97	3309.12
MCU_011741-RA	emb|VDD77797.1|	unnamed protein product, partial [Mesocestoides corti]	IPR54	RNA recognition motif domain , Nucleotide-binding alpha-beta plait domain superfamily , RNA-binding domain superfamily	K12890	SFRS1, ASF, SF2; splicing factor, arginine/serine-rich 1	Yes	3439.18	3482.52	2649.09	3190.26
MCU_012343-RA	emb|CDS18444.1|	methylthioadenosine phosphorylase [Echinococcus granulosus]	IPR845	Nucleoside phosphorylase domain , Methylthioadenosine phosphorylase (MTAP) , Purine phosphorylase, Nucleoside phosphorylase superfamily	K00772	mtaP, MTAP; 5'-methylthioadenosine phosphorylase [EC:2.4.2.28]	Yes	3288.14	3481.25	3825.22	3531.54
MCU_002444-RA	emb|CUT99177.1|	steroid dehydrogenase [Echinococcus multilocularis]	IPR2347	Short-chain dehydrogenase/reductase SDR , Short-chain dehydrogenase/reductase, NAD(P)-binding domain superfamily	K10251	HSD17B12, KAR, IFA38; 17beta-estradiol 17-dehydrogenase / very-long-chain 3-oxoacyl-CoA reductase [EC:1.1.1.62 1.1.1.330]	Yes	3742.85	3474.88	3429.21	3548.98
MCU_001874-RA	emb|CDI97050.1|	expressed protein [Echinococcus multilocularis]					Yes	4437.9	3470.95	4988.71	4299.19
MCU_005289-RA	emb|CDS28121.1|	actin related protein 2:3 complex subunit 1A:1B [Hymenolepis microstoma]	IPR168	WD40 repeat , WD40/YVTN repeat-like-containing domain superfamily , Actin-related protein 2/3 complex subunit 1 , WD40-repeat-containing domain superfamily	K05757	ARPC1A_B; actin related protein 2/3 complex, subunit 1A/1B	Yes	3444.61	3460.16	2682.14	3195.64
MCU_000688-RA	ref|XP_024355920.1|	Annexin A13 [Echinococcus granulosus]	IPR1464	Annexin , Annexin repeat, Annexin repeat , Annexin superfamily	K17099	ANXA13; annexin A13	Yes	3472.78	3454.54	3108.09	3345.14
MCU_002446-RA	ref|XP_024354639.1|	Spectrin beta chain [Echinococcus granulosus]	IPR1589	Actinin-type actin-binding domain, Pleckstrin homology domain, Calponin homology domain , Pleckstrin homology domain , Spectrin repeat , PH-like domain superfamily , Spectrin, Spectrin/alpha-actinin , CH domain superfamily , Pleckstrin homology domain 9	K06115	SPTB; spectrin beta	Yes	2451.27	3450.56	3009.55	2970.46
MCU_009097-RA	emb|CDS32212.1|	expressed conserved protein [Hymenolepis microstoma]					Yes	3769.18	3414.93	3697.01	3627.04
MCU_002429-RB	emb|CDS18475.1|	glucose 6 phosphate isomerase [Echinococcus granulosus]	IPR1672	Phosphoglucose isomerase (PGI) , Phosphoglucose isomerase, Phosphoglucose isomerase, Phosphoglucose isomerase, Phosphoglucose isomerase, SIS domain superfamily	K01810	GPI, pgi; glucose-6-phosphate isomerase [EC:5.3.1.9]	Yes	3418.85	3410.11	3176.06	3335.01
MCU_005637-RB	emb|CDS31548.1|	serine:threonine protein phosphatase PP1 beta [Hymenolepis microstoma]			K06269	PPP1C; serine/threonine-protein phosphatase PP1 catalytic subunit [EC:3.1.3.16]	No	3210.87	3399.7	3400.63	3337.07
MCU_002022-RB	emb|CDS40669.1|	T complex protein 1 subunit alpha [Echinococcus multilocularis]	IPR2194	Chaperonin TCP-1, Chaperonin Cpn60/GroEL/TCP-1 family , T-complex protein 1, Chaperone tailless complex polypeptide 1 (TCP-1) , GroEL-like apical domain superfamily , TCP-1-like chaperonin intermediate domain superfamily , GroEL-like equatorial domain superfamily	K09493	CCT1, TCP1; T-complex protein 1 subunit alpha	Yes	3006.68	3378.51	2761.44	3048.88
MCU_001275-RA	ref|XP_024353464.1|	Tissue alpha-L-fucosidase [Echinococcus granulosus]	IPR933	Glycoside hydrolase, Alpha-L-fucosidase, Glycoside hydrolase superfamily , Glycoside hydrolase, Alpha-L-fucosidase	K01206	FUCA; alpha-L-fucosidase [EC:3.2.1.51]	Yes	3108.11	3370.34	3897.51	3458.65
MCU_012651-RA	emb|CDS20400.1|	Glutamine:fructose 6 phosphate aminotransferase [Echinococcus granulosus]	IPR1347	SIS domain , Glucosamine-fructose-6-phosphate aminotransferase, Nucleophile aminohydrolases, GlmS/AgaS, GlmS/FrlB, SIS domain superfamily	K00820	glmS, GFPT; glutamine---fructose-6-phosphate transaminase (isomerizing) [EC:2.6.1.16]	Yes	2978.58	3360.77	2401.22	2913.53
MCU_010823-RA	emb|CDS42144.1|	cupin 2 barrel domain containing protein [Echinococcus multilocularis]	IPR1151	RmlC-like cupin domain superfamily , Cupin 2, RmlC-like jelly roll fold			Yes	6430.86	3360.45	4805.69	4865.66
MCU_005184-RA	emb|CDS18639.1|	expressed conserved protein [Echinococcus granulosus]					Yes	3744.32	3352.49	3401.91	3499.57
MCU_012043-RA	emb|CDS38102.1|	LIM zinc bindingdomain containing protein [Echinococcus multilocularis]	IPR1781	Zinc finger			Yes	3970.96	3345.23	2385.24	3233.81
MCU_010925-RA	emb|CDS37360.1|	16 kda calcium binding protein [Echinococcus multilocularis]	IPR248	EF-hand domain , EF-hand domain pair , EF-Hand 1	K13412	CPK; calcium-dependent protein kinase [EC:2.7.11.1]	Yes	3460.13	3341.86	2708.87	3170.29
MCU_005426-RB	emb|CDS39547.1|	expressed conserved protein [Echinococcus multilocularis]	IPR33182	MICOS complex subunit MIC26/MIC27			Yes	5116.63	3292.85	4619.04	4342.84
MCU_008692-RA	ref|XP_024347233.1|	Sorting nexin-3 [Echinococcus granulosus]	IPR1683	Phox homology , PX domain superfamily	K17918	SNX3_12; sorting nexin-3/12	Yes	3312.28	3270.83	3848.24	3477.11
MCU_002487-RA	emb|CDS40293.1|	fimbrin [Echinococcus multilocularis]	IPR1589	Actinin-type actin-binding domain, Calponin homology domain , CH domain superfamily , Fimbrin/Plastin	K17336	PLS3; plastin-3	Yes	3276.68	3262.63	3103.12	3214.15
MCU_009298-RA	emb|VDD83592.1|	unnamed protein product, partial [Mesocestoides corti]					Yes	2852.08	3259.88	1245.59	2452.52
MCU_007373-RA	emb|CDS24345.1|	Shisa domain containing protein [Echinococcus granulosus]					Yes	3605.42	3256.72	4412.68	3758.27
MCU_008605-RA	emb|CDS16294.1|	dynactin subunit [Echinococcus granulosus]	IPR28133	Dynamitin	K10424	DCTN2; dynactin 2	Yes	3228.03	3247.25	3592.16	3355.81
MCU_006701-RA	ref|XP_024350199.1|	Small ubiquitin-related modifier 2-A [Echinococcus granulosus]	IPR626	Ubiquitin-like domain , Rad60/SUMO-like domain , Ubiquitin-like domain superfamily	K12160	SUMO, SMT3; small ubiquitin-related modifier	Yes	4997.82	3213.56	3833.99	4015.12
MCU_009390-RA	emb|CDS39312.1|	expressed conserved protein [Echinococcus multilocularis]					Yes	4027.63	3206.47	1127.42	2787.17
MCOS_0000477201-mRNA-1	ref|YP_007890978.1|	cytochrome c oxidase subunit I [Taenia laticollis]			K02256	COX1; cytochrome c oxidase subunit 1 [EC:7.1.1.9]	No	4122.48	3196.23	4577.86	3965.53
MCU_004199-RA	emb|CDS17231.1|	cationic amino acid transporter 4 [Echinococcus granulosus]	IPR2293	Amino acid/polyamine transporter I , Cationic amino acid transporter	K13866	SLC7A4; solute carrier family 7 (cationic amino acid transporter), member 4	Yes	3475.73	3194.61	1828.54	2832.96
MCU_004800-RA	ref|XP_024352412.1|	Dolichyl-diphosphooligosaccharide--protein glycosyltransferase subunit A [Echinococcus granulosus]	IPR513	Dolichyl-diphosphooligosaccharide--protein glycosyltransferase 48kDa subunit	K12670	WBP1; oligosaccharyltransferase complex subunit beta	Yes	2878.13	3192.44	2358.69	2809.75
MCU_010480-RD	emb|CDS20144.1|	expressed conserved protein [Echinococcus granulosus]					No	2943.92	3173.81	2670.37	2929.37
MCU_000945-RA	emb|CDI98509.1|	major egg antigen [Echinococcus multilocularis]	IPR1436	Alpha crystallin/Small heat shock protein, Alpha crystallin/Hsp20 domain , HSP20-like chaperone			Yes	3012.08	3161.91	3241.36	3138.45
MCU_005211-RA	emb|CDS22572.1|	mannose 1 phosphate guanyltransferase beta [Echinococcus granulosus]	IPR5835	Nucleotidyl transferase domain , Nucleotide-diphospho-sugar transferases , Mannose-1-phosphate guanyltransferase	K00966	GMPP; mannose-1-phosphate guanylyltransferase [EC:2.7.7.13]	Yes	3357.47	3159.15	2979.49	3165.37
MCU_007811-RA	ref|XP_024346991.1|	putative trans-2-enoyl-CoA reductase [Echinococcus granulosus]	IPR1132	GroES-like superfamily , Alcohol dehydrogenase-like, Alcohol dehydrogenase-like, Polyketide synthase, NAD(P)-binding domain superfamily	K07512	MECR, NRBF1; mitochondrial enoyl-[acyl-carrier protein] reductase / trans-2-enoyl-CoA reductase [EC:1.3.1.- 1.3.1.38]	Yes	3499.23	3158.82	1618.6	2758.88
MCU_010115-RA	emb|CDS40208.1|	GDP fucose transporter [Echinococcus multilocularis]			K15279	SLC35C1, FUCT1; solute carrier family 35 (GDP-fucose transporter), member C1	Yes	3220.71	3150.34	2912.81	3094.62
MCU_001160-RA	emb|CDS42921.1|	endophilin A3 [Echinococcus multilocularis]	IPR1452	SH3 domain , BAR domain , AH/BAR domain superfamily , SH3-like domain superfamily	K11247	SH3GL; endophilin-A	Yes	3325.79	3137.63	3051.41	3171.61
MCU_009312-RC	emb|CDS40025.1|	expressed conserved protein [Echinococcus multilocularis]					No	2803.03	3132.22	3224.23	3053.16
MCU_011602-RA	emb|CDS23333.1|	expressed conserved protein [Echinococcus granulosus]					Yes	2423.3	3103.58	3861.14	3129.34
MCU_005368-RA	emb|CDS43718.1|	atp synthase chain mitochondrial [Echinococcus multilocularis]	IPR8688	ATP synthase, ATP synthase	K02127	ATPeF0B, ATP5F1, ATP4; F-type H+-transporting ATPase subunit b	Yes	3120.91	3101.33	3018.34	3080.2
MCU_000310-RB	ref|XP_024355214.1|	Iron-sulfur cluster assembly enzyme ISCU [Echinococcus granulosus]	IPR2871	NIF system FeS cluster assembly, Iron-sulfur cluster assembly scaffold protein IscU	K22068	ISCU; iron-sulfur cluster assembly enzyme ISCU, mitochondrial	Yes	3117.43	3086.44	3224.55	3142.8
MCU_004857-RA	emb|CDS42424.1|	tubulin polyglutamylase ttll9 [Echinococcus multilocularis]					Yes	2733.53	3082.17	3367.86	3061.18
MCU_001699-RA	emb|CDS24054.1|	long chain fatty acid coenzyme A ligase 4 [Echinococcus granulosus]	IPR873	AMP-dependent synthetase/ligase domain , AMP-binding, ANL	K01897	ACSL, fadD; long-chain acyl-CoA synthetase [EC:6.2.1.3]	Yes	2772.83	3076.03	3977.5	3275.45
MCU_010786-RA	emb|CDS39334.1|	T complex protein 1 subunit theta [Echinococcus multilocularis]	IPR2194	Chaperonin TCP-1, Chaperonin Cpn60/GroEL/TCP-1 family , T-complex protein 1, Chaperone tailless complex polypeptide 1 (TCP-1) , GroEL-like apical domain superfamily , TCP-1-like chaperonin intermediate domain superfamily , GroEL-like equatorial domain superfamily	K09500	CCT8; T-complex protein 1 subunit theta	Yes	2827.45	3071.5	2478.06	2792.34
MCU_000001-RA	ref|XP_024355254.1|	LAS1-like protein [Echinococcus granulosus]	IPR7174	Las1	K16912	LAS1; ribosomal biogenesis protein LAS1	Yes	3499.84	3057.05	4184.96	3580.61
MCU_001516-RA	emb|CDS40241.1|	Proliferation associated protein 2G4 [Echinococcus multilocularis]	IPR994	Peptidase M24 , PA2G4 family , Creatinase/aminopeptidase-like , Winged helix-like DNA-binding domain superfamily , Winged helix DNA-binding domain superfamily , Proliferation-associated protein 2G4/ARX1			Yes	3514.04	3048.09	2563.89	3042.01
MCU_005046-RA	emb|CDI97306.1|	2 amino 3 ketobutyrate coenzyme A ligase [Echinococcus multilocularis]	IPR1917	Aminotransferase, Aminotransferase, 2-amino-3-ketobutyrate coenzyme A ligase , Pyridoxal phosphate-dependent transferase, Pyridoxal phosphate-dependent transferase, Pyridoxal phosphate-dependent transferase	K00639	kbl, GCAT; glycine C-acetyltransferase [EC:2.3.1.29]	Yes	2418.87	3041.27	1538.18	2332.77
MCU_010407-RA	emb|VDD83928.1|	unnamed protein product [Mesocestoides corti]					No	3096.15	3038.84	2308.01	2814.33
MCU_003706-RA	emb|CDS24613.1|	CDC37 cell division cycle 37 [Echinococcus granulosus]	IPR4918	Cdc37 , Cdc37, Cdc37, Cdc37, Cdc37	K09554	CDC37; cell division cycle protein 37	Yes	3379.52	3038.02	2618.76	3012.1
MCU_012458-RA	emb|CUT99302.1|	Microtubule associated protein RP:EB family [Echinococcus multilocularis]	IPR1715	Calponin homology domain , EB1, Microtubule-associated protein RP/EB , EB1, CH domain superfamily	K10436	MAPRE; microtubule-associated protein, RP/EB family	Yes	3227.56	3033.95	3585.48	3282.33
MCU_011184-RA	emb|CDS37540.1|	myosin heavy chain non muscle [Echinococcus multilocularis]	IPR48	IQ motif, Myosin head, Myosin tail , P-loop containing nucleoside triphosphate hydrolase , Kinesin motor domain superfamily	K10352	MYH9s; myosin heavy chain 9/10/11/14	Yes	2415.24	3027.2	2396.08	2612.84
MCU_010474-RA	ref|XP_024354615.1|	E3 ubiquitin-protein ligase RNF8 [Echinococcus granulosus]			K12001	TRIM8; tripartite motif-containing protein 8 [EC:2.3.2.27]	No	3364.31	3024.96	2884.26	3091.18
MCU_006366-RE	gb|AAN63052.1|	thioredoxin glutathione reductase [Echinococcus granulosus]	IPR11	Pyridine nucleotide-disulphide oxidoreductase, Glutaredoxin , Pyridine nucleotide-disulphide oxidoreductase, Thioredoxin/glutathione reductase selenoprotein , Glutaredoxin, Pyridine nucleotide-disulphide oxidoreductase, FAD/NAD-linked reductase, FAD/NAD(P)-binding domain , FAD/NAD(P)-binding domain superfamily , Thioredoxin-like superfamily , Glutathione reductase/thioredoxin reductase-like	K22182	TXNRD; thioredoxin reductase (NADPH) [EC:1.8.1.9]	Yes	2675.11	3014.97	2482.28	2724.12
MCU_000614-RA	ref|XP_024349978.1|	UDP-glucose 6-dehydrogenase [Echinococcus granulosus]	IPR1732	UDP-glucose/GDP-mannose dehydrogenase, 6-phosphogluconate dehydrogenase-like, UDP-glucose/GDP-mannose dehydrogenase, UDP-glucose/GDP-mannose dehydrogenase, UDP-glucose/GDP-mannose dehydrogenase , UDP-glucose 6-dehydrogenase, UDP-glucose 6-dehydrogenase, UDP-glucose/GDP-mannose dehydrogenase, NAD(P)-binding domain superfamily	K00012	UGDH, ugd; UDPglucose 6-dehydrogenase [EC:1.1.1.22]	Yes	2698.59	3013.14	2339.2	2683.64
MCU_006550-RA	ref|XP_024351026.1|	Fumarate hydratase class I, aerobic [Echinococcus granulosus]	IPR4646	Fe-S hydro-lyase, Fe-S hydro-lyase, Iron-dependent fumarate hydratase , Fumarate lyase, Fe-S hydro-lyase	K01676	E4.2.1.2A, fumA, fumB; fumarate hydratase, class I [EC:4.2.1.2]	Yes	2773.53	3004.87	2147.86	2642.08
MCU_003868-RA	ref|XP_024354737.1|	Ubiquitin-conjugating enzyme E2 H [Echinococcus granulosus]			K10576	UBE2H, UBC8; ubiquitin-conjugating enzyme E2 H [EC:2.3.2.23]	No	3593.39	2996.2	3930.65	3506.75
MCU_005815-RA	gb|KJH53109.1|	core histone H2A/H2B/H3/H4 [Dictyocaulus viviparus]			K11253	H3; histone H3	No	3043.89	2989.51	2249.46	2760.95
MCU_002701-RA	emb|CDS39544.1|	ATP synthase subunit d [Echinococcus multilocularis]	IPR8689	ATP synthase, ATP synthase	K02138	ATPeF0D, ATP5H, ATP7; F-type H+-transporting ATPase subunit d	Yes	2861.34	2989.25	2721.33	2857.3
MCU_004118-RA	gb|AAT74668.2|	cysteine-rich secreted protein 2 precursor [Mesocestoides vogae]	IPR1444	CAP domain , CAP superfamily			Yes	1998.75	2979.71	2584.43	2520.96
MCU_000979-RA	emb|CDS43313.1|	serine:threonine protein phosphatase 2A [Echinococcus multilocularis]	IPR4843	Calcineurin-like phosphoesterase domain, Serine/threonine-specific protein phosphatase/bis(5-nucleosyl)-tetraphosphatase , Metallo-dependent phosphatase-like , Serine/Threonine protein phosphatase PP2A-like	K04382	PPP2C; serine/threonine-protein phosphatase 2A catalytic subunit [EC:3.1.3.16]	Yes	2808.99	2975.68	3350.64	3045.1
MCU_009651-RA	ref|XP_024355062.1|	Endothelial differentiation-related factor [Echinococcus granulosus]	IPR1387	Cro/C1-type helix-turn-helix domain , Lambda repressor-like, Multiprotein bridging factor 1	K03627	MBF1; putative transcription factor	Yes	4431.38	2971.99	5622.41	4341.93
MCU_001101-RA	emb|CDS34381.1|	hexokinase [Hymenolepis microstoma]	IPR1312	Hexokinase , Hexokinase, Hexokinase, ATPase	K00844	HK; hexokinase [EC:2.7.1.1]	Yes	2760.26	2969.75	1845.53	2525.18
MCU_004240-RB	ref|XP_024347415.1|	Uracil phosphoribosyltransferase [Echinococcus granulosus]	IPR836	Phosphoribosyltransferase domain , Phosphoribosyltransferase-like	K00761	upp, UPRT; uracil phosphoribosyltransferase [EC:2.4.2.9]	Yes	2529.18	2965.16	2522.38	2672.24
MCU_007594-RA	emb|CDS20282.1|	innexin unc 9 [Echinococcus granulosus]	IPR99	Innexin	K22037	inx, zpg, ogre, shakB; innexin	Yes	2737.52	2954.96	2213.31	2635.26
MCU_004309-RA	ref|XP_024348264.1|	Cytochrome b-c1 complex subunit [Echinococcus granulosus]	IPR425	Cytochrome b-c1 complex subunit 8 , Cytochrome b-c1 complex subunit 8 superfamily	K00418	QCR8, UQCRQ; ubiquinol-cytochrome c reductase subunit 8	Yes	3911.97	2952.26	3506.59	3456.94
MCU_008603-RA	emb|CDS41092.1|	choline phosphate cytidylyltransferase B [Echinococcus multilocularis]	IPR4821	Cytidyltransferase-like domain , Rossmann-like alpha/beta/alpha sandwich fold , CTP:phosphocholine cytidylyltransferase domain , Choline-phosphate cytidylyltransferase Pcy1-like	K00968	PCYT1; choline-phosphate cytidylyltransferase [EC:2.7.7.15]	Yes	3444.8	2944.83	2805.41	3065.01
MCU_001395-RA	ref|XP_024354999.1|	Ubiquitin hydrolase [Echinococcus granulosus]	IPR1394	Peptidase C19, Peptidase C19, Ubiquitin specific protease, Ubiquitin specific protease domain , DUSP-like superfamily , Papain-like cysteine peptidase superfamily			Yes	2762.39	2940.22	2120.05	2607.55
MCU_006924-RA	emb|CDS39747.2|	Immunoglobulin E set [Echinococcus multilocularis]	IPR8	C2 domain , IPT domain , Immunoglobulin-like fold , C2 domain superfamily			Yes	3297.35	2932.22	4193.26	3474.28
MCU_012597-RA	emb|CDS29991.1|	Papilin [Hymenolepis microstoma]	IPR2223	Pancreatic trypsin inhibitor Kunitz domain , Proteinase inhibitor I2, Pancreatic trypsin inhibitor Kunitz domain superfamily	K04520	APP; amyloid beta A4 protein	Yes	4740.79	2927.72	4794.71	4154.41
MCU_003983-RB	emb|CDI97096.1|	Mastin [Echinococcus multilocularis]					No	2830.35	2926.44	3486.58	3081.13
MCU_007437-RA	gb|AHH45014.1|	fasciclin-1 [Taenia solium]	IPR782	FAS1 domain , FAS1 domain superfamily	K19519	TGFBI, BIGH3; transforming growth factor-beta-induced protein	Yes	2010.15	2922.24	1541.29	2157.89
MCU_009000-RA	emb|CDS42250.1|	lipase maturation factor [Echinococcus multilocularis]	IPR9613	Lipase maturation factor			Yes	2826.72	2917.37	2581.17	2775.09
MCU_004097-RA	emb|CDI98637.1|	nonmuscle myosin II heavy chain [Echinococcus multilocularis]	IPR48	IQ motif			Yes	2616.03	2914.77	3063.63	2864.81
MCU_008366-RA	emb|CDS17986.1|	pyruvate kinase [Echinococcus granulosus]	IPR1697	Pyruvate kinase , Pyruvate kinase-like, Pyruvate kinase, Pyruvate kinase, Pyruvate kinase, Pyruvate/Phosphoenolpyruvate kinase-like domain superfamily , Pyruvate kinase, Pyruvate kinase, Pyruvate kinase-like domain superfamily	K00873	PK, pyk; pyruvate kinase [EC:2.7.1.40]	Yes	2619.22	2914.77	4358.27	3297.42
MCU_000023-RA	ref|XP_024355234.1|	Vacuolar protein sorting-associated protein 4A [Echinococcus granulosus]	IPR3593	AAA+ ATPase domain , ATPase, ATPase, MIT domain , Spastin/Vps4, P-loop containing nucleoside triphosphate hydrolase , MIT domain superfamily , AAA ATPase	K12196	VPS4; vacuolar protein-sorting-associated protein 4	Yes	3142.37	2911.08	2547.12	2866.86
MCU_004010-RA	ref|XP_024353201.1|	Ras-related protein Rap-1b [Echinococcus granulosus]	IPR186	Small GTPase , Small GTP-binding protein domain , Small GTPase, P-loop containing nucleoside triphosphate hydrolase , Ras-related protein Rap1	K04353	RAP1A; Ras-related protein Rap-1A	Yes	3909.62	2886.56	2973.73	3256.64
MCU_006125-RB	emb|CDS37833.1|	NADP binding domain [Echinococcus multilocularis]	IPR159	NAD-dependent epimerase/dehydratase , NAD(P)-binding domain superfamily	K15789	TDH; threonine 3-dehydrogenase [EC:1.1.1.103]	Yes	2576.21	2886.43	1646.46	2369.7
MCU_014229-RA	emb|CDS35893.1|	malate dehydrogenase [Echinococcus multilocularis]	IPR1252	Malate dehydrogenase, Lactate dehydrogenase/glycoside hydrolase, Lactate/malate dehydrogenase	K00026	MDH2; malate dehydrogenase [EC:1.1.1.37]	Yes	2739.31	2883.86	2758.97	2794.05
MCU_001929-RA	emb|CDS33882.1|	calcyphosin protein [Hymenolepis microstoma]	IPR248	EF-hand domain , EF-hand domain pair , EF-Hand 1	K23909	CAPS; calcyphosin	Yes	3083.24	2861.29	3458.64	3134.39
MCU_013071-RA	ref|XP_024350142.1|	Dynein light chain LC6, flagellar outer arm [Echinococcus granulosus]	IPR1372	Dynein light chain, Dynein light chain, Dynein light chain superfamily	K10418	DYNLL; dynein light chain LC8-type	Yes	3217.29	2856.4	1728.92	2600.87
MCU_004711-RA	emb|CDS23469.1|	cyclic AMP responsive element binding protein [Echinococcus granulosus]					No	3663.73	2849.68	3539.94	3351.12
MCU_002773-RA	emb|CDI97154.1|	RNA and export factor binding protein 2 [Echinococcus multilocularis]	IPR54	RNA recognition motif domain , Nucleotide-binding alpha-beta plait domain superfamily , Chromatin target of PRMT1 protein, RNA-binding domain superfamily	K12881	THOC4, ALY; THO complex subunit 4	Yes	2900.48	2847.25	2732.7	2826.81
MCU_001868-RB							No	3120.85	2840.44	3906.13	3289.14
MCU_008434-RB	emb|CDS35528.1|	expressed protein [Echinococcus multilocularis]			K08831	SRPK2; serine/threonine-protein kinase SRPK2 [EC:2.7.11.1]	No	2686.71	2839.38	2820.88	2782.32
MCU_011489-RA	emb|VDD84158.1|	unnamed protein product [Mesocestoides corti]					No	3097.88	2838.91	4355.68	3430.82
MCU_007779-RA	emb|CUT98905.1|	calponin [Echinococcus multilocularis]	IPR1715	Calponin homology domain , CH domain superfamily	K20526	TAGLN; transgelin	Yes	3584.5	2836.92	2513.31	2978.24
MCU_011155-RA	emb|VDD77531.1|	unnamed protein product [Mesocestoides corti]					Yes	2054.52	2835.02	2108.38	2332.64
MCU_005185-RA	emb|VDD75104.1|	unnamed protein product [Mesocestoides corti]					Yes	2684.56	2831.17	3376.13	2963.95
MCU_011401-RA	emb|CDS38339.1|	expressed conserved protein [Echinococcus multilocularis]	IPR35915	Plakin repeat superfamily			Yes	2433.46	2827	1935.83	2398.76
MCU_008798-RA	emb|CDS35845.1|	ATP dependent RNA helicase me31b [Echinococcus multilocularis]	IPR629	ATP-dependent RNA helicase DEAD-box, Helicase, DEAD/DEAH box helicase domain , Helicase superfamily 1/2, RNA helicase, P-loop containing nucleoside triphosphate hydrolase	K12614	DDX6, RCK, DHH1; ATP-dependent RNA helicase DDX6/DHH1 [EC:3.6.4.13]	Yes	2507.51	2823.47	1947.68	2426.22
MCU_003898-RB	emb|CDS17835.1|	Type II collagen B [Echinococcus granulosus]	IPR885	Fibrillar collagen, VWFC domain , Collagen triple helix repeat	K06236	COL1A; collagen type I alpha	Yes	1950.65	2822.69	1280.1	2017.81
MCU_000689-RC	emb|CDI96707.1|	annexin [Echinococcus multilocularis]			K17095	ANXA7_11; annexin A7/11	No	6505.54	2816.04	696.201	3339.26
MCU_009299-RA	emb|CDI97142.1|	brain protein 44 [Echinococcus multilocularis]	IPR5336	Mitochondrial pyruvate carrier	K22139	MPC2; mitochondrial pyruvate carrier 2	Yes	4191.84	2808.57	3417.72	3472.71
MCU_001150-RA	ref|XP_024345917.1|	Charged multivesicular body protein [Echinococcus granulosus]	IPR524	Snf7 family	K12198	CHMP5, VPS60; charged multivesicular body protein 5	Yes	2672.97	2806.01	2316.1	2598.36
MCOS_0000026401-mRNA-1	emb|CDI98194.1|	Tubulin beta 2C chain [Echinococcus multilocularis]	IPR217	Tubulin , Beta tubulin , Tubulin/FtsZ, Tubulin/FtsZ, Beta tubulin, Tubulin, Tubulin/FtsZ, Tubulin, Tubulin/FtsZ, Tubulin/FtsZ-like	K07375	TUBB; tubulin beta	Yes	2534.35	2797.17	3757.74	3029.76
MCU_011586-RA	ref|XP_024348175.1|	ATP-dependent RNA helicase DDX3Y [Echinococcus granulosus]	IPR629	ATP-dependent RNA helicase DEAD-box, Helicase, DEAD/DEAH box helicase domain , Helicase superfamily 1/2, P-loop containing nucleoside triphosphate hydrolase	K11594	DDX3X, bel; ATP-dependent RNA helicase DDX3X [EC:3.6.4.13]	Yes	2503.59	2788.91	2631.47	2641.32
MCU_005884-RA	ref|XP_024353877.1|	Ras-related protein Rab-14 [Echinococcus granulosus]	IPR186	Small GTPase , Small GTP-binding protein domain , P-loop containing nucleoside triphosphate hydrolase	K07881	RAB14; Ras-related protein Rab-14	Yes	2951.73	2788.3	2947.02	2895.69
MCU_002165-RG	emb|CDS40655.1|	myoferlin [Echinococcus multilocularis]					No	3222.13	2783.14	1382.5	2462.59
MCU_003788-RA	emb|CDS19643.1|	tetratricopeptide repeat protein 14 [Echinococcus granulosus]	IPR329	S1 domain , Tetratricopeptide-like helical domain superfamily , Nucleic acid-binding, Tetratricopeptide repeat , Tetratricopeptide repeat protein 14			Yes	2425.59	2770.7	2634.03	2610.11
MCU_011976-RA	emb|CDS22191.1|	cytochrome c [Echinococcus granulosus]	IPR2327	Cytochrome c, Cytochrome c-like domain , Cytochrome c-like domain superfamily	K08738	CYC; cytochrome c	Yes	2715.43	2758.92	1882.56	2452.3
MCU_000704-RB	ref|XP_024347835.1|	T-complex protein 1 subunit zeta [Echinococcus granulosus]	IPR2194	Chaperonin TCP-1, Chaperonin Cpn60/GroEL/TCP-1 family , T-complex protein 1, Chaperone tailless complex polypeptide 1 (TCP-1) , GroEL-like apical domain superfamily , TCP-1-like chaperonin intermediate domain superfamily , GroEL-like equatorial domain superfamily	K09498	CCT6; T-complex protein 1 subunit zeta	Yes	2504.97	2745.61	2428.9	2559.83
MCU_009680-RB	emb|CDS33771.1|	F actin capping protein subunit beta [Hymenolepis microstoma]	IPR1698	F-actin-capping protein subunit beta , F-actin-capping protein subunit alpha/beta , F-actin-capping protein subunit alpha/beta, F-actin-capping protein subunit beta	K10365	CAPZB; capping protein (actin filament) muscle Z-line, beta	Yes	3331.3	2725.96	2497.16	2851.47
MCU_006864-RA	emb|CDS17765.1|	RAB interacting factor [Echinococcus granulosus]					No	2317.46	2723.39	3361.1	2800.65
MCU_001295-RA	ref|XP_024353575.1|	Synaptotagmin-like protein 4 [Echinococcus granulosus]	IPR8	C2 domain , Rab-binding domain , Zinc finger, Zinc finger, C2 domain superfamily , FYVE-type zinc finger	K17598	SYTL; synaptotagmin-like protein	Yes	2858.49	2717.91	2017.25	2531.22
MCU_002185-RB	emb|CDI97445.1|	clathrin heavy chain [Echinococcus multilocularis]	IPR547	Clathrin, Tetratricopeptide-like helical domain superfamily , Clathrin, Armadillo-type fold , Clathrin heavy chain, Clathrin, Clathrin	K04646	CLTC; clathrin heavy chain	Yes	2267.92	2713.97	2645.55	2542.48
MCU_008257-RA	emb|CDS37316.1|	arp2:3 complex 21 kda subunit [Echinococcus multilocularis]	IPR724	Actin-related protein 2/3 complex subunit 3 , Actin-related protein 2/3 complex subunit 3 superfamily	K05756	ARPC3; actin related protein 2/3 complex, subunit 3	Yes	2991.2	2698.12	2421.85	2703.72
MCU_002165-RF	emb|CDS40655.1|	myoferlin [Echinococcus multilocularis]	IPR8	C2 domain , Ferlin, C2 domain superfamily , Ferlin family , Ferlin, Ferlin			Yes	2413.63	2697.28	1862.67	2324.53
MCU_002157-RB	emb|CDS30894.1|	capping protein (actin filament) muscle Z line [Hymenolepis microstoma]	IPR2189	F-actin-capping protein subunit alpha , F-actin-capping protein subunit alpha/beta , F-actin-capping protein subunit alpha/beta, F-actin capping protein	K10364	CAPZA; capping protein (actin filament) muscle Z-line, alpha	Yes	2933.5	2696.92	2695.26	2775.23
MCU_003659-RA	ref|XP_024347136.1|	Four and a half LIM domains-containing protein [Echinococcus granulosus]	IPR1781	Zinc finger, PET domain			Yes	2274.98	2696.13	1725.75	2232.29
MCU_004620-RC	emb|CDS22946.1|	NADP dependent malic enzyme [Echinococcus granulosus]	IPR1891	Malic oxidoreductase , Malic enzyme, Malic enzyme, NAD(P)-binding domain superfamily , Malic enzyme, Aminoacid dehydrogenase-like	K00029	E1.1.1.40, maeB; malate dehydrogenase (oxaloacetate-decarboxylating)(NADP+) [EC:1.1.1.40]	Yes	2588.12	2686.41	2889.47	2721.33
MCU_007130-RA	emb|CDS23259.1|	proteasome 26s subunit subunit 4 atpase [Echinococcus granulosus]	IPR3593	AAA+ ATPase domain , ATPase, ATPase, 26S proteasome regulatory subunit P45-like , Nucleic acid-binding, P-loop containing nucleoside triphosphate hydrolase , Proteasomal ATPase, AAA ATPase	K03062	PSMC1, RPT2; 26S proteasome regulatory subunit T2	Yes	2803.71	2684.02	2610.67	2699.46
MCU_003288-RA	emb|CDS18365.1|	dnaJ subfamily B [Echinococcus granulosus]	IPR1623	DnaJ domain , Chaperone DnaJ, HSP40/DnaJ peptide-binding , DnaJ domain, Chaperone J-domain superfamily	K09510	DNAJB4; DnaJ homolog subfamily B member 4	Yes	2815.34	2680.77	2450.22	2648.78
MCU_000730-RA	ref|XP_024350698.1|	4-hydroxybutyrate coenzyme A transferase [Echinococcus granulosus]	IPR372	Acetyl-CoA hydrolase/transferase, Acetyl-CoA hydrolase/transferase C-terminal domain , NagB/RpiA transferase-like , Acetyl-CoA hydrolase/transferase, Acetyl-CoA hydrolase/transferase			Yes	2617.52	2678.43	2763.53	2686.5
MCU_012978-RA	ref|XP_024354738.1|	60S ribosomal protein L4 [Echinococcus granulosus]	IPR2136	Large ribosomal subunit protein uL4 , Large ribosomal subunit protein uL4 domain superfamily , Large ribosomal subunit protein uL4	K02930	RP-L4e, RPL4; large subunit ribosomal protein L4e	Yes	3387.68	2671.57	3315.67	3124.97
MCU_011254-RA	ref|XP_024354392.1|	Cytochrome c oxidase subunit 5B [Echinococcus granulosus]	IPR2124	Cytochrome c oxidase, Cytochrome c oxidase	K02265	COX5B; cytochrome c oxidase subunit 5b	Yes	2904.84	2671.41	1781.61	2452.62
MCU_003349-RA	emb|CDS15243.1|	solute carrier family 43 [Echinococcus granulosus]	IPR1171	Major facilitator superfamily , Equilibrative nucleobase transporter 1 , MFS transporter superfamily			Yes	2605.92	2668.94	2297.39	2524.08
MCU_004479-RA	emb|CDS19115.1|	T cell immunomodulatory protein [Echinococcus granulosus]	IPR24881	T-cell immunomodulatory protein , Integrin alpha	K17257	ITFG1; integrin alpha FG-GAP repeat containing protein 1	Yes	2659.72	2665.66	2529.71	2618.36
MCU_005644-RA	emb|CDS41634.1|	erlin 1 [Echinococcus multilocularis]	IPR117	Band 7 domain , Erlin1/2 , Band 7/SPFH domain superfamily	K23341	ERLIN; erlin	Yes	2623.57	2661.42	3051.25	2778.75
MCU_002871-RB	ref|XP_024353296.1|	Eukaryotic initiation factor 4A-III [Echinococcus granulosus]	IPR629	ATP-dependent RNA helicase DEAD-box, Helicase, DEAD/DEAH box helicase domain , Helicase superfamily 1/2, RNA helicase, P-loop containing nucleoside triphosphate hydrolase	K13025	EIF4A3, FAL1; ATP-dependent RNA helicase [EC:3.6.4.13]	Yes	3021.92	2661.16	3575.05	3086.04
MCU_003505-RA	gb|AIY60974.1|	antigen protein [Echinococcus granulosus]	IPR3388	Reticulon , Reticulon 1-4			Yes	3312.18	2654.97	2975.02	2980.72
MCU_002829-RA	emb|CDS26400.1|	ras protein RABF2b [Hymenolepis microstoma]	IPR186	Small GTPase , Small GTP-binding protein domain , P-loop containing nucleoside triphosphate hydrolase	K07910	RAB18; Ras-related protein Rab-18	Yes	2752.39	2637.21	1786.52	2392.04
MCU_006847-RA	emb|VDD82808.1|	unnamed protein product [Mesocestoides corti]					Yes	2635.58	2636.9	2276.12	2516.2
MCU_008529-RB	emb|CDS43158.1|	expressed conserved protein [Echinococcus multilocularis]					Yes	2265.81	2617.47	2821.67	2568.32
MCU_008112-RC	emb|CDS41864.1|	ribosome biolocus tagsis protein BMS1 [Echinococcus multilocularis]			K14569	BMS1; ribosome biogenesis protein BMS1	No	3062.82	2607.16	3065.72	2911.9
MCU_004080-RA	emb|CDS15114.1|	LIM and SH3 domain protein 1 [Echinococcus granulosus]	IPR9	Nebulin repeat , SH3 domain , Zinc finger, SH3-like domain superfamily	K24420	LASP1; LIM and SH3 domain protein 1	Yes	2773.31	2602.25	2318.01	2564.52
MCU_008031-RA	emb|CDS23628.1|	T complex protein 1 subunit eta [Echinococcus granulosus]	IPR2194	Chaperonin TCP-1, Chaperonin Cpn60/GroEL/TCP-1 family , T-complex protein 1, Chaperone tailless complex polypeptide 1 (TCP-1) , GroEL-like apical domain superfamily , TCP-1-like chaperonin intermediate domain superfamily , GroEL-like equatorial domain superfamily	K09499	CCT7; T-complex protein 1 subunit eta	Yes	2302.05	2601.74	2215.84	2373.21
MCU_000608-RA	ref|XP_024355392.1|	Transmembrane protein [Echinococcus granulosus]	IPR1651	Sugar transport protein , TMEM144			Yes	2025.65	2600	1285.15	1970.27
MCU_004494-RB	emb|CDI98378.1|	Armadillo type fold [Echinococcus multilocularis]	IPR11989	Armadillo-like helical , Armadillo-type fold , HEAT, Importin beta family			Yes	2570.83	2593.06	2640.25	2601.38
MCU_000151-RA	emb|CDS42511.1|	AN1 type zinc finger protein 5 [Echinococcus multilocularis]			K24687	ZFAND5_6; AN1-type zinc finger protein 5/6	No	2650.93	2588	1962.2	2400.38
MCU_002644-RA	emb|CDI98016.1|	ribosomal protein L37 [Echinococcus multilocularis]	IPR1569	Ribosomal protein L37e , Large ribosomal subunit protein eL37/eL43 , Zinc-binding ribosomal protein , Large ribosomal subunit protein eL37	K02922	RP-L37e, RPL37; large subunit ribosomal protein L37e	Yes	3859.7	2584.3	2918.22	3120.74
MCU_003506-RA	emb|CDS22868.1|	Cytochrome c oxidase subunit VIc [Echinococcus granulosus]	IPR34884	Mitochondrial cytochrome c oxidase subunit VIc/VIIs , Mitochondrial cytochrome c oxidase subunit VIc/VIIs superfamily			Yes	3787.31	2570.62	2875.13	3077.69
MCU_007731-RB	emb|CDS19738.1|	KH domain containing RNA binding signal [Echinococcus granulosus]					No	2746.56	2562.23	2933.92	2747.57
MCU_005312-RA	emb|CDI96909.1|	importin 5 [Echinococcus multilocularis]	IPR357	HEAT repeat , Armadillo-like helical , Armadillo-type fold , HEAT, TOG domain , Importin beta family , Importin repeat 6 , Importin repeat 4	K20222	IPO5, KPNB3, RANBP5; importin-5	Yes	2152.64	2561.86	3012.77	2575.76
MCU_007388-RC	emb|CDS24002.1|	Collagen alpha 1V chain [Echinococcus granulosus]			K06237	COL4A; collagen type IV alpha	No	1891.5	2560.13	983.729	1811.79
MCU_004628-RA	ref|XP_024355307.1|	Chromobox protein [Echinococcus granulosus]	IPR953	Chromo/chromo shadow domain , Chromo shadow domain , Chromo-like domain superfamily , Chromo domain subgroup , Chromo domain, Chromo domain	K11585	CBX1, HP1B, SWI6; chromobox protein 1	Yes	2697.19	2552.76	2248.82	2499.59
MCU_003479-RA	emb|CDS23231.1|	elongin b [Echinococcus granulosus]	IPR626	Ubiquitin-like domain , Ubiquitin-like domain superfamily , Elongin B	K03873	ELOB, TCEB2; elongin-B	Yes	2704.01	2551.03	3485.94	2913.66
MCU_007520-RA							No	2886.48	2548.36	958.1	2130.98
MCU_014953-RA	gb|ABN14912.1|	heat shock protein 86, partial [Taenia asiatica]	IPR144	Heat shock protein Hsp90 family , HSP90	K04079	HSP90A, htpG; molecular chaperone HtpG	Yes	2006.46	2543.53	1371.24	1973.75
MCU_008991-RA	ref|XP_024354271.1|	S-phase kinase-associated protein [Echinococcus granulosus]	IPR1232	S-phase kinase-associated protein 1-like , SKP1/BTB/POZ domain superfamily , SKP1 component, SKP1 component, S-phase kinase-associated protein 1 , SKP1-like	K03094	SKP1, CBF3D; S-phase kinase-associated protein 1	Yes	2982.35	2543.26	2799.19	2774.93
MCU_003662-RA	ref|XP_024347139.1|	Mitochondrial dicarboxylate carrier [Echinococcus granulosus]	IPR1818	Mitochondrial substrate/solute carrier , Mitochondrial carrier domain superfamily	K13577	SLC25A10, DIC; solute carrier family 25 (mitochondrial dicarboxylate transporter), member 10	Yes	2719.74	2542.92	2151.81	2471.49
MCU_014081-RA	gb|AAW26196.1|	SJCHGC01589 protein, partial [Schistosoma japonicum]					No	2588.49	2541.96	3045.38	2725.27
MCU_012689-RA	gb|AGT98656.1|	ubiquitin conjugating enzyme [Taenia pisiformis]	IPR68	Ubiquitin-conjugating enzyme E2 , Ubiquitin-conjugating enzyme/RWD-like , Ubiquitin-conjugating enzyme	K06689	UBE2D, UBC4, UBC5; ubiquitin-conjugating enzyme E2 D [EC:2.3.2.23]	Yes	2888.14	2541.95	3052.7	2827.6
MCU_004933-RA	ref|XP_024353916.1|	SUMO-conjugating enzyme UBC9 [Echinococcus granulosus]	IPR68	Ubiquitin-conjugating enzyme E2 , Ubiquitin-conjugating enzyme/RWD-like , Ubiquitin-conjugating enzyme	K10577	UBE2I, UBC9; ubiquitin-conjugating enzyme E2 I	Yes	3321.18	2539.74	2596.31	2819.07
MCU_000985-RA	emb|CDS20415.1|	ankyrin :unc [Echinococcus granulosus]	IPR488	Death domain , ZU5 domain , Death-like domain superfamily , Ankyrin	K10380	ANK; ankyrin	Yes	2234.7	2535.57	2555.45	2441.9
MCU_001389-RB	emb|CDS16749.1|	C2 calcium dependent membrane targeting [Echinococcus granulosus]	IPR8	C2 domain , C2 domain superfamily			Yes	2909	2530.11	2927.07	2788.73
MCU_000841-RA	emb|CUT99225.1|	lysyl tRNA synthetase [Echinococcus multilocularis]	IPR2313	Lysine-tRNA ligase, Aminoacyl-tRNA synthetase, OB-fold nucleic acid binding domain, Aminoacyl-tRNA synthetase, Nucleic acid-binding, Lysyl-tRNA synthetase, Bacterial/eukaryotic lysine-tRNA ligase, Lysine-tRNA ligase, Class II Aminoacyl-tRNA synthetase/Biotinyl protein ligase (BPL) and lipoyl protein ligase (LPL)	K04567	KARS, lysS; lysyl-tRNA synthetase, class II [EC:6.1.1.6]	Yes	2377.09	2527.85	2523.38	2476.11
MCU_010044-RA	ref|XP_024348162.1|	Actin-related protein 2/3 complex subunit 2 [Echinococcus granulosus]	IPR7188	Actin-related protein 2/3 complex subunit 2 , Arp2/3 complex subunit 2/4	K05758	ARPC2; actin related protein 2/3 complex, subunit 2	Yes	2674.44	2524.64	1711.03	2303.37
MCU_001650-RA	ref|XP_024347661.1|	B-cell receptor-associated protein [Echinococcus granulosus]					Yes	2751.51	2523.98	2077	2450.83
MCU_006391-RA	emb|CDS30336.1|	expressed protein [Hymenolepis microstoma]	IPR8467	Dynein 1 light intermediate chain , Dynein family light intermediate chain , P-loop containing nucleoside triphosphate hydrolase	K10416	DYNC1LI, DNCLI; dynein light intermediate chain 1, cytosolic	Yes	2463.08	2515.27	2085.87	2354.74
MCU_000946-RA	emb|CDS20165.1|	ras guanine nucleotide exchange factor [Echinococcus granulosus]					No	2650	2511.43	2984.15	2715.19
MCU_001816-RB	emb|CDS22742.1|	plasma membrane calcium transporting ATPase 2 [Echinococcus granulosus]			K05850	ATP2B; P-type Ca2+ transporter type 2B [EC:7.2.2.10]	No	2241.77	2510.99	2067.07	2273.28
MCU_007601-RA							No	2974.83	2509.09	1044.53	2176.15
MCU_006674-RA	emb|CDS18941.1|	26S proteasome non ATPase regulatory subunit 12 [Echinococcus granulosus]	IPR717	Proteasome component (PCI) domain , Winged helix-like DNA-binding domain superfamily , Winged helix DNA-binding domain superfamily , 26S Proteasome non-ATPase regulatory subunit 12/COP9 signalosome complex subunit 4 , 26S proteasome regulatory subunit RPN5	K03035	PSMD12, RPN5; 26S proteasome regulatory subunit N5	Yes	2917.18	2500.3	2909.05	2775.51
MCU_007989-RA	emb|CDS36343.1|	Na:K ATPase alpha subunit [Echinococcus multilocularis]	IPR1757	P-type ATPase , Cation-transporting P-type ATPase, P-type ATPase subfamily IIC, Cation-transporting P-type ATPase, P-type ATPase, P-type ATPase, HAD superfamily , P-type ATPase, P-type ATPase, HAD-like superfamily , P-type ATPase	K01539	ATP1A; sodium/potassium-transporting ATPase subunit alpha [EC:7.2.2.13]	Yes	1845.91	2499.94	2578.01	2307.95
MCU_003545-RA	emb|CDS31842.1|	subfamily T1A non peptidase ue [Hymenolepis microstoma]	IPR426	Proteasome alpha-subunit, Proteasome, Proteasome alpha-type subunit , Nucleophile aminohydrolases, Proteasome subunit alpha5	K02729	PSMA5; 20S proteasome subunit alpha 5 [EC:3.4.25.1]	Yes	3279.05	2498.2	3067.72	2948.32
MCU_011917-RA	emb|CDS36612.2|	glutathione peroxidase [Echinococcus multilocularis]	IPR889	Glutathione peroxidase , Glutathione peroxidase conserved site , Thioredoxin-like superfamily	K05361	GPX4; phospholipid-hydroperoxide glutathione peroxidase [EC:1.11.1.12]	Yes	2132.94	2496.36	1775.48	2134.93
MCU_000051-RA	emb|CDS41913.1|	zinc finger A20 and AN1 domain containing protein [Echinococcus multilocularis]			K24687	ZFAND5_6; AN1-type zinc finger protein 5/6	No	2501.47	2491.01	2548.1	2513.52
MCU_003261-RA	emb|CDS15477.1|	tropomyosin [Echinococcus granulosus]	IPR533	Tropomyosin			Yes	2871.33	2488.06	2468.56	2609.31
MCU_011412-RA	ref|XP_024353791.1|	26S protease regulatory subunit S10B [Echinococcus granulosus]	IPR3593	AAA+ ATPase domain , ATPase, ATPase, 26S proteasome regulatory subunit P45-like , Nucleic acid-binding, P-loop containing nucleoside triphosphate hydrolase , Proteasomal ATPase, AAA ATPase	K03064	PSMC6, RPT4; 26S proteasome regulatory subunit T4	Yes	2390.81	2482.95	2538.11	2470.62
MCU_000494-RA	emb|CDS41332.1|	adenylyl cyclase associated protein 1 [Echinococcus multilocularis]	IPR1837	Adenylate cyclase-associated CAP , CARP motif , Adenylate cyclase-associated CAP, Cyclase-associated protein CAP/septum formation inhibitor MinC, C-CAP/cofactor C-like domain , Adenylate cyclase-associated CAP, Adenylate cyclase-associated CAP	K17261	CAP1_2, SRV2; adenylyl cyclase-associated protein	Yes	2519.52	2481.54	1782.95	2261.34
MCU_006059-RC	emb|CDS42067.1|	glycyl tRNA synthetase [Echinococcus multilocularis]	IPR738	WHEP-TRS domain , Aminoacyl-tRNA synthetase, Glycyl-tRNA synthetase , Anticodon-binding , Aminoacyl-tRNA synthetase, uS15/NS1, Glycyl-tRNA synthetase/DNA polymerase subunit gamma-2 , Glycyl-tRNA synthetase-like core domain , Anticodon-binding domain superfamily , Class II Aminoacyl-tRNA synthetase/Biotinyl protein ligase (BPL) and lipoyl protein ligase (LPL)	K01880	GARS, glyS1; glycyl-tRNA synthetase [EC:6.1.1.14]	Yes	2170.96	2478.62	2232.78	2294.12
MCU_002608-RB	emb|CDS30919.2|	microtubule associated protein 1S [Hymenolepis microstoma]					Yes	2154.42	2478.46	2876.48	2503.12
MCU_009379-RA	ref|XP_024355558.1|	Ubiquitin-conjugating enzyme E2 L3 [Echinococcus granulosus]	IPR68	Ubiquitin-conjugating enzyme E2 , Ubiquitin-conjugating enzyme/RWD-like	K04552	UBE2L3, UBCH7; ubiquitin-conjugating enzyme E2 L3 [EC:2.3.2.23]	Yes	2875.57	2477.88	2099.3	2484.25
MCU_001017-RA	ref|XP_024346863.1|	High mobility group-T protein [Echinococcus granulosus]	IPR971	High mobility group box domain , High mobility group box domain superfamily	K11295	HMGB2; high mobility group protein B2	Yes	2871.45	2476.49	1658.71	2335.55
MCU_010631-RA	emb|CDS22114.1|	protein zyg [Echinococcus granulosus]	IPR11989	Armadillo-like helical , Armadillo-type fold , Leucine-rich repeat domain superfamily	K10350	ZYG11; Zyg-11 protein homolog	Yes	2348.06	2473.23	2134.28	2318.53
MCU_008554-RA	emb|VDD83349.1|	unnamed protein product, partial [Mesocestoides corti]	IPR7471	N-end aminoacyl transferase, N-end rule aminoacyl transferase, Arginine-tRNA-protein transferase 1, N-end rule aminoacyl transferase	K00685	ATE1; arginyl-tRNA---protein transferase [EC:2.3.2.8]	Yes	2820.5	2466.25	2276.52	2521.09
MCU_004777-RA	gb|AGC52717.1|	ribosomal protein small subunit [Spirometra erinaceieuropaei]	IPR1931	Ribosomal protein S21e , Small ribosomal subunit protein eS21 superfamily	K02971	RP-S21e, RPS21; small subunit ribosomal protein S21e	Yes	3024.59	2461.3	2411.69	2632.53
MCU_000363-RA	ref|XP_024349249.1|	Metallo-beta-lactamase domain-containing protein [Echinococcus granulosus]	IPR36866	Ribonuclease Z/Hydroxyacylglutathione hydrolase-like , Metallo-beta-lactamase domain-containing protein 1			Yes	2373.59	2457.56	2093.89	2308.35
MCU_005255-RA	emb|CDS20177.1|	annexin [Echinococcus granulosus]	IPR1464	Annexin , Annexin repeat, Annexin repeat , Annexin superfamily	K17095	ANXA7_11; annexin A7/11	Yes	2726.42	2455.69	3145.88	2776
MCU_004064-RA	ref|XP_024355105.1|	Synaptotagmin-14 [Echinococcus granulosus]	IPR35892	C2 domain superfamily , Synaptotagmin-14/14L/16	K19328	SYT14_16; synaptotagmin-14/16	Yes	2110.49	2455.46	2053.2	2206.38
MCU_006791-RA	emb|CDI98136.1|	Proteasome subunit alpha beta [Echinococcus multilocularis]	IPR426	Proteasome alpha-subunit, Proteasome, Proteasome alpha-type subunit , Nucleophile aminohydrolases	K02727	PSMA3; 20S proteasome subunit alpha 7 [EC:3.4.25.1]	Yes	3733.23	2445.83	3129.12	3102.72
MCU_009477-RB	emb|CDI97431.1|	expressed conserved protein [Echinococcus multilocularis]					No	2787.58	2445.22	2396.2	2543
MCU_001930-RA	emb|CUT99175.1|	phospholipid scramblase 3 [Echinococcus multilocularis]					No	2299.77	2443.85	2410.96	2384.86
MCU_000881-RA	emb|CDS31827.1|	serine:threonine protein kinase PAK 3 [Hymenolepis microstoma]	IPR95	CRIB domain , Protein kinase domain , Serine/threonine-protein kinase, Protein kinase-like domain superfamily , Protein kinase, CRIB domain superfamily			Yes	2599.67	2442.65	2428.27	2490.2
MCU_010169-RB	emb|CDS28756.1|	peptide methionine sulfoxide reductase [Hymenolepis microstoma]			K07304	msrA; peptide-methionine (S)-S-oxide reductase [EC:1.8.4.11]	No	2884.8	2441.14	2496.87	2607.6
MCU_011815-RA	emb|VDD77827.1|	unnamed protein product [Mesocestoides corti]					Yes	2588.12	2440.63	2083.69	2370.81
MCU_008858-RA	ref|XP_024348788.1|	Growth hormone-inducible transmembrane protein [Echinococcus granulosus]	IPR6214	Bax inhibitor 1-related	K21890	GHITM, DERP2, TMBIM5; growth hormone-inducible transmembrane protein	Yes	2595.04	2435.38	2682.84	2571.08
MCU_012312-RA	emb|CDS35601.1|	annexin [Echinococcus multilocularis]					No	2278.26	2431.78	2386.5	2365.52
MCU_011291-RA	emb|CDS27962.1|	cathepsin b [Hymenolepis microstoma]	IPR169	Cysteine peptidase, Peptidase C1A, Peptidase C1A, Peptidase C1A , Cysteine peptidase, Cysteine peptidase, Papain-like cysteine peptidase superfamily	K01363	CTSB; cathepsin B [EC:3.4.22.1]	Yes	2621.35	2430.16	1743.97	2265.16
MCU_001588-RB	gb|AAT74668.2|	cysteine-rich secreted protein 2 precursor [Mesocestoides vogae]					No	3094.34	2429.11	1644.85	2389.43
MCU_010006-RB	ref|XP_024350339.1|	Alpha-tocopherol transfer protein-like protein [Echinococcus granulosus]	IPR1251	CRAL-TRIO lipid binding domain , CRAL/TRIO, CRAL-TRIO lipid binding domain superfamily			Yes	2370.59	2426.15	2773.5	2523.41
MCU_000180-RA	ref|XP_024348047.1|	GLIPR1-like protein [Echinococcus granulosus]	IPR1283	Cysteine-rich secretory protein-related , CAP domain , CAP superfamily			Yes	2206.55	2421.28	2155.08	2260.97
MCU_005726-RB	emb|CDS18587.1|	casein kinase I alpha [Echinococcus granulosus]	IPR719	Protein kinase domain , Serine/threonine-protein kinase, Protein kinase-like domain superfamily , Protein kinase	K08957	CSNK1A; casein kinase 1, alpha [EC:2.7.11.1]	Yes	2745.33	2418.74	2802.86	2655.64
MCU_002771-RA	emb|CDI97156.1|	Cytochrome b c1 complex subunit 2 [Echinococcus multilocularis]	IPR7863	Peptidase M16, Metalloenzyme, Peptidase M16	K00415	QCR2, UQCRC2; ubiquinol-cytochrome c reductase core subunit 2	Yes	2492.47	2407.19	2082.93	2327.53
MCU_005002-RA	emb|CDS43455.1|	vesicle associated membrane protein vamp [Echinococcus multilocularis]	IPR535	Major sperm protein (MSP) domain , PapD-like superfamily , Immunoglobulin-like fold , Vesicle-associated membrane-protein-associated protein	K06096	VAPA; vesicle-associated membrane protein-associated protein A	Yes	2430.1	2397.11	2737.84	2521.68
MCU_009332-RA	ref|XP_024355738.1|	Calsyntenin-1 [Echinococcus granulosus]			K22659	CLSTN1; calsyntenin 1	Yes	2262.61	2396.69	1979.3	2212.86
MCU_013564-RA	emb|CDS18219.1|	serine:threonine protein kinase KDX1 [Echinococcus granulosus]	IPR131	Histidine triad (HIT) protein , HIT-like domain , Histidine triad, HIT-like superfamily	K02503	HINT1, hinT, hit; histidine triad (HIT) family protein	Yes	3538.12	2396.09	2695.63	2876.61
MCU_002244-RA	emb|CDS40648.1|	gynecophoral canal protein [Echinococcus multilocularis]	IPR782	FAS1 domain , FAS1 domain superfamily	K19519	TGFBI, BIGH3; transforming growth factor-beta-induced protein	Yes	1802.2	2393.81	976.763	1724.26
MCU_009375-RB	emb|CDS16228.1|	proteasome prosome macropain subunit alpha [Echinococcus granulosus]	IPR426	Proteasome alpha-subunit, Proteasome, Proteasome beta-type subunit, Proteasome alpha-type subunit , Nucleophile aminohydrolases	K02728	PSMA4; 20S proteasome subunit alpha 3 [EC:3.4.25.1]	Yes	3256.14	2392.82	3413.4	3020.79
MCU_009050-RA	emb|CDS26181.1|	PDZ domain containing protein GIPC3 [Hymenolepis microstoma]	IPR2326	Cytochrome c1 , Cytochrome c-like domain , Cytochrome c1, Cytochrome c-like domain superfamily	K00413	CYC1, CYT1, petC; ubiquinol-cytochrome c reductase cytochrome c1 subunit	Yes	2471.88	2390.36	2193.17	2351.8
MCU_000809-RC	emb|CUT99464.1|	hepatocyte growth factor regulated tyrosine [Echinococcus multilocularis]	IPR36	FYVE zinc finger , VHS domain , Ubiquitin interacting motif , ENTH/VHS , Zinc finger, Zinc finger, Hepatocyte growth factor-regulated tyrosine kinase substrate/VPS27 , Zinc finger, Hepatocyte growth factor-regulated tyrosine kinase substrate	K12182	HGS, HRS, VPS27; hepatocyte growth factor-regulated tyrosine kinase substrate	Yes	2338.99	2387.81	2312.21	2346.34
MCU_001478-RA	emb|CUT98930.1|	NADH dehydrogenase ubiquinone 1 beta subcomplex subunit 6 [Echinococcus multilocularis]	IPR19174	NADH dehydrogenase 1	K03962	NDUFB6; NADH dehydrogenase (ubiquinone) 1 beta subcomplex subunit 6	Yes	3985.85	2382.23	2089.36	2819.15
MCU_003542-RC	ref|XP_024352872.1|	Stromal interaction molecule [Echinococcus granulosus]			K16059	STIM1; stromal interaction molecule 1	No	3447.79	2379.89	3687.12	3171.6
MCU_007839-RB	ref|XP_024354398.1|	Diacylglycerol O-acyltransferase [Echinococcus granulosus]	IPR4299	Membrane bound O-acyl transferase, Sterol O-acyltransferase	K11155	DGAT1; diacylglycerol O-acyltransferase 1 [EC:2.3.1.20 2.3.1.75 2.3.1.76]	Yes	2608.96	2378.73	2499.65	2495.78
MCU_005752-RA	emb|CDS17750.1|	Major facilitator superfamily general substrate transporter [Echinococcus granulosus]	IPR9346	GRIM-19	K11353	NDUFA13; NADH dehydrogenase (ubiquinone) 1 alpha subcomplex subunit 13	Yes	2291.19	2374.08	2016.3	2227.19
MCU_001804-RA	emb|CDS21649.1|	adenylate kinase [Echinococcus granulosus]	IPR85	Adenylate kinase/UMP-CMP kinase , P-loop containing nucleoside triphosphate hydrolase , Adenylate kinase	K00939	adk, AK; adenylate kinase [EC:2.7.4.3]	Yes	2849.64	2373.05	1935.62	2386.11
MCU_005929-RA	emb|CDS37121.1|	prohibitin [Echinococcus multilocularis]	IPR163	Prohibitin , Band 7 domain , Band 7/SPFH domain superfamily	K17081	PHB2; prohibitin 2	Yes	2774.15	2370.71	1865.92	2336.93
MCU_001617-RA	ref|XP_024356283.1|	Signal recognition particle receptor subunit alpha [Echinococcus granulosus]	IPR897	Signal recognition particle, AAA+ ATPase domain , Signal recognition particle receptor, Longin-like domain superfamily , Signal recognition particle SRP54, P-loop containing nucleoside triphosphate hydrolase , SRP/SRP receptor, Signal recognition particle SRP54	K13431	SRPR; signal recognition particle receptor subunit alpha	Yes	2286.05	2366.11	2594.71	2415.62
MCU_001900-RA	ref|XP_024352820.1|	ADP-ribosylation factor 4 [Echinococcus granulosus]	IPR5225	Small GTP-binding protein domain , Small GTPase superfamily, P-loop containing nucleoside triphosphate hydrolase , ADP-ribosylation factor 1-5			Yes	2714.05	2360.02	2187.86	2420.64
MCU_009446-RB	emb|CDS21325.1|	phospholipid transporting ATPase IIB [Echinococcus granulosus]	IPR1757	P-type ATPase , P-type ATPase, P-type ATPase, P-type ATPase, HAD superfamily , P-type ATPase, P-type ATPase, P-type ATPase, P-type ATPase, HAD-like superfamily , P-type ATPase	K01530	E7.6.2.1; phospholipid-translocating ATPase [EC:7.6.2.1]	Yes	2370.11	2359.31	2412.11	2380.51
MCU_005162-RA	ref|XP_024355846.1|	Endoplasmic reticulum metallopeptidase [Echinococcus granulosus]	IPR7484	Peptidase M28 , Peptidase M28 family , Endoplasmic reticulum metallopeptidase 1-like			Yes	2961.63	2358.59	2795.48	2705.23
MCU_002728-RB	gb|KAA3674232.1|	adipocyte plasma membrane-associated protein [Paragonimus westermani]	IPR1142	Six-bladed beta-propeller, Strictosidine synthase	K21407	APMAP; adipocyte plasma membrane-associated protein	Yes	2478.85	2357.8	1913.49	2250.04
MCU_004166-RF	ref|XP_024348250.1|	Severin [Echinococcus granulosus]	IPR7122	Villin/Gelsolin , Gelsolin-like domain , ADF-H/Gelsolin-like domain superfamily	K05768	GSN; gelsolin	Yes	1674.94	2355.85	2174.87	2068.55
MCU_001841-RA	emb|CDS41426.1|	regulator of microtubule dynamics protein [Echinococcus multilocularis]	IPR1199	Tetratricopeptide-like helical domain superfamily , Tetratricopeptide repeat , Regulator of microtubule dynamics protein 1-3			Yes	3319.29	2354.91	1615.4	2429.87
MCU_006038-RA	ref|XP_024351019.1|	RNA-binding protein pno1 [Echinococcus granulosus]			K11884	PNO1, DIM2; RNA-binding protein PNO1	No	3364.04	2354.69	3704.7	3141.14
MCU_006924-RB	emb|CDS24214.1|	Immunoglobulin E set [Echinococcus granulosus]	IPR8	C2 domain , IPT domain , C2 domain superfamily			Yes	2124	2349.95	2058.87	2177.61
MCU_004594-RA	ref|XP_024355979.1|	Cdc42 [Echinococcus granulosus]	IPR186	Small GTPase , Small GTPase Rho , Small GTP-binding protein domain , P-loop containing nucleoside triphosphate hydrolase	K04393	CDC42; cell division control protein 42	Yes	2363.15	2347.89	2346.28	2352.44
MCU_001012-RA	emb|CDS42958.2|	NADP dependent isocitrate dehydrogenase [Echinococcus multilocularis]	IPR479	Isocitrate dehydrogenase NADP-dependent , Isopropylmalate dehydrogenase-like domain	K00031	IDH1, IDH2, icd; isocitrate dehydrogenase [EC:1.1.1.42]	Yes	2365.94	2342.97	2357.01	2355.3
MCU_012152-RA							No	2122.75	2339.21	2316.91	2259.62
MCU_006169-RA	ref|XP_024346933.1|	Estradiol 17-beta-dehydrogenase [Echinococcus granulosus]	IPR2347	Short-chain dehydrogenase/reductase SDR , Short-chain dehydrogenase/reductase, NAD(P)-binding domain superfamily	K10251	HSD17B12, KAR, IFA38; 17beta-estradiol 17-dehydrogenase / very-long-chain 3-oxoacyl-CoA reductase [EC:1.1.1.62 1.1.1.330]	Yes	2941.07	2335.98	3078.43	2785.16
MCU_005600-RA	ref|XP_024352600.1|	Acyl carrier protein [Echinococcus granulosus]	IPR3231	Acyl carrier protein (ACP) , Phosphopantetheine binding ACP domain , ACP-like superfamily	K03955	NDUFAB1; NADH dehydrogenase (ubiquinone) 1 alpha/beta subcomplex 1, acyl-carrier protein	Yes	3542.96	2332.35	2191.27	2688.86
MCU_012520-RA	ref|XP_024353404.1|	Dipeptidyl peptidase 3 [Echinococcus granulosus]	IPR5317	Dipeptidyl-peptidase 3 , Peptidase family M49	K01277	DPP3; dipeptidyl-peptidase III [EC:3.4.14.4]	Yes	2010.9	2330.85	2101.64	2147.8
MCU_008060-RA	emb|CDI97435.1|	Programmed cell death protein 10 [Echinococcus multilocularis]	IPR9652	Programmed cell death protein 10	K18269	PDCD10; programmed cell death protein 10	Yes	3008.19	2330.78	3995.63	3111.53
MCU_012820-RA	emb|CDI97473.1|	lethal 2 06225 [Echinococcus multilocularis]	IPR688	ATP synthase	K02140	ATPeFG, ATP5L, ATP20; F-type H+-transporting ATPase subunit g	Yes	3305.99	2327.29	2076.8	2570.03
MCU_010552-RA	emb|VDD83963.1|	unnamed protein product [Mesocestoides corti]	IPR719	Protein kinase domain , Serine/threonine-protein kinase, Protein kinase-like domain superfamily , Protein kinase	K08957	CSNK1A; casein kinase 1, alpha [EC:2.7.11.1]	Yes	2606.62	2324.03	2376.68	2435.78
MCU_001325-RB	ref|XP_024352403.1|	BRO1 domain-containing protein BROX [Echinococcus granulosus]	IPR4328	BRO1 domain , BRO1 domain superfamily , BRO1 domain-containing protein BROX			Yes	2405.5	2320.86	2189.91	2305.42
MCU_002366-RB	emb|CDS28632.1|	ATP dependent RNA helicase DDX31 [Hymenolepis microstoma]	IPR3593	AAA+ ATPase domain , ATPase, ATPase, 26S proteasome regulatory subunit P45-like , Nucleic acid-binding, P-loop containing nucleoside triphosphate hydrolase , AAA ATPase, 26S proteasome regulatory subunit 7-like	K03061	PSMC2, RPT1; 26S proteasome regulatory subunit T1	Yes	2061.05	2320.03	2184.64	2188.57
MCU_005496-RA	emb|CDS19131.1|	expressed protein [Echinococcus granulosus]					No	3637.6	2312.41	2803.63	2917.88
MCU_011394-RA	emb|CDS31636.2|	proteasome (prosome macropain) subunit beta [Hymenolepis microstoma]	IPR1353	Proteasome, Proteasome B-type subunit , Nucleophile aminohydrolases	K02732	PSMB1; 20S proteasome subunit beta 6 [EC:3.4.25.1]	Yes	2711.13	2311.39	2650.48	2557.67
MCU_006708-RA	emb|CDS19176.1|	SPRY domain containing protein [Echinococcus granulosus]	IPR299	FERM domain , B30.2/SPRY domain , SPRY domain , PH-like domain superfamily , Concanavalin A-like lectin/glucanase domain superfamily , FERM/acyl-CoA-binding protein superfamily , FERM, FERM conserved site , FERM central domain , Band 4.1 domain , FERM superfamily, B30.2/SPRY domain superfamily	K23961	EPB41L1_2_3; band 4.1-like protein 1/2/3	Yes	2145.74	2310.74	2398.87	2285.12
MCU_004286-RA	emb|CDS43061.1|	transcriptional activator protein Pur alpha [Echinococcus multilocularis]			K21772	PURA; transcriptional activator protein Pur-alpha	No	2526.73	2308.54	2365.74	2400.34
MCU_011534-RA	emb|CDS40354.1|	transport protein Sec61 alpha subunit [Echinococcus multilocularis]	IPR228	SecY/SEC61-alpha family , Translocon Sec61/SecY, SecY domain superfamily , SecY conserved site	K10956	SEC61A; protein transport protein SEC61 subunit alpha	Yes	2241.98	2303.5	2141.3	2228.93
MCU_003474-RA	emb|CDS30645.1|	expressed conserved protein [Hymenolepis microstoma]			K20235	RAW; raw	No	2008.42	2302.2	1257.19	1855.94
MCU_005575-RA	ref|XP_024348189.1|	GTP-binding protein SAR1b [Echinococcus granulosus]	IPR5225	Small GTP-binding protein domain , Small GTPase superfamily, Small GTPase superfamily, P-loop containing nucleoside triphosphate hydrolase	K07953	SAR1; GTP-binding protein SAR1 [EC:3.6.5.-]	Yes	2769.89	2299.91	3086	2718.6
MCU_000245-RC	gb|ADQ26719.1|	tropomyosin 1 low molecular weight isoform [Mesocestoides corti]	IPR533	Tropomyosin	K10373	TPM1; tropomyosin 1	Yes	1848.48	2296.61	2257.9	2134.33
MCU_011788-RB	emb|CDS26963.1|	aldo keto reductase family 1 member B4 [Hymenolepis microstoma]	IPR1817	Aldo/keto reductase, Aldo-keto reductase , NADP-dependent oxidoreductase domain , NADP-dependent oxidoreductase domain superfamily	K00011	AKR1B; aldehyde reductase [EC:1.1.1.21]	Yes	1825.84	2295.85	1719.82	1947.17
MCU_009957-RA	emb|VDD83792.1|	unnamed protein product [Mesocestoides corti]					Yes	2660.83	2295.39	1757.6	2237.94
MCU_011589-RA	emb|CDI98554.1|	Activator of 90 kDa heat shock protein ATPase [Echinococcus multilocularis]	IPR13538	Activator of Hsp90 ATPase homologue 1-like, Activator of Hsp90 ATPase AHSA1-like, START-like domain superfamily , Activator of Hsp90 ATPase			Yes	2734.04	2291.41	2826.41	2617.29
MCU_006734-RA	emb|CDS32208.1|	proteasome subunit beta type 7 [Hymenolepis microstoma]	IPR243	Peptidase T1A, Proteasome, Proteasome beta-type subunit, Proteasome B-type subunit , Nucleophile aminohydrolases	K02739	PSMB7; 20S proteasome subunit beta 2 [EC:3.4.25.1]	Yes	2568.56	2291.17	2439.68	2433.14
MCU_006916-RA	emb|CDI96919.1|	Probable glucosamine 6 phosphate [Echinococcus multilocularis]	IPR182	GNAT domain , Acyl-CoA N-acyltransferase , Glucosamine 6-phosphate N-acetyltransferase-like	K00621	GNPNAT1, GNA1; glucosamine-phosphate N-acetyltransferase [EC:2.3.1.4]	Yes	2486.35	2286.4	2669.24	2480.66
MCU_006452-RA	emb|CDS21761.1|	glucose 6 phosphate 1 dehydrogenase [Echinococcus granulosus]	IPR1282	Glucose-6-phosphate dehydrogenase , Glucose-6-phosphate dehydrogenase, Glucose-6-phosphate dehydrogenase, Glucose-6-phosphate dehydrogenase, NAD(P)-binding domain superfamily	K00036	G6PD, zwf; glucose-6-phosphate 1-dehydrogenase [EC:1.1.1.49 1.1.1.363]	Yes	2571.86	2284.66	2540.19	2465.57
MCU_001680-RA	ref|XP_024354531.1|	Proteasome subunit beta type-6 [Echinococcus granulosus]	IPR243	Peptidase T1A, Proteasome, Proteasome B-type subunit , Nucleophile aminohydrolases	K02738	PSMB6; 20S proteasome subunit beta 1 [EC:3.4.25.1]	Yes	3651.97	2281.87	3506.62	3146.82
MCU_004875-RA	emb|CDS37205.1|	uv excision repair protein rad23 b [Echinococcus multilocularis]	IPR626	Ubiquitin-like domain , UV excision repair protein Rad23 , Heat shock chaperonin-binding , UBA-like superfamily , XPC-binding domain , Ubiquitin-associated domain , Ubiquitin-like domain superfamily , XPC-binding domain superfamily	K10839	RAD23, HR23; UV excision repair protein RAD23	Yes	2297.39	2276.52	2682.23	2418.71
MCU_002776-RA	ref|XP_024351931.1|	Vacuolar protein sorting-associated protein [Echinococcus granulosus]	IPR23175	Vta1/Callose synthase, Vta1/callose synthase, Vta1, Vacuolar protein sorting-associated protein Vta1-like	K12199	VTA1, LIP5; vacuolar protein sorting-associated protein VTA1	Yes	2663.71	2272.48	2214.66	2383.62
MCU_001195-RA	emb|CDS16178.1|	Ras protein Rap 1b [Echinococcus granulosus]	IPR186	Small GTPase , Small GTP-binding protein domain , Small GTPase, P-loop containing nucleoside triphosphate hydrolase , Ras-related protein Rap1	K07836	RAP1B; Ras-related protein Rap-1B	Yes	2166.19	2270.88	2640.56	2359.21
MCU_005825-RA							No	2253.56	2270.84	2210.17	2244.86
MCU_006196-RB	emb|CDS43476.1|	purine nucleoside phosphorylase [Echinococcus multilocularis]	IPR845	Nucleoside phosphorylase domain , Purine nucleoside phosphorylase , Nucleoside phosphorylase superfamily	K03783	punA, PNP; purine-nucleoside phosphorylase [EC:2.4.2.1]	Yes	2719.47	2270.4	5011.48	3333.79
MCU_009204-RA	emb|CDS42039.1|	lamin [Echinococcus multilocularis]	IPR1322	Lamin tail domain , Lamin tail domain superfamily , Intermediate filament	K07611	LMNB; lamin B	Yes	1815.46	2268.81	1736.79	1940.36
MCU_007528-RA	emb|CDS16022.1|	UTP glucose 1 phosphate uridylyltransferase [Echinococcus granulosus]	IPR2618	UDPGP family , UTP--glucose-1-phosphate uridylyltransferase , Nucleotide-diphospho-sugar transferases	K00963	UGP2, galU, galF; UTP--glucose-1-phosphate uridylyltransferase [EC:2.7.7.9]	Yes	2014.63	2268.07	1610.18	1964.29
MCU_004550-RA	emb|CDS37951.1|	fragile X mental retardation syndrome [Echinococcus multilocularis]	IPR487	K Homology domain , K Homology domain, Fragile X messenger ribonucleoprotein 1 , FMR1	K15516	FMR; fragile X mental retardation protein	Yes	2066.19	2264.9	2040.99	2124.03
MCU_005023-RA	emb|CDI98542.1|	nervous system adducin [Echinococcus multilocularis]	IPR133	Class II aldolase/adducin N-terminal , Class II aldolase/adducin N-terminal domain superfamily	K18622	ADD; adducin	Yes	2027.36	2258.04	2514.33	2266.58
MCU_002871-RA	emb|CDS31924.1|	eukaryotic initiation factor 4A III [Hymenolepis microstoma]			K13025	EIF4A3, FAL1; ATP-dependent RNA helicase [EC:3.6.4.13]	No	3746.02	2252.12	2517.03	2838.39
MCU_007233-RA	emb|CDS38354.1|	transmembrane emp24 domain containing protein [Echinococcus multilocularis]	IPR938	GOLD domain , Transmembrane emp24 domain-containing protein , GOLD domain superfamily	K20347	TMED2, EMP24; p24 family protein beta-1	Yes	3137.17	2236.61	2186.13	2519.97
MCU_001485-RA	emb|CDS18231.1|	RNA binding protein 39 [Echinococcus granulosus]	IPR54	RNA recognition motif domain , Splicing factor, Nucleotide-binding alpha-beta plait domain superfamily , Splicing factor RBM39, RNA-binding domain superfamily	K13091	RBM23_39; RNA-binding protein 23/39	Yes	2428.93	2235.31	2050.01	2238.08
MCU_001301-RA	ref|XP_024353571.1|	Far upstream element-binding protein 2 [Echinococcus granulosus]	IPR487	K Homology domain , K Homology domain, Far upstream element-binding protein, K Homology domain	K13210	FUBP; far upstream element-binding protein	Yes	1943.42	2232.71	2674.44	2283.52
MCU_000816-RA	emb|CDS25358.1|	manganese superoxide dismutase [Hymenolepis microstoma]	IPR1189	Manganese/iron superoxide dismutase , Manganese/iron superoxide dismutase, Manganese/iron superoxide dismutase, Manganese/iron superoxide dismutase, Manganese/iron superoxide dismutase, Manganese/iron superoxide dismutase	K04564	SOD2; superoxide dismutase, Fe-Mn family [EC:1.15.1.1]	Yes	2377.11	2232.53	2117.78	2242.47
MCU_001936-RA	emb|VDK20549.1|	unnamed protein product [Taenia asiatica]	IPR422	Cytochrome c oxidase subunit VIIc , Cytochrome c oxidase subunit VIIc superfamily	K02272	COX7C; cytochrome c oxidase subunit 7c	Yes	3074.56	2231.51	2894.47	2733.51
MCU_009169-RA	emb|CDS19106.1|	histone chaperone asf1 b [Echinococcus granulosus]	IPR6818	Histone chaperone ASF1-like , Histone chaperone ASF1-like superfamily	K10753	ASF1; histone chaperone ASF1	Yes	2615.68	2231.42	2010.99	2286.03
MCU_002152-RA	emb|VDD80544.1|	unnamed protein product [Mesocestoides corti]	IPR819	Peptidase M17, Peptidase M17	K01255	CARP, pepA; leucyl aminopeptidase [EC:3.4.11.1]	Yes	2230.16	2231.05	2862.66	2441.29
MCU_012790-RA	emb|CDS24760.1|	elongation of very long chain fatty acids [Echinococcus granulosus]			K10250	ELOVL7; elongation of very long chain fatty acids protein 7 [EC:2.3.1.199]	No	2115.88	2227.23	1571.79	1971.63
MCU_004498-RA	emb|CDI98414.1|	Galectin carbohydrate recognition domain [Echinococcus multilocularis]	IPR179	Galectin, Concanavalin A-like lectin/glucanase domain superfamily			Yes	1957.33	2223.91	2329.73	2170.32
MCU_006670-RA	emb|CDS37535.1|	Survival of motor neuron splicing factor [Echinococcus multilocularis]	IPR2999	Tudor domain	K12839	SMNDC1, SPF30; survival of motor neuron-related-splicing factor 30	Yes	2625.38	2223.66	2281.96	2377
MCU_005379-RA	emb|CDS25548.1|	mitochondrial ATP synthase coupling factor 6 [Hymenolepis microstoma]	IPR8387	ATP synthase-coupling factor 6, ATP synthase-coupling factor 6 superfamily	K02131	ATPeF0F6, ATP5J; F-type H+-transporting ATPase subunit 6	Yes	3399.92	2223.23	2195.85	2606.33
MCU_006234-RC	emb|CDS17706.1|	NMDA receptor glutamate binding chain [Echinococcus granulosus]			K24205	TMBIM, LFG; protein lifeguard	No	2099.16	2222.38	2587.23	2302.92
MCU_009290-RA	emb|CDS41723.1|	Complement component 1 Q subcomponent binding [Echinococcus multilocularis]	IPR3428	Mitochondrial glycoprotein , Mitochondrial glycoprotein superfamily			Yes	2328.49	2221.48	1400.8	1983.59
MCU_007574-RA	emb|CDS24564.1|	AMP deaminase 2 [Echinococcus granulosus]	IPR6329	AMP deaminase , Metal-dependent hydrolase	K01490	AMPD; AMP deaminase [EC:3.5.4.6]	Yes	2899.38	2212.43	3045.68	2719.16
MCU_006753-RA	ref|XP_024351475.1|	Eukaryotic translation initiation factor [Echinococcus granulosus]	IPR1253	Translation initiation factor 1A (eIF-1A) , RNA-binding domain, Nucleic acid-binding, Translation initiation factor 1A (eIF-1A)	K03236	EIF1A; translation initiation factor 1A	Yes	2141.39	2204.2	2079.17	2141.59
MCU_004249-RA	emb|CDS15876.1|	sorting nexin 2 [Echinococcus granulosus]	IPR1683	Phox homology , Sorting nexin/Vps5-like, AH/BAR domain superfamily , PX domain superfamily	K17917	SNX1_2; sorting nexin-1/2	Yes	2505.92	2202.53	2913.1	2540.52
MCU_002251-RA	gb|ATG83397.1|	serpin [Taenia solium]	IPR215	Serpin family , Serpin, Serpin domain , Serpin superfamily , Serpin superfamily, Serpin superfamily			Yes	2022.43	2201.42	3211.36	2478.4
MCU_010645-RA	emb|CDS40431.1|	actin protein 2 B [Echinococcus multilocularis]	IPR4	Actin family , Actin/actin-like conserved site , ATPase	K17260	ACTR2, ARP2; actin-related protein 2	Yes	2348.78	2200.53	2023.17	2190.83
MCU_003144-RA	emb|CUT99518.1|	oxalate:formate antiporter [Echinococcus multilocularis]	IPR1171	Major facilitator superfamily , Major facilitator superfamily domain , MFS transporter superfamily			Yes	2470.59	2196.23	2239.45	2302.09
MCU_012373-RA	emb|CDS15035.1|	fatty acid amide hydrolase 1 [Echinococcus granulosus]	IPR2556	Amidase, Amidase signature domain , Amidase signature (AS) superfamily	K15528	FAAH; fatty acid amide hydrolase [EC:3.5.1.99]	Yes	2105.38	2195.16	1916.75	2072.43
MCU_007388-RB	emb|CDS24002.1|	Collagen alpha 1V chain [Echinococcus granulosus]	IPR1442	Collagen IV, Collagen triple helix repeat , C-type lectin fold , Collagen IV	K06237	COL4A; collagen type IV alpha	Yes	1370.11	2194.2	1591.53	1718.62
MCU_007650-RA	emb|CDS16795.1|	zinc finger CCCH domain containing protein 15 [Echinococcus granulosus]	IPR571	Zinc finger, ZC3H15/TMA46 family, Zinc finger			Yes	2509.2	2194	2269.48	2324.23
MCU_008044-RA	emb|CDS22733.1|	26s protease regulatory subunit 6a [Echinococcus granulosus]	IPR3593	AAA+ ATPase domain , ATPase, ATPase, 26S proteasome regulatory subunit P45-like , Nucleic acid-binding, P-loop containing nucleoside triphosphate hydrolase , Proteasomal ATPase, AAA ATPase	K03065	PSMC3, RPT5; 26S proteasome regulatory subunit T5	Yes	2282.53	2192.81	2692	2389.11
MCU_003595-RA	ref|XP_024351343.1|	MANF/CDNF-like protein [Echinococcus granulosus]	IPR111	Saposin-like , ARMET, SAP domain superfamily , ARMET, ARMET-like	K22556	MANF, ARMET; mesencephalic astrocyte-derived neurotrophic factor	Yes	2317.6	2191.05	2053.21	2187.29
MCU_009397-RA	emb|CDS19284.1|	casein kinase ii subunit alpha [Echinococcus granulosus]	IPR719	Protein kinase domain , Serine/threonine-protein kinase, Protein kinase-like domain superfamily , Protein kinase, Casein Kinase 2	K03097	CSNK2A; casein kinase II subunit alpha [EC:2.7.11.1]	Yes	2140.53	2188.74	2755.38	2361.55
MCU_008483-RA	emb|CDS19338.1|	nuclear migration protein nudc [Echinococcus granulosus]	IPR752	CS domain , HSP20-like chaperone , NudC family			Yes	2397.4	2188.53	2642.3	2409.41
MCU_003929-RA	ref|XP_024350281.1|	Annexin A7 [Echinococcus granulosus]	IPR1464	Annexin , Annexin repeat , Annexin superfamily			Yes	2164.36	2181.11	1559.18	1968.22
MCU_010417-RA	emb|CDS37358.1|	Calcium binding protein [Echinococcus multilocularis]	IPR248	EF-hand domain , EF-hand domain pair , EF-Hand 1			Yes	2330.54	2178.4	1146.75	1885.23
MCU_001048-RA	emb|CDS37077.1|	Translocon associated protein subunit alpha [Echinococcus multilocularis]	IPR5595	Translocon-associated protein (TRAP)	K13249	SSR1; translocon-associated protein subunit alpha	Yes	2280.19	2175.86	2085.9	2180.65
MCOS_0000485301-mRNA-1	emb|CDS30779.1|	expressed protein [Hymenolepis microstoma]					No	2121.45	2171.16	2415.74	2236.12
MCU_005664-RB	emb|CDS24133.1|	Islet cell autoantigen 1 [Echinococcus granulosus]	IPR6723	Islet cell autoantigen Ica1, Arfaptin homology (AH) domain , Islet cell autoantigen 1/Ica1-like , AH/BAR domain superfamily	K19863	ICA1; islet cell auto antigen 1	Yes	2281.74	2165.64	2129.54	2192.31
MCU_006541-RA	ref|XP_024353855.1|	Calcium-binding protein p22 [Echinococcus granulosus]	IPR248	EF-hand domain , EF-hand domain pair , EF-Hand 1			Yes	2369.15	2164.85	2025.41	2186.47
MCU_004724-RA	emb|CDS23663.1|	casein kinase ii subunit beta [Echinococcus granulosus]	IPR74	Casein kinase II, Casein kinase II, Casein kinase II subunit beta-like	K03115	CSNK2B; casein kinase II subunit beta	Yes	2340.48	2163.48	2462.61	2322.19
MCU_000223-RA	emb|CDS20065.1|	titin [Echinococcus granulosus]	IPR3598	Immunoglobulin subtype 2 , Immunoglobulin subtype , Immunoglobulin-like domain , Immunoglobulin I-set , Immunoglobulin-like fold , Immunoglobulin-like domain superfamily	K12567	TTN; titin [EC:2.7.11.1]	Yes	1871.9	2161.22	1858.62	1963.91
MCU_004935-RA	emb|CDS29548.1|	expressed protein [Hymenolepis microstoma]	IPR4148	BAR domain , AH/BAR domain superfamily	K11247	SH3GL; endophilin-A	Yes	2537.16	2157.88	1335.59	2010.21
MCU_008025-RA	ref|XP_024355674.1|	T-complex protein 1 subunit delta [Echinococcus granulosus]	IPR2194	Chaperonin TCP-1, Chaperonin Cpn60/GroEL/TCP-1 family , T-complex protein 1, Chaperone tailless complex polypeptide 1 (TCP-1) , GroEL-like apical domain superfamily , TCP-1-like chaperonin intermediate domain superfamily , GroEL-like equatorial domain superfamily	K09496	CCT4; T-complex protein 1 subunit delta	Yes	2069.61	2154.07	2097.82	2107.17
MCU_006495-RA	emb|VDD75547.1|	unnamed protein product [Mesocestoides corti]					Yes	2245.68	2153.7	1340.11	1913.17
MCU_008720-RA	emb|CDS37292.1|	protein phosphatase inhibitor 2 [Echinococcus multilocularis]	IPR762	Protein phosphatase inhibitor 2 (IPP-2)	K16833	PPP1R2, IPP2; protein phosphatase inhibitor 2	Yes	2163.35	2150.47	2026.24	2113.35
MCU_003085-RA	emb|CDS43674.1|	retinaldehyde binding protein [Echinococcus multilocularis]	IPR1251	CRAL-TRIO lipid binding domain , CRAL/TRIO, CRAL/TRIO, CRAL-TRIO lipid binding domain superfamily			Yes	2421.9	2150.34	2653.95	2408.73
MCU_002780-RA	emb|CUT99648.1|	expressed conserved protein [Echinococcus multilocularis]					No	2074.35	2149.85	1284.76	1836.32
MCU_006497-RA	emb|VDD75548.1|	unnamed protein product [Mesocestoides corti]					Yes	2576.07	2145.45	1482.75	2068.09
MCU_008686-RA	emb|CDS36516.1|	tumor protein d52 [Echinococcus multilocularis]	IPR7327	Tumour protein D52			Yes	2428.69	2143.98	2321.87	2298.18
MCU_003752-RA	ref|XP_024348527.1|	Lysocardiolipin acyltransferase [Echinococcus granulosus]	IPR2123	Phospholipid/glycerol acyltransferase	K13513	LCLAT1, AGPAT8; lysocardiolipin and lysophospholipid acyltransferase [EC:2.3.1.- 2.3.1.51]	Yes	2193.05	2143.27	2124.82	2153.71
MCU_009110-RA	emb|CDS27983.1|	Golgi phosphoprotein 3 [Hymenolepis microstoma]	IPR8628	Golgi phosphoprotein 3-like , Golgi phosphoprotein 3-like domain superfamily	K15620	GOLPH3, GPP34; golgi phosphoprotein 3	Yes	2053.07	2143.19	1672.68	1956.32
MCU_003237-RC	ref|XP_024353338.1|	Pyruvate kinase isozymes R/L [Echinococcus granulosus]	IPR1697	Pyruvate kinase , Pyruvate kinase-like, Pyruvate kinase, Pyruvate kinase, Pyruvate kinase, Pyruvate/Phosphoenolpyruvate kinase-like domain superfamily , Pyruvate kinase, Pyruvate kinase-like domain superfamily	K00873	PK, pyk; pyruvate kinase [EC:2.7.1.40]	Yes	1912.16	2136.45	2087.07	2045.23
MCU_013424-RA	ref|XP_024348047.1|	GLIPR1-like protein [Echinococcus granulosus]	IPR1444	CAP domain , CAP superfamily			Yes	2522.51	2134.03	1477.31	2044.62
MCU_002676-RB	ref|XP_024348938.1|	Four and a half LIM domains-containing protein [Echinococcus granulosus]			K19867	PDLIM5_6_7; PDZ and LIM domain protein 5/6/7	No	2801.79	2132.82	1652.44	2195.68
MCU_005333-RB	ref|XP_024348324.1|	Signal peptidase complex catalytic subunit SEC11C [Echinococcus granulosus]			K13280	SEC11, sipW; signal peptidase I [EC:3.4.21.89]	No	2295.27	2129.82	1915.49	2113.53
MCU_007920-RA	emb|CDS39497.1|	chaperonin containing TCP1 subunit 2 beta [Echinococcus multilocularis]	IPR2194	Chaperonin TCP-1, Chaperonin Cpn60/GroEL/TCP-1 family , T-complex protein 1, Chaperone tailless complex polypeptide 1 (TCP-1) , GroEL-like apical domain superfamily , TCP-1-like chaperonin intermediate domain superfamily , GroEL-like equatorial domain superfamily	K09494	CCT2; T-complex protein 1 subunit beta	Yes	1969.09	2127.14	1896.3	1997.51
MCU_005913-RB	emb|CDS21975.1|	apoptosis inducing factor 1 mitochondrial [Echinococcus granulosus]	IPR16156	FAD/NAD-linked reductase, FAD/NAD(P)-binding domain , FAD/NAD(P)-binding domain superfamily	K04727	AIFM1, PDCD8; apoptosis-inducing factor 1 [EC:1.-.-.-]	Yes	2621.14	2126.92	2215.77	2321.28
MCU_002662-RA	emb|CDS42395.1|	protein pob [Echinococcus multilocularis]	IPR289	Integral membrane protein EMC3/TMCO1-like , ER membrane protein complex subunit 3	K23564	EMC3, TMEM111; ER membrane protein complex subunit 3	Yes	2393.46	2126.04	1792.48	2103.99
MCU_003388-RA	emb|CDS36078.2|	Cytochrome P450 likeTBP [Echinococcus multilocularis]					No	1878.16	2116.85	2712.47	2235.83
MCU_010798-RA	emb|CDS43665.1|	NADP dependent malic enzyme [Echinococcus multilocularis]	IPR1891	Malic oxidoreductase , Malic enzyme, Malic enzyme, Malic enzyme, NAD(P)-binding domain superfamily , Malic enzyme, Aminoacid dehydrogenase-like	K00029	E1.1.1.40, maeB; malate dehydrogenase (oxaloacetate-decarboxylating)(NADP+) [EC:1.1.1.40]	Yes	1909.24	2113.11	2465.44	2162.6
MCU_012172-RA	emb|CDS19429.1|	eukaryotic translation initiation factor 6 [Echinococcus granulosus]	IPR2769	Translation initiation factor IF6	K03264	EIF6; translation initiation factor 6	Yes	2231.64	2106.03	1977.24	2104.97
MCU_004693-RA	ref|XP_024350912.1|	Adenosylhomocysteinase A [Echinococcus granulosus]	IPR43	Adenosylhomocysteinase-like , S-adenosyl-L-homocysteine hydrolase, S-adenosyl-L-homocysteine hydrolase, NAD(P)-binding domain superfamily , Adenosylhomocysteinase-like superfamily	K01251	E3.3.1.1, ahcY; adenosylhomocysteinase [EC:3.3.1.1]	Yes	1623.27	2105.49	1897.03	1875.27
MCU_012395-RA	emb|VDD78726.1|	unnamed protein product [Mesocestoides corti]					No	3255.03	2105.32	3173.48	2844.61
MCU_008732-RA	ref|XP_024355085.1|	Charged multivesicular body protein [Echinococcus granulosus]	IPR524	Snf7 family	K12197	CHMP1, VPS46, DID2; charged multivesicular body protein 1	Yes	2313.29	2103.79	1930.98	2116.02
MCU_011421-RB	emb|CDS26339.2|	Peptidase M neutral zinc metallopeptidases zinc binding site [Hymenolepis microstoma]			K04712	DEGS; sphingolipid 4-desaturase/C4-monooxygenase [EC:1.14.19.17 1.14.18.5]	No	2078.59	2100.54	1228.93	1802.69
MCU_002424-RA	emb|VDD74315.1|	unnamed protein product [Mesocestoides corti]	IPR3961	Fibronectin type III , Immunoglobulin-like fold , Fibronectin type III superfamily			Yes	2416.69	2099.87	2574.47	2363.68
MCU_000250-RA	ref|XP_024354207.1|	Splicing factor, arginine/serine-rich 7 [Echinococcus granulosus]	IPR54	RNA recognition motif domain , Zinc finger, Nucleotide-binding alpha-beta plait domain superfamily , RNA-binding domain superfamily , Zinc finger	K12896	SFRS7; splicing factor, arginine/serine-rich 7	Yes	2723.15	2099.15	2567.1	2463.13
MCU_001355-RA	emb|CDS42581.1|	ubiquitin carboxyl terminal hydrolase isozyme [Echinococcus multilocularis]	IPR1578	Peptidase C12, Peptidase C12, Papain-like cysteine peptidase superfamily	K05609	UCHL3, YUH1; ubiquitin carboxyl-terminal hydrolase L3 [EC:3.4.19.12]	Yes	2831.67	2098.93	1824.17	2251.59
MCU_009796-RA	emb|CDS26336.1|	NADH dehydrogenase (ubiquinone) flavoprotein 1 [Hymenolepis microstoma]	IPR1949	NADH:ubiquinone oxidoreductase, NADH ubiquinone oxidoreductase, NADH-ubiquinone oxidoreductase 51kDa subunit, Soluble ligand binding domain , NADH-ubiquinone oxidoreductase 51kDa subunit, NADH-ubiquinone oxidoreductase 51kDa subunit, NADH-ubiquinone oxidoreductase 51kDa subunit	K03942	NDUFV1; NADH dehydrogenase (ubiquinone) flavoprotein 1 [EC:7.1.1.2]	Yes	1963.27	2097.51	1545.01	1868.6
MCU_000048-RA	ref|XP_024354226.1|	26S proteasome non-ATPase regulatory subunit 6 [Echinococcus granulosus]	IPR717	Proteasome component (PCI) domain , 26S proteasome regulatory subunit Rpn7/COP9 signalosome complex subunit 1 , Winged helix DNA-binding domain superfamily , 26S proteasome regulatory subunit Rpn7, 26S proteasome regulatory subunit RPN7/PSMD6	K03037	PSMD6, RPN7; 26S proteasome regulatory subunit N7	Yes	2149.03	2091.51	2245.48	2162.01
MCU_001701-RA	emb|CDS29598.1|	expressed conserved protein [Hymenolepis microstoma]	IPR567	BSD domain			Yes	2270.57	2087.15	2248.45	2202.06
MCU_011690-RB	emb|CDS40863.1|	6 phosphogluconate dehydrogenase [Echinococcus multilocularis]			K00033	PGD, gnd, gntZ; 6-phosphogluconate dehydrogenase [EC:1.1.1.44 1.1.1.343]	No	1691.78	2083.48	1908	1894.42
MCU_002469-RA	emb|CDS21318.1|	expressed conserved protein [Echinococcus granulosus]					Yes	1922.44	2082.53	2201.29	2068.75
MCU_011380-RA	ref|XP_024347907.1|	Seryl-tRNA synthetase, cytoplasmic [Echinococcus granulosus]	IPR2314	Aminoacyl-tRNA synthetase, Serine-tRNA ligase, Class II Aminoacyl-tRNA synthetase/Biotinyl protein ligase (BPL) and lipoyl protein ligase (LPL)	K01875	SARS, serS; seryl-tRNA synthetase [EC:6.1.1.11]	Yes	2319.36	2082.44	2416.15	2272.65
MCU_005760-RA	emb|VDD82345.1|	unnamed protein product [Mesocestoides corti]					Yes	2557.25	2081.4	3315.32	2651.32
MCU_002332-RA	emb|CDS40674.1|	expressed conserved protein [Echinococcus multilocularis]	IPR31973	Deltamethrin resistance protein prag01			Yes	2709.44	2078.77	1727.1	2171.77
MCU_009773-RA	emb|CDS37302.1|	G protein gamma subunit [Echinococcus multilocularis]	IPR15898	G-protein gamma-like domain , G-protein gamma-like domain superfamily			Yes	2798.98	2077.95	2489.83	2455.59
MCU_003123-RA	emb|VDD74523.1|	unnamed protein product [Mesocestoides corti]	IPR897	Signal recognition particle, AAA+ ATPase domain , Signal recognition particle, Signal recognition particle, Signal recognition particle SRP54, Signal recognition particle, P-loop containing nucleoside triphosphate hydrolase , SRP/SRP receptor, Signal recognition particle, Signal recognition particle SRP54	K03106	SRP54, ffh; signal recognition particle subunit SRP54 [EC:3.6.5.4]	Yes	2157.5	2074.26	1930.91	2054.22
MCU_012585-RA	ref|XP_024355870.1|	putative signal peptidase complex subunit [Echinococcus granulosus]	IPR9582	Signal peptidase complex subunit 2	K12947	SPCS2, SPC2; signal peptidase complex subunit 2 [EC:3.4.-.-]	Yes	3005.99	2073.85	2200.09	2426.64
MCU_007632-RA	ref|XP_024356237.1|	Serine/threonine-protein phosphatase PP1-gamma catalytic subunit [Echinococcus granulosus]	IPR4843	Calcineurin-like phosphoesterase domain, Serine/threonine-specific protein phosphatase/bis(5-nucleosyl)-tetraphosphatase , Metallo-dependent phosphatase-like , Serine-threonine protein phosphatase	K06269	PPP1C; serine/threonine-protein phosphatase PP1 catalytic subunit [EC:3.1.3.16]	Yes	2112.65	2073.18	2694.21	2293.35
MCU_006939-RA	emb|CDS20721.1|	galactokinase [Echinococcus granulosus]	IPR75	Galactokinase , GHMP kinase, GHMP kinase N-terminal domain , Mevalonate/galactokinase , GHMP kinase, Small ribosomal subunit protein uS5 domain 2-type fold, Galactokinase, Galactokinase, Ribosomal protein uS5 domain 2-type superfamily , GHMP kinase	K00849	galK; galactokinase [EC:2.7.1.6]	Yes	1576.68	2070.08	2022.16	1889.64
MCU_000893-RB	emb|CDS17644.1|	cytosolic 5' nucleotidase III [Echinococcus granulosus]			K24242	NT5C3; cytosolic 5'-nucleotidase 3 [EC:3.1.3.5 3.1.3.-]	No	2486.4	2064.26	1873.28	2141.31
MCU_000615-RA	emb|CDS29205.1|	zinc transporter foi [Hymenolepis microstoma]	IPR3689	Zinc/iron permease	K14716	SLC39A10, ZIP10; solute carrier family 39 (zinc transporter), member 10	Yes	2301.82	2060.32	2097.82	2153.32
MCU_013520-RA	emb|CDS41041.1|	expressed conserved protein [Echinococcus multilocularis]					Yes	2372.51	2059.38	1459.71	1963.87
MCU_002337-RA	emb|CDS40678.1|	glycolipid transfer protein [Echinococcus multilocularis]	IPR1483	Glycolipid transfer protein domain , Glycolipid transfer protein superfamily			Yes	2206.69	2055.59	1869.17	2043.82
MCU_000081-RA	emb|CDS41934.1|	Protein phosphatase 1 regulatory subunit 3B [Echinococcus multilocularis]			K07189	PPP1R3; protein phosphatase 1 regulatory subunit 3A/B/C/D/E	No	1497.42	2055	2545.74	2032.72
MCU_005902-RA	emb|CDI96953.1|	eukaryotic translation initiation factor 3 [Echinococcus multilocularis]	IPR555	JAB1/MPN/MOV34 metalloenzyme domain , EIF3F/CSN6-like, Eukaryotic translation initiation factor 3 subunit F , MPN domain	K03249	EIF3F; translation initiation factor 3 subunit F	Yes	2270.18	2048.2	2407.76	2242.05
MCU_008082-RA	emb|CDS42811.1|	ATP binding cassette sub family E [Echinococcus multilocularis]	IPR3439	ABC transporter-like, AAA+ ATPase domain , RNase L inhibitor RLI-like, RLI1 , 4Fe-4S ferredoxin-type, 4Fe-4S ferredoxin, P-loop containing nucleoside triphosphate hydrolase , RLI	K06174	ABCE1, Rli1; ATP-binding cassette, sub-family E, member 1	Yes	1926.93	2046.32	2107.84	2027.03
MCU_003185-RA	ref|XP_024346616.1|	IST1 protein [Echinococcus granulosus]	IPR561	Vacuolar protein sorting-associated protein Ist1 , Vacuolar protein sorting-associated protein IST1-like	K19476	IST1; vacuolar protein sorting-associated protein IST1	Yes	2108.83	2043.08	1627.36	1926.42
MCU_004895-RB	emb|CUT98823.1|	oxalate:formate antiporter [Echinococcus multilocularis]					No	1521.16	2039.14	1378.5	1646.27
MCU_001705-RA	emb|CDS18151.1|	proteasome prosome macropain [Echinococcus granulosus]	IPR243	Peptidase T1A, Proteasome, Proteasome B-type subunit , Nucleophile aminohydrolases	K02737	PSMB5; 20S proteasome subunit beta 5 [EC:3.4.25.1]	Yes	2438.1	2037.83	2025.54	2167.16
MCU_003515-RA	emb|CDS22875.1|	expressed conserved protein [Echinococcus granulosus]					Yes	2356.13	2034.06	2131.14	2173.77
MCU_011723-RB	emb|CDS35601.1|	annexin [Echinococcus multilocularis]	IPR1464	Annexin , Annexin repeat, Annexin repeat , Annexin superfamily	K17095	ANXA7_11; annexin A7/11	Yes	2250.27	2033.91	2079.08	2121.09
MCU_004459-RA	ref|XP_024349096.1|	RNA-binding protein [Echinococcus granulosus]	IPR54	RNA recognition motif domain , Nucleotide-binding alpha-beta plait domain superfamily , RNA-binding domain superfamily			Yes	2027.59	2021.54	1869.44	1972.86
MCU_006305-RA	ref|XP_024347959.1|	Cystatin-A3 [Echinococcus granulosus]	IPR1713	Proteinase inhibitor I25A, Cystatin superfamily			Yes	2891.34	2021.36	2129.84	2347.51
MCU_008293-RA	gb|AAF60974.1|	immunogenic protein Ts11, partial [Taenia solium]	IPR1	Cystatin domain , Cystatin superfamily			Yes	2869.79	2018.12	2629.57	2505.82
MCU_001138-RB	emb|CDS30990.1|	expressed protein [Hymenolepis microstoma]					No	2565.93	2017.57	1169.98	1917.83
MCU_000459-RB	emb|CDS19447.1|	alanine aminotransferase 2 [Echinococcus granulosus]	IPR4839	Aminotransferase, Pyridoxal phosphate-dependent transferase, Pyridoxal phosphate-dependent transferase, Pyridoxal phosphate-dependent transferase , Aminotransferase ALAT1/2-like	K00814	GPT, ALT; alanine transaminase [EC:2.6.1.2]	Yes	1882.98	2012.53	1576	1823.84
MCU_010805-RA	ref|XP_024352962.1|	ATP synthase subunit O [Echinococcus granulosus]	IPR711	ATPase, F1F0 ATP synthase OSCP/delta subunit	K02137	ATPeF0O, ATP5O, ATP5; F-type H+-transporting ATPase subunit O	Yes	1989.06	2011.19	1540.13	1846.79
MCU_000016-RB	ref|XP_024355238.1|	NudC domain-containing protein [Echinococcus granulosus]	IPR752	CS domain , HSP20-like chaperone , NudC N-terminal domain , NudC family			Yes	2675.55	2010.5	2140.74	2275.6
MCU_003469-RC	emb|CDS19012.1|	expressed protein [Echinococcus granulosus]					Yes	1971.16	2010.49	2085.95	2022.53
MCU_011231-RD	emb|CDS39868.1|	beta galactosidase [Echinococcus multilocularis]	IPR1944	Glycoside hydrolase, Galactose-binding-like domain superfamily , Glycoside hydrolase superfamily , Glycoside hydrolase, Beta-galactosidase 1-like , Glycoside hydrolase 35, Beta-galactosidase 1-like , Beta-galactosidase	K12309	GLB1, ELNR1; beta-galactosidase [EC:3.2.1.23]	Yes	2036.64	2009.34	2070.56	2038.85
MCU_007814-RA	ref|XP_024346990.1|	neutral sphingomyelinase [Echinococcus granulosus]					No	2129.15	2009.19	2506.99	2215.11
MCU_005029-RA	emb|CDS24307.1|	dendritic cell protein [Echinococcus granulosus]	IPR717	Proteasome component (PCI) domain , eIF3 subunit M, Eukaryotic translation initiation factor 3 subunit M eIF3m/COP9 signalosome complex subunit 7 COPS7	K15030	EIF3M; translation initiation factor 3 subunit M	Yes	2120.18	2007.65	2201.95	2109.93
MCU_003988-RA	emb|CDS40843.1|	transmembrane protein 120b [Echinococcus multilocularis]	IPR12926	Ion channel TACAN/TMEM120B			Yes	2095.42	2001.99	2289.13	2128.85
MCU_002142-RC	emb|CDS19081.1|	otoferlin [Echinococcus granulosus]			K19949	OTOF; otoferlin	No	1571.7	1997.28	1727.18	1765.39
MCU_004013-RA	ref|XP_024351634.1|	Proteasome subunit alpha type-7-like protein [Echinococcus granulosus]	IPR426	Proteasome alpha-subunit, Proteasome, Proteasome alpha-type subunit , Nucleophile aminohydrolases	K02731	PSMA7; 20S proteasome subunit alpha 4 [EC:3.4.25.1]	Yes	2367.73	1995.59	2270.29	2211.2
MCU_013758-RA	gb|AAT74668.2|	cysteine-rich secreted protein 2 precursor [Mesocestoides vogae]	IPR1444	CAP domain , CAP superfamily	K20412	PI16, CRISP9, CD364; peptidase inhibitor 16	Yes	1519.4	1985.99	515.092	1340.16
MCU_003701-RA	emb|CDS41542.1|	stringent starvation protein A [Echinococcus multilocularis]	IPR445	Glutathione S-transferase, Glutathione S-transferase, Glutaredoxin active site , Thioredoxin-like superfamily , Glutathione S-transferase, Glutathione transferase family			Yes	2167.58	1985.67	1213.66	1788.97
MCU_009147-RB	emb|VDD83532.1|	unnamed protein product [Mesocestoides corti]					No	1524.83	1985.28	1038.2	1516.1
MCU_004822-RA	gb|AAT74668.2|	cysteine-rich secreted protein 2 precursor [Mesocestoides vogae]	IPR1283	Cysteine-rich secretory protein-related , CAP domain , Allergen V5/Tpx-1-related, CAP superfamily			Yes	1914.98	1982.39	135.862	1344.41
MCU_004418-RA	emb|CDS38116.1|	Proteasome activator pa28 REG alpha beta subunit [Echinococcus multilocularis]	IPR3185	Proteasome activator PA28, Proteasome activator PA28, Proteasome activator PA28 , Proteasome activator superfamily , Proteasome activator PA28, Proteasome activator PA28	K06698	PSME3; proteasome activator subunit 3 (PA28 gamma)	Yes	1996.81	1982.02	2229.45	2069.43
MCU_002156-RA	dbj|BAH03397.1|	cathepsin L-like cysteine peptidase [Taenia asiatica]	IPR169	Cysteine peptidase, Peptidase C1A, Peptidase C1A , Cathepsin propeptide inhibitor domain (I29) , Cysteine peptidase, Cysteine peptidase, Papain-like cysteine peptidase superfamily , Papain-like cysteine endopeptidase	K01365	CTSL; cathepsin L [EC:3.4.22.15]	Yes	2188.63	1981.75	3321.78	2497.39
MCU_005178-RA	emb|VDD75100.1|	unnamed protein product [Mesocestoides corti]			K13120	FAM32A; protein FAM32A	No	2740.76	1978.45	2447.12	2388.78
MCU_011264-RB	ref|XP_024349633.1|	Proteasome subunit alpha type-6 [Echinococcus granulosus]	IPR426	Proteasome alpha-subunit, Proteasome, Proteasome alpha-type subunit , Nucleophile aminohydrolases, Proteasome subunit alpha6	K02730	PSMA6; 20S proteasome subunit alpha 1 [EC:3.4.25.1]	Yes	2489.39	1977.33	2102.45	2189.72
MCU_009152-RA	emb|CDS39500.1|	cytochrome c oxidase subunit IV [Echinococcus multilocularis]	IPR423	Cytochrome c oxidase subunit IV family , Cytochrome c oxidase subunit IV superfamily	K02263	COX4; cytochrome c oxidase subunit 4	Yes	2493.61	1975.28	1534.16	2001.02
MCU_002641-RA	emb|CDI98019.1|	sarcoplasmic calcium binding protein [Echinococcus multilocularis]	IPR248	EF-hand domain , EF-hand domain pair , EF-Hand 1			Yes	1667.53	1966.07	1272.36	1635.32
MCU_005008-RA	ref|XP_024351060.1|	THO complex subunit [Echinococcus granulosus]	IPR851	THO complex subunit 7/Mft1	K13176	THOC7; THO complex subunit 7	Yes	3058.08	1963.44	1886.97	2302.83
MCU_012555-RA	ref|XP_024354616.1|	6-phosphogluconate dehydrogenase, decarboxylating [Echinococcus granulosus]	IPR6114	6-phosphogluconate dehydrogenase, 6-phosphogluconate dehydrogenase , 6-phosphogluconate dehydrogenase-like, 6-phosphogluconate dehydrogenase	K00033	PGD, gnd, gntZ; 6-phosphogluconate dehydrogenase [EC:1.1.1.44 1.1.1.343]	Yes	1789.45	1959.6	1628.48	1792.51
MCU_007100-RB	emb|CUT99283.1|	protein TFG [Echinococcus multilocularis]	IPR27	PB1 domain , Protein TFG , TFG	K09292	TFG; protein TFG	Yes	2042.07	1958.11	1777.38	1925.85
MCU_009964-RA	emb|VDD83796.1|	unnamed protein product [Mesocestoides corti]					Yes	1996.49	1957.88	4483.91	2812.76
MCU_006447-RA	gb|AAT74668.2|	cysteine-rich secreted protein 2 precursor [Mesocestoides vogae]			K19919	CRISP1_2_3; cysteine-rich secretory protein 1/2/3	No	1218.72	1956.67	252.998	1142.79
MCU_004639-RA	emb|CDS39730.1|	WD40 repeat and fyve domain containing protein [Echinococcus multilocularis]	IPR36	FYVE zinc finger , WD40 repeat , Zinc finger, Zinc finger, WD40/YVTN repeat-like-containing domain superfamily , Zinc finger, WD40 repeat, WD40-repeat-containing domain superfamily , WD repeat and FYVE domain-containing protein 1/2	K23532	WDFY2; WD repeat and FYVE domain-containing protein 2	Yes	1912.72	1955.07	2368.83	2078.87
MCU_012313-RA	emb|CDS26802.2|	annexin [Hymenolepis microstoma]	IPR1464	Annexin , Annexin repeat , Annexin superfamily	K17095	ANXA7_11; annexin A7/11	Yes	1980.91	1953.91	2111.06	2015.29
MCU_005165-RB	ref|XP_024355842.1|	FERM domain-containing protein 3 [Echinococcus granulosus]			K23969	FRMD3_5; FERM domain-containing protein 3/5	No	1838.97	1950.7	1965.85	1918.51
MCU_003227-RA	emb|CDS42644.1|	protein arginine N methyltransferase 8 [Echinococcus multilocularis]	IPR25799	Protein arginine N-methyltransferase , S-adenosyl-L-methionine-dependent methyltransferase superfamily , Methyltransferase domain 25	K11434	PRMT1; type I protein arginine methyltransferase [EC:2.1.1.319]	Yes	1968.83	1947.96	1735.1	1883.96
MCU_010319-RB	emb|CDS29465.1|	Viral IAP associated factor [Hymenolepis microstoma]	IPR24253	Phosducin, Thioredoxin-like superfamily			Yes	2114.29	1947.23	2251.98	2104.5
MCU_004455-RA	ref|XP_024352220.1|	Eukaryotic translation initiation factor 3 subunit H [Echinococcus granulosus]	IPR555	JAB1/MPN/MOV34 metalloenzyme domain , Eukaryotic translation initiation factor 3 subunit H , MPN domain	K03247	EIF3H; translation initiation factor 3 subunit H	Yes	2221.22	1947.17	1962.19	2043.53
MCU_006492-RA	emb|CDS36893.1|	Golgin subfamily A [Echinococcus multilocularis]	IPR19177	Golgin subfamily A member 5 , Leucine zipper transcription factor-like protein 1			Yes	1887.37	1942.35	1727.52	1852.42
MCOS_0000269601-mRNA-1	emb|CDS37150.1|	PPPDE peptidase domain containing protein 2 [Echinococcus multilocularis]	IPR858	PPPDE peptidase domain , PPPDE peptidase domain superfamily	K22762	DESI1, PPPDE2; desumoylating isopeptidase 1 [EC:3.4.-.-]	Yes	2048.02	1941.22	2626.68	2205.31
MCU_004932-RC	emb|CDS37288.1|	golgi resident protein gcp60 [Echinococcus multilocularis]			K23935	ACBD3; golgi resident protein GCP60	No	1650.82	1938.77	1406.22	1665.27
MCU_000270-RA	emb|CDS15719.1|	expressed conserved protein [Echinococcus granulosus]	IPR2686	Protein CDV3			Yes	2009.72	1936.45	2017.69	1987.95
MCU_001545-RA	emb|CDS35535.2|	expressed protein [Echinococcus multilocularis]	IPR93	Growth factor receptor cysteine-rich domain superfamily , EIG121-like , MRH domain			Yes	1613.41	1935.4	2384.94	1977.92
MCU_004473-RB	emb|CDS43297.1|	mitochondrial import receptor subunit tom70 [Echinococcus multilocularis]	IPR144	Tetratricopeptide repeat 1 , Tetratricopeptide-like helical domain superfamily , Tetratricopeptide repeat	K17768	TOM70; mitochondrial import receptor subunit TOM70	Yes	1817.93	1933.18	1727.55	1826.22
MCU_007332-RA	emb|CDS23002.1|	expressed conserved protein [Echinococcus granulosus]					Yes	1693.11	1928.51	1297.87	1639.83
MCU_012984-RA							No	2143.06	1925.54	1886.39	1985
MCOS_0000063301-mRNA-1	ref|XP_024355088.1|	Calcium-binding protein [Echinococcus granulosus]	IPR248	EF-hand domain , EF-hand domain pair , EF-Hand 1	K23926	PVALB; parvalbumin alpha	Yes	2404.33	1923.62	3211.94	2513.3
MCU_009047-RA	emb|CDS42371.1|	beta catenin [Echinococcus multilocularis]					No	1948.33	1922	1458.86	1776.4
MCU_013245-RA	emb|VDD84469.1|	unnamed protein product [Mesocestoides corti]			K11495	CENPA; histone H3-like centromeric protein A	No	2074.69	1921.96	1215.91	1737.52
MCU_006868-RA	ref|XP_024348486.1|	Tumor susceptibility gene 101 protein [Echinococcus granulosus]	IPR8883	Ubiquitin E2 variant, Ubiquitin-conjugating enzyme/RWD-like , Steadiness box (SB) domain , ESCRT assembly domain	K12183	TSG101, STP22, VPS23; ESCRT-I complex subunit TSG101	Yes	1997.97	1921.19	2003.41	1974.19
MCU_000318-RA	ref|XP_024355206.1|	Beta-ureidopropionase [Echinococcus granulosus]	IPR31	Carbon-nitrogen hydrolase , Carbon-nitrogen hydrolase superfamily	K01431	UPB1, pydC; beta-ureidopropionase [EC:3.5.1.6]	Yes	1587.78	1921.03	1064.51	1524.44
MCU_004373-RA	emb|CDS40913.1|	Receptor Mediated Endocytosis family member [Echinococcus multilocularis]	IPR261	EH domain , EF-hand domain , EF-hand domain pair , EF-Hand 1, P-loop containing nucleoside triphosphate hydrolase , Dynamin-type guanine nucleotide-binding (G) domain , EH domain-containing protein, Domain of unknown function DUF5600 , Dynamin	K12483	EHD1; EH domain-containing protein 1	Yes	1705.22	1918.55	1762.4	1795.39
MCU_009771-RA	ref|XP_024353930.1|	Calcineurin subunit B type [Echinococcus granulosus]	IPR248	EF-hand domain , EF-hand domain pair , Calcineurin B protein , EF-Hand 1	K06268	PPP3R, CNB; serine/threonine-protein phosphatase 2B regulatory subunit	Yes	1938.01	1914.51	1636.2	1829.57
MCU_004821-RA	gb|AAT74668.2|	cysteine-rich secreted protein 2 precursor [Mesocestoides vogae]	IPR1283	Cysteine-rich secretory protein-related , CAP domain , Allergen V5/Tpx-1-related, CAP superfamily			Yes	1391.17	1912.79	13.4102	1105.79
MCU_000428-RA	ref|XP_024352139.1|	Epidermal growth factor receptor kinase [Echinococcus granulosus]	IPR1452	SH3 domain , SH3-like domain superfamily , Epidermal growth factor receptor kinase substrate 8-like	K17277	EPS8; epidermal growth factor receptor kinase substrate 8	Yes	2053.49	1906.6	1130.48	1696.86
MCU_011000-RA	emb|CDS15020.1|	phosphorylated adapter rna export protein [Echinococcus granulosus]					Yes	1519.67	1905.18	1732.7	1719.18
MCU_001917-RA	ref|XP_024351636.1|	Epididymal secretory protein E1 [Echinococcus granulosus]	IPR3172	MD-2-related lipid-recognition domain , Immunoglobulin E-set , Sterol transport protein NPC2-like	K13443	NPC2; Niemann-Pick C2 protein	Yes	2407.9	1904.62	2973.51	2428.68
MCU_003109-RA	emb|CDS40300.1|	expressed conserved protein [Echinococcus multilocularis]					Yes	2543.31	1903.85	2079.29	2175.48
MCU_000771-RA	emb|CDS22135.1|	expressed protein [Echinococcus granulosus]	IPR31424	Quiver family , Snake toxin-like superfamily			Yes	2006.51	1902.82	2198.97	2036.1
MCU_007066-RB	ref|XP_024346186.1|	Anoctamin-1 [Echinococcus granulosus]			K19496	ANO1, DOG1, TMEM16A; anoctamin-1	No	2162.99	1901.87	681.952	1582.27
MCU_005973-RA	ref|XP_024347635.1|	26S proteasome non-ATPase regulatory subunit 4 [Echinococcus granulosus]	IPR235	von Willebrand factor, Ubiquitin interacting motif , von Willebrand factor A-like domain superfamily	K03029	PSMD4, RPN10; 26S proteasome regulatory subunit N10	Yes	2006.16	1901.37	1784.6	1897.38
MCU_008048-RB	emb|CDS22827.1|	tegumental antigen [Echinococcus granulosus]	IPR1372	Dynein light chain, EF-hand domain , EF-hand domain pair , Dynein light chain superfamily	K13412	CPK; calcium-dependent protein kinase [EC:2.7.11.1]	Yes	2118.33	1900.15	1854.99	1957.82
MCU_006663-RA	emb|CDI97762.1|	heterolocus tagous nuclear ribonucleoprotein k [Echinococcus multilocularis]	IPR487	K Homology domain , K Homology domain, K Homology domain	K12886	HNRNPK; heterogeneous nuclear ribonucleoprotein K	Yes	1949.27	1899.73	2042.79	1963.93
MCU_011893-RA	emb|CDS29292.1|	Ubiquinol cytochrome c reductase complex 14 kDa [Hymenolepis microstoma]	IPR3197	Cytochrome b-c1 complex subunit 7 , Cytochrome b-c1 complex subunit 7 superfamily	K00417	QCR7, UQCRB; ubiquinol-cytochrome c reductase subunit 7	Yes	2614.22	1898.92	2188.92	2234.02
MCU_000202-RC	emb|CDI98389.1|	26s proteasome regulatory particle subunit [Echinococcus multilocularis]	IPR11989	Armadillo-like helical , Armadillo-type fold , 26S proteasome regulatory complex, RPN1, 26S proteasome non-ATPase regulatory subunit RPN1	K03028	PSMD2, RPN1; 26S proteasome regulatory subunit N1	Yes	1878.62	1895.95	2585.83	2120.13
MCU_009688-RB	gb|AAT74668.2|	cysteine-rich secreted protein 2 precursor [Mesocestoides vogae]					No	2169.93	1892.39	676.15	1579.49
MCU_004340-RA	ref|XP_024347553.1|	Dolichyl-diphosphooligosaccharide--protein glycosyltransferase subunit 2 [Echinococcus granulosus]	IPR8814	Dolichyl-diphosphooligosaccharide--protein glycosyltransferase subunit Swp1	K12667	SWP1, RPN2; oligosaccharyltransferase complex subunit delta (ribophorin II)	Yes	1755.44	1892.37	1929.92	1859.24
MCU_009385-RA	emb|VUZ55876.1|	unnamed protein product [Hymenolepis diminuta]					Yes	2795.67	1889.2	2226.07	2303.65
MCU_006997-RA	gb|AAB05911.1|	TGTP1 [Taenia solium]	IPR3663	Sugar/inositol transporter , Major facilitator, Sugar transporter, Major facilitator superfamily domain , MFS transporter superfamily , Glucose transporter GLUT	K07299	SLC2A1, GLUT1; MFS transporter, SP family, solute carrier family 2 (facilitated glucose transporter), member 1	Yes	2139.49	1888.84	672.811	1567.04
MCU_002399-RA	emb|CDI98731.1|	ubiquitin conjugating enzyme E2 Z [Echinococcus multilocularis]	IPR68	Ubiquitin-conjugating enzyme E2 , Ubiquitin-conjugating enzyme/RWD-like	K10585	UBE2Z; ubiquitin-conjugating enzyme E2 Z [EC:2.3.2.23]	Yes	2498.95	1884.26	2541.92	2308.38
MCU_007940-RB	ref|XP_024346235.1|	Transaldolase [Echinococcus granulosus]	IPR1585	Transaldolase/Fructose-6-phosphate aldolase , Transaldolase type 1 , Aldolase-type TIM barrel , Transaldolase	K00616	E2.2.1.2, talA, talB; transaldolase [EC:2.2.1.2]	Yes	1765.98	1879.9	1166.53	1604.14
MCU_007303-RA	emb|CDS23672.1|	transformer 2 protein beta [Echinococcus granulosus]	IPR54	RNA recognition motif domain , Nucleotide-binding alpha-beta plait domain superfamily , RNA-binding domain superfamily	K12897	TRA2; transformer-2 protein	Yes	2020.02	1879.05	1665.08	1854.72
MCU_002131-RA	emb|CDS20150.1|	protein flightless 1 [Echinococcus granulosus]	IPR1611	Leucine-rich repeat , Leucine-rich repeat, Villin/Gelsolin , Gelsolin-like domain , ADF-H/Gelsolin-like domain superfamily , Leucine-rich repeat domain superfamily			Yes	1528.59	1878.03	1878.7	1761.77
MCU_007601-RB							No	2459.72	1878.01	682.089	1673.27
MCU_011946-RA	emb|CDS15656.1|	nucleolin [Echinococcus granulosus]					No	2174.83	1877.83	1603.99	1885.55
MCU_003007-RA	ref|XP_024353665.1|	CD63 antigen [Echinococcus granulosus]	IPR31	Tetraspanin, Tetraspanin, Tetraspanin/Peripherin	K06497	CD63, MLA1, TSPAN30; CD63 antigen	Yes	2217.04	1875.12	1727.78	1939.98
MCU_001737-RB	emb|CDS17824.1|	ubiquitin associated protein 2 [Echinococcus granulosus]					No	1878.97	1874.55	2078.95	1944.16
MCU_009046-RA	emb|CDS27242.2|	histidyl tRNA synthetase [Hymenolepis microstoma]	IPR4154	Anticodon-binding , Histidine-tRNA ligase/ATP phosphoribosyltransferase regulatory subunit , Aminoacyl-tRNA synthetase, Histidyl-anticodon-binding , Anticodon-binding domain superfamily , Class II Histidinyl-tRNA synthetase (HisRS)-like catalytic core domain , Class II Aminoacyl-tRNA synthetase/Biotinyl protein ligase (BPL) and lipoyl protein ligase (LPL)	K01892	HARS, hisS; histidyl-tRNA synthetase [EC:6.1.1.21]	Yes	1718.27	1871.27	1730.19	1773.25
MCU_000199-RA	emb|VDD79234.1|	unnamed protein product [Mesocestoides corti]	IPR1444	CAP domain , CAP superfamily	K20412	PI16, CRISP9, CD364; peptidase inhibitor 16	Yes	1952.65	1870.92	746.638	1523.4
MCU_006953-RA	ref|XP_024351836.1|	Tubulin-specific chaperone A [Echinococcus granulosus]	IPR4226	Tubulin binding cofactor A , Tubulin binding cofactor A superfamily	K17292	TBCA; tubulin-specific chaperone A	Yes	2662.07	1869.1	1965.47	2165.55
MCU_008516-RA	emb|CAX73522.1|	putative aldehyde dehydrogenase 1B1 precursor [Schistosoma japonicum]	IPR1559	Aldehyde dehydrogenase domain , Aldehyde/histidinol dehydrogenase , Aldehyde dehydrogenase, Aldehyde dehydrogenase, Aldehyde dehydrogenase	K07249	ALDH1A; retinal dehydrogenase [EC:1.2.1.36]	Yes	1330.32	1867.74	2991.26	2063.11
MCU_002960-RA	emb|CUT99262.1|	eukaryotic translation initiation factor 2 [Echinococcus multilocularis]	IPR329	S1 domain , Translation initiation factor 2, Nucleic acid-binding, Translation initiation factor 2, Translation initiation factor 2, IF2a	K03237	EIF2S1; translation initiation factor 2 subunit 1	Yes	1840.36	1860.14	2007.31	1902.61
MCU_009812-RA	emb|VDD83743.1|	unnamed protein product [Mesocestoides corti]	IPR1817	Aldo/keto reductase, Aldo-keto reductase , NADP-dependent oxidoreductase domain , NADP-dependent oxidoreductase domain superfamily	K00011	AKR1B; aldehyde reductase [EC:1.1.1.21]	Yes	2689.86	1858.83	1141.03	1896.57
MCU_004700-RA	ref|XP_024353978.1|	Alanyl-tRNA synthetase, cytoplasmic [Echinococcus granulosus]	IPR2318	Alanine-tRNA ligase, DHHA1 domain , Translation protein, Threonyl/alanyl tRNA synthetase, Alanine-tRNA ligase, Threonyl/alanyl tRNA synthetase, Alanyl-tRNA synthetase, Alanyl-tRNA synthetase, Alanine-tRNA ligase, Class II Aminoacyl-tRNA synthetase/Biotinyl protein ligase (BPL) and lipoyl protein ligase (LPL)	K01872	AARS, alaS; alanyl-tRNA synthetase [EC:6.1.1.7]	Yes	1815.63	1858.08	2215.29	1963
MCU_005428-RA	emb|VDD75173.1|	unnamed protein product [Mesocestoides corti]	IPR529	Small ribosomal subunit protein bS6 , Translation elongation factor EF1B/small ribosomal subunit protein bS6 , Small ribosomal subunit protein bS6 superfamily			Yes	2448.98	1854.51	2256.7	2186.73
MCU_005044-RA	ref|XP_024350664.1|	Transmembrane emp24 domain-containing protein 4 [Echinococcus granulosus]	IPR938	GOLD domain , Transmembrane emp24 domain-containing protein	K20346	TMED4_9_11; p24 family protein alpha	Yes	2192.56	1851.78	1958.19	2000.84
MCU_005060-RA	emb|CDS36594.1|	expressed conserved protein [Echinococcus multilocularis]					Yes	2066.12	1851.52	2273.41	2063.69
MCU_003009-RA	emb|CDS17056.1|	WW domain containing protein [Echinococcus granulosus]					No	2364.24	1849.84	2519.15	2244.41
MCU_011866-RB	emb|CUT99036.1|	CD36 class B scavenger receptor [Echinococcus multilocularis]	IPR2159	CD36 family			Yes	2376.77	1849.06	206.113	1477.32
MCU_001442-RA	ref|XP_024348380.1|	Phosphatidylinositol transfer protein alpha isoform [Echinococcus granulosus]	IPR1666	Phosphatidylinositol transfer protein , START-like domain superfamily			Yes	1948.85	1848.47	1554.72	1784.01
MCU_000137-RA	ref|XP_024355288.1|	Eukaryotic translation initiation factor 2 subunit [Echinococcus granulosus]	IPR795	Translational (tr)-type GTP-binding domain , Translation elongation factor EFTu-like, Translation protein, Translation elongation factor EF1A/initiation factor IF2gamma, Initiation factor eIF2 gamma, P-loop containing nucleoside triphosphate hydrolase , Initiation factor eIF2 gamma, Initiation factor eIF2 gamma	K03242	EIF2S3; translation initiation factor 2 subunit 3	Yes	1815.87	1848.44	1951.04	1871.78
MCU_006095-RA	emb|CDS36213.1|	Biotin lipoyl attachment [Echinococcus multilocularis]	IPR89	Biotin/lipoyl attachment , 2-oxoacid dehydrogenase acyltransferase, 2-oxo acid dehydrogenase, Peripheral subunit-binding domain , Dihydrolipoyllysine-residue acetyltransferase component of pyruvate dehydrogenase complex , Single hybrid motif , Chloramphenicol acetyltransferase-like domain superfamily , E3-binding domain superfamily , Dihydrolipoamide acetyltransferase/Pyruvate dehydrogenase prote…	K00627	DLAT, aceF, pdhC; pyruvate dehydrogenase E2 component (dihydrolipoamide acetyltransferase) [EC:2.3.1.12]	Yes	1709.43	1847.11	1514.28	1690.28
MCU_003451-RA	emb|CDS17551.1|	Basic leucine zipper bZIP transcription factor [Echinococcus granulosus]					No	1372.18	1843.59	810.603	1342.12
MCU_005363-RA	ref|XP_024351032.1|	DnaJ subfamily B member [Echinococcus granulosus]	IPR1623	DnaJ domain , Chaperone DnaJ, HSP40/DnaJ peptide-binding , DnaJ domain, Chaperone J-domain superfamily	K09517	DNAJB11; DnaJ homolog subfamily B member 11	Yes	1895.23	1842.45	1965.72	1901.13
MCU_005962-RA	emb|CDI97231.1|	epidermal growth factor receptor kinase [Echinococcus multilocularis]	IPR1452	SH3 domain , PH-like domain superfamily , SH3-like domain superfamily , Epidermal growth factor receptor kinase substrate 8-like	K17277	EPS8; epidermal growth factor receptor kinase substrate 8	Yes	1756.55	1840.51	2358.9	1985.32
MCU_006633-RA	emb|CDS15191.1|	hypoxanthine guanine phosphoribosyltransferase [Echinococcus granulosus]	IPR836	Phosphoribosyltransferase domain , Hypoxanthine phosphoribosyl transferase , Phosphoribosyltransferase-like	K00760	hprT, hpt, HPRT1; hypoxanthine phosphoribosyltransferase [EC:2.4.2.8]	Yes	1950.84	1838.78	904.515	1564.71
MCU_011122-RA	emb|CDS34226.1|	Transmembrane 9 superfamily [Hymenolepis microstoma]	IPR424	Nonaspanin (TM9SF)	K17087	TM9SF3; transmembrane 9 superfamily member 3	Yes	1727.23	1838.67	1582.17	1716.02
MCU_007277-RA	emb|CDS37884.1|	26S proteasome non ATPase regulatory subunit [Echinococcus multilocularis]	IPR215	Proteasome/cyclosome repeat , Armadillo-like helical , Armadillo-type fold , 26S proteasome regulatory complex, 26S proteasome regulatory subunit RPN2, 26S proteasome non-ATPase regulatory subunit 1/RPN2	K03032	PSMD1, RPN2; 26S proteasome regulatory subunit N2	Yes	1650.08	1837.69	2344.21	1944
MCU_005199-RA	emb|VDD82105.1|	unnamed protein product [Mesocestoides corti]					No	2838.89	1836.21	2443.92	2373.01
MCU_001242-RB	gb|TEY34200.1|	RING-box protein 1 [Salvia splendens]					No	3387.31	1833.42	3093.58	2771.44
MCU_001515-RA	emb|CDS40239.1|	surface protein PspC [Echinococcus multilocularis]					Yes	1576.32	1831.62	1356.68	1588.21
MCU_006331-RA	emb|CDI98437.1|	SCO cytochrome oxidase deficient protein 1 [Echinococcus multilocularis]	IPR3782	Copper chaperone SCO1/SenC , Thioredoxin domain , Thioredoxin-like superfamily	K07152	SCO1; protein SCO1	Yes	1839.58	1827.51	1227.27	1631.46
MCU_001164-RA	emb|CDS17870.1|	proteasome subunit beta t family [Echinococcus granulosus]	IPR1353	Proteasome, Proteasome beta-type subunit, Proteasome B-type subunit , Nucleophile aminohydrolases, Proteasome beta 3 subunit	K02735	PSMB3; 20S proteasome subunit beta 3 [EC:3.4.25.1]	Yes	2414.98	1826.14	2597.28	2279.47
MCU_004011-RA	emb|CDS26290.1|	expressed protein [Hymenolepis microstoma]	IPR2691	Shisa family			Yes	1996.6	1824.37	1794.03	1871.66
MCU_010502-RA							No	1973.09	1822.17	2184.34	1993.2
MCU_002685-RB	emb|CDS24021.1|	serine palmitoyltransferase long chain base [Echinococcus granulosus]	IPR4839	Aminotransferase, Pyridoxal phosphate-dependent transferase, Pyridoxal phosphate-dependent transferase	K00654	SPT; serine palmitoyltransferase [EC:2.3.1.50]	Yes	1627.74	1821.48	1385.09	1611.44
MCU_001847-RA	emb|CDS41419.1|	N ethylmaleimide sensitive factor attachment [Echinococcus multilocularis]	IPR744	NSF attachment protein , Tetratricopeptide-like helical domain superfamily	K15296	NAPA, SNAPA, SEC17; alpha-soluble NSF attachment protein	Yes	2071.49	1818.64	1652.11	1847.41
MCU_004393-RB	emb|CDS21568.1|	pdz domain containing protein [Echinococcus granulosus]	IPR1478	PDZ domain , PDZ superfamily			Yes	1801.64	1814	1601.68	1739.1
MCU_011181-RA	emb|CDS28522.1|	heterogeneous nuclear ribonucleoprotein [Hymenolepis microstoma]	IPR54	RNA recognition motif domain , Nucleotide-binding alpha-beta plait domain superfamily , RNA-binding domain superfamily	K13044	HNRNPABD; heterogeneous nuclear ribonucleoprotein A/B/D	Yes	1753.63	1809.41	1301.79	1621.61
MCU_009280-RA	emb|CDS37150.1|	PPPDE peptidase domain containing protein 2 [Echinococcus multilocularis]			K22762	DESI1, PPPDE2; desumoylating isopeptidase 1 [EC:3.4.-.-]	No	2039.22	1808.75	1945.72	1931.23
MCU_002102-RA	ref|XP_024353835.1|	Eukaryotic translation initiation factor 3 subunit B [Echinococcus granulosus]	IPR54	RNA recognition motif domain , Eukaryotic translation initiation factor 3 subunit B , Nucleotide-binding alpha-beta plait domain superfamily , Translation initiation factor, WD40/YVTN repeat-like-containing domain superfamily , eIF3B, RNA-binding domain superfamily	K03253	EIF3B; translation initiation factor 3 subunit B	Yes	1591.43	1807.78	2000.4	1799.87
MCU_000213-RA	ref|XP_024354472.1|	2-acylglycerol O-acyltransferase 2-A [Echinococcus granulosus]	IPR713	Diacylglycerol acyltransferase	K14457	MOGAT2, MGAT2; 2-acylglycerol O-acyltransferase 2 [EC:2.3.1.22]	Yes	2127.75	1807.56	1691.66	1875.66
MCU_011163-RA	emb|CDS23080.1|	transformer 2 protein [Echinococcus granulosus]	IPR54	RNA recognition motif domain , Nucleotide-binding alpha-beta plait domain superfamily , RNA-binding domain superfamily	K12897	TRA2; transformer-2 protein	Yes	1739.18	1806.9	1658.37	1734.82
MCU_004184-RA	emb|CDS19797.1|	dual specificity mitogen activated protein [Echinococcus granulosus]	IPR719	Protein kinase domain , Serine/threonine-protein kinase, Protein kinase-like domain superfamily , Protein kinase	K04368	MAP2K1, MEK1; mitogen-activated protein kinase kinase 1 [EC:2.7.12.2]	Yes	1719.92	1800.95	1740.9	1753.92
MCU_004927-RA	ref|XP_024354078.1|	NADH dehydrogenase [ubiquinone] 1 beta subcomplex subunit [Echinococcus granulosus]			K03961	NDUFB5; NADH dehydrogenase (ubiquinone) 1 beta subcomplex subunit 5	No	2192.89	1800.29	1582.66	1858.62
MCU_008757-RA	gb|AAT74668.2|	cysteine-rich secreted protein 2 precursor [Mesocestoides vogae]	IPR1444	CAP domain , CAP superfamily	K24243	CRISPLD; cysteine-rich secretory protein LCCL domain-containing	Yes	1055.57	1794.98	51.0058	967.188
MCU_005195-RA	emb|CDS23123.1|	Acetyl coenzyme A hydrolase transferase [Echinococcus granulosus]	IPR372	Acetyl-CoA hydrolase/transferase, Acetyl-CoA hydrolase/transferase C-terminal domain , NagB/RpiA transferase-like , Acetyl-CoA hydrolase/transferase, Acetyl-CoA hydrolase/transferase			Yes	1274.87	1792.9	963.407	1343.73
MCU_013447-RA	emb|CDS36343.1|	Na:K ATPase alpha subunit [Echinococcus multilocularis]			K01539	ATP1A; sodium/potassium-transporting ATPase subunit alpha [EC:7.2.2.13]	No	1479.18	1792.16	1168.27	1479.87
MCU_002955-RA	ref|XP_024355162.1|	Ribosome biogenesis protein NSA2 [Echinococcus granulosus]	IPR2344	Lupus La protein , La-type HTH domain , Winged helix-like DNA-binding domain superfamily , Winged helix DNA-binding domain superfamily , La domain containing protein	K18733	LARP6; la-related protein 6	Yes	1894.95	1790.25	2117.73	1934.31
MCU_006247-RA	ref|XP_024349196.1|	Fructose-1,6-bisphosphatase [Echinococcus granulosus]	IPR146	Fructose-1, Fructose-1, Fructose-1, Fructose-1-6-bisphosphatase class I, Fructose-1-6-bisphosphatase class 1	K03841	FBP, fbp; fructose-1,6-bisphosphatase I [EC:3.1.3.11]	Yes	1917.76	1790.14	2420.85	2042.92
MCU_008830-RA	gb|AAW24564.1|	SJCHGC01089 protein [Schistosoma japonicum]					Yes	1876.94	1785.18	1420.15	1694.09
MCU_008272-RB	emb|CDS38340.1|	glycerol 3 phosphate acyltransferase 3 [Echinococcus multilocularis]	IPR2123	Phospholipid/glycerol acyltransferase , Lysophosphatidylcholine acyltransferase LPCAT1-like	K13506	GPAT3_4, AGPAT9, AGPAT6; glycerol-3-phosphate O-acyltransferase 3/4 [EC:2.3.1.15]	Yes	1695.96	1784.15	2166.84	1882.31
MCU_004731-RA	ref|XP_024349484.1|	Gamma-soluble NSF attachment protein [Echinococcus granulosus]	IPR744	NSF attachment protein , Tetratricopeptide-like helical domain superfamily	K21198	NAPG, SNAPG; gamma-soluble NSF attachment protein	Yes	1825.83	1782.92	1490.95	1699.9
MCU_002877-RC	emb|CDS28855.1|	integrin linked protein kinase [Hymenolepis microstoma]	IPR719	Protein kinase domain , Serine-threonine/tyrosine-protein kinase, Ankyrin repeat , Protein kinase-like domain superfamily , Ankyrin repeat-containing domain superfamily	K06272	ILK; integrin-linked kinase [EC:2.7.11.1]	Yes	1663.1	1779.66	1705.26	1716
MCU_002599-RA	ref|XP_024356243.1|	Transmembrane emp24 domain-containing protein [Echinococcus granulosus]	IPR938	GOLD domain , Transmembrane emp24 domain-containing protein	K20346	TMED4_9_11; p24 family protein alpha	Yes	2207.38	1778.51	1348.99	1778.29
MCU_007504-RA	gb|OON13943.1|	KH domain protein [Opisthorchis viverrini]	IPR487	K Homology domain , K Homology domain, K Homology domain	K12886	HNRNPK; heterogeneous nuclear ribonucleoprotein K	Yes	1781.62	1777.55	1737.35	1765.51
MCU_000933-RA	emb|CDS43358.1|	dynein light chain [Echinococcus multilocularis]	IPR4942	Roadblock/LAMTOR2 domain , Dynein light chain roadblock-type 1/2	K10419	DYNLRB, DNCL2; dynein light chain roadblock-type	Yes	2254.99	1776.51	1932.82	1988.11
MCU_001546-RA	emb|CDS35534.1|	expressed protein [Echinococcus multilocularis]	IPR2223	Pancreatic trypsin inhibitor Kunitz domain , Proteinase inhibitor I2, Pancreatic trypsin inhibitor Kunitz domain superfamily			Yes	1458.86	1776.36	2646.71	1960.64
MCU_005169-RA	ref|XP_024350834.1|	Postreplication repair E3 ubiquitin-protein ligase [Echinococcus granulosus]	IPR1841	Zinc finger, Zinc finger, Zinc finger, Zinc finger, E3 ubiquitin-protein ligase Rad18			Yes	2031.95	1775.61	1610.64	1806.06
MCU_009082-RA	ref|XP_024352724.1|	Basement membrane-specific heparan sulfate proteoglycan core protein [Echinococcus granulosus]	IPR2172	Low-density lipoprotein (LDL) receptor class A repeat , Immunoglobulin subtype 2 , Immunoglobulin subtype , Immunoglobulin-like domain , Immunoglobulin-like fold , Low-density lipoprotein (LDL) receptor class A, LDL receptor-like superfamily , Immunoglobulin-like domain superfamily			Yes	1544.79	1774.56	1071.59	1463.65
MCU_001028-RA	emb|CDS41758.1|	tropomyosin [Echinococcus multilocularis]	IPR533	Tropomyosin			Yes	1764.78	1769.33	1661.23	1731.78
MCU_001804-RB	emb|CDS21649.1|	adenylate kinase [Echinococcus granulosus]			K00939	adk, AK; adenylate kinase [EC:2.7.4.3]	No	2074.84	1769.26	1381.91	1742
MCU_004775-RA	emb|CUT98796.1|	calcium transporting ATPase type 2C member [Echinococcus multilocularis]	IPR1757	P-type ATPase , Cation-transporting P-type ATPase, Cation-transporting P-type ATPase, P-type ATPase, P-type ATPase, P-type ATPase, HAD superfamily , P-type ATPase, P-type ATPase, HAD-like superfamily , P-type ATPase	K01537	ATP2C; P-type Ca2+ transporter type 2C [EC:7.2.2.10]	Yes	1395.89	1766.97	1658.27	1607.04
MCU_004172-RA	emb|CDS33067.1|	expressed conserved protein [Hymenolepis microstoma]					Yes	1465	1766.49	2550.84	1927.44
MCU_001892-RA	ref|XP_024352812.1|	Ras-related protein Rab-10 [Echinococcus granulosus]	IPR186	Small GTPase , Small GTP-binding protein domain , P-loop containing nucleoside triphosphate hydrolase	K07903	RAB10; Ras-related protein Rab-10	Yes	1815.69	1766.04	1426.12	1669.28
MCU_007304-RA	ref|XP_024349498.1|	Sorcin [Echinococcus granulosus]	IPR248	EF-hand domain , EF-hand domain pair , EF-Hand 1	K23902	PDCD6; programmed cell death protein 6	Yes	2069.73	1762.85	1564.46	1799.01
MCU_006833-RA	emb|VDD75667.1|	unnamed protein product, partial [Mesocestoides corti]	IPR3961	Fibronectin type III , Immunoglobulin-like fold , Fibronectin type III superfamily	K16910	PTPRQ; receptor-type tyrosine-protein phosphatase Q [EC:3.1.3.48]	Yes	2385.47	1762.03	1210.72	1786.07
MCU_009171-RA	emb|CDS37158.1|	Enhancer of zeste 1 ENX 2 [Echinococcus multilocularis]	IPR54	RNA recognition motif domain , Lupus La protein , La-type HTH domain , Nucleotide-binding alpha-beta plait domain superfamily , La protein, RNA-binding domain superfamily , Winged helix-like DNA-binding domain superfamily , Winged helix DNA-binding domain superfamily , La domain containing protein	K11090	LA, SSB; lupus La protein	Yes	2129.57	1760.81	1806.02	1898.8
MCU_012400-RA	emb|CDS36622.1|	Threonyl tRNA synthetase C [Echinococcus multilocularis]	IPR2314	Aminoacyl-tRNA synthetase, Threonine-tRNA ligase, TGS , Aminoacyl-tRNA synthetase, Beta-grasp domain superfamily , TGS-like , Threonyl/alanyl tRNA synthetase, Threonyl/alanyl tRNA synthetase, Class II Aminoacyl-tRNA synthetase/Biotinyl protein ligase (BPL) and lipoyl protein ligase (LPL)	K01868	TARS, thrS; threonyl-tRNA synthetase [EC:6.1.1.3]	Yes	1393.1	1760.42	1896.85	1683.46
MCU_001645-RA	emb|CDS22326.1|	B cell receptor associated protein [Echinococcus granulosus]	IPR8417	B-cell receptor-associated protein 29/31 , BAP29/BAP31	K14009	BCAP31, BAP31; B-cell receptor-associated protein 31	Yes	1811.49	1759.82	1775.02	1782.11
MCU_006147-RB	ref|XP_024351120.1|	Ubiquitin-conjugating enzyme E2 N [Echinococcus granulosus]			K10580	UBE2N, BLU, UBC13; ubiquitin-conjugating enzyme E2 N [EC:2.3.2.23]	No	1715.98	1758.57	1478.86	1651.13
MCOS_0000210101-mRNA-1	emb|CDS18200.1|	Myophilin [Echinococcus granulosus]	IPR557	Calponin repeat , Calponin homology domain , CH domain superfamily	K20526	TAGLN; transgelin	Yes	1507.6	1758.26	1799.82	1688.56
MCU_002898-RA	ref|XP_024346933.1|	Estradiol 17-beta-dehydrogenase [Echinococcus granulosus]	IPR2347	Short-chain dehydrogenase/reductase SDR , Short-chain dehydrogenase/reductase, NAD(P)-binding domain superfamily	K10251	HSD17B12, KAR, IFA38; 17beta-estradiol 17-dehydrogenase / very-long-chain 3-oxoacyl-CoA reductase [EC:1.1.1.62 1.1.1.330]	Yes	2165.52	1754.49	1669.06	1863.02
MCU_001862-RA	emb|CDS29510.1|	small nuclear ribonucleoprotein polypeptide [Hymenolepis microstoma]	IPR1163	Sm domain, LSM domain superfamily , Small nuclear ribonucleoprotein E , Sm domain	K11097	SNRPE, SME; small nuclear ribonucleoprotein E	Yes	2694.39	1754.33	2264.15	2237.62
MCU_005246-RA	ref|XP_024347460.1|	Tubulin polymerization-promoting protein [Echinococcus granulosus]	IPR897	Tubulin polymerization-promoting protein , EF-hand domain pair			Yes	2026.08	1752.43	1736.67	1838.39
MCU_003977-RC	emb|CDI97092.1|	serine:arginine repetitive matrix 1 [Echinococcus multilocularis]			K13171	SRRM1, SRM160; serine/arginine repetitive matrix protein 1	No	1825.4	1750.99	2030.57	1868.98
MCU_012139-RA							No	2049.22	1749.26	1641.38	1813.29
MCU_002612-RC	ref|XP_024354844.1|	Excitatory amino acid transporter [Echinococcus granulosus]	IPR1991	Sodium:dicarboxylate symporter , Sodium:dicarboxylate symporter superfamily	K05613	SLC1A2, EAAT2; solute carrier family 1 (glial high affinity glutamate transporter), member 2	Yes	1456.6	1746.94	1301.06	1501.53
MCU_005530-RA	emb|CDS39684.1|	prefoldin subunit 2 [Echinococcus multilocularis]	IPR2777	Prefoldin beta-like , Prefoldin , Prefoldin subunit 2	K09549	PFDN2; prefoldin subunit 2	Yes	1712.16	1744.9	1671.2	1709.42
MCU_008143-RA	emb|CUU00215.1|	mutS protein 4 [Hymenolepis microstoma]	IPR1748	Pre-mRNA-splicing factor BUD31 , BUD31/G10-related	K12873	BUD31, G10; bud site selection protein 31	Yes	2597.43	1744.9	1809.46	2050.6
MCU_004601-RA	emb|CDI96928.1|	riboflavin transporter 2 A [Echinococcus multilocularis]	IPR9357	Solute carrier family 52	K14620	SLC52A3, RFT2; riboflavin transporter 2	Yes	1811.71	1743.87	1873.86	1809.82
MCU_008801-RA	emb|CDS22641.1|	Ubiquitin supergroup [Echinococcus granulosus]	IPR626	Ubiquitin-like domain , Ubiquitin-like domain superfamily , Ubiquitin-like modifier Hub1/Ubl5	K13113	UBL5, HUB1; ubiquitin-like protein 5	Yes	2459.89	1740.98	2050.76	2083.88
MCU_005386-RA	ref|XP_024347076.1|	GLIPR1-like protein [Echinococcus granulosus]	IPR1283	Cysteine-rich secretory protein-related , CAP domain , CAP superfamily			Yes	3327.59	1738.02	19.9462	1695.19
MCU_000675-RA	ref|XP_024345988.1|	Transcription elongation factor B polypeptide [Echinococcus granulosus]	IPR1232	S-phase kinase-associated protein 1-like , SKP1/BTB/POZ domain superfamily , SKP1 component, Elongin-C	K03872	ELOC, TCEB1; elongin-C	Yes	3115.38	1737.2	2319.06	2390.55
MCU_006884-RA	emb|CDS17217.1|	ras GTP binding protein 4b [Echinococcus granulosus]	IPR186	Small GTPase , Small GTP-binding protein domain , P-loop containing nucleoside triphosphate hydrolase	K07880	RAB4B; Ras-related protein Rab-4B	Yes	1657.64	1736.74	1616.33	1670.24
MCU_008775-RA	emb|CDS37907.1|	glutamyl tRNA synthetase cytoplasmic [Echinococcus multilocularis]	IPR924	Glutamyl/glutaminyl-tRNA synthetase , Aminoacyl-tRNA synthetase, Aminoacyl-tRNA synthetase, Anticodon-binding , Proline-tRNA ligase, Glutamyl-tRNA synthetase, Aminoacyl-tRNA synthetase, Large ribosomal subunit protein bL25/Gln-tRNA synthetase, Rossmann-like alpha/beta/alpha sandwich fold , Proline-tRNA ligase, Prolyl-tRNA synthetase, Large ribosomal subunit protein bL25/Gln-tRNA synthetase, Gluta…	K14163	EPRS; bifunctional glutamyl/prolyl-tRNA synthetase [EC:6.1.1.17 6.1.1.15]	Yes	1691.37	1735.39	2160.85	1862.53
MCU_000612-RB	ref|XP_024349980.1|	26S proteasome non-ATPase regulatory subunit [Echinococcus granulosus]	IPR717	Proteasome component (PCI) domain , Winged helix DNA-binding domain superfamily , 26S proteasome regulatory subunit Rpn6	K03036	PSMD11, RPN6; 26S proteasome regulatory subunit N6	Yes	1718.56	1735.25	1711.81	1721.87
MCU_004880-RA	ref|XP_024351690.1|	Zinc finger protein 207 [Echinococcus granulosus]	IPR1387	Zinc finger C2H2-type			Yes	2038.75	1733.12	1601.51	1791.12
MCU_010728-RB	ref|XP_024355618.1|	Beta-centractin [Echinococcus granulosus]	IPR4	Actin family , ATPase	K16575	ACTR1, ARP1; centractin	Yes	1937.43	1729.28	1574.39	1747.03
MCU_001173-RB	ref|XP_024356001.1|	Heterogeneous nuclear ribonucleoprotein 87F [Echinococcus granulosus]	IPR54	RNA recognition motif domain , Nucleotide-binding alpha-beta plait domain superfamily , RNA-binding domain superfamily	K12741	HNRNPA1_3; heterogeneous nuclear ribonucleoprotein A1/A3	Yes	1776.68	1727.99	1808.32	1771
MCU_004702-RB	emb|CDS37142.1|	expressed conserved protein [Echinococcus multilocularis]					Yes	1886.79	1727.71	1358.15	1657.55
MCU_000450-RB	emb|CDS18956.1|	AMPK beta subunit [Echinococcus granulosus]			K07199	PRKAB; 5'-AMP-activated protein kinase, regulatory beta subunit	No	1749.02	1725.79	2040.64	1838.49
MCU_003094-RA	emb|CDS43686.1|	phenylalanyl tRNA synthetase alpha chain B [Echinococcus multilocularis]	IPR2319	Phenylalanyl-tRNA synthetase , Phenylalanyl-tRNA synthetase, Aminoacyl-tRNA synthetase, PheRS, PheRS, Class II Aminoacyl-tRNA synthetase/Biotinyl protein ligase (BPL) and lipoyl protein ligase (LPL)	K01889	FARSA, pheS; phenylalanyl-tRNA synthetase alpha chain [EC:6.1.1.20]	Yes	1750.42	1724.01	2162.27	1878.9
MCU_011180-RA	emb|CDS43706.1|	synaptic glycoprotein sc2 [Echinococcus multilocularis]	IPR114	3-oxo-5-alpha-steroid 4-dehydrogenase, 3-oxo-5-alpha-steroid 4-dehydrogenase/very-long-chain enoyl-CoA reductase , TECR-like	K10258	TER, TSC13, CER10; very-long-chain enoyl-CoA reductase [EC:1.3.1.93]	Yes	1898.32	1722.92	1183.64	1601.63
MCU_009080-RA	ref|XP_024350533.1|	Actin [Echinococcus granulosus]			K05692	ACTB_G1; actin beta/gamma 1	No	1871.57	1722.58	970.043	1521.4
MCU_001283-RA	ref|NP_001187441.1|	v-type proton ATPase subunit d [Ictalurus punctatus]	IPR2843	ATPase, ATPase, V-type ATPase subunit C/d , V-type ATP synthase subunit c/d subunit superfamily , V-type ATP synthase c/d subunit	K02146	ATPeV0D, ATP6D; V-type H+-transporting ATPase subunit d	Yes	1658.97	1721.95	2120.05	1833.66
MCU_000832-RA	ref|XP_024353564.1|	Vacuolar protein sorting-associated protein [Echinococcus granulosus]	IPR7143	Vacuolar protein sorting-associated Vps28 , Vacuolar protein sorting-associated, Vacuolar protein sorting-associated, ESCRT assembly domain , VPS28, VPS28	K12184	VPS28; ESCRT-I complex subunit VPS28	Yes	2363.28	1721.41	1618.23	1900.98
MCU_006504-RA	emb|CDS36902.1|	tubulin specific chaperone C [Echinococcus multilocularis]	IPR12945	Tubulin binding cofactor C-like domain , Cyclase-associated protein CAP/septum formation inhibitor MinC, C-CAP/cofactor C-like domain , Tubulin-specific chaperone C , Tubulin-specific chaperone C, TBCC	K21766	TBCC; tubulin-specific chaperone C	Yes	1790.25	1720.33	2010.77	1840.45
MCU_006406-RA	emb|CDS43281.1|	protein phosphatase 5 [Echinococcus multilocularis]	IPR4843	Calcineurin-like phosphoesterase domain, Serine/threonine-specific protein phosphatase/bis(5-nucleosyl)-tetraphosphatase , Tetratricopeptide-like helical domain superfamily , PPP domain , Tetratricopeptide repeat , Metallo-dependent phosphatase-like , PP5	K04460	PPP5C; serine/threonine-protein phosphatase 5 [EC:3.1.3.16]	Yes	1716.47	1719.95	2625.1	2020.51
MCU_002793-RD	emb|CDS35840.1|	dynactin subunit 1 [Echinococcus multilocularis]	IPR938	CAP Gly-rich domain , Dynein associated protein , CAP Gly-rich domain superfamily	K04648	DCTN1; dynactin 1	Yes	1487.03	1718.7	1775.22	1660.32
MCU_006677-RA	emb|CDS36990.1|	adenylate kinase 2 mitochondrial [Echinococcus multilocularis]	IPR85	Adenylate kinase/UMP-CMP kinase , Adenylate kinase subfamily , Adenylate kinase, P-loop containing nucleoside triphosphate hydrolase , Adenylate kinase	K00939	adk, AK; adenylate kinase [EC:2.7.4.3]	Yes	1815.57	1718.4	1143	1558.99
MCU_011619-RA	ref|XP_024355164.1|	Vigilin [Echinococcus granulosus]	IPR487	K Homology domain , K Homology domain, K Homology domain			Yes	1460.12	1716.87	1363.78	1513.59
MCU_005939-RB	emb|CDS19459.1|	phosphatidylinositol glycan biosynthesis class s [Echinococcus granulosus]			K05291	PIGS; GPI-anchor transamidase subunit S	No	1861.45	1714.25	2858.11	2144.6
MCU_012874-RA	emb|VDD78350.1|	unnamed protein product [Mesocestoides corti]					No	1756.56	1712.31	737.197	1402.02
MCU_006611-RA	emb|CDS28334.1|	succinyl coenzyme A synthetase alpha subunit [Hymenolepis microstoma]	IPR5811	ATP-citrate synthase/succinyl-CoA ligase, Succinyl-CoA synthetase-like , ATP-citrate lyase/succinyl-CoA ligase, ATP-citrate lyase/succinyl-CoA ligase, NAD(P)-binding domain superfamily	K01899	LSC1; succinyl-CoA synthetase alpha subunit [EC:6.2.1.4 6.2.1.5]	Yes	1693.03	1707.75	1202.09	1534.29
MCU_002896-RA	emb|CDI97536.1|	expressed conserved protein [Echinococcus multilocularis]					Yes	1795.83	1706.8	2088.1	1863.58
MCU_001458-RA	emb|CDS36755.1|	Translocon associated [Echinococcus multilocularis]	IPR8855	Translocon-associated	K04571	SSR4; translocon-associated protein subunit delta	Yes	2132.41	1706.6	1515.3	1784.77
MCU_009125-RB	ref|XP_024351656.1|	Leucine-rich repeat-containing protein [Echinococcus granulosus]	IPR32675	Leucine-rich repeat domain superfamily			Yes	1456.8	1701.33	1814.65	1657.59
MCU_007343-RA	emb|CDS20321.1|	protein phosphatase 2a regulatory subunit [Echinococcus granulosus]	IPR2554	Protein phosphatase 2A, Armadillo-like helical , Armadillo-type fold	K11584	PPP2R5; serine/threonine-protein phosphatase 2A regulatory subunit B'	Yes	1398.64	1700.67	1521.77	1540.36
MCU_004025-RA	emb|CDS22033.1|	importin subunit alpha 2 [Echinococcus granulosus]			K15043	KPNA2_7; importin subunit alpha-1/8	No	1666.25	1700.64	1367.93	1578.27
MCU_010670-RB	emb|VDD77290.1|	unnamed protein product [Mesocestoides corti]	IPR2369	Integrin beta subunit, Integrin beta subunit, Integrin beta subunit , Integrin beta N-terminal , von Willebrand factor A-like domain superfamily , Integrin beta			Yes	1508.54	1700.25	1739.82	1649.54
MCU_000928-RC	emb|VDD79807.1|	unnamed protein product [Mesocestoides corti]	IPR664	Lethal(2) giant larvae protein , Lethal giant larvae homologue 2 , WD40-repeat-containing domain superfamily	K06094	LLGL; lethal(2) giant larvae protein	Yes	1239.23	1698.38	1858.67	1598.76
MCU_010249-RA	ref|XP_024354793.1|	V-type proton ATPase proteolipid subunit [Echinococcus granulosus]	IPR245	V-ATPase proteolipid subunit , V-ATPase proteolipid subunit C-like domain , V-ATPase proteolipid subunit C, F/V-ATP synthase subunit C superfamily	K02155	ATPeV0C, ATP6L; V-type H+-transporting ATPase 16kDa proteolipid subunit	Yes	2374.63	1697.95	2156.26	2076.28
MCU_007275-RA	emb|CDS37881.1|	Dienelactone hydrolase [Echinococcus multilocularis]	IPR2925	Dienelactone hydrolase , Alpha/Beta hydrolase fold			Yes	2058.16	1695.54	1453.68	1735.79
MCU_003326-RC	emb|CDS42927.1|	chromatin regulatory protein sir2 [Echinococcus multilocularis]	IPR3	Sirtuin family , Sirtuin, Sirtuin family, Sirtuin, DHS-like NAD/FAD-binding domain superfamily	K11412	SIRT2, SIR2L2; NAD+-dependent protein deacetylase sirtuin 2 [EC:2.3.1.286]	Yes	1977.68	1695.4	2262.4	1978.49
MCU_009990-RB	emb|VDD77001.1|	unnamed protein product [Mesocestoides corti]			K17302	COPB2, SEC27; coatomer subunit beta'	No	1736.27	1694.89	1829.32	1753.5
MCU_000910-RA	emb|CDS41014.1|	transcription elongation regulator 1 [Echinococcus multilocularis]	IPR122	WW domain , FF domain , WW domain superfamily , FF domain superfamily , Transcription elongation regulator 1-like	K12824	TCERG1, CA150; transcription elongation regulator 1	Yes	1435.45	1693.67	1427.2	1518.78
MCU_008416-RA	emb|CDS28520.1|	proteasome (prosome macropain) subunit beta type [Hymenolepis microstoma]	IPR1353	Proteasome, Proteasome beta-type subunit, Proteasome subunit beta 4 , Proteasome B-type subunit , Nucleophile aminohydrolases	K02736	PSMB4; 20S proteasome subunit beta 7 [EC:3.4.25.1]	Yes	1897.2	1693.13	1714.13	1768.15
MCU_010828-RA	ref|XP_024352385.1|	Splicing factor 3B subunit 2 [Echinococcus granulosus]	IPR6568	PSP, Domain of unknown function DUF382	K12829	SF3B2, SAP145, CUS1; splicing factor 3B subunit 2	Yes	1707.67	1692.41	2071.18	1823.76
MCU_004934-RA	ref|XP_024353915.1|	Endophilin-B1 [Echinococcus granulosus]	IPR4148	BAR domain , AH/BAR domain superfamily			Yes	2100.31	1691.29	1246.2	1679.26
MCU_000019-RA	emb|CDS37603.1|	expressed conserved protein [Echinococcus multilocularis]					No	1347.8	1690.44	870.348	1302.86
MCU_006455-RA	emb|CDS21756.1|	thyroid hormone receptor interactor 10 [Echinococcus granulosus]	IPR27267	AH/BAR domain superfamily	K20121	FNBP1; formin-binding protein 1	Yes	1446.68	1688.9	1669.76	1601.78
MCU_007616-RA	emb|CDS17207.1|	expressed conserved protein [Echinococcus granulosus]					Yes	1514.44	1687.37	1278.96	1493.59
MCU_006678-RA	ref|XP_024354132.1|	Cytochrome b-c1 complex subunit Rieske [Echinococcus granulosus]	IPR4192	Cytochrome b-c1 complex subunit Rieske, Rieske iron-sulphur protein, Ubiquinol-cytochrome c reductase, Rieske iron-sulphur protein , Rieske [2Fe-2S] iron-sulphur domain , Rieske [2Fe-2S] iron-sulphur domain superfamily , Cytochrome bc1 complex subunit Rieske	K00411	UQCRFS1, RIP1, petA; ubiquinol-cytochrome c reductase iron-sulfur subunit [EC:7.1.1.8]	Yes	1646.12	1686.7	1392.84	1575.22
MCU_001475-RA	emb|CUT98928.1|	Serine:threonine protein phosphatase 2A 65 kDa [Echinococcus multilocularis]	IPR357	HEAT repeat , Armadillo-like helical , Armadillo-type fold , HEAT	K03456	PPP2R1; serine/threonine-protein phosphatase 2A regulatory subunit A	Yes	1639.18	1686.33	1481.76	1602.42
MCU_006758-RA	emb|CDS41306.1|	glyoxalase domain containing 4 [Echinococcus multilocularis]	IPR436	Glyoxalase/fosfomycin resistance/dioxygenase domain , Glyoxalase/Bleomycin resistance protein/Dihydroxybiphenyl dioxygenase , Vicinal oxygen chelate (VOC) domain , Glyoxalase domain-containing protein 4 , Glyoxalase domain-containing protein 4			Yes	1883.96	1682.02	1220.71	1595.56
MCU_000877-RA	ref|XP_024352858.1|	Dolichyl pyrophosphate Man9GlcNAc2 alpha-1,3-glucosyltransferase [Echinococcus granulosus]	IPR552	ADP-ribosylation/Crystallin J1 , ADP-ribosylation/Crystallin J1 superfamily	K11687	ADPRHL2; poly(ADP-ribose) glycohydrolase ARH3 [EC:3.2.1.143]	Yes	1799.65	1679.8	1581.62	1687.02
MCU_006263-RA	ref|XP_024354654.1|	Oxysterol-binding protein 2 [Echinococcus granulosus]	IPR648	Oxysterol-binding protein , Pleckstrin homology domain , Oxysterol-binding protein, Oxysterol-binding protein superfamily	K20456	OSBP; oxysterol-binding protein 1	Yes	1385.86	1678.95	1141.53	1402.11
MCU_005740-RA	emb|CDS17031.1|	expressed conserved protein [Echinococcus granulosus]	IPR162	Uncharacterised protein family UPF0047, YjbQ-like superfamily			Yes	2640.34	1678.33	2320.46	2213.04
MCU_006522-RA	ref|XP_024354848.1|	Casein kinase I isoform alpha [Echinococcus granulosus]	IPR719	Protein kinase domain , Serine/threonine-protein kinase, Protein kinase-like domain superfamily , Protein kinase	K08957	CSNK1A; casein kinase 1, alpha [EC:2.7.11.1]	Yes	1621.25	1677.58	1432.12	1576.98
MCU_002505-RC	ref|XP_024346366.1|	Elongation factor Tu [Echinococcus granulosus]	IPR795	Translational (tr)-type GTP-binding domain , Translation elongation factor EFTu/EF1A, Translation elongation factor EFTu-like, Translation elongation factor EFTu/EF1A, Small GTP-binding protein domain , Translation protein, Translation elongation factor EF1A/initiation factor IF2gamma, P-loop containing nucleoside triphosphate hydrolase , Tr-type G domain, Elongation factor Tu, Elongation factor …	K02358	tuf, TUFM; elongation factor Tu	Yes	1455.39	1677.25	1464.68	1532.44
MCU_002620-RA	emb|CDS15799.1|	methionyl aminopeptidase 2 [Echinococcus granulosus]	IPR994	Peptidase M24 , Peptidase M24, Peptidase M24A, Peptidase M24A, Creatinase/aminopeptidase-like , Winged helix-like DNA-binding domain superfamily , Winged helix DNA-binding domain superfamily	K01265	map; methionyl aminopeptidase [EC:3.4.11.18]	Yes	1818.87	1676.8	2394.21	1963.29
MCU_005638-RC	emb|CDS20868.1|	collagen type iv alpha 3 binding protein [Echinococcus granulosus]			K08283	COL4A3BP; collagen type IV alpha-3-binding protein	No	1793.51	1676.67	1688.1	1719.43
MCU_009662-RA	emb|VDD76868.1|	unnamed protein product [Mesocestoides corti]	IPR8795	Prominin			Yes	1506.41	1669.38	525.482	1233.76
MCU_010646-RA	ref|XP_024356055.1|	Eukaryotic peptide chain release factor subunit [Echinococcus granulosus]	IPR443	Peptide chain release factor eRF1/aRF1 , eRF1 domain 1/Pelota-like , eRF1 domain 2 , eRF1 domain 3 , eRF1, Ribosomal protein eL30-like superfamily , eRF1	K03265	ETF1, ERF1; peptide chain release factor subunit 1	Yes	1365.67	1669.37	1454.49	1496.51
MCU_001880-RA	emb|VDD80364.1|	unnamed protein product [Mesocestoides corti]					Yes	1748.75	1669.02	1925.04	1780.94
MCU_006969-RA	emb|CDS22622.1|	Ribosomal protein S6 kinase beta 2 [Echinococcus granulosus]	IPR719	Protein kinase domain , AGC-kinase, Serine/threonine-protein kinase, Protein kinase-like domain superfamily , Protein kinase, Protein kinase	K04688	RPS6KB; ribosomal protein S6 kinase beta [EC:2.7.11.1]	Yes	1565.07	1665.56	2531.26	1920.63
MCU_011562-RA	emb|CDS38321.1|	glia maturation factor beta [Echinococcus multilocularis]	IPR218	Actin-depolymerising factor homology domain , Glia maturation factor , ADF-H/Gelsolin-like domain superfamily			Yes	2142.73	1664.02	1539.95	1782.23
MCU_009640-RA	ref|XP_024346097.1|	SET and MYND domain-containing protein [Echinococcus granulosus]	IPR1214	SET domain , SET domain superfamily	K24635	SMYD5, ZMYND23; SET and MYND domain-containing protein 5 [EC:2.1.1.-]	Yes	1821.54	1663.47	1848.26	1777.76
MCU_003924-RA	ref|XP_024352449.1|	Protein transport protein Sec23A [Echinococcus granulosus]	IPR6895	Zinc finger, Sec23/Sec24, Sec23/Sec24, Gelsolin-like domain , Sec23/Sec24 beta-sandwich , ADF-H/Gelsolin-like domain superfamily , Zinc finger, Sec23/Sec24 helical domain superfamily , Gelsolin-like domain superfamily , von Willebrand factor A-like domain superfamily , Protein transport protein Sec23 , Sec23	K14006	SEC23; protein transport protein SEC23	Yes	1484.13	1661.96	1448.61	1531.57
MCU_010567-RA	emb|CDS41043.1|	expressed conserved protein [Echinococcus multilocularis]					Yes	1674.88	1661.66	2765.24	2033.93
MCU_002738-RA	emb|CDS18411.1|	eukaryotic translation initiation factor 3 [Echinococcus granulosus]	IPR717	Proteasome component (PCI) domain , Eukaryotic translation initiation factor 3 subunit E , Eukaryotic translation initiation factor 3 subunit E, Winged helix DNA-binding domain superfamily	K03250	EIF3E, INT6; translation initiation factor 3 subunit E	Yes	1725.24	1661.29	1515.22	1633.92
MCU_005985-RB	emb|CDS21998.1|	eukaryotic translation initiation factor 3 [Echinococcus granulosus]	IPR54	RNA recognition motif domain , Nucleotide-binding alpha-beta plait domain superfamily , Eukaryotic translation initiation factor 3 subunit G , Eukaryotic translation initiation factor 3 subunit G, eIF3G, RNA-binding domain superfamily	K03248	EIF3G; translation initiation factor 3 subunit G	Yes	1742.14	1660.53	2147.3	1849.99
MCU_007529-RA	emb|CDS40834.1|	X box binding protein 1 [Echinococcus multilocularis]			K09027	XBP1; X box-binding protein 1	No	1729.43	1658.97	1218.79	1535.73
MCU_011994-RA	ref|XP_024349110.1|	Glutathione S-transferase [Echinococcus granulosus]	IPR381	Glutathione S-transferase, Glutathione S-transferase, Glutathione S-transferase, Glutathione S-transferase, Thioredoxin-like superfamily , Glutathione S-transferase	K00799	GST, gst; glutathione S-transferase [EC:2.5.1.18]	Yes	2194.71	1658.81	1279.38	1710.97
MCU_014699-RA	ref|XP_024348315.1|	Sodium/potassium-transporting ATPase subunit alpha [Echinococcus granulosus]			K01539	ATP1A; sodium/potassium-transporting ATPase subunit alpha [EC:7.2.2.13]	No	1356.6	1658.79	1454.83	1490.07
MCU_001694-RA	emb|VDD74128.1|	unnamed protein product [Mesocestoides corti]	IPR1283	Cysteine-rich secretory protein-related , CAP domain , Allergen V5/Tpx-1-related, Golgi-associated plant pathogenesis-related protein 1, CAP superfamily	K24835	GLIPR2; glioma pathogenesis-related protein 2	Yes	1273.67	1658.3	1032.66	1321.54
MCU_008393-RA	emb|VDD76341.1|	unnamed protein product [Mesocestoides corti]	IPR256	Protein import receptor MAS20 , Protein import receptor MAS20, Mitochondrial outer membrane translocase complex	K17770	TOM20; mitochondrial import receptor subunit TOM20	Yes	2415.21	1658	2350.74	2141.32
MCU_011989-RA	emb|CDS36321.1|	Glycoside hydrolase family 27 [Echinococcus multilocularis]	IPR111	Glycoside hydrolase family 27/36, Glycoside hydrolase, Glycosyl hydrolase, Aldolase-type TIM barrel , Glycoside hydrolase superfamily	K01204	NAGA; alpha-N-acetylgalactosaminidase [EC:3.2.1.49]	Yes	1750.37	1657.19	1629.07	1678.88
MCU_011732-RA	ref|XP_024351331.1|	Glycoprotein-N-acetylgalactosamine 3-beta-galactosyltransferase [Echinococcus granulosus]	IPR668	Amidohydrolase-related , Metal-dependent hydrolase			Yes	1634.34	1655.91	1453.04	1581.1
MCU_005555-RA	emb|CDS38035.1|	Glucosidase II beta subunit [Echinococcus multilocularis]	IPR2172	Low-density lipoprotein (LDL) receptor class A repeat , Mannose-6-phosphate receptor binding domain superfamily , Glucosidase II beta subunit, LDL receptor-like superfamily , Glucosidase 2 subunit beta-like , Glucosidase II beta subunit-like , MRH domain	K08288	PRKCSH; protein kinase C substrate 80K-H	Yes	1780.57	1650.59	1787.54	1739.57
MCU_004439-RA	emb|CDS20877.1|	ATP binding cassette sub family F [Echinococcus granulosus]	IPR3439	ABC transporter-like, AAA+ ATPase domain , ABC transporter-like, P-loop containing nucleoside triphosphate hydrolase	K06184	ABCF1; ATP-binding cassette, subfamily F, member 1	Yes	1627.25	1648.3	1736.35	1670.63
MCU_005819-RA	emb|VDD82384.1|	unnamed protein product [Mesocestoides corti]					Yes	1626.58	1646.37	1526.06	1599.67
MCU_007900-RA	emb|CDS24587.1|	ABC domain containing protein kinase [Echinococcus granulosus]	IPR4147	ABC1 atypical kinase-like domain , Protein kinase-like domain superfamily , ADCK3-like domain	K08869	ADCK, ABC1; aarF domain-containing kinase	Yes	1577.28	1642.96	1339.71	1519.98
MCOS_0000293001-mRNA-1	ref|XP_024355839.1|	DNA-binding protein HEXBP [Echinococcus granulosus]	IPR1878	Zinc finger, Zinc finger	K09250	CNBP; cellular nucleic acid-binding protein	Yes	1790.73	1641.92	2915.65	2116.1
MCU_002628-RA	emb|VDD74375.1|	unnamed protein product, partial [Mesocestoides corti]	IPR868	Isochorismatase-like , SH2 domain , SH3 domain , SH3-like domain superfamily , Isochorismatase-like superfamily , SH2 domain superfamily			Yes	1926.83	1640.87	1594.07	1720.59
MCU_009908-RA	ref|XP_024356004.1|	UBX domain-containing protein 1-A [Echinococcus granulosus]	IPR112	UBX domain , UBA-like superfamily , Zinc finger C2H2-type , Ubiquitin-associated domain , Ubiquitin-like domain superfamily	K24348	UBXN1_4; UBX domain-containing protein 1/4	Yes	1636.9	1639.26	1686.08	1654.08
MCU_002655-RA	emb|CDS23688.1|	serrate RNA effector molecule [Echinococcus granulosus]	IPR742	SERRATE/Ars2 , SERRATE/Ars2, SERRATE/Ars2			Yes	1508.65	1636.36	1634.58	1593.2
MCU_006244-RA	ref|XP_024349195.1|	Ras-related C3 botulinum toxin substrate 2 [Echinococcus granulosus]	IPR186	Small GTPase , Small GTPase Rho , Small GTP-binding protein domain , P-loop containing nucleoside triphosphate hydrolase	K07860	RAC2; Ras-related C3 botulinum toxin substrate 2	Yes	1668.29	1634.89	1414.58	1572.59
MCU_005569-RA	ref|XP_024347897.1|	DNA/RNA-binding protein KIN17 [Echinococcus granulosus]			K13102	KIN; DNA/RNA-binding protein KIN17	No	1634.76	1633.49	2127.47	1798.57
MCU_002493-RA	emb|CDS41391.1|	vesicular integral membrane protein vip36 [Echinococcus multilocularis]	IPR552	Legume-like lectin , Concanavalin A-like lectin/glucanase domain superfamily	K10082	LMAN2, VIP36; lectin, mannose-binding 2	Yes	1703.22	1633.1	1219.69	1518.67
MCU_008990-RA	emb|CDS16941.1|	cytochrome c type heme lyase [Echinococcus granulosus]	IPR511	Holocytochrome c/c1 synthase	K01764	HCCS; cytochrome c heme-lyase [EC:4.4.1.17]	Yes	1590.91	1633.09	1380.6	1534.86
MCOS_0000273401-mRNA-1	emb|VDD76732.1|	unnamed protein product [Mesocestoides corti]					No	2158.12	1632.65	1140.78	1643.85
MCU_005030-RA	emb|CDS28854.1|	cytochrome B561 [Hymenolepis microstoma]	IPR6593	Cytochrome b561/ferric reductase transmembrane , Cytochrome b561/Cytochrome b reductase 1-like	K08360	CYB561; cytochrome b-561 [EC:7.2.1.3]	Yes	1361.91	1630.84	1481.95	1491.57
MCU_005540-RA	emb|CDS40459.1|	polypeptide [Echinococcus multilocularis]	IPR1173	Glycosyltransferase 2-like , Galactosyltransferase, Nucleotide-diphospho-sugar transferases	K00710	GALNT; polypeptide N-acetylgalactosaminyltransferase [EC:2.4.1.41]	Yes	1738.99	1629.73	1842.05	1736.92
MCU_004474-RG	emb|CDS19111.1|	expressed conserved protein [Echinococcus granulosus]					No	1845.63	1626.89	592.515	1355.01
MCU_005017-RC	emb|CDS24510.1|	lysophosphatidic acid phosphatase type 6 [Echinococcus granulosus]			K14395	ACP6; lysophosphatidic acid phosphatase type 6 [EC:3.1.3.2]	No	1172.29	1626.8	998.412	1265.83
MCU_009296-RB	emb|CDS16985.1|	exocyst complex component 3 [Echinococcus granulosus]	IPR1326	Exocyst complex component EXOC3/Sec6 , Exocyst complex component EXOC3/Sec6	K06110	EXOC3, SEC6; exocyst complex component 3	Yes	1636.27	1626.31	1521.71	1594.76
MCU_004374-RA	ref|XP_024354664.1|	Thioredoxin-related transmembrane protein [Echinococcus granulosus]	IPR13766	Thioredoxin domain , Thioredoxin, Thioredoxin-like superfamily			Yes	1705.85	1626.24	1694.5	1675.53
MCU_001770-RB	emb|CDI98218.1|	calpain 5 [Echinococcus multilocularis]	IPR8	C2 domain , Peptidase C2, Peptidase C2, Peptidase C2, Peptidase C2, C2 domain superfamily , Calpain large subunit, Papain-like cysteine peptidase superfamily	K08574	CAPN5; calpain-5 [EC:3.4.22.-]	Yes	1730.86	1624.97	1985.46	1780.43
MCU_005944-RA	ref|XP_024355179.1|	Importin subunit alpha-3 [Echinococcus granulosus]	IPR225	Armadillo , Importin-alpha, Armadillo-like helical , Armadillo-type fold , Importin subunit alpha , Atypical Arm repeat , Importin-alpha	K23583	KPNA3_4; importin subunit alpha-4/3	Yes	1808.49	1624.66	2619.99	2017.71
MCU_005207-RA	ref|XP_024346824.1|	Sodium/myo-inositol cotransporter [Echinococcus granulosus]	IPR1734	Sodium/solute symporter , Sodium/glucose symporter superfamily			Yes	1504.88	1623.82	1051.8	1393.5
MCU_005355-RB	emb|CDS16001.1|	eukaryotic translation initiation factor [Echinococcus granulosus]	IPR795	Translational (tr)-type GTP-binding domain , Small GTP-binding protein domain , Translation protein, Translation initiation factor IF- 2 , Translation initiation factor IF- 2, P-loop containing nucleoside triphosphate hydrolase , Elongation factor Tu-type domain , Translation initiation factor IF-2	K03243	EIF5B; translation initiation factor 5B	Yes	1440.14	1623.77	1343.27	1469.06
MCU_012388-RA	emb|CDS32371.1|	zinc finger protein 84 [Hymenolepis microstoma]	IPR1279	Metallo-beta-lactamase , Ribonuclease Z/Hydroxyacylglutathione hydrolase-like , Persulfide dioxygenase-like	K17725	ETHE1; sulfur dioxygenase [EC:1.13.11.18]	Yes	1566.52	1623.01	1336.15	1508.56
MCU_005849-RA	ref|XP_024346779.1|	Niemann-Pick C1 protein [Echinococcus granulosus]	IPR731	Sterol-sensing domain , Protein patched/dispatched , NPC1-like , Niemann-Pick C1	K12385	NPC1; Niemann-Pick C1 protein	Yes	1491.56	1621	1637	1583.19
MCU_008595-RB	emb|CDI97610.1|	abnormal EMBroylocus tagsis family member emb 9 [Echinococcus multilocularis]	IPR1442	Collagen IV, Collagen triple helix repeat , C-type lectin fold , Collagen IV	K06237	COL4A; collagen type IV alpha	Yes	1205.33	1618.06	937.442	1253.61
MCU_001798-RA	emb|CDI97365.1|	carbonyl reductase 1 [Echinococcus multilocularis]	IPR2347	Short-chain dehydrogenase/reductase SDR , NAD(P)-binding domain superfamily , Carbonyl reductase [NADPH] 1-like	K00079	CBR1; carbonyl reductase 1 [EC:1.1.1.184 1.1.1.189 1.1.1.197]	Yes	1613.62	1611.62	1568.42	1597.89
MCU_008747-RB	emb|CDS21212.1|	cGMP dependent protein kinase [Echinococcus granulosus]			K19477	PRKG2; cGMP-dependent protein kinase 2 [EC:2.7.11.12]	No	1410.19	1611.55	1935.13	1652.29
MCU_002460-RA	emb|CDI98428.1|	multivalent antigen sj gapdh [Echinococcus multilocularis]			K24220	MYH1s; myosin heavy chain 1/2/3/4/8/13/7B/15	No	1512.78	1610.14	1140.15	1421.02
MCU_009312-RE	emb|CDS40025.1|	expressed conserved protein [Echinococcus multilocularis]					No	1448.34	1610.13	1595.92	1551.46
MCU_004977-RB	emb|CDS22081.1|	FUN14 domain containing protein 1 [Echinococcus granulosus]	IPR714	FUN14			Yes	2482.43	1607.86	1979.7	2023.33
MCU_010467-RA	emb|CDS21672.1|	dolichyldiphosphatase 1 [Echinococcus granulosus]	IPR326	Phosphatidic acid phosphatase type 2/haloperoxidase , Phosphatidic acid phosphatase type 2/haloperoxidase superfamily , Dolichyldiphosphatase	K07252	DOLPP1; dolichyldiphosphatase [EC:3.6.1.43]	Yes	1415.76	1607.56	1648.64	1557.32
MCU_009608-RA	emb|CDI98604.1|	protein iws1 [Echinococcus multilocularis]			K17498	SPN1, IWS1; transcription factor SPN1	No	1609.07	1606.63	1541.55	1585.75
MCU_011410-RA	emb|CDS40448.1|	dynactin subunit 3 [Echinococcus multilocularis]	IPR9991	Dynactin subunit 3			Yes	2050.76	1604.7	1930.4	1861.95
MCU_005599-RA	emb|CDS33581.1|	synaptosomal associated protein 29 [Hymenolepis microstoma]	IPR727	Target SNARE coiled-coil homology domain	K08509	SNAP29; synaptosomal-associated protein 29	Yes	1724.25	1604.16	1821.51	1716.64
MCU_005372-RA	ref|XP_024352900.1|	putative protein phosphatase [Echinococcus granulosus]	IPR222	PPM-type phosphatase, PPM-type phosphatase-like domain , Protein phosphatase 2C , PPM-type phosphatase-like domain superfamily	K17499	PPM1G, PP2CG; protein phosphatase 1G [EC:3.1.3.16]	Yes	1500.59	1600.64	1774.29	1625.17
MCU_012656-RA	ref|XP_024351891.1|	Phosphatidylinositol transfer protein beta isoform [Echinococcus granulosus]	IPR1666	Phosphatidylinositol transfer protein , START-like domain superfamily			Yes	1986.47	1599.24	2095.74	1893.82
MCU_006889-RA	emb|CDS16969.1|	splicing factor 3b subunit 1 [Echinococcus granulosus]	IPR11989	Armadillo-like helical , Splicing factor 3B subunit 1 , Armadillo-type fold , HEAT, Splicing factor 3B subunit 1-like	K12828	SF3B1, SAP155; splicing factor 3B subunit 1	Yes	1368.67	1596.22	1588.62	1517.84
MCU_008510-RA	ref|XP_013088524.1|	PREDICTED: protein DDI1 homolog 2-like isoform X2 [Biomphalaria glabrata]	IPR1913	Aspartic peptidase, Aspartic peptidase domain superfamily	K11885	DDI1; DNA damage-inducible protein 1	Yes	1599.75	1595.68	1291.72	1495.72
MCU_002971-RA	emb|CDS31889.1|	26S protease regulatory subunit 8 [Hymenolepis microstoma]	IPR3593	AAA+ ATPase domain , ATPase, ATPase, 26S proteasome regulatory subunit P45-like , Nucleic acid-binding, P-loop containing nucleoside triphosphate hydrolase , Proteasomal ATPase, AAA ATPase	K03066	PSMC5, RPT6; 26S proteasome regulatory subunit T6	Yes	1621.5	1592.97	1813.17	1675.88
MCU_003621-RA	emb|CDS23872.1|	microtubule associated protein [Echinococcus granulosus]					Yes	1447.25	1591.9	1840.07	1626.41
MCU_000793-RA	emb|CDS42788.1|	ubiquitin fold modifier 1 [Echinococcus multilocularis]	IPR5375	Ubiquitin-fold modifier 1 , Ubiquitin-like domain superfamily	K12162	UFM1; ubiquitin-fold modifier 1	Yes	2540.73	1591.88	1894.08	2008.9
MCU_006609-RA	emb|CDS36026.1|	pre mRNA splicing factor ATP dependent [Echinococcus multilocularis]	IPR165	Helicase, DNA/RNA helicase, Helicase-associated domain , DEAD/DEAH box helicase domain , DEAD-box helicase, Helicase superfamily 1/2, P-loop containing nucleoside triphosphate hydrolase , DHX15, Helicase associated domain (HA2)	K12820	DHX15, PRP43; pre-mRNA-splicing factor ATP-dependent RNA helicase DHX15/PRP43 [EC:3.6.4.13]	Yes	1433.15	1591.88	2291.37	1772.13
MCU_011817-RA	emb|CDS41238.1|	small nuclear ribonucleoprotein sm d3 [Echinococcus multilocularis]	IPR1163	Sm domain, LSM domain superfamily , Like-Sm (LSM) domain containing protein, Small nuclear ribonucleoprotein Sm D3 , Sm domain	K11088	SNRPD3, SMD3; small nuclear ribonucleoprotein D3	Yes	1855.77	1591.35	1765.27	1737.46
MCU_003169-RA	ref|XP_024347113.1|	Ubiquitin thioesterase [Echinococcus granulosus]	IPR3323	OTU domain , Ubiquitin thioesterase Otubain , Peptidase C65, Papain-like cysteine peptidase superfamily , Peptidase C65, Peptidase C65	K09602	OTUB1; ubiquitin thioesterase protein OTUB1 [EC:3.4.19.12]	Yes	1658.61	1585.22	1492.01	1578.61
MCU_002555-RA	emb|CDS37020.1|	coatomer subunit alpha [Echinococcus multilocularis]	IPR168	WD40 repeat , Coatomer, Coatomer, WD40/YVTN repeat-like-containing domain superfamily , Coatomer subunit alpha , WD40 repeat, G-protein beta WD-40 repeat , WD40-repeat-containing domain superfamily , Coatomer subunit alpha	K05236	COPA, RET1; coatomer subunit alpha	Yes	1353.74	1584.17	1314.27	1417.4
MCU_008696-RA	ref|XP_024352984.1|	Ubiquitin-conjugating enzyme E2 variant 2 [Echinococcus granulosus]	IPR68	Ubiquitin-conjugating enzyme E2 , Ubiquitin-conjugating enzyme/RWD-like	K10704	UBE2V; ubiquitin-conjugating enzyme E2 variant	Yes	1577.66	1582.64	1453.02	1537.78
MCU_010789-RA	emb|CDS25962.1|	vacuolar ATP synthase subunit b [Hymenolepis microstoma]	IPR194	ATPase, ATPase, ATPase, ATPase, V-type ATP synthase regulatory subunit B/beta , P-loop containing nucleoside triphosphate hydrolase	K02147	ATPeV1B, ATP6B; V-type H+-transporting ATPase subunit B	Yes	1399.83	1580.4	1183.43	1387.89
MCU_009045-RB	emb|CDS20776.1|	protein hook 3 [Echinococcus granulosus]	IPR1715	Calponin homology domain , Hook, CH domain superfamily , HOOK	K16536	HOOK3; protein HOOK3	Yes	1516.83	1577.71	1909.2	1667.91
MCU_011594-RA	gb|RTG82019.1|	cysteine-S-conjugate beta-lyase [Schistosoma bovis]	IPR4839	Aminotransferase, Pyridoxal phosphate-dependent transferase, Pyridoxal phosphate-dependent transferase, Pyridoxal phosphate-dependent transferase	K00816	CCBL; kynurenine---oxoglutarate transaminase / cysteine-S-conjugate beta-lyase / glutamine---phenylpyruvate transaminase [EC:2.6.1.7 4.4.1.13 2.6.1.64]	Yes	934.347	1573.28	657.031	1054.89
MCU_002292-RA	emb|CDS17772.1|	fibrillin 2 [Echinococcus granulosus]	IPR152	EGF-type aspartate/asparagine hydroxylation site , EGF-like domain , EGF-like calcium-binding domain , Growth factor receptor cysteine-rich domain superfamily , EGF-like, EGF-like domain, TB domain , EGF-like calcium-binding, TGF-beta binding (TB) domain superfamily	K23342	FBN2_3; fibrillin 2/3	Yes	1593.62	1570.85	1667.88	1610.78
MCU_012377-RB	ref|XP_024354061.1|	2-oxoglutarate dehydrogenase [Echinococcus granulosus]	IPR117	Dehydrogenase, Transketolase-like, 2-oxoglutarate dehydrogenase E1 component , Thiamin diphosphate-binding fold , Multifunctional 2-oxoglutarate metabolism enzyme, 2-oxoglutarate dehydrogenase E1 component, Multifunctional 2-oxoglutarate metabolism enzyme	K00164	OGDH, sucA; 2-oxoglutarate dehydrogenase E1 component [EC:1.2.4.2]	Yes	1486.84	1570.43	1449.19	1502.15
MCU_009579-RB	emb|CDS40346.1|	U4:U6 small nuclear ribonucleoprotein Prp4 [Echinococcus multilocularis]	IPR168	WD40 repeat , Pre-mRNA processing factor 4 (PRP4)-like , WD40/YVTN repeat-like-containing domain superfamily , WD40 repeat, G-protein beta WD-40 repeat , PRP4-like superfamily , WD40-repeat-containing domain superfamily	K12662	PRPF4, PRP4; U4/U6 small nuclear ribonucleoprotein PRP4	Yes	1660.91	1569.85	1659.65	1630.14
MCU_000191-RA	emb|CDS35452.2|	glioma pathogenesis protein 1 [Echinococcus multilocularis]	IPR1444	CAP domain , CAP superfamily	K20412	PI16, CRISP9, CD364; peptidase inhibitor 16	Yes	2104.7	1569.69	862.411	1512.27
MCU_008452-RB	emb|CDS39950.1|	20S proteasome subunit alpha 6 [Echinococcus multilocularis]	IPR426	Proteasome alpha-subunit, Proteasome, Proteasome alpha-type subunit , Nucleophile aminohydrolases, Proteasome subunit alpha 1	K02725	PSMA1; 20S proteasome subunit alpha 6 [EC:3.4.25.1]	Yes	1730.02	1567.79	1376.68	1558.16
MCU_008956-RA	ref|XP_024350041.1|	Minor histocompatibility antigen H13 [Echinococcus granulosus]	IPR6639	Presenilin/signal peptide peptidase , Peptidase A22B	K09595	HM13; minor histocompatibility antigen H13 [EC:3.4.23.-]	Yes	1502.92	1560.7	1179.95	1414.52
MCU_002259-RA	emb|CDS35577.1|	mannosyl oligosaccharide glucosidase [Echinococcus multilocularis]	IPR4888	Glycoside hydrolase family 63 , Six-hairpin glycosidase superfamily , Six-hairpin glycosidase-like superfamily , Glycosyl hydrolase family 63, Glycosyl hydrolase family 63, Glycosyl hydrolase family 63	K01228	MOGS; mannosyl-oligosaccharide glucosidase [EC:3.2.1.106]	Yes	1540.83	1560.27	1772.59	1624.56
MCU_008274-RA	emb|CDS23611.1|	5 aminolevulinate synthase [Echinococcus granulosus]	IPR1917	Aminotransferase, Aminotransferase, Tetrapyrrole biosynthesis, Pyridoxal phosphate-dependent transferase, Pyridoxal phosphate-dependent transferase, Pyridoxal phosphate-dependent transferase	K00643	E2.3.1.37, ALAS; 5-aminolevulinate synthase [EC:2.3.1.37]	Yes	1542.84	1560.08	1489.7	1530.88
MCU_003419-RA	emb|CDS39914.1|	syntaxin 1a [Echinococcus multilocularis]	IPR727	Target SNARE coiled-coil homology domain , Syntaxin, Syntaxin/epimorphin, SNARE , Syntaxin	K04560	STX1A; syntaxin 1A	Yes	1542.51	1559.81	1460.15	1520.82
MCU_007962-RA	ref|XP_024350028.1|	Vacuolar protein sorting-associated protein 35 [Echinococcus granulosus]	IPR1163	Sm domain, LSM domain superfamily , Sm domain	K11086	SNRPB, SMB; small nuclear ribonucleoprotein B and B'	Yes	1868.61	1559.55	1632.17	1686.78
MCU_004127-RA	emb|CDS42386.1|	synaptotagmin 2 [Echinococcus multilocularis]	IPR8	C2 domain , C2 domain superfamily	K19902	SYT2; synaptotagmin-2	Yes	1772.64	1559	1157.82	1496.48
MCU_004218-RA	emb|CDS40093.1|	expressed conserved protein [Echinococcus multilocularis]					Yes	1940.02	1558.91	1749.5	1749.48
MCU_003994-RA	emb|CDS40847.1|	NADH dehydrogenase ubiquinone iron sulfur [Echinococcus multilocularis]	IPR1226	NADH-quinone oxidoreductase, 4Fe-4S ferredoxin-type, 4Fe-4S ferredoxin	K03941	NDUFS8; NADH dehydrogenase (ubiquinone) Fe-S protein 8 [EC:7.1.1.2]	Yes	1813.92	1558.46	1065.77	1479.38
MCU_006182-RB	ref|XP_024346983.1|	SNW domain-containing protein [Echinococcus granulosus]			K06063	SNW1, SKIIP, SKIP; SNW domain-containing protein 1	No	1407.98	1557.22	1831.78	1598.99
MCU_003056-RA	ref|XP_024351684.1|	26S proteasome non-ATPase regulatory subunit 7 [Echinococcus granulosus]	IPR555	JAB1/MPN/MOV34 metalloenzyme domain , EIF3F/CSN6-like, 26S Proteasome non-ATPase regulatory subunit 7/8 , MPN domain	K03038	PSMD7, RPN8; 26S proteasome regulatory subunit N8	Yes	2182.38	1556.97	1638.12	1792.49
MCU_000912-RA	emb|CDS41018.1|	F type H+ transporting ATPase subunit e [Echinococcus multilocularis]	IPR8386	ATP synthase			Yes	1848.19	1553	1321.01	1574.07
MCU_005210-RB	emb|CDS35786.1|	neural Wiskott Aldrich syndrome protein [Echinococcus multilocularis]	IPR95	CRIB domain , WH1/EVH1 domain , PH-like domain superfamily , CRIB domain superfamily			Yes	1477.31	1548.59	1292.91	1439.6
MCU_000352-RA	ref|XP_024349239.1|	Serine incorporator 3 [Echinococcus granulosus]	IPR516	Serine incorporator/TMS membrane protein	K23544	SERINC1_3; serine incorporator 1/3	Yes	1433.68	1547.68	1565.42	1515.59
MCU_011281-RA	emb|CDS24828.1|	eukaryotic translation initiation factor 3 [Echinococcus granulosus]	IPR168	WD40 repeat , WD40/YVTN repeat-like-containing domain superfamily , WD40 repeat, Eukaryotic translation initiation factor 3 subunit I , WD40-repeat-containing domain superfamily	K03246	EIF3I; translation initiation factor 3 subunit I	Yes	1461.89	1547.4	1568.2	1525.83
MCU_001284-RA	ref|NP_588162.1|	ubiquitin-conjugating enzyme Mms2 [Schizosaccharomyces pombe]	IPR68	Ubiquitin-conjugating enzyme E2 , Ubiquitin-conjugating enzyme/RWD-like	K10704	UBE2V; ubiquitin-conjugating enzyme E2 variant	Yes	1948.34	1546.73	1314.39	1603.15
MCU_004242-RB	emb|CDS21280.1|	glycosylphosphatidylinositol anchor attachment 1 [Echinococcus granulosus]	IPR7246	GPI transamidase component Gaa1	K05289	GAA1; GPI-anchor transamidase subunit GAA1	Yes	1453.99	1542.96	1075.67	1357.54
MCU_010497-RA	emb|CDS43566.1|	glycosyltransferase domain containing protein [Echinococcus multilocularis]					No	1535.17	1541.27	1349.92	1475.45
MCU_004216-RA	emb|CDS15260.1|	insulin degrading enzyme [Echinococcus granulosus]	IPR1431	Peptidase M16, Peptidase M16, Metalloenzyme, Peptidase M16, Peptidase M16	K01408	IDE, ide; insulysin [EC:3.4.24.56]	Yes	1176.92	1537.67	717.798	1144.13
MCU_003247-RA	emb|CDS26423.1|	Actin protein 2:3 complex subunit 5 [Hymenolepis microstoma]	IPR6789	Actin-related protein 2/3 complex subunit 5 , Actin-related protein 2/3 complex subunit 5 superfamily	K05754	ARPC5; actin related protein 2/3 complex, subunit 5	Yes	1826.27	1534.56	1280.54	1547.12
MCU_006120-RA	ref|XP_024352374.1|	Four and a half LIM domains-containing protein [Echinococcus granulosus]	IPR1781	Zinc finger			Yes	1529.16	1534.47	1462.15	1508.6
MCU_007602-RB							Yes	1715.39	1534.09	1447.89	1565.79
MCU_008928-RB	emb|CDS17363.1|	tRNA uracil 5 methyltransferase A [Echinococcus granulosus]	IPR54	RNA recognition motif domain , (Uracil-5)-methyltransferase family , Nucleotide-binding alpha-beta plait domain superfamily , S-adenosyl-L-methionine-dependent methyltransferase superfamily , RNA-binding domain superfamily , tRNA (uracil(54)-C(5))-methyltransferase	K15332	TRMT2A; tRNA (uracil-5-)-methyltransferase [EC:2.1.1.-]	Yes	1686.28	1532.18	2581.85	1933.43
MCU_001856-RA	ref|XP_024346349.1|	Dolichyl-diphosphooligosaccharide--protein glycosyltransferase subunit STT3B [Echinococcus granulosus]	IPR3674	Oligosaccharyl transferase, Oligosaccharyl transferase STT3, STT3/PglB/AglB	K07151	STT3; dolichyl-diphosphooligosaccharide---protein glycosyltransferase [EC:2.4.99.18]	Yes	1428.44	1531.14	1305.6	1421.72
MCU_002631-RA	emb|CDS42532.1|	translocon associated protein subunit beta [Echinococcus multilocularis]			K13250	SSR2; translocon-associated protein subunit beta	Yes	1696.73	1525.86	1367.36	1529.98
MCU_007765-RA	emb|CDS39654.1|	calpain [Echinococcus multilocularis]					No	3925.14	1525.8	504.189	1985.04
MCU_002161-RA	emb|CDS42207.1|	IQ calmodulin binding region [Echinococcus multilocularis]					No	1431	1525.48	1162.09	1372.86
MCU_003404-RB	emb|CDS36664.1|	sorting nexin 6 [Echinococcus multilocularis]	IPR1683	Phox homology , Sorting nexin-5/6/32 , Sorting nexin/Vps5-like, AH/BAR domain superfamily , PX domain superfamily	K17920	SNX5_6_32; sorting nexin-5/6/32	Yes	1414.12	1524.58	1573.32	1504.01
MCU_006282-RC	emb|CDS26700.1|	protein lin 7 B [Hymenolepis microstoma]	IPR1478	PDZ domain , L27 domain , L27 domain, Protein lin-7 , PDZ superfamily , L27 domain superfamily	K19931	LIN7; protein lin-7	Yes	2078.52	1521.37	1653.38	1751.09
MCU_007284-RA	emb|CDS26800.1|	annexin [Hymenolepis microstoma]	IPR1464	Annexin , Annexin repeat , Annexin superfamily	K17095	ANXA7_11; annexin A7/11	Yes	1692.36	1520.53	1535.61	1582.83
MCU_011450-RA	emb|CDS27099.1|	CD36 class B scavenger receptor [Hymenolepis microstoma]	IPR2159	CD36 family , Lysosome membrane protein II	K12384	SCARB2, LIMP2, CD36L2; lysosome membrane protein 2	Yes	1394.01	1519.43	1985.97	1633.14
MCU_002205-RB	emb|CDS20187.1|	glucan 14 alpha branching enzyme 1 [Echinococcus granulosus]	IPR4193	Glycoside hydrolase, Glycosyl hydrolase, Alpha-amylase/branching enzyme, Glycosyl hydrolase, Immunoglobulin-like fold , Immunoglobulin E-set , Glycoside hydrolase superfamily , 1	K00700	GBE1, glgB; 1,4-alpha-glucan branching enzyme [EC:2.4.1.18]	Yes	1213.93	1519.21	1461.79	1398.31
MCU_000144-RA	emb|CDS17533.1|	DDRGK domain containing protein 1 [Echinococcus granulosus]	IPR19153	DDRGK domain containing protein , Winged helix-like DNA-binding domain superfamily , Winged helix DNA-binding domain superfamily	K23344	DDRGK1; DDRGK domain-containing protein 1	Yes	1734.41	1517.4	1816.82	1689.54
MCU_003011-RA	emb|CDS17048.1|	V type proton ATPase subunit C 1 A [Echinococcus granulosus]	IPR497	ATPase, Vacuolar ATP synthase subunit C superfamily	K02148	ATPeV1C, ATP6C; V-type H+-transporting ATPase subunit C	Yes	1930.54	1515.39	1442.6	1629.51
MCU_006696-RB	ref|XP_024351714.1|	WW domain-binding protein [Echinococcus granulosus]	IPR4182	GRAM domain , WW domain-binding protein 2-like	K22524	WBP2; WW domain-binding protein 2	Yes	1596.4	1514.87	1876.6	1662.62
MCU_002435-RA	ref|XP_024353518.1|	Splicing factor U2AF subunit [Echinococcus granulosus]	IPR54	RNA recognition motif domain , RNA recognition motif domain, U2 snRNP auxilliary factor, Nucleotide-binding alpha-beta plait domain superfamily , RNA-binding domain superfamily	K12837	U2AF2; splicing factor U2AF 65 kDa subunit	Yes	1431.62	1510.83	1545.25	1495.9
MCU_010746-RA	emb|CDS30520.1|	cysteine and histidine rich domain containing protein [Hymenolepis microstoma]	IPR751	CHORD domain , CS domain , HSP20-like chaperone	K16729	CHORDC1, CHP1; cysteine and histidine-rich domain-containing protein	Yes	1396.71	1510.29	1383.31	1430.1
MCU_011470-RA	ref|XP_024355105.1|	Synaptotagmin-14 [Echinococcus granulosus]	IPR8	C2 domain , C2 domain superfamily , Synaptotagmin-14/14L/16	K19328	SYT14_16; synaptotagmin-14/16	Yes	1550.62	1510.04	1045.71	1368.79
MCU_006815-RA	ref|XP_024350812.1|	Heterogeneous nuclear ribonucleoproteins A2/B1 [Echinococcus granulosus]	IPR54	RNA recognition motif domain , Nucleotide-binding alpha-beta plait domain superfamily , RNA-binding domain superfamily			Yes	1686.71	1507.66	1851.76	1682.04
MCOS_0000522901-mRNA-1	ref|XP_024355367.1|	integral membrane protein [Echinococcus granulosus]	IPR18499	Tetraspanin/Peripherin	K06497	CD63, MLA1, TSPAN30; CD63 antigen	Yes	1467.37	1506.9	2441.07	1805.11
MCU_007527-RA	emb|CDS16026.1|	H:Cl exchange transporter 3 [Echinococcus granulosus]	IPR644	CBS domain , Chloride channel, Chloride channel, CBS domain superfamily	K05012	CLCN3_4_5; chloride channel 3/4/5	Yes	1399.91	1506.76	2064.75	1657.14
MCU_010047-RA	emb|CDS41792.1|	dynein light chain [Echinococcus multilocularis]	IPR1372	Dynein light chain, Dynein light chain superfamily	K10418	DYNLL; dynein light chain LC8-type	Yes	2106.73	1504.3	1111.32	1574.11
MCU_012264-RB	emb|CDS36136.1|	Signal transducing adaptor molecule [Echinococcus multilocularis]	IPR1452	SH3 domain , VHS domain , Ubiquitin interacting motif , ENTH/VHS , SH3-like domain superfamily	K04705	STAM; signal transducing adaptor molecule	Yes	1734.78	1503.89	1894.64	1711.1
MCU_010158-RA	ref|XP_024352044.1|	Ubiquitin-fold modifier-conjugating enzyme [Echinococcus granulosus]	IPR1486	Ubiquitin-fold modifier-conjugating enzyme 1 , Ubiquitin-conjugating enzyme/RWD-like	K12165	UFC1; ufm1-conjugating enzyme 1	Yes	2170.36	1503.58	1653.64	1775.86
MCU_002700-RA	ref|XP_024356100.1|	putative NADH dehydrogenase [ubiquinone] 1 alpha subcomplex subunit [Echinococcus granulosus]	IPR7763	NADH dehydrogenase [ubiquinone] 1 alpha subcomplex subunit 12	K11352	NDUFA12; NADH dehydrogenase (ubiquinone) 1 alpha subcomplex subunit 12	Yes	2222.59	1500.45	1668.4	1797.15
MCU_003141-RA	ref|XP_024348753.1|	SH3 domain-binding glutamic acid-rich protein [Echinococcus granulosus]	IPR6993	SH3-binding, Thioredoxin-like superfamily			Yes	1582.3	1497.27	1150.67	1410.08
MCU_003367-RA	emb|CDS21613.1|	aldo keto reductase [Echinococcus granulosus]	IPR1817	Aldo/keto reductase, Aldo-keto reductase , NADP-dependent oxidoreductase domain , NADP-dependent oxidoreductase domain superfamily	K00011	AKR1B; aldehyde reductase [EC:1.1.1.21]	Yes	1573.87	1493.85	1141.22	1402.98
MCU_001172-RA	emb|CDS40484.1|	Heterolocus tagous nuclear ribonucleoprotein A1 [Echinococcus multilocularis]	IPR54	RNA recognition motif domain , Nucleotide-binding alpha-beta plait domain superfamily , RNA-binding domain superfamily			Yes	1429.36	1493.61	1343.94	1422.31
MCU_007569-RA	emb|CDS39862.1|	O glycosyltransferase [Echinococcus multilocularis]			K09667	OGT; protein O-GlcNAc transferase [EC:2.4.1.255]	No	1230.45	1492.68	1094.25	1272.46
MCU_010042-RA	emb|CDS22397.1|	thioredoxin mitochondrial [Echinococcus granulosus]	IPR5746	Thioredoxin , Thioredoxin domain , Thioredoxin, Thioredoxin-like superfamily	K03671	trxA; thioredoxin 1	Yes	1898.4	1490.72	1134.42	1507.85
MCU_004139-RA	ref|XP_024354458.1|	26S protease regulatory subunit 6B [Echinococcus granulosus]	IPR3593	AAA+ ATPase domain , ATPase, ATPase, 26S proteasome regulatory subunit P45-like , Nucleic acid-binding, P-loop containing nucleoside triphosphate hydrolase , Proteasomal ATPase, AAA ATPase	K03063	PSMC4, RPT3; 26S proteasome regulatory subunit T3	Yes	1545.67	1488.65	1761.81	1598.71
MCU_004056-RB	ref|XP_024350658.1|	Putative deoxyribose-phosphate aldolase [Echinococcus granulosus]	IPR2915	DeoC/FbaB/LacD aldolase , Deoxyribose-phosphate aldolase , Aldolase-type TIM barrel	K01619	deoC, DERA; deoxyribose-phosphate aldolase [EC:4.1.2.4]	Yes	1436.78	1486.73	879.528	1267.68
MCU_001417-RA	emb|VUZ42802.1|	unnamed protein product [Hymenolepis diminuta]	IPR11935	Conserved hypothetical protein CHP02231 , Domain of unknown function DUF4140 , Domain of unknown function DUF4139			Yes	1361.21	1484.32	1300.61	1382.05
MCU_008650-RA	ref|XP_024352042.1|	RNA-binding protein 8A [Echinococcus granulosus]	IPR54	RNA recognition motif domain , RNA-binding motif protein 8 , Nucleotide-binding alpha-beta plait domain superfamily , RBM8, RNA-binding domain superfamily	K12876	RBM8A, Y14; RNA-binding protein 8A	Yes	1774.57	1481.88	1514.04	1590.16
MCU_006306-RA	emb|CDS43505.1|	SH3 and multiple ankyrin repeat domains protein [Echinococcus multilocularis]	IPR1478	PDZ domain , Ankyrin repeat , PDZ superfamily , Ankyrin repeat-containing domain superfamily	K15009	SHANK; SH3 and multiple ankyrin repeat domains protein	Yes	1331.19	1481.83	1574.7	1462.57
MCU_002801-RA	ref|XP_024352832.1|	RNA-binding protein 25 [Echinococcus granulosus]	IPR54	RNA recognition motif domain , PWI domain , Nucleotide-binding alpha-beta plait domain superfamily , RBM25, RNA-binding domain superfamily , PWI domain superfamily	K12822	RBM25, S164; RNA-binding protein 25	Yes	1325.7	1481	1146.25	1317.65
MCOS_0000365701-mRNA-1	ref|XP_012793763.1|	60S ribosomal protein L29, partial [Schistosoma haematobium]	IPR2673	Ribosomal protein L29e	K02905	RP-L29e, RPL29; large subunit ribosomal protein L29e	Yes	2159.18	1480.46	1645.45	1761.69
MCU_001890-RA	emb|CDS35810.1|	stromal cell derived factor 2 [Echinococcus multilocularis]	IPR1693	MIR motif , Mir domain superfamily			Yes	1674.82	1480.25	1371.61	1508.9
MCU_014525-RA	emb|CDS39887.1|	fatty acid amide hydrolase 1 [Echinococcus multilocularis]	IPR23631	Amidase signature domain , Amidase signature (AS) superfamily	K15528	FAAH; fatty acid amide hydrolase [EC:3.5.1.99]	Yes	1415.57	1480.22	1878.04	1591.27
MCU_004658-RB	emb|VDD81872.1|	unnamed protein product [Mesocestoides corti]					No	1007.67	1477.96	1097.11	1194.25
MCU_010082-RA	emb|CDS19774.1|	homocysteine responsive endoplasmic [Echinococcus granulosus]					No	1296.15	1477.73	1539.87	1437.92
MCU_004203-RA	ref|XP_024355596.1|	Abl interactor [Echinococcus granulosus]	IPR1452	SH3 domain , Abl-interactor, ABI gene family member 3, ABI family , SH3-like domain superfamily	K05751	ABI2; abl interactor 2	Yes	1457.78	1477.61	1878.33	1604.57
MCU_004776-RA	emb|CDS18095.1|	Engulfment and cell motility protein 2 [Echinococcus granulosus]					No	1597.84	1477.16	1148.14	1407.71
MCU_006036-RA	ref|XP_024351018.1|	Corepressor interacting with RBPJ [Echinococcus granulosus]			K06066	CIR; CBF1 interacting corepressor	No	1896.39	1475.94	1489.78	1620.7
MCU_005941-RA	emb|CDS30405.1|	GDP L fucose synthase [Hymenolepis microstoma]	IPR159	NAD-dependent epimerase/dehydratase , GDP-L-fucose synthase/GDP-L-colitose synthase , NAD(P)-binding domain superfamily	K02377	TSTA3, fcl; GDP-L-fucose synthase [EC:1.1.1.271]	Yes	1356.18	1475.69	1721.76	1517.88
MCU_000369-RA	emb|CDS43776.1|	sulfide:quinone oxidoreductase [Echinococcus multilocularis]	IPR1594	Sulphide quinone-reductase , FAD/NAD(P)-binding domain , FAD/NAD(P)-binding domain superfamily	K22470	SQOR; eukaryotic sulfide quinone oxidoreductase [EC:1.8.5.8]	Yes	1708.57	1474.75	1973.7	1719.01
MCU_001785-RB	ref|XP_024352211.1|	Protein cornichon [Echinococcus granulosus]	IPR3377	Cornichon	K20368	CNIH, ERV14; protein cornichon	Yes	2011.66	1474.65	1619.81	1702.04
MCU_002972-RA	emb|CDS22729.1|	CCR4 NOT transcription complex subunit 7 [Echinococcus granulosus]			K12581	CNOT7_8, CAF1, POP2; CCR4-NOT transcription complex subunit 7/8	No	1108.45	1474.09	857.04	1146.52
MCU_002564-RA	emb|CDS18975.1|	Rho GTPase activating protein 1 [Echinococcus granulosus]	IPR198	Rho GTPase-activating protein domain , CRAL-TRIO lipid binding domain , Rho GTPase activation protein , CRAL-TRIO lipid binding domain superfamily			Yes	1409.11	1473.93	1595.5	1492.85
MCU_011052-RA	emb|CDS26845.1|	C Jun amino terminal kinase interacting protein [Hymenolepis microstoma]			K03661	ATPeV0B, ATP6F; V-type H+-transporting ATPase 21kDa proteolipid subunit	No	1586.92	1473.09	1736.01	1598.67
MCOS_0000045001-mRNA-1	emb|VDD74448.1|	unnamed protein product [Mesocestoides corti]	IPR248	EF-hand domain , EF-hand domain pair , EF-Hand 1	K02183	CALM; calmodulin	Yes	2662.71	1472.95	1912.53	2016.06
MCOS_0000088201-mRNA-1	emb|CDS36918.1|	ribosome associated membrane protein 4 [Echinococcus multilocularis]					No	2295.55	1472.76	2479.18	2082.5
MCU_011595-RA	gb|TNN16642.1|	Kynurenine--oxoglutarate transaminase 3 [Schistosoma japonicum]	IPR4839	Aminotransferase, Pyridoxal phosphate-dependent transferase, Pyridoxal phosphate-dependent transferase, Pyridoxal phosphate-dependent transferase	K00816	CCBL; kynurenine---oxoglutarate transaminase / cysteine-S-conjugate beta-lyase / glutamine---phenylpyruvate transaminase [EC:2.6.1.7 4.4.1.13 2.6.1.64]	Yes	1262.04	1470.1	1157.03	1296.39
MCU_008299-RA	ref|XP_024349082.1|	Carbonic anhydrase [Echinococcus granulosus]	IPR1148	Alpha carbonic anhydrase domain , Carbonic anhydrase, Carbonic anhydrase, Alpha carbonic anhydrase domain superfamily	K18245	CA2; carbonic anhydrase 2 [EC:4.2.1.1]	Yes	1609.1	1469.44	1116.43	1398.32
MCU_011628-RA	ref|XP_024354606.1|	Homeobox protein extradenticle [Echinococcus granulosus]					No	1555.29	1469.23	2004.2	1676.24
MCU_005768-RA	emb|CDS20822.1|	ezrin [Echinococcus granulosus]	IPR299	FERM domain , Ezrin/radixin/moesin-like , Ezrin/radixin/moesin , PH-like domain superfamily , FERM/acyl-CoA-binding protein superfamily , FERM, FERM central domain , Band 4.1 domain , FERM superfamily	K05762	RDX; radixin	Yes	1348.11	1466.36	1541.45	1451.97
MCU_006984-RC	emb|CUT98923.1|	titin [Echinococcus multilocularis]			K12567	TTN; titin [EC:2.7.11.1]	No	1169.9	1465.03	1070.51	1235.15
MCU_000549-RA	emb|CDI97191.1|	ubiquitin carboxyl terminal hydrolase 5 [Echinococcus multilocularis]	IPR1394	Peptidase C19, Zinc finger, UBA-like superfamily , Zinc finger, Ubiquitin-associated domain , Ubiquitinyl hydrolase , Ubiquitin specific protease, Ubiquitin specific protease domain , Deubiquitinating enzyme 14, Papain-like cysteine peptidase superfamily , Ubiquitinyl hydrolase	K11836	USP5_13, UBP14; ubiquitin carboxyl-terminal hydrolase 5/13 [EC:3.4.19.12]	Yes	1508.04	1463.55	1222.51	1398.04
MCU_008930-RA	emb|CDS42403.1|	e3 ubiquitin protein ligase siah1 [Echinococcus multilocularis]			K08742	SIAH2; E3 ubiquitin-protein ligase SIAH2 [EC:2.3.2.27]	No	1447.34	1463.28	1593.5	1501.37
MCU_004633-RA	emb|CDS39626.1|	neutral alpha glucosidase AB [Echinococcus multilocularis]	IPR322	Glycoside hydrolase family 31, Galactose mutarotase-like domain superfamily , Glycosyl hydrolase, Glycoside hydrolase superfamily , Glycoside hydrolase family 31, Glycosyl hydrolase family 31	K05546	GANAB; mannosyl-oligosaccharide alpha-1,3-glucosidase [EC:3.2.1.207]	Yes	1385.26	1460.93	1440.1	1428.76
MCU_003499-RA	emb|CDS20503.1|	FAR 17a AIG1 protein [Echinococcus granulosus]	IPR6838	ADTRP/AIG1			Yes	1305.27	1459.01	946.073	1236.78
MCU_009702-RA	emb|VDD83715.1|	unnamed protein product [Mesocestoides corti]	IPR2347	Short-chain dehydrogenase/reductase SDR , Short-chain dehydrogenase/reductase, NAD(P)-binding domain superfamily			Yes	1469.52	1458.54	1361.63	1429.9
MCU_003942-RA	ref|XP_024351281.1|	integral membrane protein [Echinococcus granulosus]	IPR31	Tetraspanin, Tetraspanin, Tetraspanin/Peripherin , Tetraspanin	K06497	CD63, MLA1, TSPAN30; CD63 antigen	Yes	1469.24	1457.58	2243.46	1723.43
MCOS_0000763501-mRNA-1	ref|XP_024350847.1|	V-type proton ATPase subunit F [Echinococcus granulosus]			K02151	ATPeV1F, ATP6S14; V-type H+-transporting ATPase subunit F	No	2241.93	1456.94	2091.24	1930.03
MCU_000438-RB	emb|CDS21793.1|	Coatomer subunit gamma [Echinococcus granulosus]	IPR2553	Clathrin/coatomer adaptor, Coatomer/calthrin adaptor appendage, Armadillo-like helical , TBP domain superfamily , Coatomer, Clathrin adaptor, Armadillo-type fold , Coatomer gamma subunit , Coatomer subunit gamma, Coatomer	K17267	COPG; coatomer subunit gamma	Yes	1418.61	1453.8	1539.38	1470.6
MCU_003018-RD	ref|XP_024353427.1|	Thioredoxin domain-containing protein [Echinococcus granulosus]	IPR1357	Thioredoxin domain-containing protein 17-like domain , Thioredoxin-like superfamily , Thioredoxin domain-containing protein 17-like			Yes	1408.54	1449.82	1344.13	1400.83
MCU_004448-RA	emb|CDI97465.1|	RILP protein 1 [Echinococcus multilocularis]					No	1837.64	1449.76	1182.61	1490
MCU_001810-RB	emb|CDS35968.1|	STE20 serine:threonine protein kinase [Echinococcus multilocularis]	IPR719	Protein kinase domain , Serine/threonine-protein kinase, Protein kinase-like domain superfamily , Protein kinase			Yes	1301.37	1448.25	1865.2	1538.28
MCU_002496-RD	ref|XP_024355729.1|	F42C5.9 protein [Echinococcus granulosus]	IPR4	Actin family , ATPase			Yes	1352.89	1442.9	1397.78	1397.86
MCU_006300-RA	emb|CDS41629.1|	SPONdin extracellular matrix glycoprotein [Echinococcus multilocularis]	IPR884	Thrombospondin type-1 (TSP1) repeat , Pancreatic trypsin inhibitor Kunitz domain , Spondin, Proteinase inhibitor I2, Thrombospondin type-1 (TSP1) repeat superfamily , Pancreatic trypsin inhibitor Kunitz domain superfamily , Spondin	K24427	SPON1; spondin-1	Yes	1407.54	1442.18	849.863	1233.19
MCU_011025-RA	emb|CDS24768.1|	large subunit ribosomal protein 6 [Echinococcus granulosus]	IPR915	Large ribosomal subunit protein eL6 , EF-hand domain , Translation protein SH3-like domain superfamily , EF-hand domain pair , Large ribosomal subunit protein uL2, Large ribosomal subunit protein eL6	K02934	RP-L6e, RPL6; large subunit ribosomal protein L6e	Yes	1248.71	1438.8	1274.1	1320.54
MCU_000498-RA	emb|CDS16551.1|	transmembrane emp24 domain containing protein [Echinococcus granulosus]					Yes	1384.98	1438.67	1234.12	1352.59
MCU_005515-RA	emb|CDS33687.1|	iron dependent peroxidase [Hymenolepis microstoma]	IPR6314	Dyp-type peroxidase , Dimeric alpha-beta barrel , Dyp-type peroxidase, Dyp-type peroxidase			Yes	1368.93	1437.39	1201.48	1335.93
MCU_010513-RA	emb|CDS37653.1|	phenylalanyl tRNA synthetase beta chain [Echinococcus multilocularis]	IPR4531	Phenylalanyl-tRNA synthetase, B3/B4 tRNA-binding domain , tRNA synthetase, Putative DNA-binding domain superfamily , Phenylalanyl-tRNA synthetase-like, Phenylalanyl tRNA synthetase beta chain, Phenylalanine-tRNA ligase, Class II Aminoacyl-tRNA synthetase/Biotinyl protein ligase (BPL) and lipoyl protein ligase (LPL)	K01890	FARSB, pheT; phenylalanyl-tRNA synthetase beta chain [EC:6.1.1.20]	Yes	1220.34	1437.38	1560.61	1406.11
MCU_007543-RA	ref|XP_024354192.1|	Lissencephaly-1 B [Echinococcus granulosus]	IPR168	WD40 repeat , LIS1 homology motif , WD40/YVTN repeat-like-containing domain superfamily , Dynein regulator LIS1 , WD40 repeat, G-protein beta WD-40 repeat , WD40-repeat-containing domain superfamily , 01.11.2001 0:00:00	K16794	PAFAH1B1, LIS1; platelet-activating factor acetylhydrolase IB subunit alpha	Yes	1261.99	1435.4	1388.07	1361.82
MCU_009814-RA	emb|CDS21305.1|	lysosomal protective protein [Echinococcus granulosus]	IPR1563	Peptidase S10, Serine carboxypeptidase, Alpha/Beta hydrolase fold , Serine carboxypeptidases	K13289	CTSA, CPY; cathepsin A (carboxypeptidase C) [EC:3.4.16.5]	Yes	1198.14	1435.27	2520.52	1717.98
MCU_007519-RA							Yes	1516.57	1435.22	457.165	1136.32
MCU_008948-RA	emb|CDS19167.1|	long chain fatty acid coenzyme A ligase 5 [Echinococcus granulosus]	IPR873	AMP-dependent synthetase/ligase domain , ANL	K01897	ACSL, fadD; long-chain acyl-CoA synthetase [EC:6.2.1.3]	Yes	1332.56	1431.22	1067.28	1277.02
MCU_006910-RA	emb|CDS40259.1|	ubiquitin [Echinococcus multilocularis]	IPR626	Ubiquitin-like domain , Ubiquilin , Rad60/SUMO-like domain , Ubiquitin-like domain superfamily			Yes	1510.32	1430.29	1197.67	1379.43
MCU_001113-RA	emb|CDS30903.1|	NADH dehydrogenase (ubiquinone) iron sulfur [Hymenolepis microstoma]	IPR6137	NADH:ubiquinone oxidoreductase-like, NADH-ubiquinone oxidoreductase	K03940	NDUFS7; NADH dehydrogenase (ubiquinone) Fe-S protein 7 [EC:7.1.1.2]	Yes	1475.31	1429.92	1374.24	1426.49
MCU_002860-RA	emb|VDD74431.1|	unnamed protein product [Mesocestoides corti]	IPR186	Small GTPase , Small GTP-binding protein domain , P-loop containing nucleoside triphosphate hydrolase	K07910	RAB18; Ras-related protein Rab-18	Yes	1482.53	1429.6	1410.1	1440.74
MCOS_0000109901-mRNA-1	emb|VDD75097.1|	unnamed protein product [Mesocestoides corti]	IPR248	EF-hand domain , EF-hand domain pair	K12751	MYL6; myosin light chain 6	Yes	1637.23	1429.6	1217.41	1428.08
MCU_006202-RA	ref|XP_024351200.1|	Eukaryotic translation initiation factor 3 subunit D [Echinococcus granulosus]	IPR7783	Eukaryotic translation initiation factor 3 subunit D	K03251	EIF3D; translation initiation factor 3 subunit D	Yes	1333.38	1428.66	1497.78	1419.94
MCU_011608-RB	emb|CDS19326.1|	nucleolin [Echinococcus granulosus]					No	1785.34	1428.26	1596.79	1603.46
MCU_002190-RA	emb|CDS21691.1|	wd40 repeat [Echinococcus granulosus]			K17601	WDR81; WD repeat-containing protein 81	No	2138.14	1427.47	2320.96	1962.19
MCOS_0000431001-mRNA-1	emb|VDD78308.1|	unnamed protein product [Mesocestoides corti]					Yes	2221.05	1426.47	1613.43	1753.65
MCU_011608-RA	emb|CDS19326.1|	nucleolin [Echinococcus granulosus]					No	1555.1	1425.44	1786.61	1589.05
MCU_005532-RB	emb|CDS23536.1|	septin 10 [Echinococcus granulosus]	IPR16491	Septin , P-loop containing nucleoside triphosphate hydrolase , Septin-type guanine nucleotide-binding (G) domain	K16939	SEPT6_8_11; septin 6/8/11	Yes	1466.04	1423.93	1547.11	1479.03
MCU_007897-RC	emb|CDS36791.1|	26S proteasome regulatory subunit S3 [Echinococcus multilocularis]	IPR717	Proteasome component (PCI) domain , Tetratricopeptide-like helical domain superfamily , 26S proteasome regulatory subunit, Winged helix DNA-binding domain superfamily	K03033	PSMD3, RPN3; 26S proteasome regulatory subunit N3	Yes	1561.79	1422.59	1438.78	1474.39
MCU_003205-RA	emb|CDS27814.1|	abhydrolase domain containing 3 [Hymenolepis microstoma]	IPR73	Alpha/beta hydrolase fold-1 , AB hydrolase 4, AB hydrolase 4 family , Alpha/Beta hydrolase fold	K13696	ABHD1_3; abhydrolase domain-containing protein 1/3	Yes	1676.52	1421.33	1076.13	1391.33
MCU_002811-RA	emb|CDS19500.1|	protein mago nashi [Echinococcus granulosus]	IPR423	Mago nashi protein , Mago nashi superfamily	K12877	MAGOH; protein mago nashi	Yes	2197.23	1420.65	1680.66	1766.18
MCU_007792-RB	ref|XP_024348283.1|	Calpain-B [Echinococcus granulosus]	IPR169	Cysteine peptidase, Peptidase C2, EF-hand domain , EF-hand domain pair , EF-Hand 1, Peptidase C2, Peptidase C2, Peptidase C2, Calpain subdomain III , Calpain large subunit, Papain-like cysteine peptidase superfamily	K08585	CAPNN; calpain, invertebrate [EC:3.4.22.-]	Yes	1420.36	1419.86	1237.71	1359.31
MCU_014704-RA	ref|XP_024348315.1|	Sodium/potassium-transporting ATPase subunit alpha [Echinococcus granulosus]			K01539	ATP1A; sodium/potassium-transporting ATPase subunit alpha [EC:7.2.2.13]	No	1216.02	1419.28	1154.63	1263.31
MCU_006238-RA	emb|CDS30337.1|	dynein light chain [Hymenolepis microstoma]	IPR1372	Dynein light chain, Dynein light chain superfamily	K10418	DYNLL; dynein light chain LC8-type	Yes	1908.64	1417.74	785.571	1370.65
MCU_003138-RA	emb|CDS18785.1|	oxalate:formate antiporter [Echinococcus granulosus]	IPR1171	Major facilitator superfamily , Major facilitator superfamily domain , MFS transporter superfamily			Yes	1168.32	1416.11	687.782	1090.74
MCU_006041-RA	ref|XP_024349177.1|	Lysosomal aspartic protease [Echinococcus granulosus]	IPR1461	Aspartic peptidase A1 family , Aspartic peptidase, Aspartic peptidase domain superfamily , Peptidase family A1 domain	K01379	CTSD; cathepsin D [EC:3.4.23.5]	Yes	1420.42	1415.65	1908.02	1581.36
MCU_001757-RB	emb|CDS17662.1|	nucleosome assembly protein [Echinococcus granulosus]			K11279	NAP1L1, NRP; nucleosome assembly protein 1-like 1	No	1702.23	1413.11	1810.99	1642.11
MCU_009991-RC	ref|XP_024349202.1|	Ubiquilin-1 [Echinococcus granulosus]	IPR626	Ubiquitin-like domain , Heat shock chaperonin-binding , UBA-like superfamily , Ubiquilin , Ubiquitin-associated domain , Ubiquitin-like domain superfamily	K04523	UBQLN, DSK2; ubiquilin	Yes	1279.68	1413.07	1062.82	1251.86
MCU_006856-RA	emb|CAC18545.1|	putative high mobility group-like nuclear protein 2 [Echinococcus multilocularis]	IPR437	Large ribosomal subunit protein eL8-like, Ribosomal protein eL8/eL30/eS12/Gadd45 , Ribosomal protein eL8/Nhp2 family , Ribosomal protein eL30-like superfamily	K12845	SNU13, NHP2L; U4/U6 small nuclear ribonucleoprotein SNU13	Yes	1880.91	1412.43	1591.74	1628.36
MCU_006675-RA	emb|CDS36992.1|	Zinc carboxypeptidase family protein [Echinococcus multilocularis]	IPR834	Peptidase M14, Carboxypeptidase-like	K07752	CPD; carboxypeptidase D [EC:3.4.17.22]	Yes	1401.85	1410.48	878.677	1230.34
MCU_000705-RA	ref|XP_024347834.1|	Lysosomal alpha-glucosidase [Echinococcus granulosus]	IPR322	Glycoside hydrolase family 31, P-type trefoil domain , Galactose mutarotase-like domain superfamily , Glycosyl hydrolase, Glycoside hydrolase superfamily , P-type trefoil, Glycosyl hydrolases family 31, P-type trefoil domain superfamily , Glycosyl hydrolase family 31	K12316	GAA; lysosomal alpha-glucosidase [EC:3.2.1.20]	Yes	1161	1402.37	1968.41	1510.59
MCU_008968-RB	emb|CDS19789.1|	intersectin 2 [Echinococcus granulosus]	IPR8	C2 domain , Dbl homology (DH) domain , SH3 domain , Pleckstrin homology domain , PH-like domain superfamily , C2 domain superfamily , Dbl homology (DH) domain superfamily , SH3-like domain superfamily	K20045	ITSN; intersectin	Yes	1370.84	1400.89	1786.89	1519.54
MCU_001915-RA	emb|CDS39328.1|	initiation factor eif gamma [Echinococcus multilocularis]	IPR389	MIF4G-like, Armadillo-type fold , Initiation factor 4G			Yes	1250	1400.71	1136.15	1262.29
MCU_010383-RA	emb|CDS17263.1|	tRNA splicing ligase RtcB [Echinococcus granulosus]	IPR1233	RNA-splicing ligase, RNA-splicing ligase RtcB homologue, tRNA-splicing ligase RtcB-like superfamily	K14415	RTCB, rtcB; tRNA-splicing ligase RtcB (3'-phosphate/5'-hydroxy nucleic acid ligase) [EC:6.5.1.8]	Yes	1353.07	1398.5	1599.82	1450.47
MCU_008065-RA	emb|CUT99427.1|	expressed conserved protein [Echinococcus multilocularis]					Yes	1200.99	1397.25	1505.1	1367.78
MCU_006184-RC	emb|CDS42021.1|	STE20:SPS1 proline alanine rich protein [Echinococcus multilocularis]	IPR719	Protein kinase domain , Serine/threonine-protein kinase, Protein kinase-like domain superfamily , Protein kinase, Serine/threonine-protein kinase OSR1/WNK	K08835	OXSR1, STK39; serine/threonine-protein kinase OSR1/STK39 [EC:2.7.11.1]	Yes	1185.23	1393.49	1401.58	1326.77
MCU_002383-RB							No	2042.92	1390.64	763.411	1398.99
MCU_005187-RA	emb|CDS43145.1|	phosphoglucomutase 2 [Echinococcus multilocularis]	IPR5841	Alpha-D-phosphohexomutase superfamily , Alpha-D-phosphohexomutase, Alpha-D-phosphohexomutase, Alpha-D-phosphohexomutase, Alpha-D-phosphohexomutase, Alpha-D-phosphohexomutase, Alpha-D-phosphohexomutase	K15779	PGM2; phosphoglucomutase / phosphopentomutase [EC:5.4.2.2 5.4.2.7]	Yes	1273.6	1390.49	1070.98	1245.02
MCU_000182-RA	gb|AAT74668.2|	cysteine-rich secreted protein 2 precursor [Mesocestoides vogae]	IPR3594	CAP superfamily	K24834	GLIPR1; glioma pathogenesis-related protein 1	Yes	1512.65	1387.75	169.012	1023.14
MCU_004817-RA	ref|XP_024350287.1|	Ubiquitin-conjugating enzyme E2 [Echinococcus granulosus]	IPR68	Ubiquitin-conjugating enzyme E2 , Ubiquitin-conjugating enzyme/RWD-like , Ubiquitin-conjugating enzyme	K10575	UBE2G1, UBC7; ubiquitin-conjugating enzyme E2 G1 [EC:2.3.2.23]	Yes	1435.45	1386.86	1256.27	1359.53
MCU_000999-RA	emb|CDS42945.1|	ras and EF hand domain containing protein [Echinococcus multilocularis]	IPR186	Small GTPase , EF-hand domain , Small GTP-binding protein domain , EF-hand domain pair , EF-Hand 1, P-loop containing nucleoside triphosphate hydrolase	K17199	RASEF, RAB45; Ras and EF-hand domain-containing protein	Yes	1397.4	1386.28	1312.01	1365.23
MCU_006621-RB	emb|CDS36185.1|	Ig-like [Echinococcus multilocularis]	IPR711	Immunoglobulin-like domain , Immunoglobulin-like fold , Immunoglobulin-like domain superfamily , IL-1Ra-like			Yes	1336.61	1386.22	1403.45	1375.43
MCU_008864-RA	emb|CDS30700.1|	LIM and senescent cell antigen containing [Hymenolepis microstoma]	IPR1781	Zinc finger, LIMS1/2-like, LIM and senescent cell antigen-like-containing domain protein 1/2-like	K23354	LIMS1_2, PINCH1_2; LIM and senescent cell antigen-like-containing domain protein 1/2	Yes	1210.02	1386.06	1211.7	1269.26
MCU_003625-RA	ref|XP_024347063.1|	Transmembrane protein 9 [Echinococcus granulosus]	IPR8853	TMEM9/TMEM9B			Yes	1571.48	1384.63	1495.72	1483.94
MCU_001793-RA	emb|CDS21662.1|	ATP synthase gamma subunit [Echinococcus granulosus]	IPR131	ATP synthase, ATP synthase, ATP synthase	K02136	ATPeF1G, ATP5C1, ATP3; F-type H+-transporting ATPase subunit gamma	Yes	1315.84	1380.71	1088.95	1261.83
MCU_009051-RA	emb|VDD83515.1|	unnamed protein product [Mesocestoides corti]	IPR1478	PDZ domain , PDZ domain-containing protein GIPC1/2/3 , PDZ superfamily	K20056	GIPC, SEMCAP; PDZ domain-containing protein GIPC	Yes	1366.14	1379.78	1890.59	1545.5
MCU_002458-RB	emb|CDI98426.1|	V type proton ATPase 116 kDa subunit a [Echinococcus multilocularis]	IPR249	V-type ATPase, ATPase	K02154	ATPeV0A, ATP6N; V-type H+-transporting ATPase subunit a	Yes	1168.08	1375.63	1716.84	1420.18
MCU_011299-RC	emb|CDS40361.1|	cysteinyl tRNA synthetase [Echinococcus multilocularis]	IPR14729	Rossmann-like alpha/beta/alpha sandwich fold , Cysteine-tRNA ligase , Cysteinyl-tRNA synthetase/mycothiol ligase , tRNA synthetases class I	K01883	CARS, cysS; cysteinyl-tRNA synthetase [EC:6.1.1.16]	Yes	1189.14	1374.37	1659.47	1407.66
MCU_009267-RB	emb|CDS19353.1|	acyl protein thioesterase 1 [Echinococcus granulosus]	IPR314	Phospholipase/carboxylesterase/thioesterase , Alpha/Beta hydrolase fold	K06128	LYPLA1; lysophospholipase I [EC:3.1.1.5]	Yes	1530.46	1371.86	1239.8	1380.71
MCU_010004-RA	ref|XP_024350339.1|	Alpha-tocopherol transfer protein-like protein [Echinococcus granulosus]	IPR1251	CRAL-TRIO lipid binding domain , CRAL/TRIO, CRAL-TRIO lipid binding domain superfamily			Yes	1592.41	1370.52	1191.99	1384.97
MCU_006664-RA							No	1268.81	1369.74	865.017	1167.85
MCU_008950-RA	ref|XP_024351853.1|	Transmembrane protein [Echinococcus granulosus]	IPR13861	TMEM115/Pdh1/Rbl19			Yes	1352.16	1367.82	1337.7	1352.56
MCU_010867-RA	emb|CDS23104.1|	UBiQuitin family member ubq 1 [Echinococcus granulosus]	IPR626	Ubiquitin-like domain , Ubiquitin-like domain superfamily			Yes	1549.27	1366.49	975.337	1297.03
MCU_010015-RA	emb|CDS21469.1|	ribosome recycling factor [Echinococcus granulosus]	IPR23584	Ribosome recycling factor domain , RRF superfamily			Yes	1730.27	1362.95	1343.75	1478.99
MCU_009476-RB							Yes	1625.04	1362.87	786.729	1258.21
MCU_012232-RC	gb|AAM64045.1|	glutathione S-transferase [Taenia solium]			K00799	GST, gst; glutathione S-transferase [EC:2.5.1.18]	No	2074.04	1362.5	1811.39	1749.31
MCU_006838-RA	ref|XP_024354362.1|	PRKCA-binding protein [Echinococcus granulosus]	IPR1478	PDZ domain , Arfaptin homology (AH) domain , AH/BAR domain superfamily , Arfaptin family , PDZ superfamily , PICK1	K24062	PICK1; PRKCA-binding protein	Yes	1476.85	1359.86	1356.48	1397.73
MCU_000211-RA	emb|CDS20052.1|	expressed conserved protein [Echinococcus granulosus]					Yes	1203.84	1358.64	637.529	1066.67
MCU_005129-RC	emb|CDS40050.1|	chromodomain helicase DNA binding protein 1 [Echinococcus multilocularis]			K20091	CHD2; chromodomain-helicase-DNA-binding protein 2 [EC:3.6.4.12]	No	1313.73	1358.32	1777.54	1483.19
MCU_011244-RA	emb|CDS20184.1|	charged multivesicular body protein 3 [Echinococcus granulosus]	IPR524	Snf7 family	K12193	VPS24, CHMP3; charged multivesicular body protein 3	Yes	1339.24	1357.99	1179.87	1292.37
MCU_005457-RB	emb|CDS15227.1|	cytochrome c oxidase subunit Va [Echinococcus granulosus]			K02264	COX5A; cytochrome c oxidase subunit 5a	No	1545.71	1355.85	688.932	1196.83
MCU_002042-RA	emb|CDS20582.1|	Like Sm ribonucleoprotein core [Echinococcus granulosus]					No	1429.19	1355.26	1204.66	1329.7
MCU_009160-RA	emb|CDS43387.1|	NADH dehydrogenase ubiquinone flavoprotein 2 [Echinococcus multilocularis]	IPR223	NADH-quinone oxidoreductase subunit E-like , Thioredoxin-like superfamily , NADH-quinone oxidoreductase subunit E, NuoE domain	K03943	NDUFV2; NADH dehydrogenase (ubiquinone) flavoprotein 2 [EC:7.1.1.2]	Yes	1575.91	1354.36	1253.35	1394.54
MCU_011575-RA	emb|CDS33751.1|	expressed conserved protein [Hymenolepis microstoma]	IPR6616	DM9 repeat			Yes	1144.04	1352.86	1570.15	1355.68
MCU_007456-RC	emb|CUT99586.1|	Ensconsin Microtubule associated protein 7 [Echinococcus multilocularis]					No	1310.49	1350.63	1361.18	1340.77
MCU_008412-RB	emb|CDS43708.1|	gamma taxilin [Echinococcus multilocularis]	IPR26183	Taxilin family			Yes	1249.15	1349.01	1356.38	1318.18
MCU_009983-RA	emb|CDS37220.1|	Mitochondrial import inner membrane translocase subunit Tim23 putative [Echinococcus multilocularis]	IPR45238	Tim23-like	K17794	TIM23; mitochondrial import inner membrane translocase subunit TIM23	Yes	1614.14	1348.91	1680.1	1547.71
MCU_001853-RB	emb|CDS41413.1|	importin 7 [Echinococcus multilocularis]	IPR1494	Importin-beta, Armadillo-like helical , Armadillo-type fold	K20223	IPO7, RANBP7; importin-7	Yes	1090.87	1347.73	1208.85	1215.82
MCU_008978-RA	emb|CDI98652.1|	choline:ethanolaminephosphotransferase 1 [Echinococcus multilocularis]	IPR462	CDP-alcohol phosphatidyltransferase , Choline/ethanolamine phosphotransferase , CDP-alcohol phosphatidyltransferase, CDP-alcohol phosphatidyltransferase			Yes	1278.77	1344.86	1279.75	1301.12
MCU_007010-RE	emb|CDS15699.1|	extended synaptotagmin 2 [Echinococcus granulosus]	IPR8	C2 domain , Synaptotagmin-like mitochondrial-lipid-binding domain , C2 domain superfamily , Extended synaptotagmin, Synaptotagmin			Yes	1043.51	1340.96	1339.38	1241.28
MCU_003630-RA	emb|CDI97926.1|	c Jun NH2 terminal kinase [Echinococcus multilocularis]	IPR719	Protein kinase domain , Mitogen-activated protein (MAP) kinase, Mitogen-activated protein (MAP) kinase, Protein kinase-like domain superfamily	K04440	JNK; mitogen-activated protein kinase 8/9/10 (c-Jun N-terminal kinase) [EC:2.7.11.24]	Yes	1380.95	1338.77	1067.6	1262.44
MCU_009347-RA	emb|VDD83618.1|	unnamed protein product [Mesocestoides corti]	IPR8952	Tetraspanin, Tetraspanin/Peripherin			Yes	1269.11	1338.43	746.577	1118.04
MCU_008958-RB	ref|XP_024350039.1|	AP-3 complex subunit delta [Echinococcus granulosus]	IPR2553	Clathrin/coatomer adaptor, AP-3 complex subunit delta domain, Armadillo-like helical , Armadillo-type fold , Adaptor protein complex AP-3	K12396	AP3D; AP-3 complex subunit delta	Yes	1256.52	1337.07	1220.02	1271.2
MCU_004715-RA	ref|XP_024351810.1|	Chloride intracellular channel protein 5 [Echinococcus granulosus]	IPR36282	Glutathione S-transferase	K05022	CLIC2; chloride intracellular channel protein 2	Yes	1306.49	1334.61	1363.29	1334.8
MCU_001179-RA	emb|CDS40490.1|	importin subunit beta 1 [Echinococcus multilocularis]	IPR1494	Importin-beta, Armadillo-like helical , Armadillo-type fold , HEAT, Importin beta family	K14293	KPNB1, IPO1; importin subunit beta-1	Yes	1097.1	1334.13	1196.97	1209.4
MCU_011642-RA	emb|CDS43470.1|	eukaryotic translation initiation factor 3 [Echinococcus multilocularis]	IPR2744	MIP18 family-like , Translation initiation factor 3 complex subunit L , Fe-S cluster assembly domain superfamily	K15029	EIF3L; translation initiation factor 3 subunit L	Yes	1285.78	1334.03	1546.12	1388.64
MCU_009477-RA	emb|CDI97431.1|	expressed conserved protein [Echinococcus multilocularis]					Yes	1507.11	1333.94	1155.35	1332.13
MCU_001177-RB	emb|CDS40488.1|	er degradation enhancer mannosidase alpha [Echinococcus multilocularis]	IPR1382	Glycoside hydrolase family 47 , PA domain , Six-hairpin glycosidase-like superfamily , Seven-hairpin glycosidases , ER degradation-enhancing alpha-mannosidase-like protein 1/2/3 , PA domain superfamily	K10086	EDEM3; ER degradation enhancer, mannosidase alpha-like 3	Yes	1152.95	1333.92	1494.85	1327.24
MCU_008248-RA	emb|CDS17317.1|	ADP ribosylation factor 6 [Echinococcus granulosus]	IPR5225	Small GTP-binding protein domain , Small GTPase superfamily, P-loop containing nucleoside triphosphate hydrolase , ADP-ribosylation factor 6	K07941	ARF6; ADP-ribosylation factor 6	Yes	1405.19	1333.6	1320.49	1353.09
MCU_003582-RA	ref|XP_024351333.1|	Magnesium transporter protein [Echinococcus granulosus]	IPR21149	Oligosaccharyl transferase complex, Thioredoxin-like superfamily	K12669	OST3, OST6; oligosaccharyltransferase complex subunit gamma	Yes	1481.31	1332.34	1293.15	1368.93
MCU_007885-RA	ref|XP_024349319.1|	Syntaxin-binding protein [Echinococcus granulosus]	IPR1619	Sec1-like protein , Sec1-like, Sec1-like superfamily , Sec1-like, Sec1-like	K15292	STXBP1, MUNC18-1; syntaxin-binding protein 1	Yes	1285.61	1331.75	782.297	1133.22
MCU_002646-RA	emb|CDS26602.1|	ribosomal protein L37a [Hymenolepis microstoma]	IPR73	Proliferating cell nuclear antigen, Proliferating cell nuclear antigen, Proliferating cell nuclear antigen, Proliferating cell nuclear antigen, DNA clamp superfamily	K04802	PCNA; proliferating cell nuclear antigen	Yes	1787.07	1331.45	1178.88	1432.47
MCU_008340-RA	emb|CDI97583.1|	mitochondrial GTPase 1 [Echinococcus multilocularis]			K19828	MTG1; mitochondrial GTPase 1	No	1558.76	1330.58	1688.62	1525.99
MCU_006594-RA	emb|CDS18825.1|	splicing factor u2af 35 kda subunit [Echinococcus granulosus]	IPR54	RNA recognition motif domain , Zinc finger, RNA recognition motif domain, U2 auxiliary factor small subunit , Nucleotide-binding alpha-beta plait domain superfamily , RNA-binding domain superfamily	K12836	U2AF1; splicing factor U2AF 35 kDa subunit	Yes	1423.4	1328.7	1171.54	1307.88
MCU_003423-RA	emb|CDS15056.1|	vacuolar protein sorting associated protein 37b [Echinococcus granulosus]	IPR9851	Modifier of rudimentary, Helix hairpin bin domain superfamily	K12185	VPS37; ESCRT-I complex subunit VPS37	Yes	1355.48	1327.93	1257.42	1313.61
MCU_008243-RA	emb|VDD83241.1|	unnamed protein product [Mesocestoides corti]	IPR845	Nucleoside phosphorylase domain , Purine nucleoside phosphorylase , Purine nucleoside phosphorylase I, Nucleoside phosphorylase superfamily	K03783	punA, PNP; purine-nucleoside phosphorylase [EC:2.4.2.1]	Yes	1527.62	1325.93	1490.45	1448
MCU_011757-RA	emb|VDD77807.1|	unnamed protein product [Mesocestoides corti]					No	1453.06	1325.59	1887.81	1555.49
MCU_007524-RA	emb|CDS40836.1|	dolichol phosphate mannosyltransferase [Echinococcus multilocularis]	IPR1173	Glycosyltransferase 2-like , Nucleotide-diphospho-sugar transferases , DPM1-like	K00721	DPM1; dolichol-phosphate mannosyltransferase [EC:2.4.1.83]	Yes	2032.31	1325.51	1842.76	1733.53
MCU_008612-RA	emb|CDS21486.1|	expressed conserved protein [Echinococcus granulosus]					No	1456.67	1324.62	1765.4	1515.56
MCU_011669-RA	emb|CUT99236.1|	pyridoxine 5' phosphate oxidase [Echinococcus multilocularis]	IPR659	Pyridoxamine 5'-phosphate oxidase , Pyridoxamine 5'-phosphate oxidase, FMN-binding split barrel , Pyridoxine 5'-phosphate oxidase, Pyridoxamine 5'-phosphate oxidase	K00275	pdxH, PNPO; pyridoxamine 5'-phosphate oxidase [EC:1.4.3.5]	Yes	1465.99	1324.07	1168.69	1319.58
MCU_003487-RA	ref|XP_024350725.1|	Proteasome subunit alpha type-2 [Echinococcus granulosus]	IPR426	Proteasome alpha-subunit, Proteasome, Proteasome alpha-type subunit , Nucleophile aminohydrolases	K02726	PSMA2; 20S proteasome subunit alpha 2 [EC:3.4.25.1]	Yes	1491.21	1322.54	1417.36	1410.37
MCU_003090-RB	ref|XP_024349912.1|	26S proteasome non-ATPase regulatory subunit [Echinococcus granulosus]	IPR717	Proteasome component (PCI) domain , 26S Proteasome non-ATPase regulatory subunit 13 , Winged helix DNA-binding domain superfamily	K03039	PSMD13, RPN9; 26S proteasome regulatory subunit N9	Yes	1381.85	1322.14	1468.98	1390.99
MCU_003958-RA	emb|CDS41504.1|	NADH dehydrogenase ubiquinone 1 alpha [Echinococcus multilocularis]	IPR159	NAD-dependent epimerase/dehydratase , NAD(P)-binding domain superfamily	K03953	NDUFA9; NADH dehydrogenase (ubiquinone) 1 alpha subcomplex subunit 9	Yes	1333.93	1322.01	1106.53	1254.16
MCU_005963-RA	ref|XP_024348184.1|	putative splicing factor, arginine/serine-rich 7 [Echinococcus granulosus]					No	1355.69	1319.69	1326.89	1334.09
MCU_004912-RA	emb|CDS15280.1|	pdz domain containing protein [Echinococcus granulosus]	IPR1478	PDZ domain , PDZ superfamily	K19867	PDLIM5_6_7; PDZ and LIM domain protein 5/6/7	Yes	1389.39	1318.79	1402.43	1370.2
MCU_005872-RB	ref|XP_024349898.1|	Calcium-binding mitochondrial carrier protein SCaMC-1 [Echinococcus granulosus]	IPR248	EF-hand domain , Mitochondrial carrier protein , EF-hand domain pair , Mitochondrial substrate/solute carrier , EF-Hand 1, Mitochondrial carrier domain superfamily	K14684	SLC25A23S; solute carrier family 25 (mitochondrial phosphate transporter), member 23/24/25/41	Yes	1272.08	1318.05	1360.44	1316.86
MCU_006493-RA	emb|CDS36894.1|	Zinc finger RING type [Echinococcus multilocularis]			K12028	TRIM59; tripartite motif-containing protein 59	No	1551.89	1314.86	1277.48	1381.41
MCU_009778-RA	emb|CDS17252.1|	translocation associated membrane protein [Echinococcus granulosus]			K14010	TRAM1; translocating chain-associated membrane protein 1	No	1230.35	1314.46	1102.14	1215.65
MCU_010776-RA	emb|CDS17567.1|	protein slowmo [Echinococcus granulosus]					No	1415.72	1313.12	2059.24	1596.03
MCU_012009-RB	emb|CDS21754.1|	vacuole membrane protein 1 [Echinococcus granulosus]			K21248	VMP1; vacuole membrane protein 1	Yes	1482.74	1310.7	1303.48	1365.64
MCU_009860-RA	emb|CDS38185.1|	recQ mediated genome instability protein 1 [Echinococcus multilocularis]			K10990	RMI1, BRAP75; RecQ-mediated genome instability protein 1	No	1461.31	1307.82	1292.67	1353.93
MCU_011222-RA	ref|XP_024346601.1|	heat shock protein [Echinococcus granulosus]	IPR1132	GroES-like superfamily , Chaperonin GroES, GroES chaperonin family , GroES chaperonin superfamily	K04078	groES, HSPE1; chaperonin GroES	Yes	1869.58	1305.56	1446.17	1540.44
MCU_008135-RA	emb|CDS21050.1|	ATP dependent RNA helicase Ddx1 [Echinococcus granulosus]	IPR165	Helicase, B30.2/SPRY domain , SPRY domain , DEAD/DEAH box helicase domain , Concanavalin A-like lectin/glucanase domain superfamily , Helicase superfamily 1/2, P-loop containing nucleoside triphosphate hydrolase , B30.2/SPRY domain superfamily	K13177	DDX1; ATP-dependent RNA helicase DDX1 [EC:3.6.4.13]	Yes	1337.39	1304.35	1434.31	1358.68
MCU_010369-RA	emb|VDD83914.1|	unnamed protein product [Mesocestoides corti]					Yes	1563.55	1302.33	1308.21	1391.36
MCU_011260-RA	emb|VDD77581.1|	unnamed protein product [Mesocestoides corti]					No	1265.02	1300.86	1223.2	1263.03
MCU_001124-RA	emb|CDS16972.1|	sec61 beta subunit [Echinococcus granulosus]	IPR16482	Protein transport protein SecG/Sec61-beta/Sbh , Protein transport Sec61-beta/Sbh	K09481	SEC61B, SBH2; protein transport protein SEC61 subunit beta	Yes	1645.99	1298.72	1411.3	1452
MCU_003578-RA	emb|CDS15952.1|	ubiquitin protein ligase BRE1 [Echinococcus granulosus]	IPR2931	Transglutaminase-like , Papain-like cysteine peptidase superfamily			Yes	1007.8	1297.14	728.745	1011.23
MCU_006167-RA	ref|XP_024346931.1|	Transmembrane protein 55A [Echinococcus granulosus]	IPR19178	Phosphatidylinositol 4	K13084	TMEM55; phosphatidylinositol-4,5-bisphosphate 4-phosphatase [EC:3.1.3.78]	Yes	1381.94	1294.34	2120.4	1598.89
MCU_002451-RA	ref|XP_024354635.1|	Mannose-P-dolichol utilization defect 1 protein [Echinococcus granulosus]	IPR663	PQ-loop repeat , Mannose-P-dolichol utilization defect 1 protein	K09660	MPDU1; mannose-P-dolichol utilization defect 1	Yes	1631.91	1292.96	1417.49	1447.46
MCU_008529-RA	emb|CDS43158.1|	expressed conserved protein [Echinococcus multilocularis]					No	1265.33	1292.24	2073.73	1543.77
MCU_009064-RA	emb|CDS22683.1|	ribose 5 phosphate isomerase [Echinococcus granulosus]	IPR4788	Ribose 5-phosphate isomerase, NagB/RpiA transferase-like	K01807	rpiA; ribose 5-phosphate isomerase A [EC:5.3.1.6]	Yes	1271.46	1292.2	1207.17	1256.94
MCU_005632-RB	ref|XP_024347773.1|	Exostosin-like 3 [Echinococcus granulosus]			K02370	EXTL3; alpha-1,4-N-acetylglucosaminyltransferase EXTL3 [EC:2.4.1.223 2.4.1.224]	No	849.689	1291.36	1038.73	1059.93
MCU_007109-RA	ref|XP_024348091.1|	Palmitoyltransferase ZDHHC7 [Echinococcus granulosus]			K20029	ZDHHC3_7_25; palmitoyltransferase ZDHHC3/7/25 [EC:2.3.1.225]	No	1385.02	1290.73	1006.01	1227.25
MCU_002130-RA	emb|CDS20149.1|	muscle myosin heavy chain [Echinococcus granulosus]	IPR237	GRIP domain	K16731	GOLGA1; golgin subfamily A member 1	Yes	1292.6	1289.66	1133.89	1238.71
MCU_011468-RA	emb|CDS19409.1|	ubiquitin modifier activating enzyme 5 [Echinococcus granulosus]	IPR594	THIF-type NAD/FAD binding fold , D-isomer specific 2-hydroxyacid dehydrogenase, Ubiquitin-activating enzyme , ThiF/MoeB/HesA family	K12164	UBA5, UBE1DC1; ubiquitin-like modifier-activating enzyme 5	Yes	1473.2	1289.29	1294.14	1352.21
MCU_010098-RA	gb|AAB05920.1|	glucose transporter TGTP2 [Taenia solium]	IPR3663	Sugar/inositol transporter , Major facilitator, Sugar transporter, Major facilitator superfamily domain , MFS transporter superfamily , Glucose transporter GLUT	K07299	SLC2A1, GLUT1; MFS transporter, SP family, solute carrier family 2 (facilitated glucose transporter), member 1	Yes	1291.77	1287.74	1119.89	1233.13
MCU_009595-RB	emb|CDS15167.1|	expressed conserved protein [Echinococcus granulosus]					No	1442.15	1287.18	743.363	1157.57
MCU_012995-RA	emb|VDD78403.1|	unnamed protein product [Mesocestoides corti]	IPR43798	Domain of unknown function DUF5737			Yes	1417.44	1286.91	1675.4	1459.92
MCU_001991-RB	emb|CDS18478.1|	Brain protein 44 protein [Echinococcus granulosus]			K22138	MPC1; mitochondrial pyruvate carrier 1	No	1430.73	1284.44	1090.26	1268.48
MCU_006787-RA	ref|XP_024348431.1|	NMDA receptor-regulated protein [Echinococcus granulosus]	IPR1199	Tetratricopeptide-like helical domain superfamily , Tetratricopeptide repeat , N-terminal acetyltransferase A	K20792	NAA15_16; N-alpha-acetyltransferase 15/16, NatA auxiliary subunit	Yes	1206.85	1283.99	1211.38	1234.07
MCU_005400-RA	emb|CDS39660.1|	NADH dehydrogenase ubiquinone Fe S protein 2 [Echinococcus multilocularis]	IPR1135	NADH-quinone oxidoreductase, NADH:ubiquinone oxidoreductase, NAD(P)H-quinone oxidoreductase subunit D/H , [NiFe]-hydrogenase	K03935	NDUFS2; NADH dehydrogenase (ubiquinone) Fe-S protein 2 [EC:7.1.1.2]	Yes	1209.61	1282.39	1107.18	1199.73
MCU_007868-RB	emb|CDS43192.1|	PDZ and LIM domain protein Zasp [Echinococcus multilocularis]					No	1194.91	1281.94	1003.3	1160.05
MCU_006309-RA	emb|CDS20630.1|	synapse associated protein 1 [Echinococcus granulosus]					No	1440.76	1281.49	1393.4	1371.89
MCU_009569-RA	emb|CDS19371.1|	ankyrin 23:unc44 [Echinococcus granulosus]					No	787.616	1279.47	970.808	1012.63
MCU_000558-RA	emb|VDD79532.1|	unnamed protein product [Mesocestoides corti]	IPR19377	NADH-ubiquinone oxidoreductase, NADH dehydrogenase [ubiquinone] 1 beta subcomplex subunit 10	K03966	NDUFB10; NADH dehydrogenase (ubiquinone) 1 beta subcomplex subunit 10	Yes	1373.17	1279.22	871.483	1174.62
MCU_012622-RA	emb|CDS42967.1|	ectonucleotide pyrophosphatase:phosphodiesterase [Echinococcus multilocularis]	IPR2591	Type I phosphodiesterase/nucleotide pyrophosphatase/phosphate transferase , Alkaline-phosphatase-like	K08743	ENPP6; ectonucleotide pyrophosphatase/phosphodiesterase family member 6 [EC:3.1.4.-]	Yes	1015.57	1278.65	800.111	1031.44
MCU_002539-RA	ref|XP_024354821.1|	UBX domain-containing protein 4 [Echinococcus granulosus]	IPR112	UBX domain , Ubiquitin-like domain superfamily , Thioredoxin-like superfamily	K24348	UBXN1_4; UBX domain-containing protein 1/4	Yes	1296.31	1278.52	1332.89	1302.57
MCU_007136-RA	ref|XP_024355707.1|	Ubiquinone biosynthesis methyltransferase COQ5 [Echinococcus granulosus]	IPR433	UbiE/COQ5 methyltransferase , UbiE/COQ5 methyltransferase, S-adenosyl-L-methionine-dependent methyltransferase superfamily	K06127	COQ5; 2-methoxy-6-polyprenyl-1,4-benzoquinol methylase [EC:2.1.1.201]	Yes	1251.2	1278.25	815.469	1114.97
MCU_006528-RA	emb|CDS43732.1|	mitochondrial F1F0 ATP synthase subunit epsilon [Echinococcus multilocularis]	IPR6721	ATP synthase, ATP synthase	K02135	ATPeF1E, ATP5E, ATP15; F-type H+-transporting ATPase subunit epsilon	Yes	1782.14	1278.13	1584.43	1548.23
MCU_002906-RC	emb|CDS22434.1|	ankyrin repeat and death domain containing protein [Echinococcus granulosus]	IPR488	Death domain , Ankyrin repeat , Death-like domain superfamily , Ankyrin repeat-containing domain superfamily			Yes	1316.12	1277.36	2436.59	1676.69
MCU_013126-RA	emb|CDI97001.1|	dynein light chain [Echinococcus multilocularis]	IPR5334	Dynein light chain Tctex-1 like , Tctex-1-like superfamily	K10420	DYNLT; dynein light chain Tctex-type 1	Yes	1898.09	1274.38	1965.27	1712.58
MCU_006439-RA	emb|CDS38236.1|	speckle type POZ protein [Echinococcus multilocularis]	IPR21	BTB/POZ domain , SKP1/BTB/POZ domain superfamily			Yes	1350.66	1274.36	1211.15	1278.73
MCU_008600-RB	ref|XP_024346264.1|	Coatomer subunit delta [Echinococcus granulosus]	IPR1112	Longin-like domain superfamily , AP complex, Coatomer delta subunit , Mu homology domain , AP-2 complex subunit mu	K20471	COPD, ARCN1, RET2; coatomer subunit delta	Yes	1216.43	1273.41	1164.83	1218.22
MCU_003101-RA	emb|CUT98995.1|	ADP ribosylation factor GTPase activating [Echinococcus multilocularis]	IPR1164	Arf GTPase activating protein , ARFGAP/RecO-like zinc finger , ArfGAP domain superfamily	K12492	ARFGAP1; ADP-ribosylation factor GTPase-activating protein 1	Yes	1274.25	1272.99	977.993	1175.08
MCU_002787-RB	emb|CDS18915.1|	WD repeat containing protein 53 [Echinococcus granulosus]			K24748	WDR53; WD repeat-containing protein 53	No	1237.54	1272.85	1082.05	1197.48
MCU_002354-RA	emb|CDS15933.1|	Lipoyltransferase 1 mitochondrial [Echinococcus granulosus]	IPR4143	Biotinyl protein ligase (BPL) and lipoyl protein ligase (LPL), Lipoyltransferase/lipoate-protein ligase , Class II Aminoacyl-tRNA synthetase/Biotinyl protein ligase (BPL) and lipoyl protein ligase (LPL)	K10105	LIPT1; lipoyltransferase 1	Yes	1357.44	1272.35	1118.94	1249.58
MCU_001349-RA	ref|XP_014672634.1|	PREDICTED: isocitrate dehydrogenase [NAD] subunit beta, mitochondrial-like [Priapulus caudatus]	IPR4434	Isocitrate dehydrogenase NAD-dependent , Isopropylmalate dehydrogenase-like domain	K00030	IDH3; isocitrate dehydrogenase (NAD+) [EC:1.1.1.41]	Yes	1084.99	1271.9	1172.6	1176.5
MCU_004100-RA	emb|CDS20289.1|	expressed conserved protein [Echinococcus granulosus]					No	1410.71	1270.88	1115.25	1265.61
MCU_002454-RA	emb|CDS20077.1|	expressed conserved protein [Echinococcus granulosus]					Yes	1411.46	1270.77	2073.95	1585.39
MCU_001550-RA	emb|CDS35530.1|	expressed protein [Echinococcus multilocularis]	IPR524	Snf7 family	K12197	CHMP1, VPS46, DID2; charged multivesicular body protein 1	Yes	1488.79	1269.75	1097.42	1285.32
MCU_001668-RA	ref|XP_024354940.1|	Synaptophysin [Echinococcus granulosus]	IPR1285	Synaptophysin/synaptoporin , Marvel domain			Yes	1157.66	1265.81	1176.96	1200.14
MCU_006237-RA	emb|CDI96979.1|	expressed protein [Echinococcus multilocularis]	IPR1372	Dynein light chain, Dynein light chain superfamily	K10418	DYNLL; dynein light chain LC8-type	Yes	1713.34	1264.64	1052.27	1343.41
MCU_002612-RA	ref|XP_024354844.1|	Excitatory amino acid transporter [Echinococcus granulosus]	IPR1991	Sodium:dicarboxylate symporter , Sodium:dicarboxylate symporter superfamily			Yes	1271.66	1260.97	838.722	1123.78
MCU_002198-RA	emb|CDS18254.1|	dihydrolipoyllysine residue acetyltransferase [Echinococcus granulosus]	IPR89	Biotin/lipoyl attachment , 2-oxoacid dehydrogenase acyltransferase, 2-oxo acid dehydrogenase, Peripheral subunit-binding domain , Single hybrid motif , Chloramphenicol acetyltransferase-like domain superfamily , E3-binding domain superfamily , Dihydrolipoamide acetyltransferase/Pyruvate dehydrogenase protein X component	K13997	PDHX; dihydrolipoamide dehydrogenase-binding protein of pyruvate dehydrogenase complex	Yes	1208.48	1260	821.057	1096.51
MCU_000911-RB	emb|CDS41017.1|	leucine rich repeat flightless interacting [Echinococcus multilocularis]	IPR19139	Leucine-rich repeat flightless-interacting protein 1/2			Yes	1274.68	1257.65	1190.08	1240.8
MCU_005719-RA	emb|CDS23760.1|	multivesicular body subunit 12b [Echinococcus granulosus]	IPR18798	Multivesicular body subunit 12 , MABP domain , Multivesicular body subunit 12B	K12186	FAM125; ESCRT-I complex subunit MVB12	Yes	1470.05	1256.83	1299.39	1342.09
MCU_006485-RB	ref|XP_024352931.1|	Src substrate cortactin [Echinococcus granulosus]			K06106	CTTN, EMS1; cortactin	No	1273.43	1256.2	1140.56	1223.4
MCU_001104-RA	ref|XP_024346754.1|	Fatty-acid amide hydrolase [Echinococcus granulosus]	IPR23631	Amidase signature domain , Amidase signature (AS) superfamily	K15528	FAAH; fatty acid amide hydrolase [EC:3.5.1.99]	Yes	1167.84	1255.61	965.523	1129.66
MCU_000783-RA	ref|XP_024349847.1|	Sugar phosphate exchanger 2 [Echinococcus granulosus]			K13783	SLC37A1_2; MFS transporter, OPA family, solute carrier family 37 (glycerol-3-phosphate transporter), member 1/2	No	1230.36	1254.16	965.428	1149.98
MCU_008478-RA	ref|XP_024348047.1|	GLIPR1-like protein [Echinococcus granulosus]	IPR1444	CAP domain , CAP superfamily			Yes	972.59	1251.12	346.735	856.816
MCU_011613-RA	ref|XP_024355412.1|	Secretory carrier-associated membrane protein [Echinococcus granulosus]	IPR7273	SCAMP	K19995	SCAMP; secretory carrier-associated membrane protein	Yes	1273.2	1250.79	1378.56	1300.85
MCU_010508-RA	ref|XP_024348466.1|	NADH-ubiquinone oxidoreductase subunit [Echinococcus granulosus]	IPR283	NADH:ubiquinone oxidoreductase, 2Fe-2S ferredoxin-type iron-sulfur binding domain , Molybdopterin oxidoreductase , Molybdopterin oxidoreductase, NADH:ubiquinone oxidoreductase, NADH-ubiquinone oxidoreductase 75 kDa subunit, NADH:ubiquinone oxidoreductase, 2Fe-2S ferredoxin-like superfamily	K03934	NDUFS1; NADH dehydrogenase (ubiquinone) Fe-S protein 1 [EC:7.1.1.2]	Yes	1107.58	1247.4	906.283	1087.09
MCU_008096-RA	ref|XP_007907199.1|	PREDICTED: ubiquitin-conjugating enzyme E2 N [Callorhinchus milii]	IPR68	Ubiquitin-conjugating enzyme E2 , Ubiquitin-conjugating enzyme/RWD-like , Ubiquitin-conjugating enzyme	K10580	UBE2N, BLU, UBC13; ubiquitin-conjugating enzyme E2 N [EC:2.3.2.23]	Yes	1367.01	1247.29	1158.63	1257.64
MCU_000918-RA	emb|CDS16225.1|	EGF region domain containing protein [Echinococcus granulosus]					No	1430.35	1245.58	1800.19	1492.04
MCU_007432-RA	gb|AAA21482.1|	actin, partial [Diphyllobothrium dendriticum]			K05692	ACTB_G1; actin beta/gamma 1	No	1309.88	1244.63	747.732	1100.75
MCU_000018-RA	emb|CDS19547.1|	Spectrin alpha actinin [Echinococcus granulosus]	IPR1849	Pleckstrin homology domain , Spectrin repeat , PH-like domain superfamily , Spectrin/alpha-actinin	K06115	SPTB; spectrin beta	Yes	962.647	1243.55	881.102	1029.1
MCU_000345-RA	ref|NP_001187651.1|	protein pelota homolog [Ictalurus punctatus]	IPR445	Translation release factor pelota , eRF1 domain 1/Pelota-like , eRF1 domain 2 , eRF1 domain 3 , Ribosomal protein eL30-like superfamily , Pelota/DOM34, eRF1	K06965	PELO, DOM34, pelA; protein pelota	Yes	1115.66	1243.01	1715.59	1358.09
MCU_005782-RB	emb|CDS24333.1|	peptide N4 N acetyl beta [Echinococcus granulosus]	IPR2931	Transglutaminase-like , Peptide N glycanase, Galactose-binding-like domain superfamily , Thioredoxin domain , Thioredoxin, Thioredoxin-like superfamily , PUB-like domain superfamily , PAW domain superfamily , Papain-like cysteine peptidase superfamily	K01456	E3.5.1.52, NGLY1, PNG1; peptide-N4-(N-acetyl-beta-glucosaminyl)asparagine amidase [EC:3.5.1.52]	Yes	1224.16	1242.4	1231.06	1232.54
MCU_002405-RA	emb|CDS28918.1|	expressed protein [Hymenolepis microstoma]			K02433	gatA, QRSL1; aspartyl-tRNA(Asn)/glutamyl-tRNA(Gln) amidotransferase subunit A [EC:6.3.5.6 6.3.5.7]	No	1867.01	1242.06	1874.03	1661.03
MCU_004798-RA	gb|AAC46488.1|	immunodiagnostic antigen [Taenia crassiceps]	IPR886	Taeniidae antigen			Yes	1578.62	1239.56	1384.6	1400.93
MCU_006485-RA	ref|XP_024352931.1|	Src substrate cortactin [Echinococcus granulosus]	IPR1452	SH3 domain , Hs1/Cortactin , SH3-like domain superfamily	K06106	CTTN, EMS1; cortactin	Yes	1397.48	1239.4	1339.04	1325.31
MCU_002797-RC	emb|CDS27441.1|	multidrug and toxin extrusion protein 2 [Hymenolepis microstoma]			K03327	TC.MATE, SLC47A, norM, mdtK, dinF; multidrug resistance protein, MATE family	No	1114.43	1239.12	1719.1	1357.55
MCU_000480-RA	ref|XP_024353224.1|	Signal recognition particle protein [Echinococcus granulosus]	IPR1199	Tetratricopeptide-like helical domain superfamily , Signal recognition particle, Signal recognition particle, Signal recognition particle subunit SRP72	K03108	SRP72; signal recognition particle subunit SRP72	Yes	1173.76	1238.06	1263.72	1225.18
MCU_001029-RB	emb|CDS16735.1|	expressed conserved protein [Echinococcus granulosus]					No	1220.3	1235.06	1125.33	1193.56
MCU_000333-RA	gb|AGC52718.1|	40S ribosomal protein S20 [Spirometra erinaceieuropaei]	IPR1848	Small ribosomal subunit protein uS10 , Small ribosomal subunit protein uS10 domain , Small ribosomal subunit protein uS10 domain superfamily	K02969	RP-S20e, RPS20; small subunit ribosomal protein S20e	Yes	1822.51	1234.52	1050.91	1369.31
MCU_006643-RB	ref|XP_022804459.1|	heat shock factor-binding protein 1-like [Stylophora pistillata]	IPR9643	Heat shock factor binding 1	K19765	HSBP1; heat shock factor-binding protein 1	Yes	1835.1	1234.28	1851.57	1640.32
MCU_005287-RA	emb|CDS28120.1|	afg3 protein 2 [Hymenolepis microstoma]	IPR642	Peptidase M41 , AAA+ ATPase domain , ATPase, ATPase, Peptidase, P-loop containing nucleoside triphosphate hydrolase , Peptidase M41-like , AAA ATPase	K08956	AFG3; AFG3 family protein [EC:3.4.24.-]	Yes	1209.11	1232.55	1216.22	1219.29
MCU_000134-RA	emb|CDS37641.1|	porphobilinogen deaminase [Echinococcus multilocularis]	IPR86	Porphobilinogen deaminase , Porphobilinogen deaminase, Porphobilinogen deaminase, Porphobilinogen deaminase, Porphobilinogen deaminase	K01749	hemC, HMBS; hydroxymethylbilane synthase [EC:2.5.1.61]	Yes	1274.46	1229.15	1086.28	1196.63
MCU_009219-RA	ref|XP_024349434.1|	Histone-binding protein RBBP4 [Echinococcus granulosus]	IPR168	WD40 repeat , WD40/YVTN repeat-like-containing domain superfamily , WD40 repeat, G-protein beta WD-40 repeat , Histone-binding protein RBBP4, WD40-repeat-containing domain superfamily	K10752	RBBP4, HAT2, CAF1, MIS16; histone-binding protein RBBP4	Yes	1188.6	1228.89	1251.85	1223.11
MCU_013259-RA	emb|CDS37528.1|	TGF beta inducible nuclear protein 1 [Echinococcus multilocularis]			K14842	NSA2; ribosome biogenesis protein NSA2	No	1300.41	1228.71	1024.51	1184.54
MCU_005175-RB	emb|CDS38345.2|	gpi ethanolamine phosphate transferase 1 [Echinococcus multilocularis]			K05285	PIGN; GPI ethanolamine phosphate transferase 1 [EC:2.7.-.-]	No	1393.36	1228.33	1067.64	1229.78
MCU_002209-RB	ref|XP_024350244.1|	AP-2 complex subunit beta [Echinococcus granulosus]	IPR2553	Clathrin/coatomer adaptor, Clathrin adaptor, Coatomer/calthrin adaptor appendage, Armadillo-like helical , TBP domain superfamily , Clathrin adaptor, Clathrin adaptor, Beta-adaptin appendage, Armadillo-type fold , AP-1/2/4 complex subunit beta , AP complex subunit beta			Yes	1159.14	1227.81	1351.14	1246.03
MCU_006170-RB	ref|XP_024346933.1|	Estradiol 17-beta-dehydrogenase [Echinococcus granulosus]	IPR2347	Short-chain dehydrogenase/reductase SDR , Short-chain dehydrogenase/reductase, NAD(P)-binding domain superfamily	K10251	HSD17B12, KAR, IFA38; 17beta-estradiol 17-dehydrogenase / very-long-chain 3-oxoacyl-CoA reductase [EC:1.1.1.62 1.1.1.330]	Yes	1131.26	1226.85	640.664	999.593
MCU_003350-RA	emb|CDS32732.1|	serine:threonine protein phosphatase 6 catalytic [Hymenolepis microstoma]	IPR4843	Calcineurin-like phosphoesterase domain, Serine/threonine-specific protein phosphatase/bis(5-nucleosyl)-tetraphosphatase , Metallo-dependent phosphatase-like , Serine/Threonine protein phosphatase PP2A-like	K15498	PPP6C; serine/threonine-protein phosphatase 6 catalytic subunit [EC:3.1.3.16]	Yes	1632.37	1226.57	1324.47	1394.47
MCU_001690-RB	emb|CDS24057.1|	selenoprotein t [Echinococcus granulosus]			K22366	SELENOT; thioredoxin reductase-like selenoprotein T	No	1222.65	1225.65	1104.46	1184.25
MCU_005158-RB	ref|XP_024352366.1|	Large proline-rich protein BAT3 [Echinococcus granulosus]	IPR626	Ubiquitin-like domain , Ubiquitin-like domain superfamily	K23390	BAG6; large proline-rich protein BAG6	Yes	1122.12	1223.07	1185.52	1176.9
MCU_002267-RA	ref|XP_024348061.1|	ADP-ribosylation factor-like protein [Echinococcus granulosus]	IPR5225	Small GTP-binding protein domain , Small GTPase superfamily, P-loop containing nucleoside triphosphate hydrolase	K07942	ARL1; ADP-ribosylation factor-like protein 1	Yes	1343.75	1221.63	1338.15	1301.18
MCU_008078-RA	emb|CDS17758.1|	expressed conserved protein [Echinococcus granulosus]					Yes	1153.36	1221.34	1385.29	1253.33
MCU_002940-RA	ref|XP_024350420.1|	Nucleobindin-1 [Echinococcus granulosus]	IPR248	EF-hand domain , EF-hand domain pair , Nucleobindin	K20371	NUCB; nucleobindin	Yes	1132.69	1220.08	1308.5	1220.42
MCU_005800-RA	emb|CDS18927.1|	GTP binding protein CG1354 [Echinococcus granulosus]	IPR495	TGS , Ribosome-binding ATPase YchF/Obg-like ATPase 1 , GTP binding domain , Beta-grasp domain superfamily , TGS-like , YchF, TGS-like domain superfamily , P-loop containing nucleoside triphosphate hydrolase , OBG-type guanine nucleotide-binding (G) domain , YchF	K19788	OLA1; obg-like ATPase 1	Yes	1176.05	1217.43	1068.59	1154.02
MCU_003302-RB	emb|CDI98356.1|	sodium and chloride dependent glycine [Echinococcus multilocularis]	IPR175	Sodium:neurotransmitter symporter , Sodium:neurotransmitter symporter superfamily			Yes	1280.82	1216.54	1508.42	1335.26
MCU_000957-RA	ref|XP_024354600.1|	Rho guanine nucleotide exchange factor [Echinococcus granulosus]	IPR219	Dbl homology (DH) domain , SH3 domain , Pleckstrin homology domain , PH-like domain superfamily , Dbl homology (DH) domain superfamily , SH3-like domain superfamily , Ephexin-like	K07525	NGEF, EPHEXIN, ARHGEF27; neuronal guanine nucleotide exchange factor	Yes	1160.73	1216.43	1066.82	1147.99
MCU_001323-RB	emb|CUT98920.1|	solute carrier family 13 [Echinococcus multilocularis]	IPR1898	Solute carrier family 13	K14445	SLC13A2_3_5; solute carrier family 13 (sodium-dependent dicarboxylate transporter), member 2/3/5	Yes	1024.02	1216.17	1394.03	1211.41
MCU_002001-RB	emb|CDS17281.1|	multiple C2 and transmembrane domain containing protein [Echinococcus granulosus]	IPR8	C2 domain , Multiple C2 domain and Transmembrane region Proteins, C2 domain superfamily			Yes	1133.72	1215.6	1451.49	1266.93
MCU_001182-RA	emb|CAE18159.1|	Ral protein [Echinococcus multilocularis]	IPR186	Small GTPase , Small GTP-binding protein domain , Small GTPase, P-loop containing nucleoside triphosphate hydrolase	K07834	RALA; Ras-related protein Ral-A	Yes	1338.46	1215	1034.82	1196.09
MCU_003122-RA	emb|CDS21242.1|	NEDD4 E3 ubiquitin protein ligase WWP1 [Echinococcus granulosus]	IPR569	HECT domain , WW domain , HECT, WW domain superfamily	K05633	WWP1, AIP5; NEDD4-like E3 ubiquitin-protein ligase WWP1 [EC:2.3.2.26]	Yes	1166.04	1214.95	781.202	1054.06
MCU_007689-RB	emb|CDS23473.1|	protein tyrosine phosphatase PRL [Echinococcus granulosus]	IPR387	Tyrosine-specific protein phosphatases domain , Protein-tyrosine phosphatase, Protein-tyrosine phosphatase-like	K18041	PTP4A; protein tyrosine phosphatase type IVA [EC:3.1.3.48]	Yes	1135.14	1214.5	1032.91	1127.52
MCU_003088-RA	gb|KAA0198206.1|	Zinc finger CDGSH domain-containing protein 1 [Fasciolopsis buski]	IPR18967	Iron-binding zinc finger, Iron sulphur domain-containing, MitoNEET, CDGSH iron-sulfur domain-containing protein 1/2	K23882	CISD2; CDGSH iron-sulfur domain-containing protein 2	Yes	1388.44	1214.41	1044.98	1215.94
MCU_008061-RB	emb|CDS21718.1|	DnaJ Hsp40 subfamily C member [Echinococcus granulosus]	IPR1623	DnaJ domain , Tetratricopeptide-like helical domain superfamily , Tetratricopeptide repeat , Chaperone J-domain superfamily	K09523	DNAJC3; DnaJ homolog subfamily C member 3	Yes	1117.29	1213.88	1070.4	1133.86
MCU_005276-RA	emb|CDS24389.1|	zinc phosphodiesterase elac protein 1 [Echinococcus granulosus]	IPR36866	Ribonuclease Z/Hydroxyacylglutathione hydrolase-like	K00784	rnz; ribonuclease Z [EC:3.1.26.11]	Yes	1414.2	1212.23	1507.03	1377.82
MCU_001546-RC	emb|CDS35534.1|	expressed protein [Echinococcus multilocularis]					No	720.137	1212.18	459.702	797.34
MCU_008094-RA	gb|KAF2130830.1|	ubiquitin-conjugating enzyme [Dothidotthia symphoricarpi CBS 119687]	IPR68	Ubiquitin-conjugating enzyme E2 , Ubiquitin-conjugating enzyme/RWD-like	K10580	UBE2N, BLU, UBC13; ubiquitin-conjugating enzyme E2 N [EC:2.3.2.23]	Yes	1958.22	1211.79	1433.41	1534.47
MCU_012399-RA	ref|XP_024349543.1|	Threonyl-tRNA synthetase, cytoplasmic [Echinococcus granulosus]	IPR2314	Aminoacyl-tRNA synthetase, Threonine-tRNA ligase, Anticodon-binding , Anticodon-binding domain superfamily , Class II Aminoacyl-tRNA synthetase/Biotinyl protein ligase (BPL) and lipoyl protein ligase (LPL) , Threonine-tRNA ligase	K01868	TARS, thrS; threonyl-tRNA synthetase [EC:6.1.1.3]	Yes	1129.26	1211.65	1003.67	1114.86
MCU_007527-RB	emb|CDS16026.1|	H:Cl exchange transporter 3 [Echinococcus granulosus]			K05012	CLCN3_4_5; chloride channel 3/4/5	No	1306.39	1211.42	1247.95	1255.25
MCU_002937-RA	ref|XP_024350421.1|	Ribonuclease kappa [Echinococcus granulosus]	IPR2677	Ribonuclease kappa	K19770	RNASEK; ribonuclease kappa [EC:3.1.-.-]	Yes	1461.24	1211.15	1282.08	1318.16
MCU_002835-RA	emb|CDS32876.1|	histone H2A [Hymenolepis microstoma]	IPR2119	Histone H2A , Histone H2A/H2B/H3 , Histone-fold , Histone H2A	K11251	H2A; histone H2A	Yes	1232.26	1210.86	941.302	1128.14
MCU_005068-RA	emb|CDS23421.1|	FUS interacting serine arginine rich protein 1 [Echinococcus granulosus]	IPR54	RNA recognition motif domain , Nucleotide-binding alpha-beta plait domain superfamily , RNA-binding domain superfamily	K12900	FUSIP1; FUS-interacting serine-arginine-rich protein 1	Yes	1224.5	1210.73	734.404	1056.54
MCU_000221-RA	emb|CDS25935.1|	mitochondrial fission 1 protein [Hymenolepis microstoma]	IPR1199	Tetratricopeptide-like helical domain superfamily , Mitochondria fission 1 protein , Tetratricopeptide repeat , Fis1			Yes	1752.31	1209.34	1865.17	1608.94
MCU_001537-RA	emb|VDD80223.1|	unnamed protein product [Mesocestoides corti]	IPR43791	Domain of unknown function DUF5733			Yes	1258.84	1208.6	609.434	1025.62
MCU_000226-RA	emb|CDS42776.1|	Proline synthetase co-transcribed bacterial protein [Echinococcus multilocularis]	IPR168	Alanine racemase, Pyridoxal phosphate homeostasis protein , PLP-binding barrel	K06997	yggS, PROSC; PLP dependent protein	Yes	1668.59	1207.58	1428.72	1434.96
MCU_006769-RA	emb|CDS40811.1|	peptide methionine sulfoxide reductase [Echinococcus multilocularis]	IPR2579	Peptide methionine sulphoxide reductase MrsB domain , Mss4-like superfamily , Peptide methionine sulfoxide reductase MsrB	K07305	msrB; peptide-methionine (R)-S-oxide reductase [EC:1.8.4.12]	Yes	1270.02	1207.45	1308.05	1261.84
MCU_014275-RA	ref|XP_024348315.1|	Sodium/potassium-transporting ATPase subunit alpha [Echinococcus granulosus]			K01539	ATP1A; sodium/potassium-transporting ATPase subunit alpha [EC:7.2.2.13]	No	872.542	1205.23	1377.63	1151.8
MCU_007526-RA	emb|CDS40838.1|	MFS transporter ceroid lipofuscinosis neuronal [Echinococcus multilocularis]	IPR1171	Major facilitator superfamily , Major facilitator superfamily domain , MFS transporter superfamily	K12307	MSFD8, CLN7; MFS transporter, ceroid-lipofuscinosis neuronal protein 7	Yes	1314.66	1205.22	1126.96	1215.61
MCU_005110-RA	emb|CDS17325.1|	NEDD4 binding protein 2 1 [Echinococcus granulosus]	IPR2625	Smr domain , Ubiquitin system component CUE , P-loop containing nucleoside triphosphate hydrolase , Smr domain superfamily			Yes	1078.88	1203.61	1196.87	1159.79
MCU_003583-RB	emb|CDS22481.1|	neurogenic locus notch protein [Echinococcus granulosus]	IPR742	EGF-like domain , Delta/Serrate/lag-2 (DSL) protein	K20995	NOTCH3; Notch 3	Yes	1288.57	1200.71	1346.92	1278.74
MCU_003306-RB	emb|CDS17942.1|	vacuolar protein sorting associated protein 45 [Echinococcus granulosus]			K12479	VPS45; vacuolar protein sorting-associated protein 45	No	1017.53	1200.24	895.247	1037.67
MCU_013602-RA	emb|CDS15992.1|	NADH dehydrogenase [Echinococcus granulosus]	IPR12576	NADH dehydrogenase [ubiquinone] 1 beta subcomplex subunit 3	K03959	NDUFB3; NADH dehydrogenase (ubiquinone) 1 beta subcomplex subunit 3	Yes	1529.31	1199.09	969.175	1232.53
MCU_002687-RA	emb|CDS29738.1|	G protein coupled receptor 108 [Hymenolepis microstoma]	IPR9637	Transmembrane protein GPR107/GPR108-like	K22985	GPR107; G protein-coupled receptor 107	Yes	1014.3	1197.14	1001.36	1070.93
MCU_004402-RA	ref|XP_024347402.1|	Neurocalcin [Echinococcus granulosus]	IPR248	EF-hand domain , EF-hand domain pair , EF-Hand 1, Recoverin family	K23847	HPCAL1; hippocalcin-like protein 1	Yes	1260.82	1196.4	1212.5	1223.24
MCU_005474-RD	emb|VDD82398.1|	unnamed protein product [Mesocestoides corti]					No	1644.86	1196.19	1930.19	1590.41
MCU_013449-RA	emb|CDS43611.1|	sodium:hydrogen exchanger 2 nhe2 [Echinococcus multilocularis]	IPR479	Na+/H+ exchanger , Cation/H+ exchanger , Cation/H+ exchanger	K12040	SLC9A3, NHE3; solute carrier family 9 (sodium/hydrogen exchanger), member 3	Yes	1114.86	1196.1	1572.07	1294.35
MCU_004255-RA	emb|CDS32486.1|	expressed protein [Hymenolepis microstoma]					No	1325.87	1195.53	2131.62	1551
MCU_007875-RB	emb|CDS32966.1|	dihydrolipoyllysine residue succinyltransferase [Hymenolepis microstoma]			K00658	DLST, sucB; 2-oxoglutarate dehydrogenase E2 component (dihydrolipoamide succinyltransferase) [EC:2.3.1.61]	No	1025.93	1194.46	696.396	972.263
MCU_002532-RA	emb|CDS41077.1|	GPI anchor transamidase [Echinococcus multilocularis]	IPR196	Peptidase C13, GPI-anchor transamidase , Caspase-like domain superfamily	K05290	PIGK; GPI-anchor transamidase subunit K	Yes	1340.62	1194.29	942.688	1159.2
MCU_000448-RA	emb|CDS37005.1|	serine threonine protein kinase [Echinococcus multilocularis]	IPR719	Protein kinase domain , Protein kinase-like domain superfamily , Protein kinase	K08838	STK24_25_MST4; serine/threonine-protein kinase 24/25/MST4 [EC:2.7.11.1]	Yes	1186.15	1191.89	1125.48	1167.84
MCU_002124-RA	emb|VDD80532.1|	unnamed protein product [Mesocestoides corti]	IPR3598	Immunoglobulin subtype 2 , Immunoglobulin-like domain , Immunoglobulin-like fold , Immunoglobulin-like domain superfamily	K06535	BSG, CD147; basigin	Yes	1117.37	1191.64	1561.26	1290.09
MCU_002153-RA	gb|AGC52719.1|	leucyl aminopeptidase [Spirometra erinaceieuropaei]	IPR819	Peptidase M17, Peptidase M17	K01255	CARP, pepA; leucyl aminopeptidase [EC:3.4.11.1]	Yes	1400.9	1191.29	1638.17	1410.12
MCU_004811-RA	emb|CDS20241.1|	Endoplasmic reticulum oxidoreductin 1 [Echinococcus granulosus]	IPR7266	Endoplasmic reticulum oxidoreductin 1 , ERO1-like superfamily	K10976	ERO1LB; ERO1-like protein beta [EC:1.8.4.-]	Yes	1341.77	1191.11	1193.14	1242.01
MCU_007314-RE	ref|XP_024349683.1|	Coiled-coil-helix-coiled-coil-helix domain-containing protein [Echinococcus granulosus]			K22759	CHCHD10; coiled-coil-helix-coiled-coil-helix domain-containing protein 10	Yes	1302.57	1185.08	1199.51	1229.05
MCU_001445-RA	ref|XP_027204003.1|	probable serine/threonine-protein kinase DDB_G0282963 [Dermatophagoides pteronyssinus]					No	1334.75	1183.13	895.446	1137.78
MCU_011300-RA	emb|CDS43269.1|	expressed conserved protein [Echinococcus multilocularis]					Yes	895.963	1182.19	1774.59	1284.25
MCU_001454-RB	emb|CDS35572.1|	expressed protein [Echinococcus multilocularis]	IPR1394	Peptidase C19, Ubiquitin specific protease, Ubiquitin specific protease domain , Papain-like cysteine peptidase superfamily			Yes	1156.16	1181.06	1047.52	1128.25
MCU_009031-RB	ref|XP_024351097.1|	COP9 signalosome complex subunit 6 [Echinococcus granulosus]	IPR555	JAB1/MPN/MOV34 metalloenzyme domain , EIF3F/CSN6-like, COP9 signalosome subunit 6	K12179	COPS6, CSN6; COP9 signalosome complex subunit 6	Yes	1182.3	1179.38	1070.66	1144.11
MCU_012059-RA	ref|XP_024356068.1|	Kazal-type serine protease inhibitor domain-containing protein [Echinococcus granulosus]	IPR867	Insulin-like growth factor-binding protein, Immunoglobulin-like domain , Growth factor receptor cysteine-rich domain superfamily , Insulin-like growth factor binding protein-related protein (IGFBP-rP), Immunoglobulin I-set , Immunoglobulin-like fold , Immunoglobulin-like domain superfamily			Yes	1153.45	1178.93	960.024	1097.47
MCU_010141-RA	ref|XP_024354789.1|	Signal peptidase complex subunit 3 [Echinococcus granulosus]	IPR7653	Signal peptidase complex subunit 3	K12948	SPCS3, SPC3; signal peptidase complex subunit 3 [EC:3.4.-.-]	Yes	1644.85	1178.67	1191.73	1338.42
MCU_010526-RA	ref|XP_024352091.1|	hypothetical protein EGR_04141 [Echinococcus granulosus]			K22942	YIPF4; protein YIPF4	No	1295.12	1177.1	1298.66	1256.96
MCU_005348-RA	emb|CDS32265.1|	mitochondrial inner membrane organizing system [Hymenolepis microstoma]	IPR7512	MICOS complex subunit Mic10	K17784	MICOS10, MINOS1, MIC10; MICOS complex subunit MIC10	Yes	1561.23	1176.46	1095.54	1277.74
MCU_003840-RA	emb|VDD81421.1|	unnamed protein product [Mesocestoides corti]	IPR626	Ubiquitin-like domain , Ubiquitin-like domain superfamily			Yes	1262.57	1175.51	1423.43	1287.17
MCU_009508-RA	gb|KAA0192010.1|	Ribosomal-protein-alanine acetyltransferase, partial [Fasciolopsis buski]	IPR2818	DJ-1/PfpI , Protein/nucleic acid deglycase DJ-1 , Class I glutamine amidotransferase-like	K05687	PARK7; protein DJ-1 [EC:3.5.1.124]	Yes	1560.49	1174.78	2279.17	1671.48
MCU_001203-RA	emb|CDS16173.1|	diaphanous [Echinococcus granulosus]	IPR1472	Formin, Formin, Armadillo-like helical , Rho GTPase-binding/formin homology 3 (GBD/FH3) domain , Formin, Armadillo-type fold , Formin, Diaphanous			Yes	1073.62	1173.98	1189.9	1145.83
MCU_002204-RA	emb|VDD74267.1|	unnamed protein product [Mesocestoides corti]					No	1533.6	1171.86	1056	1253.82
MCU_002282-RA	ref|XP_024354799.1|	F-box/LRR-repeat protein 2 [Echinococcus granulosus]	IPR1611	Leucine-rich repeat , F-box domain , Leucine-rich repeat, Leucine-rich repeat domain superfamily	K10268	FBXL2_20; F-box and leucine-rich repeat protein 2/20	Yes	1039.82	1166.2	1159.94	1121.99
MCU_001206-RA	emb|CDS16170.1|	expressed conserved protein [Echinococcus granulosus]					Yes	1167.55	1164.56	942.264	1091.46
MCU_007907-RB	emb|CDS37269.1|	acyl coenzyme A synthetase family [Echinococcus multilocularis]			K00142	AASDH; acyl-CoA synthetase [EC:6.2.1.-]	No	1706.63	1164.31	1424.38	1431.77
MCU_004608-RA	emb|CDI97462.1|	vacuolar protein sorting 26 vps26 [Echinococcus multilocularis]	IPR14752	Arrestin-like, Immunoglobulin E-set , Vacuolar protein sorting protein 26 related	K18466	VPS26; vacuolar protein sorting-associated protein 26	Yes	1165.54	1162.93	1584.42	1304.3
MCU_005290-RA	emb|CUT99098.1|	sterol O acyltransferase 1 [Echinococcus multilocularis]	IPR4299	Membrane bound O-acyl transferase, Sterol O-acyltransferase	K00637	SOAT; sterol O-acyltransferase [EC:2.3.1.26]	Yes	1336.78	1161.77	1291.3	1263.28
MCU_010215-RB	emb|CDS40285.1|	GDP fucose transporter [Echinococcus multilocularis]			K15279	SLC35C1, FUCT1; solute carrier family 35 (GDP-fucose transporter), member C1	No	1104.5	1161.4	1000.74	1088.88
MCU_001576-RA	emb|VDD74097.1|	unnamed protein product [Mesocestoides corti]	IPR117	Band 7 domain , Flotillin family , Flotillin, Band 7/SPFH domain superfamily	K07192	FLOT; flotillin	Yes	1112.6	1160.59	1134.14	1135.78
MCU_000317-RA	emb|CDS30296.1|	expressed protein [Hymenolepis microstoma]					Yes	1030.69	1159.64	1663.69	1284.67
MCU_011324-RA	ref|XP_024348611.1|	Mitogen-activated protein kinase scaffold protein [Echinococcus granulosus]	IPR1519	Ragulator complex protein LAMTOR3			Yes	1571.05	1158.9	1356.47	1362.14
MCU_007991-RA	emb|CDS36343.1|	Na:K ATPase alpha subunit [Echinococcus multilocularis]			K01539	ATP1A; sodium/potassium-transporting ATPase subunit alpha [EC:7.2.2.13]	No	897.947	1158.63	1169.39	1075.32
MCU_011691-RA	emb|VDK48164.1|	unnamed protein product [Taenia asiatica]					Yes	1988.92	1157.57	1652.76	1599.75
MCU_001122-RA	emb|VDO12201.1|	unnamed protein product [Rodentolepis nana]	IPR7667	Hypoxia induced protein			Yes	1631.16	1154.87	1478.79	1421.61
MCU_002579-RA	emb|CDS19936.1|	kinesin light chain 4 [Echinococcus granulosus]	IPR2151	Kinesin light chain , Tetratricopeptide-like helical domain superfamily , Tetratricopeptide repeat	K10407	KLC; kinesin light chain	Yes	1138.81	1154.17	979.019	1090.67
MCU_005487-RA	emb|CDI97282.1|	leucyl tRNA synthetase [Echinococcus multilocularis]	IPR1412	Aminoacyl-tRNA synthetase, Aminoacyl-tRNA synthetase, Leucyl-tRNA synthetase, Valyl/Leucyl/Isoleucyl-tRNA synthetase, Aminoacyl-tRNA synthetase, Methionyl/Valyl/Leucyl/Isoleucyl-tRNA synthetase, Rossmann-like alpha/beta/alpha sandwich fold , Methionyl/Leucyl tRNA synthetase	K01869	LARS, leuS; leucyl-tRNA synthetase [EC:6.1.1.4]	Yes	1026	1153.52	1419.48	1199.67
MCU_011629-RA	emb|CDS30875.1|	dynein light chain [Hymenolepis microstoma]	IPR1372	Dynein light chain, Dynein light chain superfamily			Yes	1421.49	1153.36	1042.39	1205.74
MCU_007076-RA	ref|XP_024351560.1|	Signal recognition particle protein [Echinococcus granulosus]	IPR26258	Signal recognition particle subunit SRP68 , Signal recognition particle subunit SRP68, 01.08.1968 0:00:00	K03107	SRP68; signal recognition particle subunit SRP68	Yes	1074.92	1152.57	1276.9	1168.13
MCU_006031-RA	ref|XP_024353445.1|	CAAX prenyl protease [Echinococcus granulosus]	IPR1915	Peptidase M48 , CAAX prenyl protease 1 , CAAX prenyl protease 1	K06013	STE24; STE24 endopeptidase [EC:3.4.24.84]	Yes	1339.15	1151.88	953.174	1148.07
MCU_004809-RA	emb|CDS20243.1|	calumenin [Echinococcus granulosus]	IPR248	EF-hand domain , EF-hand domain pair , EF-Hand 1	K23901	CALU; calumenin	Yes	1140.19	1151.85	943.051	1078.36
MCU_009141-RB	ref|XP_024351533.1|	Striatin-3 [Echinococcus granulosus]	IPR168	WD40 repeat , Striatin, WD40/YVTN repeat-like-containing domain superfamily , WD40 repeat, WD40-repeat-containing domain superfamily	K17608	STRN1_3_4; striatin 1/3/4	Yes	1014.47	1150.43	1123.76	1096.22
MCU_011733-RA	emb|CDS23878.1|	glycosyltransferase 14 family member [Echinococcus granulosus]	IPR346	Glycosyl transferase	K00727	GCNT1; beta-1,3-galactosyl-O-glycosyl-glycoprotein beta-1,6-N-acetylglucosaminyltransferase [EC:2.4.1.102]	Yes	985.033	1148.44	1218.27	1117.25
MCOS_0000792601-mRNA-1	emb|VDD81924.1|	unnamed protein product [Mesocestoides corti]					No	691.7	1148.36	22.8748	620.978
MCU_012325-RA	ref|XP_024351934.1|	Coiled-coil domain-containing protein 25 [Echinococcus granulosus]	IPR8532	NFACT, Jlp2/Ccd25			Yes	1678.17	1148.1	1772.07	1532.78
MCU_006442-RA	emb|CDS38235.1|	Transmembrane protein 45B [Echinococcus multilocularis]					No	1253.15	1148.03	623.329	1008.17
MCU_002605-RB	emb|CDS22255.1|	coiled coil domain containing protein 47 [Echinococcus granulosus]					No	1077.71	1147.83	1002.91	1076.15
MCU_001817-RA							Yes	958	1147.79	616.231	907.342
MCU_006526-RA	emb|CDS43730.1|	Serine:threonine protein phosphatase 2A 65 kDa [Echinococcus multilocularis]	IPR11989	Armadillo-like helical , Armadillo-type fold , HEAT	K03456	PPP2R1; serine/threonine-protein phosphatase 2A regulatory subunit A	Yes	1002.26	1147.7	1015.68	1055.21
MCU_000413-RB	emb|CDS18446.1|	Serine:threonine protein kinase PINK1 [Echinococcus granulosus]			K05688	PINK1; PTEN induced putative kinase 1 [EC:2.7.11.1]	No	1049.05	1147.1	1277.46	1157.87
MCU_004710-RA	emb|CDS39618.1|	programmed cell death protein 6 [Echinococcus multilocularis]	IPR248	EF-hand domain , EF-hand domain pair , EF-Hand 1	K23902	PDCD6; programmed cell death protein 6	Yes	1657.1	1146.85	1350.53	1384.83
MCU_008399-RA	emb|CDS43265.1|	expressed conserved protein [Echinococcus multilocularis]					Yes	1155.48	1146.84	670.607	990.975
MCU_008593-RA	emb|CDI97611.1|	collagen alphaiv chain [Echinococcus multilocularis]	IPR816	Collagen triple helix repeat			Yes	653.775	1145.79	746.968	848.846
MCU_001971-RD	emb|CDS19187.1|	schwannomin interacting protein 1 [Echinococcus granulosus]			K24833	SCHP1; schwannomin-interacting protein 1	No	1152.17	1140.62	1162.42	1151.73
MCU_002150-RA	emb|VDD80544.1|	unnamed protein product [Mesocestoides corti]	IPR819	Peptidase M17, Peptidase M17	K01255	CARP, pepA; leucyl aminopeptidase [EC:3.4.11.1]	Yes	1351.16	1138.47	1606.4	1365.34
MCU_003734-RB	emb|CDS32274.1|	ATP dependent RNA helicase DDX51 [Hymenolepis microstoma]			K14807	DDX51, DBP6; ATP-dependent RNA helicase DDX51/DBP6 [EC:3.6.4.13]	No	1084.01	1138.16	892.036	1038.07
MCU_010058-RA	emb|CDS37053.1|	small glutamine rich tetratricopeptide [Echinococcus multilocularis]	IPR144	Tetratricopeptide repeat 1 , Tetratricopeptide-like helical domain superfamily , Tetratricopeptide repeat , SGTA, SGT family	K16365	SGTA; small glutamine-rich tetratricopeptide repeat-containing protein alpha	Yes	1298.09	1134.98	1293.59	1242.22
MCU_010215-RA	emb|CDS40285.1|	GDP fucose transporter [Echinococcus multilocularis]	IPR4853	Sugar phosphate transporter domain	K15279	SLC35C1, FUCT1; solute carrier family 35 (GDP-fucose transporter), member C1	Yes	1681.49	1134.5	1653.35	1489.78
MCU_003155-RA	emb|CDS19564.1|	Nonaspanin TM9SF [Echinococcus granulosus]			K17086	TM9SF2_4; transmembrane 9 superfamily member 2/4	No	1204.57	1133.75	937.869	1092.06
MCU_002557-RA	ref|XP_024354103.1|	E3 ubiquitin-protein ligase CBL [Echinococcus granulosus]	IPR1841	Zinc finger, Adaptor protein Cbl, EF-hand domain pair , Zinc finger, Adaptor protein Cbl, Adaptor protein Cbl, Zinc finger, Adaptor protein Cbl, Adaptor protein Cbl , Adaptor protein Cbl, SH2 domain superfamily	K04707	CBL; E3 ubiquitin-protein ligase CBL [EC:2.3.2.27]	Yes	1087.53	1132.85	648.529	956.306
MCU_012048-RB	emb|CDS40433.1|	rRNA 2 O methyltransferase fibrillarin [Echinococcus multilocularis]	IPR692	rRNA 2'-O-methyltransferase fibrillarin-like , Fibrillarin, S-adenosyl-L-methionine-dependent methyltransferase superfamily	K14563	NOP1, FBL; rRNA 2'-O-methyltransferase fibrillarin [EC:2.1.1.-]	Yes	1306.29	1132.82	1173.32	1204.14
MCU_009689-RB	emb|CDS22113.1|	Zinc finger C6HC type [Echinococcus granulosus]	IPR1841	Zinc finger, IBR domain , Zinc finger, E3 ubiquitin ligase RBR family , TRIAD supradomain , Ariadne domain , E3 ubiquitin-protein ligase ARIH1-like	K11968	ARIH1; ariadne-1 [EC:2.3.2.31]	Yes	1073.61	1132.54	1017.76	1074.64
MCU_007487-RF	emb|CDS29932.1|	expressed protein [Hymenolepis microstoma]					No	1197.02	1131.92	1102.04	1143.66
MCU_000639-RA	emb|CDS39840.1|	prohibitin protein WPH [Echinococcus multilocularis]	IPR163	Prohibitin , Band 7 domain , Band 7/SPFH domain superfamily	K17080	PHB1; prohibitin 1	Yes	1272.56	1130.97	1029.49	1144.34
MCU_007977-RA	gb|AIM55123.1|	cystatin [Taenia asiatica]					Yes	1020.45	1129.83	1810.97	1320.42
MCU_000566-RC	emb|CDS33140.2|	tetratricopeptide repeat protein 39B [Hymenolepis microstoma]	IPR1199	Tetratricopeptide-like helical domain superfamily , Inclusion body clearance protein Iml2/Tetratricopeptide repeat protein 39	K24943		Yes	1099.02	1129.81	1202.61	1143.81
MCU_008944-RB	emb|CDS19166.1|	abhydrolase domain containing protein 16A [Echinococcus granulosus]	IPR73	Alpha/beta hydrolase fold-1 , Alpha/Beta hydrolase fold			Yes	1224.31	1128.96	1153.78	1169.02
MCU_000831-RA	ref|XP_024351789.1|	Monocarboxylate transporter [Echinococcus granulosus]	IPR1171	Major facilitator superfamily , MFS transporter superfamily			Yes	911.371	1128.58	1106.17	1048.71
MCU_006773-RA	ref|XP_024349215.1|	Transmembrane emp24 domain-containing protein 7 [Echinococcus granulosus]	IPR938	GOLD domain , Transmembrane emp24 domain-containing protein , GOLD domain superfamily	K20349	TMED7; p24 family protein gamma-3	Yes	1146.66	1127.23	997.056	1090.31
MCU_000548-RA	emb|CDS41675.1|	expressed conserved protein [Echinococcus multilocularis]	IPR8978	HSP20-like chaperone			Yes	1476.54	1125.81	1173.82	1258.72
MCU_004522-RA	emb|CDS15926.1|	sideroflexin 1 [Echinococcus granulosus]	IPR4686	Tricarboxylate/iron carrier	K23500	SFXN1_3; sideroflexin-1/3	Yes	1119.76	1125.64	807.24	1017.55
MCU_000709-RA	emb|CDI97625.1|	ubiquitin carboxyl terminal hydrolase isozyme [Echinococcus multilocularis]	IPR1578	Peptidase C12, Ubiquitinyl hydrolase, Peptidase C12, Papain-like cysteine peptidase superfamily , Peptidase C12	K05610	UCHL5, UCH37; ubiquitin carboxyl-terminal hydrolase L5 [EC:3.4.19.12]	Yes	1176.77	1125.6	1036.19	1112.85
MCU_005232-RB	emb|CDS18621.1|	ribosomal protein S6 kinase alpha 3 [Echinococcus granulosus]	IPR719	Protein kinase domain , AGC-kinase, Serine/threonine-protein kinase, Protein kinase-like domain superfamily , Ribosomal protein S6 kinase II , Protein kinase, Protein kinase, EF-Hand 1	K04373	RPS6KA; ribosomal protein S6 kinase alpha-1/2/3/6 [EC:2.7.11.1]	Yes	1070.46	1125.59	1545.12	1247.06
MCU_006809-RB	emb|VDD82792.1|	unnamed protein product [Mesocestoides corti]			K11351	NDUFB11; NADH dehydrogenase (ubiquinone) 1 beta subcomplex subunit 11	No	1223.08	1125.1	1005.66	1117.95
MCU_010673-RA	emb|CDS42198.1|	ras protein rab [Echinococcus multilocularis]	IPR186	Small GTPase , Small GTP-binding protein domain , P-loop containing nucleoside triphosphate hydrolase	K07887	RAB5A; Ras-related protein Rab-5A	Yes	1338.76	1124.28	1433.33	1298.79
MCU_007005-RA	ref|XP_024351604.1|	putative small nuclear ribonucleoprotein Sm D2 [Echinococcus granulosus]	IPR1163	Sm domain, LSM domain superfamily , Small nuclear ribonucleoprotein Sm D2 , Sm domain	K11096	SNRPD2, SMD2; small nuclear ribonucleoprotein D2	Yes	1353.03	1123.42	1023.49	1166.65
MCU_001276-RA	emb|CDS18404.1|	poly adp ribose polymerase 2 [Echinococcus granulosus]	IPR412	Poly(ADP-ribose) polymerase, WGR domain , Poly(ADP-ribose) polymerase, Poly(ADP-ribose) polymerase, WGR domain superfamily	K10798	PARP2_3_4; poly [ADP-ribose] polymerase 2/3/4 [EC:2.4.2.30]	Yes	1147.19	1122.61	877.527	1049.11
MCU_002216-RA	emb|CUT99577.1|	excitatory amino acid transporter 2 [Echinococcus multilocularis]	IPR1991	Sodium:dicarboxylate symporter , Sodium:dicarboxylate symporter, Sodium:dicarboxylate symporter superfamily	K05613	SLC1A2, EAAT2; solute carrier family 1 (glial high affinity glutamate transporter), member 2	Yes	926.111	1121.56	1080.83	1042.83
MCU_003881-RB	ref|XP_024354145.1|	Stomatin-like protein 2 [Echinococcus granulosus]	IPR117	Band 7 domain , Stomatin/HflK family , STML2-like, Band 7/SPFH domain superfamily			Yes	1181.8	1119.5	1080.69	1127.33
MCU_006985-RA	emb|CDS18222.1|	vacuolar protein sorting associated protein 72 [Echinococcus granulosus]			K11664	VPS72, TCFL1, YL1; vacuolar protein sorting-associated protein 72	No	1100.89	1118.25	1034.17	1084.44
MCU_012609-RA	emb|VDD80023.1|	unnamed protein product [Mesocestoides corti]					No	1699.93	1118.09	1554.56	1457.53
MCU_006080-RA	emb|CDS23281.1|	tegumental antigen [Echinococcus granulosus]	IPR1372	Dynein light chain, EF-hand domain , EF-hand domain pair , EF-Hand 1, Dynein light chain superfamily			Yes	1289.7	1117.45	1443.85	1283.67
MCU_006687-RB	emb|CDS23933.1|	High temperature induced dauer formation protein [Echinococcus granulosus]	IPR2675	Hid-1/Ecm30			Yes	1041.54	1116.85	1407.48	1188.62
MCU_002194-RA	ref|XP_024351731.1|	Nuclear transport factor 2 [Echinococcus granulosus]	IPR275	Nuclear transport factor 2 domain , Nuclear transport factor 2, NTF2-like domain superfamily , Nuclear transport factor 2			Yes	1451.97	1116.82	1072.44	1213.74
MCU_003550-RA	ref|XP_022098024.1|	phospholipid scramblase 1-like [Acanthaster planci]	IPR5552	Scramblase			Yes	1296.91	1116.66	934.421	1116
MCU_006149-RA	emb|VDD82513.1|	unnamed protein product [Mesocestoides corti]					No	959.381	1116.61	1377.12	1151.04
MCU_011883-RB	emb|CDS24204.1|	huntingtin interacting protein 1 [Echinococcus granulosus]	IPR2558	I/LWEQ domain , Sla2 family , I/LWEQ domain superfamily	K04559	HIP1; huntingtin interacting protein 1	Yes	1134.21	1116.6	1831.05	1360.62
MCU_002568-RA	emb|CDI98717.1|	coronin 1C [Echinococcus multilocularis]	IPR168	WD40 repeat , Domain of unknown function DUF1899 , Coronin , WD40/YVTN repeat-like-containing domain superfamily , WD40 repeat, WD40-repeat-containing domain superfamily	K13886	CORO1B_1C_6; coronin-1B/1C/6	Yes	1141.98	1116.53	1037.24	1098.58
MCU_003452-RA	emb|CDS17550.1|	protocadherin 11 [Echinococcus granulosus]					No	1200	1115.9	858.496	1058.13
MCU_008957-RB	emb|CDS23325.1|	heterogeneous nuclear ribonucleoprotein [Echinococcus granulosus]	IPR54	RNA recognition motif domain , Nucleotide-binding alpha-beta plait domain superfamily , RNA-binding domain superfamily	K12898	HNRNPF_H; heterogeneous nuclear ribonucleoprotein F/H	Yes	1030.9	1114.36	1050.06	1065.11
MCU_007906-RB	emb|CDS19218.1|	cytochrome c oxidase subunit XV assembly [Echinococcus granulosus]	IPR378	COX15/CtaA family , Heme A synthase	K02259	COX15, ctaA; heme a synthase [EC:1.17.99.9]	Yes	1066.85	1113.04	1004.87	1061.59
MCU_001417-RC	emb|VDD74064.1|	unnamed protein product [Mesocestoides corti]					No	1012.3	1109.45	1139.02	1086.92
MCU_001490-RA	emb|CDS16333.1|	ubiquitin carboxyl terminal hydrolase 7 [Echinococcus granulosus]	IPR1394	Peptidase C19, MATH/TRAF domain , TRAF-like , Ubiquitin specific protease, Ubiquitin carboxyl-terminal hydrolase 7, Ubiquitin specific protease domain , Ubiquitin carboxyl-terminal hydrolase, Papain-like cysteine peptidase superfamily	K11838	USP7, UBP15; ubiquitin carboxyl-terminal hydrolase 7 [EC:3.4.19.12]	Yes	981.728	1109.42	1011.92	1034.36
MCU_001785-RA	emb|CDI97389.1|	pre mRNA processing factor 19 [Echinococcus multilocularis]	IPR168	WD40 repeat , U-box domain , Zinc finger, Pre-mRNA-splicing factor 19 , WD40/YVTN repeat-like-containing domain superfamily , WD40 repeat, G-protein beta WD-40 repeat , WD40-repeat-containing domain superfamily , Pre-mRNA-processing factor 19	K10599	PRPF19, PRP19; pre-mRNA-processing factor 19 [EC:2.3.2.27]	Yes	1010.77	1107.11	1122.87	1080.25
MCU_010548-RA	emb|CDS18585.1|	deoxyhypusine hydroxylase:monooxygenase [Echinococcus granulosus]	IPR4155	PBS lyase HEAT-like repeat , Armadillo-like helical , Armadillo-type fold , Deoxyhypusine hydroxylase	K06072	DOHH; deoxyhypusine monooxygenase [EC:1.14.99.29]	Yes	1276.87	1105.57	1202.35	1194.93
MCU_010240-RA	gb|AAT74669.1|	cysteine-rich secreted protein 3, partial [Mesocestoides vogae]	IPR3594	CAP superfamily			Yes	949.825	1103.66	267.507	773.664
MCU_010185-RA	ref|XP_024349934.1|	NADP-dependent malic enzyme [Echinococcus granulosus]	IPR1232	Malic enzyme, NAD(P)-binding domain superfamily			Yes	1159.96	1102.78	1175.99	1146.24
MCU_009803-RA	emb|CDS17197.1|	sporulation protein rmd5 [Echinococcus granulosus]	IPR24964	CTLH/CRA C-terminal to LisH motif domain , Fyv10 family	K23333	RMND5; E3 ubiquitin-protein transferase RMND5 [EC:2.3.2.27]	Yes	1215.38	1102.33	855.648	1057.79
MCU_001177-RA	emb|CDS40488.1|	er degradation enhancer mannosidase alpha [Echinococcus multilocularis]					No	1731.77	1102.27	990.112	1274.72
MCU_013075-RA	ref|XP_024353053.1|	Equilibrative nucleoside transporter 3 [Echinococcus granulosus]	IPR2259	Equilibrative nucleoside transporter	K15014	SLC29A1_2_3, ENT1_2_3; solute carrier family 29 (equilibrative nucleoside transporter), member 1/2/3	Yes	1101.39	1101.31	857.598	1020.1
MCU_001069-RC	ref|XP_024356316.1|	Ribose-phosphate pyrophosphokinase [Echinococcus granulosus]	IPR836	Phosphoribosyltransferase domain , Ribose-phosphate pyrophosphokinase , Phosphoribosyltransferase-like , Ribose-phosphate pyrophosphokinase			Yes	1206.54	1099.76	1064.88	1123.73
MCU_006894-RA	emb|CDS17851.1|	structural maintenance of chromosomes protein 3 [Echinococcus granulosus]	IPR3395	RecF/RecN/SMC, SMCs flexible hinge , Structural maintenance of chromosomes protein , P-loop containing nucleoside triphosphate hydrolase , SMCs flexible hinge superfamily , Structural maintenance of chromosomes 3			Yes	917.81	1098.95	881.119	965.96
MCU_002371-RA	emb|CDS28169.2|	Ras GTP binding protein A [Hymenolepis microstoma]	IPR6762	Gtr1/RagA G protein , P-loop containing nucleoside triphosphate hydrolase , RagA/B	K16185	RRAGA_B; Ras-related GTP-binding protein A/B	Yes	1452.69	1098.54	1164.51	1238.58
MCU_004487-RA	ref|XP_024350266.1|	Serine/threonine-protein phosphatase 2A activator [Echinococcus granulosus]	IPR4327	Phosphotyrosyl phosphatase activator, PTPA superfamily , Phosphotyrosyl phosphatase activator	K17605	PPP2R4, PTPA; serine/threonine-protein phosphatase 2A activator	Yes	1212.95	1097.45	1192.69	1167.7
MCU_003264-RA	emb|CDS17618.1|	myosin XV [Echinococcus granulosus]	IPR48	IQ motif, MyTH4 domain , Myosin head, P-loop containing nucleoside triphosphate hydrolase , Kinesin motor domain superfamily , MyTH4 domain superfamily			Yes	943.479	1097.25	876.978	972.569
MCU_002368-RA	emb|CDS21694.1|	neuroendocrine protein 7b2 [Echinococcus granulosus]	IPR7945	Neuroendocrine 7B2 precursor			Yes	1076.49	1097.11	978.774	1050.79
MCU_008508-RA	ref|XP_024355016.1|	3-oxoacyl-[acyl-carrier-protein] synthase [Echinococcus granulosus]	IPR794	Beta-ketoacyl synthase , Beta-ketoacyl synthase, Beta-ketoacyl synthase, Thiolase-like , Polyketide synthase	K09458	fabF, OXSM, CEM1; 3-oxoacyl-[acyl-carrier-protein] synthase II [EC:2.3.1.179]	Yes	1251.46	1096.83	910.749	1086.35
MCU_010652-RA	ref|XP_024355622.1|	DnaJ subfamily C member protein [Echinococcus granulosus]	IPR1623	DnaJ domain , Chaperone J-domain superfamily	K09525	DNAJC5; DnaJ homolog subfamily C member 5	Yes	1272.86	1095.37	1019.24	1129.16
MCU_001444-RB	emb|CDS20758.1|	RNA recognition motif RNP 1 [Echinococcus granulosus]			K14411	MSI; RNA-binding protein Musashi	No	1026.59	1095.29	972.786	1031.56
MCOS_0000918601-mRNA-1	gb|QBL98038.1|	tubulin beta 4 [Echinococcus granulosus]	IPR217	Tubulin , Beta tubulin , Tubulin/FtsZ, Tubulin/FtsZ, Tubulin, Tubulin/FtsZ, Tubulin, Tubulin/FtsZ, Tubulin/FtsZ-like	K07375	TUBB; tubulin beta	Yes	1108.02	1095.04	1208.1	1137.05
MCU_002268-RA	ref|XP_024348062.1|	Tryptophanyl-tRNA synthetase, cytoplasmic [Echinococcus granulosus]	IPR235	Aminoacyl-tRNA synthetase, Tryptophan-tRNA ligase , Rossmann-like alpha/beta/alpha sandwich fold	K01867	WARS, trpS; tryptophanyl-tRNA synthetase [EC:6.1.1.2]	Yes	1101.42	1094.43	1099.47	1098.44
MCU_000667-RB	emb|CDS38298.1|	ribose phosphate pyrophosphokinase 1 [Echinococcus multilocularis]	IPR836	Phosphoribosyltransferase domain , Phosphoribosyl pyrophosphate synthetase, Ribose-phosphate pyrophosphokinase , Phosphoribosyltransferase-like , Ribose-phosphate pyrophosphokinase	K00948	PRPS, prsA; ribose-phosphate pyrophosphokinase [EC:2.7.6.1]	Yes	1097.79	1094.12	1049.1	1080.33
MCU_004034-RA	ref|XP_024350699.1|	NSFL1 cofactor [Echinococcus granulosus]	IPR112	UBX domain , UBA-like superfamily , SEP domain , Ubiquitin-like domain superfamily , NSFL1 cofactor p47	K14012	NSFL1C, UBX1, SHP1; UBX domain-containing protein 1	Yes	1120.33	1093.92	1313.84	1176.03
MCU_004698-RA	ref|XP_024353982.1|	Ribonucleoside-diphosphate reductase small chain [Echinococcus granulosus]	IPR358	Ribonucleotide reductase small subunit family , Ferritin-like superfamily , Ribonucleotide reductase-like , Ribonucleotide reductase small subunit, Ribonucleotide reductase small subunit	K10808	RRM2; ribonucleoside-diphosphate reductase subunit M2 [EC:1.17.4.1]	Yes	1540.52	1093.02	2224.95	1619.5
MCU_009574-RA	emb|VDD76829.1|	unnamed protein product [Mesocestoides corti]					No	1439.81	1092.62	1435.39	1322.6
MCU_013883-RA	emb|VDD78798.1|	unnamed protein product [Mesocestoides corti]	IPR215	Serpin family , Serpin, Serpin domain , Serpin superfamily , Serpin superfamily, Serpin superfamily			Yes	1161.12	1092.33	899.824	1051.09
MCU_002704-RA	emb|CDS23069.1|	atlastin 2 [Echinococcus granulosus]	IPR15894	Guanylate-binding protein, P-loop containing nucleoside triphosphate hydrolase , GB1/RHD3-type guanine nucleotide-binding (G) domain , Guanylate-binding protein	K17339	ATL; atlastin [EC:3.6.5.-]	Yes	1060.98	1092.27	1160.1	1104.45
MCU_009074-RB	emb|CDS20231.1|	Transcription factor FAR1 [Echinococcus granulosus]					No	1292.54	1091.62	1114.34	1166.17
MCU_013234-RA	emb|CDS38086.2|	glutathione S transferase [Echinococcus multilocularis]	IPR446	Glutathione S-transferase, Glutathione S-transferase, Glutathione S-transferase	K00799	GST, gst; glutathione S-transferase [EC:2.5.1.18]	Yes	1597.59	1091.58	1439.28	1376.15
MCU_007399-RA	ref|XP_024347320.1|	U1 small nuclear ribonucleoprotein A [Echinococcus granulosus]	IPR54	RNA recognition motif domain , Nucleotide-binding alpha-beta plait domain superfamily , RNA-binding domain superfamily	K11091	SNRPA; U1 small nuclear ribonucleoprotein A	Yes	1177.31	1091.53	1082.66	1117.17
MCU_008536-RA	emb|VDD76408.1|	unnamed protein product [Mesocestoides corti]	IPR2223	Pancreatic trypsin inhibitor Kunitz domain , Pancreatic trypsin inhibitor Kunitz domain superfamily			Yes	1520	1091.24	657.496	1089.58
MCU_006239-RA	ref|XP_024350862.1|	Dynein light chain 1, cytoplasmic [Echinococcus granulosus]	IPR1372	Dynein light chain, Dynein light chain superfamily	K10418	DYNLL; dynein light chain LC8-type	Yes	1558.29	1091.16	636.456	1095.3
MCU_002840-RA	gb|ADQ26722.1|	tropomyosin 2 high molecular weight isoform, partial [Mesocestoides corti]	IPR533	Tropomyosin	K10373	TPM1; tropomyosin 1	Yes	1091.58	1091.07	1005.64	1062.76
MCU_009043-RA	emb|CDS20772.1|	nuclear protein localization protein 4 [Echinococcus granulosus]	IPR1876	Zinc finger, NPL4, Nuclear pore localisation protein NPL4, Nuclear protein localization protein 4 , Nuclear pore localisation protein Npl4, Ubiquitin-like domain superfamily , Zinc finger, MPN domain	K14015	NPLOC4, NPL4; nuclear protein localization protein 4 homolog	Yes	1141.39	1091.04	1076.24	1102.89
MCU_009016-RA	emb|CDS20947.1|	neuropeptide [Echinococcus granulosus]					Yes	1210.53	1089.63	1001.3	1100.49
MCU_008024-RA	emb|CDS38373.1|	E3 UFM1 protein ligase 1 [Echinococcus multilocularis]	IPR18611	E3 UFM1-protein ligase 1	K22755	UFL1; E3 UFM1-protein ligase 1 [EC:2.3.2.-]	Yes	1025.92	1089.27	881.676	998.958
MCU_010653-RA	emb|CDS42227.1|	RWD domain containing protein 1 [Echinococcus multilocularis]	IPR6575	RWD domain , Ubiquitin-conjugating enzyme/RWD-like , ZC3H15/TMA46 family, GIR2-like			Yes	1255.5	1088.83	1096.8	1147.04
MCU_011567-RA	gb|AVA30134.1|	glutathione S-transferase [Echinococcus granulosus]	IPR381	Glutathione S-transferase, Glutathione S-transferase, Glutathione S-transferase, Glutathione S-transferase, Thioredoxin-like superfamily , Glutathione S-transferase, Glutathione transferase family	K00799	GST, gst; glutathione S-transferase [EC:2.5.1.18]	Yes	1132.03	1087.33	925.539	1048.3
MCU_001549-RA	emb|CDS35531.1|	expressed protein [Echinococcus multilocularis]					Yes	846.51	1087.18	1238.45	1057.38
MCOS_0000847401-mRNA-1	ref|XP_024347336.1|	40S ribosomal protein S29 [Echinococcus granulosus]	IPR129	Small ribosomal subunit protein uS14 , Small ribosomal subunit protein uS14, Small ribosomal subunit protein uS14, Small ribosomal subunit protein uS14 superfamily	K02980	RP-S29e, RPS29; small subunit ribosomal protein S29e	Yes	1741.89	1086.89	1815.71	1548.16
MCU_004436-RB	emb|CDS20878.1|	aldo keto reductase family 1 member B4 [Echinococcus granulosus]	IPR1817	Aldo/keto reductase, Aldo-keto reductase , NADP-dependent oxidoreductase domain , NADP-dependent oxidoreductase domain superfamily	K00002	AKR1A1, adh; alcohol dehydrogenase (NADP+) [EC:1.1.1.2]	Yes	1094.08	1086.37	1384.66	1188.37
MCU_002256-RA	emb|CDS35583.1|	expressed protein [Echinococcus multilocularis]	IPR1519	Ferritin , Ferritin/DPS protein domain , Ferritin-like diiron domain , Ferritin-like superfamily , Ferritin-like	K00522	FTH1; ferritin heavy chain [EC:1.16.3.2]	Yes	1052.14	1086.36	1039.94	1059.48
MCU_003059-RA	emb|CDS22892.1|	NADH dehydrogenase ubiquinone 1 beta [Echinococcus granulosus]	IPR9866	NADH:ubiquinone oxidoreductase			Yes	1267.46	1084.58	828.571	1060.2
MCU_008307-RA	emb|CDS43560.1|	guanine nucleotide binding protein subunit [Echinococcus multilocularis]	IPR168	WD40 repeat , WD40/YVTN repeat-like-containing domain superfamily , WD40-repeat-containing domain superfamily , Small ribosomal subunit protein RACK1-like	K14753	RACK1; guanine nucleotide-binding protein subunit beta-2-like 1 protein	Yes	1177.9	1084.23	1126.97	1129.7
MCU_003975-RA	ref|XP_024350072.1|	Eukaryotic translation initiation factor 4B [Echinococcus granulosus]	IPR54	RNA recognition motif domain , Nucleotide-binding alpha-beta plait domain superfamily , RNA-binding domain superfamily	K03258	EIF4B; translation initiation factor 4B	Yes	926.706	1082.62	1000.61	1003.31
MCU_004378-RA	emb|CDS16107.1|	expressed conserved protein [Echinococcus granulosus]					No	1291.74	1082.22	1171.38	1181.78
MCU_005052-RA	emb|CDI96933.1|	enhancer of yellow 2 transcription factor [Echinococcus multilocularis]	IPR18783	Transcription factor, Transcription factor EnY2 superfamily	K11368	ENY2, DC6, SUS1; enhancer of yellow 2 transcription factor	Yes	1397.61	1079.19	1125.79	1200.86
MCU_002333-RB	ref|XP_024354906.1|	Oligosaccharyltransferase complex subunit [Echinococcus granulosus]					No	1467.46	1078.93	938.154	1161.51
MCU_005604-RA	ref|XP_024352597.1|	Putative RNA-binding protein Luc7-like protein [Echinococcus granulosus]	IPR4882	Luc7-related			Yes	1505.92	1078.5	856.653	1147.03
MCU_004572-RA	ref|XP_024353014.1|	SWI/SNF-related matrix-associated actin-dependent regulator of chromatin subfamily D member [Echinococcus granulosus]	IPR3121	SWIB/MDM2 domain , SWIB domain , SWIB/MDM2 domain superfamily	K11650	SMARCD; SWI/SNF-related matrix-associated actin-dependent regulator of chromatin subfamily D	Yes	978.038	1077.58	951.678	1002.43
MCU_011144-RA	emb|CDS29499.1|	expressed conserved protein [Hymenolepis microstoma]					Yes	1100.09	1077.27	1051.11	1076.16
MCU_013957-RB	ref|XP_024349451.1|	Reticulon-4-interacting protein [Echinococcus granulosus]			K23164	RTN4IP1; reticulon-4-interacting protein 1, mitochondrial	No	940.95	1076.13	1093.05	1036.71
MCU_003033-RB	emb|CDI97404.1|	sodium calcium exchanger [Echinococcus multilocularis]	IPR3644	Na-Ca exchanger/integrin-beta4 , Sodium/calcium exchanger protein , Sodium/calcium exchanger membrane region , Sodium/calcium exchanger domain, CalX-like domain superfamily , NCX	K05849	SLC8A, NCX; solute carrier family 8 (sodium/calcium exchanger)	Yes	1207.42	1076.07	457.669	913.719
MCU_008465-RB	ref|XP_024348572.1|	Cysteine desulfurase [Echinococcus granulosus]	IPR192	Aminotransferase class V domain , Cysteine desulfurase IscS , Pyridoxal phosphate-dependent transferase, Pyridoxal phosphate-dependent transferase, Pyridoxal phosphate-dependent transferase , Cysteine desulfurase , Aminotransferase class-V	K04487	iscS, NFS1; cysteine desulfurase [EC:2.8.1.7]	Yes	1054.26	1074.66	1183.54	1104.15
MCU_004795-RA	emb|CDS20669.1|	ectonucleotide pyrophosphatase:phosphodiesterase [Echinococcus granulosus]	IPR2591	Type I phosphodiesterase/nucleotide pyrophosphatase/phosphate transferase , Alkaline-phosphatase-like	K18398	ENPP5; ectonucleotide pyrophosphatase/phosphodiesterase family member 5 [EC:3.1.-.-]	Yes	962.783	1074.65	276.826	771.42
MCU_002885-RC	ref|XP_024346950.1|	Prefoldin subunit 6 [Echinococcus granulosus]			K04798	pfdB, PFDN6; prefoldin beta subunit	No	1501.28	1073.99	1216.75	1264.01
MCU_008023-RA	emb|CDS17166.1|	myosin 1 [Echinococcus granulosus]					Yes	788.515	1073.29	785.549	882.451
MCU_007207-RA	emb|CDI97101.1|	NADH dehydrogenase ubiquinone 1 beta [Echinococcus multilocularis]			K03964	NDUFB8; NADH dehydrogenase (ubiquinone) 1 beta subcomplex subunit 8	No	1077.2	1071.21	865.33	1004.58
MCU_002930-RA	ref|XP_024350429.1|	Tetratricopeptide repeat protein [Echinococcus granulosus]			K24926	TTC1; tetratricopeptide repeat protein 1	No	1470.36	1070.38	1090.04	1210.26
MCU_002148-RB	gb|AGC52719.1|	leucyl aminopeptidase [Spirometra erinaceieuropaei]	IPR819	Peptidase M17, Peptidase M17	K01255	CARP, pepA; leucyl aminopeptidase [EC:3.4.11.1]	Yes	1050.92	1068.05	3607.45	1908.81
MCU_006981-RB	emb|CDS23619.1|	basement membrane specific heparan sulfate [Echinococcus granulosus]					No	601.508	1066.95	718.131	795.53
MCU_005434-RA	emb|CDS38139.1|	28S ribosomal protein S18b mitochondrial [Echinococcus multilocularis]	IPR1648	Ribosomal protein S18 , Small ribosomal subunit protein bS18 superfamily , Small ribosomal subunit protein mS40	K16174	MRPS18B, MRPS18-2; small subunit ribosomal protein S18b, mitochondrial	Yes	1092.76	1066.15	1177.43	1112.12
MCU_001102-RA	emb|CDS34380.1|	complexin [Hymenolepis microstoma]			K15294	CPLX1_2; complexin-1/2	No	957.331	1065.09	848.345	956.923
MCU_010064-RB	emb|CDS20511.1|	SWI:SNF complex subunit SMARCC2 [Echinococcus granulosus]	IPR15	SANT/Myb domain , SWIRM domain , Homeobox-like domain superfamily , SANT domain , SMARCC, SMARCC, SMARCC, Winged helix-like DNA-binding domain superfamily , BRCT domain superfamily	K11649	SMARCC; SWI/SNF related-matrix-associated actin-dependent regulator of chromatin subfamily C	Yes	1111.47	1064.93	1257.7	1144.7
MCU_008258-RA	ref|XP_024353940.1|	Density-regulated protein [Echinococcus granulosus]	IPR195	SUI1 domain , SUI1 domain superfamily , DENR, DENR	K24272	DENR, TMA22; density-regulated protein	Yes	1220.48	1064.67	1264.8	1183.32
MCU_001728-RB	ref|XP_024352072.1|	Serine/threonine-protein phosphatase 2A regulatory subunit B alpha isoform [Echinococcus granulosus]	IPR9	Protein phosphatase 2A regulatory subunit PR55 , WD40 repeat , WD40/YVTN repeat-like-containing domain superfamily , Protein phosphatase 2A regulatory subunit PR55, WD40-repeat-containing domain superfamily	K04354	PPP2R2; serine/threonine-protein phosphatase 2A regulatory subunit B	Yes	1238.46	1064.23	1191.12	1164.6
MCU_003326-RA	emb|CDS42927.1|	chromatin regulatory protein sir2 [Echinococcus multilocularis]			K11412	SIRT2, SIR2L2; NAD+-dependent protein deacetylase sirtuin 2 [EC:2.3.1.286]	No	1047.72	1063.31	984.046	1031.69
MCU_000565-RB	emb|CDI97201.1|	tissue type plasminogen activator [Echinococcus multilocularis]	IPR1	Kringle , EGF-like domain , Kringle-like fold , Kringle, Apextrin, Kringle superfamily			Yes	833.536	1063.05	1652.76	1183.11
MCU_011130-RA	emb|CDS37313.1|	ATPase H transporting V1 subunit G [Echinococcus multilocularis]	IPR5124	Vacuolar (H+)-ATPase G subunit	K02152	ATPeV1G, ATP6G; V-type H+-transporting ATPase subunit G	Yes	1119.56	1061.75	1115.8	1099.04
MCU_001638-RA	emb|CDS36424.1|	expressed conserved protein [Echinococcus multilocularis]					Yes	1215.35	1061.45	1064.01	1113.6
MCU_001893-RB	emb|CDS35813.1|	expressed conserved protein [Echinococcus multilocularis]					No	1071.45	1061.26	1374.58	1169.1
MCU_004208-RA	emb|VDD81624.1|	unnamed protein product [Mesocestoides corti]	IPR56	Histidine phosphatase superfamily, Histidine phosphatase superfamily , Histidine acid phosphatase active site	K14410	ACP2; lysosomal acid phosphatase [EC:3.1.3.2]	Yes	1175.94	1058.27	1020.11	1084.77
MCU_011716-RB	ref|XP_024356161.1|	Transcription elongation factor SPT5 [Echinococcus granulosus]	IPR51	NGN domain , KOW , NusG-like, Translation protein SH3-like domain superfamily , Large ribosomal subunit protein uL2, Transcription elongation factor Spt5, Spt5 transcription elongation factor, NusG, NGN domain, Transcription elongation factor SPT5 , Spt5, Spt5, Spt5, Spt5	K15172	SUPT5H, SPT5; transcription elongation factor SPT5	Yes	967.584	1058.15	1108.16	1044.63
MCU_001750-RA	ref|XP_024350595.1|	Myocyte-specific enhancer factor 2D [Echinococcus granulosus]					No	1050.2	1057.08	959.269	1022.18
MCU_005449-RB	ref|XP_018646972.1|	histone acetyltransferase-related [Schistosoma mansoni]	IPR182	GNAT domain , Elp3/MiaA/NifB-like, Radical SAM , Acyl-CoA N-acyltransferase , Radical SAM, Elongator complex protein 3-like , ELP3/YhcC	K07739	ELP3, KAT9; elongator complex protein 3 [EC:2.3.1.48]	Yes	1058.83	1051.38	899.552	1003.25
MCU_002788-RA	emb|CDS18916.1|	SWI:SNF matrix associated [Echinococcus granulosus]	IPR33	SNF2, Helicase, Helicase superfamily 1/2, P-loop containing nucleoside triphosphate hydrolase , SNF2-like	K14439	SMARCAD1; SWI/SNF-related matrix-associated actin-dependent regulator of chromatin subfamily A containing DEAD/H box 1 [EC:3.6.4.12]	Yes	953.652	1048.33	679.3	893.761
MCU_013411-RA	emb|CDS34679.1|	Complex 1 LYR protein [Hymenolepis microstoma]	IPR811	Complex 1 LYR protein domain , NADH dehydrogenase [ubiquinone] 1 beta subcomplex subunit 9 , NDUFB9	K03965	NDUFB9; NADH dehydrogenase (ubiquinone) 1 beta subcomplex subunit 9	Yes	1146.85	1048.07	759.034	984.652
MCU_004619-RA	ref|XP_024347867.1|	CBM21 domain-containing protein [Echinococcus granulosus]			K07189	PPP1R3; protein phosphatase 1 regulatory subunit 3A/B/C/D/E	Yes	764.278	1047.78	1337.61	1049.89
MCU_003594-RA	emb|CDS22475.1|	magnesium transporter protein 1 [Echinococcus granulosus]	IPR21149	Oligosaccharyl transferase complex	K12669	OST3, OST6; oligosaccharyltransferase complex subunit gamma	Yes	1206.7	1046.71	1067.01	1106.81
MCU_006680-RA	emb|VDD82755.1|	unnamed protein product [Mesocestoides corti]			K23339	YPEL5; protein yippee-like 5	No	1213.15	1045.73	1062.29	1107.06
MCU_008330-RA	emb|CUT99322.1|	secretory carrier associated membrane protein 1 [Echinococcus multilocularis]	IPR7273	SCAMP	K19995	SCAMP; secretory carrier-associated membrane protein	Yes	1023.48	1045.63	1026.69	1031.93
MCU_000635-RB	ref|XP_024349970.1|	Eukaryotic translation initiation factor 3 subunit A [Echinococcus granulosus]	IPR717	Proteasome component (PCI) domain , Eukaryotic translation initiation factor 3 subunit A	K03254	EIF3A; translation initiation factor 3 subunit A	Yes	977.925	1045.21	1118.92	1047.35
MCU_002230-RB	emb|CUT99565.1|	expressed conserved protein [Echinococcus multilocularis]					No	1169.76	1045.19	676.201	963.719
MCU_007314-RB	ref|XP_024349684.1|	Glutaminyl-tRNA synthetase [Echinococcus granulosus]	IPR924	Glutamyl/glutaminyl-tRNA synthetase , Aminoacyl-tRNA synthetase, Glutamine-tRNA synthetase , Glutaminyl-tRNA synthetase, Large ribosomal subunit protein bL25/Gln-tRNA synthetase, Rossmann-like alpha/beta/alpha sandwich fold , Large ribosomal subunit protein bL25/Gln-tRNA synthetase, Glutamyl/glutaminyl-tRNA synthetase, Glutamyl/glutaminyl-tRNA synthetase, tRNA synthetases class I (E and Q)	K01886	QARS, glnS; glutaminyl-tRNA synthetase [EC:6.1.1.18]	Yes	770.164	1044.91	900.355	905.144
MCU_002125-RA	emb|CDI98484.1|	1 acyl sn glycerol 3 phosphate acyltransferase [Echinococcus multilocularis]	IPR2123	Phospholipid/glycerol acyltransferase , 1-acyl-sn-glycerol-3-phosphate acyltransferase	K13509	AGPAT1_2; lysophosphatidate acyltransferase [EC:2.3.1.51]	Yes	963.915	1042.48	940.321	982.239
MCU_000799-RA	ref|XP_024349861.1|	Dynein light chain 1, cytoplasmic [Echinococcus granulosus]	IPR1372	Dynein light chain, Dynein light chain, Dynein light chain superfamily	K10418	DYNLL; dynein light chain LC8-type	Yes	1537.15	1042.37	1370.03	1316.52
MCU_000557-RA	emb|CDI97196.1|	NADH ubiquinone oxidoreductase subunit 10 [Echinococcus multilocularis]	IPR11993	PH-like domain superfamily , Vacuolar protein sorting protein 36, Winged helix-like DNA-binding domain superfamily , Winged helix DNA-binding domain superfamily , Vacuolar protein sorting protein 36 , Snf8/Vps36 family	K12190	VPS36, EAP45; ESCRT-II complex subunit VPS36	Yes	1215.61	1041.78	1156.97	1138.12
MCU_012766-RA	emb|CDS16452.1|	glutamate cysteine ligase regulatory [Echinococcus granulosus]	IPR32963	Glutamate--cysteine ligase regulatory subunit , NADP-dependent oxidoreductase domain superfamily	K11205	GCLM; glutamate--cysteine ligase regulatory subunit	Yes	1003.08	1041.68	1143.45	1062.74
MCU_005988-RB	emb|CDS30021.1|	LUC7 [Hymenolepis microstoma]					No	960.523	1040.79	806.008	935.773
MCU_001486-RA	emb|CUT98936.1|	thioredoxin domain containing protein 9 [Echinococcus multilocularis]	IPR24253	Phosducin, Thioredoxin-like superfamily			Yes	1094.67	1040.03	1457.92	1197.54
MCU_014387-RA	ref|XP_024355168.1|	Peptidyl-prolyl cis-trans isomerase NIMA-interacting [Echinococcus granulosus]	IPR297	Peptidyl-prolyl cis-trans isomerase, WW domain , Peptidyl-prolyl cis-trans isomerase, WW domain superfamily , Peptidyl-prolyl cis-trans isomerase domain superfamily	K09578	PIN1; peptidyl-prolyl cis-trans isomerase NIMA-interacting 1 [EC:5.2.1.8]	Yes	1501.03	1039.38	951.951	1164.12
MCU_002832-RB	emb|CDS17304.1|	expressed conserved protein [Echinococcus granulosus]	IPR23614	Porin domain superfamily			Yes	1117.95	1038.28	840.069	998.767
MCU_001865-RA	ref|XP_024351524.1|	Heterogeneous nuclear ribonucleoprotein A/B [Echinococcus granulosus]	IPR54	RNA recognition motif domain , Nucleotide-binding alpha-beta plait domain superfamily , RNA-binding domain superfamily	K13044	HNRNPABD; heterogeneous nuclear ribonucleoprotein A/B/D	Yes	980.326	1038.21	912.402	976.978
MCU_004985-RB	ref|XP_024350313.1|	NADH dehydrogenase [ubiquinone] 1 alpha subcomplex subunit [Echinococcus granulosus]	IPR1668	NADH dehydrogenase [ubiquinone] (complex I)	K03952	NDUFA8; NADH dehydrogenase (ubiquinone) 1 alpha subcomplex subunit 8	Yes	1289.15	1038.2	966.757	1098.04
MCU_012873-RA	emb|CUT99506.1|	lipoma preferred partner [Echinococcus multilocularis]	IPR1781	Zinc finger			Yes	1060.49	1036.76	1077.19	1058.15
MCU_012959-RA	ref|XP_024346862.1|	Dynein light chain, cytoplasmic [Echinococcus granulosus]	IPR1372	Dynein light chain, Dynein light chain superfamily	K10418	DYNLL; dynein light chain LC8-type	Yes	995.088	1036.57	1176.53	1069.4
MCU_004520-RB	emb|CDS40740.1|	CD9 antigen [Echinococcus multilocularis]	IPR31	Tetraspanin, Tetraspanin, Tetraspanin/Peripherin , Tetraspanin	K06497	CD63, MLA1, TSPAN30; CD63 antigen	Yes	1037.79	1035.78	1344.97	1139.51
MCU_004882-RB	emb|CDS39377.1|	SH3 and multiple ankyrin repeat domains protein [Echinococcus multilocularis]			K15009	SHANK; SH3 and multiple ankyrin repeat domains protein	No	1065.52	1035.66	891.286	997.489
MCU_004248-RB	emb|CDS15873.1|	transforming acidic coiled coil containing [Echinococcus granulosus]	IPR777	Transforming acidic coiled-coil-containing protein, TACC family			Yes	1167.96	1035.35	1182.4	1128.57
MCU_000744-RB	emb|CDS18278.1|	DNA directed RNA polymerase II subunit RPB2 [Echinococcus granulosus]	IPR712	DNA-directed RNA polymerase, RNA polymerase, RNA polymerase Rpb2, RNA polymerase Rpb2, RNA polymerase, RNA polymerase Rpb2, RNA polymerase Rpb2, RNA polymerase Rpb2, RNA polymerase Rpb2, DNA-directed RNA polymerase, DNA-directed RNA polymerase, RNA polymerase Rpb2	K03010	RPB2, POLR2B; DNA-directed RNA polymerase II subunit RPB2 [EC:2.7.7.6]	Yes	892.818	1034.1	1049.02	991.977
MCU_013530-RB	ref|XP_024356131.1|	acetyltransferase complex ARD1 subunit B [Echinococcus granulosus]	IPR182	GNAT domain , Acyl-CoA N-acyltransferase , N-acetyltransferase Ard1-like	K20791	NAA10_11, ARD1_2; N-alpha-acetyltransferase 10/11 [EC:2.3.1.255]	Yes	1468.58	1034.07	1020.82	1174.49
MCU_009363-RA	emb|CDS18846.1|	AP 1 complex subunit gamma [Echinococcus granulosus]	IPR2553	Clathrin/coatomer adaptor, Clathrin adaptor, Gamma-adaptin ear (GAE) domain , Armadillo-like helical , Clathrin adaptor, Armadillo-type fold , Adaptor protein complex AP-1	K12391	AP1G1; AP-1 complex subunit gamma-1	Yes	994.662	1034.03	836.246	954.978
MCOS_0000293801-mRNA-1	ref|XP_024351421.1|	Gamma-aminobutyric acid receptor-associated protein-like protein [Echinococcus granulosus]	IPR4241	Autophagy protein Atg8 ubiquitin-like , Ubiquitin-like domain superfamily	K08341	GABARAP, ATG8, LC3; GABA(A) receptor-associated protein	Yes	1063.36	1033.11	1035.79	1044.08
MCU_000516-RD	emb|CDS34356.1|	calpain A [Hymenolepis microstoma]	IPR169	Cysteine peptidase, Peptidase C2, EF-hand domain , EF-hand domain pair , EF-Hand 1, Peptidase C2, Peptidase C2, Peptidase C2, Calpain subdomain III , Calpain large subunit, Papain-like cysteine peptidase superfamily	K08585	CAPNN; calpain, invertebrate [EC:3.4.22.-]	Yes	644.98	1031.18	784.8	820.321
MCU_000118-RB	emb|CDS19574.1|	Ankyrin repeat domain containing protein [Echinococcus granulosus]			K11420	EHMT; [histone H3]-lysine9 N-trimethyltransferase EHMT [EC:2.1.1.355]	No	1054.82	1029.46	881.786	988.69
MCU_006343-RA	emb|CDI98172.1|	guanine nucleotide binding protein subunit [Echinococcus multilocularis]	IPR1632	G-protein, WD40 repeat , WD40/YVTN repeat-like-containing domain superfamily , Guanine nucleotide-binding protein, WD40 repeat, G-protein beta WD-40 repeat , WD40-repeat-containing domain superfamily	K04536	GNB1; guanine nucleotide-binding protein G(I)/G(S)/G(T) subunit beta-1	Yes	823.7	1029.15	676.864	843.239
MCU_009384-RA	emb|CDS35771.1|	ATPase H transporting lysosomal accessory [Echinococcus multilocularis]	IPR8388	V0 complex accessory subunit Ac45 , V-type proton ATPase subunit S1/VOA1	K03662	ATPeVS1, ATP6S1; V-type H+-transporting ATPase S1 subunit	Yes	1152.04	1028.98	956.397	1045.81
MCU_012415-RA	emb|CDS30167.1|	ring finger protein 14 [Hymenolepis microstoma]	IPR1841	Zinc finger, IBR domain , Zinc finger, Zinc finger, E3 ubiquitin ligase RBR family , TRIAD supradomain	K11971	RNF14, ARA54; E3 ubiquitin-protein ligase RNF14 [EC:2.3.2.31]	Yes	980.63	1028.51	776.56	928.567
MCU_004613-RB	emb|CDS17629.1|	A kinase anchor protein 17A [Echinococcus granulosus]			K13169	SFRS17; splicing factor, arginine/serine-rich 17	No	1068.35	1027.55	1243.91	1113.27
MCU_010390-RA	emb|CDS34289.1|	small GTP binding protein [Hymenolepis microstoma]	IPR186	Small GTPase , Small GTP-binding protein domain , P-loop containing nucleoside triphosphate hydrolase	K07874	RAB1A; Ras-related protein Rab-1A	Yes	1154.53	1026.63	1233.09	1138.08
MCU_002250-RB	emb|CDS32007.2|	collagen alpha 2(I) chain [Hymenolepis microstoma]			K19719	COL2A; collagen type II alpha	No	1043.87	1025.78	456.427	842.026
MCU_004968-RB	emb|VDD82024.1|	unnamed protein product [Mesocestoides corti]					No	983.564	1025.59	643.917	884.358
MCU_001242-RC	emb|CDS42462.1|	RING box protein 1 [Echinococcus multilocularis]					No	1026.13	1023.18	1306.13	1118.48
MCU_003797-RC	emb|CDS33314.1|	Lysosomal Pro X carboxypeptidase [Hymenolepis microstoma]	IPR8758	Peptidase S28 , Alpha/Beta hydrolase fold , Serine carboxypeptidase S28	K01276	DPP7; dipeptidyl-peptidase II [EC:3.4.14.2]	Yes	845.504	1021.85	939.365	935.574
MCU_003309-RA	emb|CDS17935.1|	ribosome biogenesis protein rlp24 [Echinococcus granulosus]			K02896	RP-L24e, RPL24; large subunit ribosomal protein L24e	No	1705.36	1020.62	1334.47	1353.48
MCU_003023-RA	emb|CDS17505.1|	pdz domain containing protein [Echinococcus granulosus]	IPR1478	PDZ domain , PDZ superfamily			Yes	1235.24	1019.01	680.048	978.099
MCU_003379-RA	ref|XP_024355089.1|	Membrane-bound transcription factor site-2 protease [Echinococcus granulosus]			K07765	MBTPS2; S2P endopeptidase [EC:3.4.24.85]	No	987.418	1017.9	961.171	988.83
MCU_005033-RA	ref|XP_024349407.1|	GAS2-like protein [Echinococcus granulosus]	IPR1715	Calponin homology domain , GAR domain , GAR domain superfamily , CH domain superfamily	K24627	GAS2, GAS2L; growth arrest-specific protein 2	Yes	889.798	1017.5	975.064	960.788
MCU_007633-RA	emb|CDS15400.1|	universal stress protein [Echinococcus granulosus]	IPR615	Universal stress protein A family , UspA , Rossmann-like alpha/beta/alpha sandwich fold			Yes	966.221	1016.99	1322.93	1102.04
MCU_001011-RA	ref|XP_024351267.1|	RING finger protein [Echinococcus granulosus]					No	1096.84	1016.06	1008.89	1040.6
MCU_000738-RA	emb|CUT98987.1|	conserved hypothetical protein [Echinococcus multilocularis]					Yes	1077.51	1014.73	950.488	1014.24
MCU_001861-RA	ref|XP_024346344.1|	Fascin-2 [Echinococcus granulosus]	IPR8999	Actin-crosslinking , Fascin domain	K23551	FSCN1; fascin 1	Yes	914.132	1014.68	1054.58	994.462
MCU_010159-RB	ref|XP_024352045.1|	WD40 repeat-containing protein SMU1 [Echinococcus granulosus]	IPR168	WD40 repeat , LIS1 homology motif , CTLH, WD40/YVTN repeat-like-containing domain superfamily , G-protein beta WD-40 repeat , WD40-repeat-containing domain superfamily , WD40 repeat-containing protein SMU1	K13111	SMU1; WD40 repeat-containing protein SMU1	Yes	993.643	1013.75	892.877	966.758
MCU_001472-RB	emb|CDS41664.2|	COP9 signalosome complex subunit 1 [Echinococcus multilocularis]	IPR717	Proteasome component (PCI) domain , 26S proteasome regulatory subunit Rpn7/COP9 signalosome complex subunit 1 , Winged helix DNA-binding domain superfamily , 26S proteasome regulatory subunit Rpn7	K12175	GPS1, COPS1, CSN1; COP9 signalosome complex subunit 1	Yes	951.525	1013.46	1102.76	1022.58
MCU_002126-RA	emb|CDS20140.1|	Phospholipid glycerol acyltransferase [Echinococcus granulosus]	IPR2123	Phospholipid/glycerol acyltransferase	K13509	AGPAT1_2; lysophosphatidate acyltransferase [EC:2.3.1.51]	Yes	1109.7	1013.24	1069.88	1064.27
MCU_000330-RB	emb|CDS22513.1|	SWI:SNF matrix associated [Echinococcus granulosus]			K14440	SMARCAL1, HARP; SWI/SNF-related matrix-associated actin-dependent regulator of chromatin subfamily A-like protein 1 [EC:3.6.4.12]	No	1134.55	1010.73	922.507	1022.6
MCU_002933-RA	emb|CDS32426.1|	expressed protein [Hymenolepis microstoma]	IPR1614	Myelin proteolipid protein PLP			Yes	875.841	1010.64	853.492	913.326
MCU_004518-RA	emb|CDS40741.1|	dolichyl phosphate beta glucosyltransferase [Echinococcus multilocularis]	IPR1173	Glycosyltransferase 2-like , Nucleotide-diphospho-sugar transferases , Dolichyl-phosphate beta-glucosyltransferase	K00729	ALG5; dolichyl-phosphate beta-glucosyltransferase [EC:2.4.1.117]	Yes	1213.63	1007.95	767.2	996.261
MCU_004279-RA	emb|CDS34098.1|	universal stress protein [Hymenolepis microstoma]	IPR615	Universal stress protein A family , UspA , Rossmann-like alpha/beta/alpha sandwich fold			Yes	1015.61	1007.52	994.386	1005.84
MCU_002686-RB	emb|CDS29739.1|	echinoderm microtubule associated protein1 [Hymenolepis microstoma]	IPR168	WD40 repeat , HELP , WD40/YVTN repeat-like-containing domain superfamily , WD40-repeat-containing domain superfamily	K18595	EML1_2; echinoderm microtubule-associated protein-like 1/2	Yes	1032.83	1007.43	1133.47	1057.91
MCOS_0000606401-mRNA-1	emb|CDS18390.1|	Tubulin beta 2C chain [Echinococcus granulosus]	IPR217	Tubulin , Beta tubulin , Tubulin/FtsZ, Tubulin/FtsZ, Tubulin, Tubulin/FtsZ, Tubulin, Tubulin/FtsZ, Tubulin/FtsZ-like	K07375	TUBB; tubulin beta	Yes	883.743	1007.26	578.536	823.18
MCU_002697-RA	ref|XP_024356103.1|	26S proteasome non-ATPase regulatory subunit [Echinococcus granulosus]	IPR717	Proteasome component (PCI) domain , 26S proteasome non-ATPase regulatory subunit Rpn12 , CSN8/PSMD8/EIF3K	K03031	PSMD8, RPN12; 26S proteasome regulatory subunit N12	Yes	1117.01	1006.33	949.202	1024.18
MCU_006783-RC	emb|CDS15761.1|	Dbl y DH domain [Echinococcus granulosus]					Yes	995.879	1005.42	906.434	969.244
MCU_000495-RA	ref|XP_024355787.1|	Nucleolar protein [Echinococcus granulosus]	IPR2687	Nop domain , Nucleolar protein 58/56, NOSIC , Nop domain superfamily , Nop, Nucleolar protein Nop56/Nop58	K14565	NOP58; nucleolar protein 58	Yes	1009.98	1005.17	817.264	944.14
[truncated: 9,239 more rows]

## Sheet: In silico secretome
T: PG.ProteinAccessions	NCBI_ID	NCBI_ANNOTATION	Proteome presence
MCOS_0000128501-mRNA-1		unnamed protein product [Mesocestoides corti]	Yes
MCOS_0000428801-mRNA-1		unnamed protein product [Mesocestoides corti]	Yes
MCOS_0000523301-mRNA-1		Peptidase inhibitor 16 [Bagarius yarrelli]	Yes
[truncated: 480 more rows]

## Sheet: Top 100 most transcribed
	BL										BL UNIQUE
[truncated: 407 more rows]

## Sheet: CAP superfamily
Transcript	NCBI ID	NCBI annotation	Intepro ID	Intepro annotation	KEGG ID	KEGG annotation	Proteome presence	BL avg. expected transcript count	ICR avg. expected transcript count	IV avg. transcript count	Overall avg. transcript expected count
[truncated: 195 more rows]

[truncated: 2 more sheets: Kunitz-type protease inhibitors, Statistics]
