# Supplementary material for: Integrated transcriptomic and proteomic analysis of cancer-suppressive Mesocestoides corti larvae
Source: Parasit Vectors. 2026 Apr 26;19:244. doi: 10.1186/s13071-026-07391-4 (PMC13248251; doi:10.1186/s13071-026-07391-4)
Supplement: Supplementary file 9 — Additional file 9: Supplementary Table 2. KEGG pathway enrichment analysis of BL mice. [file 13071_2026_7391_MOESM9_ESM.xlsx]

## Sheet: Sheet1
Supplementary Table 2. KEGG pathway enrichment analysis of differentially expressed genes in Mesocestoides cortilarvae isolated from inbred mouse hosts (BL) compared to in vitro–cultivated larvae (IV).
						B_down	B_down	B_up	B_up
num	pathway	pathway	pathway	pathway	ALL_(IV_B)	log2F>2	fisher_p-value_adj.	log2F<-2	fisher_p-value_adj.
1	Metabolism	Global and overview maps	1.0	Global and overview maps	207	72	0.945673	141	1.43281e-16
2	Metabolism	Global and overview maps	1100	Metabolic pathways	102	37	0.894459	69	4.50372e-05
3	Metabolism	Global and overview maps	1110	Biosynthesis of secondary metabolites	40	14	0.891109	27	0.0425071
4	Metabolism	Global and overview maps	1120	Microbial metabolism in diverse environments	19	4	0.990826	15	0.022878
5	Metabolism	Global and overview maps	1200	Carbon metabolism	15	4	0.950855	11	0.113685
6	Metabolism	Global and overview maps	1210	2-Oxocarboxylic acid metabolism	1	0	1	1	0.557798
7	Metabolism	Global and overview maps	1212	Fatty acid metabolism	5	1	0.9459	5	0.0512958
8	Metabolism	Global and overview maps	1230	Biosynthesis of amino acids	7	5	0.135233	2	0.967949
9	Metabolism	Global and overview maps	1250	Biosynthesis of nucleotide sugars	6	2	0.824629	4	0.450709
10	Metabolism	Global and overview maps	1240	Biosynthesis of cofactors	12	5	0.664998	7	0.531993
11	Metabolism	Carbohydrate metabolism	1.1	Carbohydrate metabolism	53	20	0.813169	36	0.0123034
12	Metabolism	Carbohydrate metabolism	10	Glycolysis / Gluconeogenesis	7	3	0.662513	4	0.618967
13	Metabolism	Carbohydrate metabolism	20	Citrate cycle (TCA cycle)	7	0	1	7	0.0150819
14	Metabolism	Carbohydrate metabolism	30	Pentose phosphate pathway	2	1	0.687264	1	0.804911
15	Metabolism	Carbohydrate metabolism	40	Pentose and glucuronate interconversions	2	1	0.687264	2	0.309547
16	Metabolism	Carbohydrate metabolism	51	Fructose and mannose metabolism	4	2	0.592329	3	0.399923
17	Metabolism	Carbohydrate metabolism	52	Galactose metabolism	6	3	0.535999	4	0.450709
18	Metabolism	Carbohydrate metabolism	500	Starch and sucrose metabolism	4	2	0.592329	2	0.768304
19	Metabolism	Carbohydrate metabolism	520	Amino sugar and nucleotide sugar metabolism	6	2	0.824629	4	0.450709
20	Metabolism	Carbohydrate metabolism	620	Pyruvate metabolism	4	1	0.902764	3	0.399923
21	Metabolism	Carbohydrate metabolism	630	Glyoxylate and dicarboxylate metabolism	3	2	0.409618	1	0.914132
22	Metabolism	Carbohydrate metabolism	640	Propanoate metabolism	4	0	1	4	0.0938713
23	Metabolism	Carbohydrate metabolism	650	Butanoate metabolism	1	1	0.440367	0	1
24	Metabolism	Carbohydrate metabolism	562	Inositol phosphate metabolism	3	2	0.409618	1	0.914132
25	Metabolism	Energy metabolism	1.2	Energy metabolism	17	4	0.978294	13	0.0528798
26	Metabolism	Energy metabolism	190	Oxidative phosphorylation	10	1	0.997179	9	0.0222364
27	Metabolism	Energy metabolism	710	Carbon fixation in photosynthetic organisms	1	0	1	1	0.557798
28	Metabolism	Energy metabolism	720	Carbon fixation pathways in prokaryotes	1	0	1	1	0.557798
29	Metabolism	Energy metabolism	680	Methane metabolism	2	2	0.192761	0	1
30	Metabolism	Energy metabolism	910	Nitrogen metabolism	3	1	0.82549	2	0.584953
31	Metabolism	Lipid metabolism	1.3	Lipid metabolism	27	11	0.677473	21	0.00777442
32	Metabolism	Lipid metabolism	61	Fatty acid biosynthesis	1	0	1	1	0.557798
33	Metabolism	Lipid metabolism	62	Fatty acid elongation	5	1	0.9459	5	0.0512958
34	Metabolism	Lipid metabolism	100	Steroid biosynthesis	2	2	0.192761	0	1
35	Metabolism	Lipid metabolism	140	Steroid hormone biosynthesis	1	1	0.440367	1	0.557798
36	Metabolism	Lipid metabolism	561	Glycerolipid metabolism	3	2	0.409618	2	0.584953
37	Metabolism	Lipid metabolism	564	Glycerophospholipid metabolism	5	3	0.385902	3	0.604059
38	Metabolism	Lipid metabolism	565	Ether lipid metabolism	1	0	1	1	0.557798
39	Metabolism	Lipid metabolism	600	Sphingolipid metabolism	4	1	0.902764	3	0.399923
40	Metabolism	Lipid metabolism	590	Arachidonic acid metabolism	1	0	1	1	0.557798
41	Metabolism	Lipid metabolism	1040	Biosynthesis of unsaturated fatty acids	4	1	0.902764	4	0.0938713
42	Metabolism	Nucleotide metabolism	1.4	Nucleotide metabolism	17	7	0.669805	10	0.469403
43	Metabolism	Nucleotide metabolism	230	Purine metabolism	9	4	0.611491	5	0.631152
44	Metabolism	Nucleotide metabolism	240	Pyrimidine metabolism	8	3	0.761897	5	0.485418
45	Metabolism	Amino acid metabolism	1.5	Amino acid metabolism	32	13	0.679675	19	0.329398
46	Metabolism	Amino acid metabolism	250	Alanine, aspartate and glutamate metabolism	6	2	0.824629	4	0.450709
47	Metabolism	Amino acid metabolism	260	Glycine, serine and threonine metabolism	6	3	0.535999	3	0.755341
48	Metabolism	Amino acid metabolism	270	Cysteine and methionine metabolism	4	1	0.902764	3	0.399923
49	Metabolism	Amino acid metabolism	280	Valine, leucine and isoleucine degradation	2	1	0.687264	1	0.804911
50	Metabolism	Amino acid metabolism	290	Valine, leucine and isoleucine biosynthesis	1	1	0.440367	0	1
51	Metabolism	Amino acid metabolism	310	Lysine degradation	2	0	1	2	0.309547
52	Metabolism	Amino acid metabolism	220	Arginine biosynthesis	3	1	0.82549	2	0.584953
53	Metabolism	Amino acid metabolism	330	Arginine and proline metabolism	1	0	1	1	0.557798
54	Metabolism	Amino acid metabolism	350	Tyrosine metabolism	1	1	0.440367	0	1
55	Metabolism	Amino acid metabolism	360	Phenylalanine metabolism	1	1	0.440367	0	1
56	Metabolism	Amino acid metabolism	380	Tryptophan metabolism	5	2	0.728968	3	0.604059
57	Metabolism	Metabolism of other amino acids	1.6	Metabolism of other amino acids	10	5	0.462035	6	0.511438
58	Metabolism	Metabolism of other amino acids	410	beta-Alanine metabolism	3	0	1	3	0.170902
59	Metabolism	Metabolism of other amino acids	440	Phosphonate and phosphinate metabolism	1	1	0.440367	0	1
60	Metabolism	Metabolism of other amino acids	450	Selenocompound metabolism	3	2	0.409618	1	0.914132
61	Metabolism	Metabolism of other amino acids	460	Cyanoamino acid metabolism	1	1	0.440367	0	1
62	Metabolism	Metabolism of other amino acids	480	Glutathione metabolism	2	1	0.687264	2	0.309547
63	Metabolism	Glycan biosynthesis and metabolism	1.7	Glycan biosynthesis and metabolism	25	13	0.236584	13	0.682167
64	Metabolism	Glycan biosynthesis and metabolism	510	N-Glycan biosynthesis	3	2	0.409618	1	0.914132
65	Metabolism	Glycan biosynthesis and metabolism	513	Various types of N-glycan biosynthesis	3	3	0.0838706	1	0.914132
66	Metabolism	Glycan biosynthesis and metabolism	512	Mucin type O-glycan biosynthesis	2	1	0.687264	1	0.804911
67	Metabolism	Glycan biosynthesis and metabolism	514	Other types of O-glycan biosynthesis	1	0	1	1	0.557798
68	Metabolism	Glycan biosynthesis and metabolism	532	Glycosaminoglycan biosynthesis - chondroitin sulfate / dermatan sulfate	1	0	1	1	0.557798
69	Metabolism	Glycan biosynthesis and metabolism	534	Glycosaminoglycan biosynthesis - heparan sulfate / heparin	3	0	1	3	0.170902
70	Metabolism	Glycan biosynthesis and metabolism	533	Glycosaminoglycan biosynthesis - keratan sulfate	2	1	0.687264	1	0.804911
71	Metabolism	Glycan biosynthesis and metabolism	563	Glycosylphosphatidylinositol (GPI)-anchor biosynthesis	3	1	0.82549	2	0.584953
72	Metabolism	Glycan biosynthesis and metabolism	601	Glycosphingolipid biosynthesis - lacto and neolacto series	1	0	1	1	0.557798
73	Metabolism	Glycan biosynthesis and metabolism	541	O-Antigen nucleotide sugar biosynthesis	3	2	0.409618	1	0.914132
74	Metabolism	Glycan biosynthesis and metabolism	511	Other glycan degradation	3	3	0.0838706	0	1
75	Metabolism	Metabolism of cofactors and vitamins	1.8	Metabolism of cofactors and vitamins	15	5	0.861778	11	0.113685
76	Metabolism	Metabolism of cofactors and vitamins	730	Thiamine metabolism	2	0	1	2	0.309547
77	Metabolism	Metabolism of cofactors and vitamins	760	Nicotinate and nicotinamide metabolism	4	3	0.225865	1	0.962294
78	Metabolism	Metabolism of cofactors and vitamins	770	Pantothenate and CoA biosynthesis	3	0	1	3	0.170902
79	Metabolism	Metabolism of cofactors and vitamins	790	Folate biosynthesis	2	1	0.687264	2	0.309547
80	Metabolism	Metabolism of cofactors and vitamins	670	One carbon pool by folate	1	0	1	1	0.557798
81	Metabolism	Metabolism of cofactors and vitamins	830	Retinol metabolism	1	1	0.440367	0	1
82	Metabolism	Metabolism of cofactors and vitamins	860	Porphyrin and chlorophyll metabolism	1	0	1	1	0.557798
83	Metabolism	Metabolism of cofactors and vitamins	130	Ubiquinone and other terpenoid-quinone biosynthesis	1	0	1	1	0.557798
84	Metabolism	Metabolism of terpenoids and polyketides	1.9	Metabolism of terpenoids and polyketides	4	3	0.225865	1	0.962294
85	Metabolism	Metabolism of terpenoids and polyketides	900	Terpenoid backbone biosynthesis	3	2	0.409618	1	0.914132
86	Metabolism	Metabolism of terpenoids and polyketides	908	Zeatin biosynthesis	1	1	0.440367	0	1
87	Metabolism	Biosynthesis of other secondary metabolites	2.0	Biosynthesis of other secondary metabolites	7	4	0.365634	3	0.85601
88	Metabolism	Biosynthesis of other secondary metabolites	940	Phenylpropanoid biosynthesis	1	1	0.440367	0	1
89	Metabolism	Biosynthesis of other secondary metabolites	901	Indole alkaloid biosynthesis	1	1	0.440367	0	1
90	Metabolism	Biosynthesis of other secondary metabolites	950	Isoquinoline alkaloid biosynthesis	1	1	0.440367	0	1
91	Metabolism	Biosynthesis of other secondary metabolites	965	Betalain biosynthesis	1	1	0.440367	0	1
92	Metabolism	Biosynthesis of other secondary metabolites	521	Streptomycin biosynthesis	2	0	1	2	0.309547
93	Metabolism	Biosynthesis of other secondary metabolites	524	Neomycin, kanamycin and gentamicin biosynthesis	1	0	1	1	0.557798
94	Metabolism	Xenobiotics biodegradation and metabolism	2.1	Xenobiotics biodegradation and metabolism	9	1	0.994892	8	0.0377095
95	Metabolism	Xenobiotics biodegradation and metabolism	980	Metabolism of xenobiotics by cytochrome P450	1	0	1	1	0.557798
96	Metabolism	Xenobiotics biodegradation and metabolism	982	Drug metabolism - cytochrome P450	1	0	1	1	0.557798
97	Metabolism	Xenobiotics biodegradation and metabolism	983	Drug metabolism - other enzymes	7	1	0.983327	6	0.103548
98	Genetic Information Processing	Transcription	3.1	Transcription	11	8	0.0477222	3	0.987337
99	Genetic Information Processing	Transcription	3020	RNA polymerase	1	1	0.440367	0	1
100	Genetic Information Processing	Transcription	3022	Basal transcription factors	1	1	0.440367	0	1
101	Genetic Information Processing	Transcription	3040	Spliceosome	9	6	0.143562	3	0.955111
102	Genetic Information Processing	Translation	3.2	Translation	22	18	0.000158333	4	0.999954
103	Genetic Information Processing	Translation	3010	Ribosome	3	0	1	3	0.170902
104	Genetic Information Processing	Translation	970	Aminoacyl-tRNA biosynthesis	10	10	0.000208914	0	1
105	Genetic Information Processing	Translation	3013	Nucleocytoplasmic transport	1	1	0.440367	0	1
106	Genetic Information Processing	Translation	3015	mRNA surveillance pathway	5	5	0.0155925	0	1
107	Genetic Information Processing	Translation	3008	Ribosome biogenesis in eukaryotes	3	2	0.409618	1	0.914132
108	Genetic Information Processing	Folding, sorting and degradation	3.3	Folding, sorting and degradation	24	15	0.0390921	9	0.975491
109	Genetic Information Processing	Folding, sorting and degradation	3060	Protein export	1	1	0.440367	0	1
110	Genetic Information Processing	Folding, sorting and degradation	4141	Protein processing in endoplasmic reticulum	11	5	0.569706	6	0.641369
111	Genetic Information Processing	Folding, sorting and degradation	4120	Ubiquitin mediated proteolysis	2	2	0.192761	0	1
112	Genetic Information Processing	Folding, sorting and degradation	4122	Sulfur relay system	2	2	0.192761	0	1
113	Genetic Information Processing	Folding, sorting and degradation	3050	Proteasome	3	3	0.0838706	0	1
114	Genetic Information Processing	Folding, sorting and degradation	3018	RNA degradation	5	2	0.728968	3	0.604059
115	Genetic Information Processing	Replication and repair	3.4	Replication and repair	19	15	0.00131216	4	0.999629
116	Genetic Information Processing	Replication and repair	3030	DNA replication	3	2	0.409618	1	0.914132
117	Genetic Information Processing	Replication and repair	3410	Base excision repair	2	1	0.687264	1	0.804911
118	Genetic Information Processing	Replication and repair	3420	Nucleotide excision repair	5	4	0.118419	1	0.983482
119	Genetic Information Processing	Replication and repair	3430	Mismatch repair	3	2	0.409618	1	0.914132
120	Genetic Information Processing	Replication and repair	3440	Homologous recombination	3	3	0.0838706	0	1
121	Genetic Information Processing	Replication and repair	3460	Fanconi anemia pathway	3	3	0.0838706	0	1
122	Environmental Information Processing	Membrane transport	4.4	Membrane transport	1	0	1	1	0.557798
123	Environmental Information Processing	Membrane transport	2010	ABC transporters	1	0	1	1	0.557798
124	Environmental Information Processing	Signal transduction	4.5	Signal transduction	137	81	2.09714e-08	59	0.980118
125	Environmental Information Processing	Signal transduction	2020	Two-component system	2	1	0.687264	1	0.804911
126	Environmental Information Processing	Signal transduction	4010	MAPK signaling pathway	11	8	0.0477222	3	0.987337
127	Environmental Information Processing	Signal transduction	4013	MAPK signaling pathway - fly	6	3	0.535999	3	0.755341
128	Environmental Information Processing	Signal transduction	4016	MAPK signaling pathway - plant	1	0	1	1	0.557798
129	Environmental Information Processing	Signal transduction	4011	MAPK signaling pathway - yeast	1	0	1	1	0.557798
130	Environmental Information Processing	Signal transduction	4012	ErbB signaling pathway	4	2	0.592329	2	0.768304
131	Environmental Information Processing	Signal transduction	4014	Ras signaling pathway	10	8	0.0207967	2	0.996302
132	Environmental Information Processing	Signal transduction	4015	Rap1 signaling pathway	6	4	0.234529	3	0.755341
133	Environmental Information Processing	Signal transduction	4310	Wnt signaling pathway	5	2	0.728968	3	0.604059
134	Environmental Information Processing	Signal transduction	4330	Notch signaling pathway	4	4	0.0362725	0	1
135	Environmental Information Processing	Signal transduction	4340	Hedgehog signaling pathway	3	1	0.82549	2	0.584953
136	Environmental Information Processing	Signal transduction	4341	Hedgehog signaling pathway - fly	1	1	0.440367	0	1
137	Environmental Information Processing	Signal transduction	4390	Hippo signaling pathway	5	4	0.118419	2	0.876555
138	Environmental Information Processing	Signal transduction	4391	Hippo signaling pathway - fly	4	2	0.592329	3	0.399923
139	Environmental Information Processing	Signal transduction	4392	Hippo signaling pathway - multiple species	1	1	0.440367	0	1
140	Environmental Information Processing	Signal transduction	4370	VEGF signaling pathway	2	1	0.687264	1	0.804911
141	Environmental Information Processing	Signal transduction	4371	Apelin signaling pathway	4	2	0.592329	2	0.768304
142	Environmental Information Processing	Signal transduction	4630	JAK-STAT signaling pathway	2	2	0.192761	0	1
143	Environmental Information Processing	Signal transduction	4064	NF-kappa B signaling pathway	2	1	0.687264	1	0.804911
144	Environmental Information Processing	Signal transduction	4668	TNF signaling pathway	3	2	0.409618	1	0.914132
145	Environmental Information Processing	Signal transduction	4066	HIF-1 signaling pathway	4	1	0.902764	3	0.399923
146	Environmental Information Processing	Signal transduction	4068	FoxO signaling pathway	5	4	0.118419	1	0.983482
147	Environmental Information Processing	Signal transduction	4020	Calcium signaling pathway	6	2	0.824629	4	0.450709
148	Environmental Information Processing	Signal transduction	4070	Phosphatidylinositol signaling system	4	2	0.592329	2	0.768304
149	Environmental Information Processing	Signal transduction	4072	Phospholipase D signaling pathway	3	2	0.409618	1	0.914132
150	Environmental Information Processing	Signal transduction	4071	Sphingolipid signaling pathway	4	1	0.902764	3	0.399923
151	Environmental Information Processing	Signal transduction	4024	cAMP signaling pathway	8	4	0.494982	4	0.750137
152	Environmental Information Processing	Signal transduction	4022	cGMP-PKG signaling pathway	6	3	0.535999	3	0.755341
153	Environmental Information Processing	Signal transduction	4151	PI3K-Akt signaling pathway	10	6	0.231345	4	0.905453
154	Environmental Information Processing	Signal transduction	4152	AMPK signaling pathway	5	4	0.118419	1	0.983482
155	Environmental Information Processing	Signal transduction	4150	mTOR signaling pathway	5	3	0.385902	2	0.876555
156	Environmental Information Processing	Signaling molecules and interaction	4.6	Signaling molecules and interaction	5	2	0.728968	3	0.604059
157	Environmental Information Processing	Signaling molecules and interaction	4080	Neuroactive ligand-receptor interaction	2	1	0.687264	1	0.804911
158	Environmental Information Processing	Signaling molecules and interaction	4060	Cytokine-cytokine receptor interaction	1	1	0.440367	0	1
159	Environmental Information Processing	Signaling molecules and interaction	4512	ECM-receptor interaction	2	0	1	2	0.309547
160	Cellular Processes	Transport and catabolism	5.6	Transport and catabolism	52	28	0.0477497	27	0.635803
161	Cellular Processes	Transport and catabolism	4144	Endocytosis	13	4	0.89455	9	0.224513
162	Cellular Processes	Transport and catabolism	4145	Phagosome	10	6	0.231345	6	0.511438
163	Cellular Processes	Transport and catabolism	4142	Lysosome	11	10	0.00141478	2	0.998244
164	Cellular Processes	Transport and catabolism	4140	Autophagy - animal	6	4	0.234529	2	0.936333
165	Cellular Processes	Transport and catabolism	4138	Autophagy - yeast	7	2	0.888827	5	0.32252
166	Cellular Processes	Transport and catabolism	4136	Autophagy - other	2	1	0.687264	1	0.804911
167	Cellular Processes	Transport and catabolism	4137	Mitophagy - animal	3	1	0.82549	2	0.584953
168	Cellular Processes	Cell growth and death	5.7	Cell growth and death	45	26	0.0202037	20	0.930715
169	Cellular Processes	Cell growth and death	4110	Cell cycle	5	3	0.385902	2	0.876555
170	Cellular Processes	Cell growth and death	4111	Cell cycle - yeast	4	3	0.225865	1	0.962294
171	Cellular Processes	Cell growth and death	4113	Meiosis - yeast	2	2	0.192761	0	1
172	Cellular Processes	Cell growth and death	4114	Oocyte meiosis	5	2	0.728968	3	0.604059
173	Cellular Processes	Cell growth and death	4210	Apoptosis	8	6	0.0748108	3	0.918387
174	Cellular Processes	Cell growth and death	4214	Apoptosis - fly	3	1	0.82549	2	0.584953
175	Cellular Processes	Cell growth and death	4215	Apoptosis - multiple species	4	3	0.225865	1	0.962294
176	Cellular Processes	Cell growth and death	4217	Necroptosis	6	1	0.969944	5	0.166806
177	Cellular Processes	Cell growth and death	4115	p53 signaling pathway	3	2	0.409618	1	0.914132
178	Cellular Processes	Cell growth and death	4218	Cellular senescence	5	3	0.385902	2	0.876555
179	Cellular Processes	Cellular community - eukaryotes	5.8	Cellular community - eukaryotes	32	17	0.150648	19	0.329398
180	Cellular Processes	Cellular community - eukaryotes	4510	Focal adhesion	12	6	0.43404	7	0.531993
181	Cellular Processes	Cellular community - eukaryotes	4520	Adherens junction	3	2	0.409618	2	0.584953
182	Cellular Processes	Cellular community - eukaryotes	4530	Tight junction	10	3	0.88955	8	0.0982888
183	Cellular Processes	Cellular community - eukaryotes	4540	Gap junction	4	3	0.225865	2	0.768304
184	Cellular Processes	Cellular community - eukaryotes	4550	Signaling pathways regulating pluripotency of stem cells	3	3	0.0838706	0	1
185	Cellular Processes	Cell motility	5.9	Cell motility	12	4	0.849237	9	0.131374
186	Cellular Processes	Cell motility	4810	Regulation of actin cytoskeleton	12	4	0.849237	9	0.131374
187	Organismal Systems	Immune system	6.9	Immune system	65	27	0.584545	41	0.0377911
188	Organismal Systems	Immune system	4611	Platelet activation	6	3	0.535999	4	0.450709
189	Organismal Systems	Immune system	4613	Neutrophil extracellular trap formation	3	1	0.82549	3	0.170902
190	Organismal Systems	Immune system	4620	Toll-like receptor signaling pathway	1	0	1	1	0.557798
191	Organismal Systems	Immune system	4624	Toll and Imd signaling pathway	1	0	1	1	0.557798
192	Organismal Systems	Immune system	4621	NOD-like receptor signaling pathway	4	2	0.592329	2	0.768304
193	Organismal Systems	Immune system	4622	RIG-I-like receptor signaling pathway	1	0	1	1	0.557798
194	Organismal Systems	Immune system	4623	Cytosolic DNA-sensing pathway	1	1	0.440367	0	1
195	Organismal Systems	Immune system	4625	C-type lectin receptor signaling pathway	4	1	0.902764	3	0.399923
196	Organismal Systems	Immune system	4650	Natural killer cell mediated cytotoxicity	5	3	0.385902	2	0.876555
197	Organismal Systems	Immune system	4612	Antigen processing and presentation	4	3	0.225865	1	0.962294
198	Organismal Systems	Immune system	4660	T cell receptor signaling pathway	4	1	0.902764	3	0.399923
199	Organismal Systems	Immune system	4658	Th1 and Th2 cell differentiation	6	4	0.234529	2	0.936333
200	Organismal Systems	Immune system	4659	Th17 cell differentiation	2	0	1	2	0.309547
201	Organismal Systems	Immune system	4657	IL-17 signaling pathway	2	1	0.687264	1	0.804911
202	Organismal Systems	Immune system	4662	B cell receptor signaling pathway	2	1	0.687264	1	0.804911
203	Organismal Systems	Immune system	4664	Fc epsilon RI signaling pathway	3	1	0.82549	2	0.584953
204	Organismal Systems	Immune system	4666	Fc gamma R-mediated phagocytosis	5	0	1	5	0.0512958
205	Organismal Systems	Immune system	4670	Leukocyte transendothelial migration	5	2	0.728968	4	0.262287
206	Organismal Systems	Immune system	4062	Chemokine signaling pathway	6	3	0.535999	3	0.755341
207	Organismal Systems	Endocrine system	7.0	Endocrine system	77	40	0.026042	39	0.657289
208	Organismal Systems	Endocrine system	4911	Insulin secretion	2	1	0.687264	1	0.804911
209	Organismal Systems	Endocrine system	4910	Insulin signaling pathway	9	6	0.143562	3	0.955111
210	Organismal Systems	Endocrine system	4922	Glucagon signaling pathway	7	3	0.662513	4	0.618967
211	Organismal Systems	Endocrine system	4920	Adipocytokine signaling pathway	4	2	0.592329	2	0.768304
212	Organismal Systems	Endocrine system	3320	PPAR signaling pathway	2	1	0.687264	1	0.804911
213	Organismal Systems	Endocrine system	4912	GnRH signaling pathway	3	1	0.82549	2	0.584953
214	Organismal Systems	Endocrine system	4913	Ovarian steroidogenesis	1	0	1	1	0.557798
215	Organismal Systems	Endocrine system	4915	Estrogen signaling pathway	5	3	0.385902	2	0.876555
216	Organismal Systems	Endocrine system	4914	Progesterone-mediated oocyte maturation	4	2	0.592329	2	0.768304
217	Organismal Systems	Endocrine system	4917	Prolactin signaling pathway	3	2	0.409618	1	0.914132
218	Organismal Systems	Endocrine system	4921	Oxytocin signaling pathway	7	5	0.135233	3	0.85601
219	Organismal Systems	Endocrine system	4926	Relaxin signaling pathway	5	2	0.728968	3	0.604059
220	Organismal Systems	Endocrine system	4935	Growth hormone synthesis, secretion and action	4	2	0.592329	2	0.768304
221	Organismal Systems	Endocrine system	4918	Thyroid hormone synthesis	3	2	0.409618	1	0.914132
222	Organismal Systems	Endocrine system	4919	Thyroid hormone signaling pathway	5	4	0.118419	2	0.876555
223	Organismal Systems	Endocrine system	4928	Parathyroid hormone synthesis, secretion and action	3	1	0.82549	2	0.584953
224	Organismal Systems	Endocrine system	4916	Melanogenesis	2	1	0.687264	1	0.804911
225	Organismal Systems	Endocrine system	4924	Renin secretion	2	0	1	2	0.309547
226	Organismal Systems	Endocrine system	4614	Renin-angiotensin system	1	1	0.440367	0	1
227	Organismal Systems	Endocrine system	4925	Aldosterone synthesis and secretion	4	1	0.902764	3	0.399923
228	Organismal Systems	Endocrine system	4927	Cortisol synthesis and secretion	1	0	1	1	0.557798
229	Organismal Systems	Circulatory system	7.1	Circulatory system	17	6	0.829232	11	0.280606
230	Organismal Systems	Circulatory system	4260	Cardiac muscle contraction	7	2	0.888827	5	0.32252
231	Organismal Systems	Circulatory system	4261	Adrenergic signaling in cardiomyocytes	6	3	0.535999	3	0.755341
232	Organismal Systems	Circulatory system	4270	Vascular smooth muscle contraction	4	1	0.902764	3	0.399923
233	Organismal Systems	Digestive system	7.2	Digestive system	33	15	0.449251	19	0.404924
234	Organismal Systems	Digestive system	4970	Salivary secretion	2	1	0.687264	1	0.804911
235	Organismal Systems	Digestive system	4971	Gastric acid secretion	4	2	0.592329	3	0.399923
236	Organismal Systems	Digestive system	4972	Pancreatic secretion	4	3	0.225865	1	0.962294
237	Organismal Systems	Digestive system	4976	Bile secretion	7	2	0.888827	5	0.32252
238	Organismal Systems	Digestive system	4973	Carbohydrate digestion and absorption	3	2	0.409618	1	0.914132
239	Organismal Systems	Digestive system	4974	Protein digestion and absorption	4	1	0.902764	3	0.399923
240	Organismal Systems	Digestive system	4975	Fat digestion and absorption	2	0	1	2	0.309547
241	Organismal Systems	Digestive system	4979	Cholesterol metabolism	4	3	0.225865	1	0.962294
242	Organismal Systems	Digestive system	4977	Vitamin digestion and absorption	1	0	1	1	0.557798
243	Organismal Systems	Digestive system	4978	Mineral absorption	2	1	0.687264	1	0.804911
244	Organismal Systems	Excretory system	7.3	Excretory system	14	7	0.409394	7	0.748296
245	Organismal Systems	Excretory system	4962	Vasopressin-regulated water reabsorption	4	2	0.592329	2	0.768304
246	Organismal Systems	Excretory system	4960	Aldosterone-regulated sodium reabsorption	1	1	0.440367	0	1
247	Organismal Systems	Excretory system	4961	Endocrine and other factor-regulated calcium reabsorption	3	2	0.409618	1	0.914132
248	Organismal Systems	Excretory system	4964	Proximal tubule bicarbonate reclamation	3	1	0.82549	2	0.584953
249	Organismal Systems	Excretory system	4966	Collecting duct acid secretion	3	1	0.82549	2	0.584953
250	Organismal Systems	Nervous system	7.4	Nervous system	32	19	0.0375417	15	0.855575
251	Organismal Systems	Nervous system	4724	Glutamatergic synapse	3	2	0.409618	2	0.584953
252	Organismal Systems	Nervous system	4727	GABAergic synapse	1	1	0.440367	0	1
253	Organismal Systems	Nervous system	4728	Dopaminergic synapse	4	2	0.592329	2	0.768304
254	Organismal Systems	Nervous system	4726	Serotonergic synapse	2	2	0.192761	0	1
255	Organismal Systems	Nervous system	4720	Long-term potentiation	3	2	0.409618	1	0.914132
256	Organismal Systems	Nervous system	4723	Retrograde endocannabinoid signaling	5	1	0.9459	4	0.262287
257	Organismal Systems	Nervous system	4721	Synaptic vesicle cycle	6	4	0.234529	3	0.755341
258	Organismal Systems	Nervous system	4722	Neurotrophin signaling pathway	8	5	0.234827	3	0.918387
259	Organismal Systems	Sensory system	7.5	Sensory system	13	2	0.994427	12	0.00423471
260	Organismal Systems	Sensory system	4744	Phototransduction	1	0	1	1	0.557798
261	Organismal Systems	Sensory system	4745	Phototransduction - fly	4	1	0.902764	4	0.0938713
262	Organismal Systems	Sensory system	4740	Olfactory transduction	4	0	1	4	0.0938713
263	Organismal Systems	Sensory system	4742	Taste transduction	1	0	1	1	0.557798
264	Organismal Systems	Sensory system	4750	Inflammatory mediator regulation of TRP channels	3	1	0.82549	2	0.584953
265	Organismal Systems	Development and regeneration	7.6	Development and regeneration	15	7	0.502628	8	0.657542
266	Organismal Systems	Development and regeneration	4320	Dorso-ventral axis formation	2	2	0.192761	0	1
267	Organismal Systems	Development and regeneration	4360	Axon guidance	3	0	1	3	0.170902
268	Organismal Systems	Development and regeneration	4361	Axon regeneration	7	4	0.365634	3	0.85601
269	Organismal Systems	Development and regeneration	4380	Osteoclast differentiation	3	1	0.82549	2	0.584953
270	Organismal Systems	Aging	7.7	Aging	4	2	0.592329	2	0.768304
271	Organismal Systems	Aging	4211	Longevity regulating pathway	1	1	0.440367	0	1
272	Organismal Systems	Aging	4212	Longevity regulating pathway - worm	2	0	1	2	0.309547
273	Organismal Systems	Aging	4213	Longevity regulating pathway - multiple species	1	1	0.440367	0	1
274	Organismal Systems	Environmental adaptation	7.8	Environmental adaptation	17	6	0.829232	12	0.137173
275	Organismal Systems	Environmental adaptation	4710	Circadian rhythm	1	1	0.440367	0	1
276	Organismal Systems	Environmental adaptation	4713	Circadian entrainment	1	0	1	1	0.557798
277	Organismal Systems	Environmental adaptation	4714	Thermogenesis	14	5	0.810589	10	0.161617
278	Organismal Systems	Environmental adaptation	4626	Plant-pathogen interaction	1	0	1	1	0.557798
279	Human Diseases	Cancer: overview	8.8	Cancer: overview	76	38	0.0625268	40	0.50655
280	Human Diseases	Cancer: overview	5200	Pathways in cancer	17	9	0.286693	8	0.821932
281	Human Diseases	Cancer: overview	5202	Transcriptional misregulation in cancer	5	4	0.118419	1	0.983482
282	Human Diseases	Cancer: overview	5206	MicroRNAs in cancer	7	4	0.365634	3	0.85601
283	Human Diseases	Cancer: overview	5205	Proteoglycans in cancer	14	9	0.0932987	7	0.748296
284	Human Diseases	Cancer: overview	5204	Chemical carcinogenesis - DNA adducts	1	0	1	1	0.557798
285	Human Diseases	Cancer: overview	5207	Chemical carcinogenesis - receptor activation	3	3	0.0838706	0	1
286	Human Diseases	Cancer: overview	5208	Chemical carcinogenesis - reactive oxygen species	12	1	0.999144	11	0.00744351
287	Human Diseases	Cancer: overview	5203	Viral carcinogenesis	7	4	0.365634	3	0.85601
288	Human Diseases	Cancer: overview	5230	Central carbon metabolism in cancer	5	2	0.728968	3	0.604059
289	Human Diseases	Cancer: overview	5231	Choline metabolism in cancer	4	2	0.592329	2	0.768304
290	Human Diseases	Cancer: overview	5235	PD-L1 expression and PD-1 checkpoint pathway in cancer	1	0	1	1	0.557798
291	Human Diseases	Cancer: specific types	8.9	Cancer: specific types	49	38	7.4732e-08	12	0.999998
292	Human Diseases	Cancer: specific types	5210	Colorectal cancer	3	2	0.409618	1	0.914132
293	Human Diseases	Cancer: specific types	5212	Pancreatic cancer	2	1	0.687264	1	0.804911
294	Human Diseases	Cancer: specific types	5225	Hepatocellular carcinoma	8	6	0.0748108	3	0.918387
295	Human Diseases	Cancer: specific types	5226	Gastric cancer	6	4	0.234529	2	0.936333
296	Human Diseases	Cancer: specific types	5214	Glioma	3	2	0.409618	1	0.914132
297	Human Diseases	Cancer: specific types	5221	Acute myeloid leukemia	1	1	0.440367	0	1
298	Human Diseases	Cancer: specific types	5220	Chronic myeloid leukemia	3	3	0.0838706	0	1
299	Human Diseases	Cancer: specific types	5217	Basal cell carcinoma	1	1	0.440367	0	1
300	Human Diseases	Cancer: specific types	5218	Melanoma	1	1	0.440367	0	1
301	Human Diseases	Cancer: specific types	5211	Renal cell carcinoma	3	2	0.409618	1	0.914132
302	Human Diseases	Cancer: specific types	5215	Prostate cancer	2	2	0.192761	0	1
303	Human Diseases	Cancer: specific types	5213	Endometrial cancer	1	1	0.440367	0	1
304	Human Diseases	Cancer: specific types	5224	Breast cancer	10	9	0.00309554	1	0.999743
305	Human Diseases	Cancer: specific types	5222	Small cell lung cancer	4	2	0.592329	2	0.768304
306	Human Diseases	Cancer: specific types	5223	Non-small cell lung cancer	1	1	0.440367	0	1
307	Human Diseases	Infectious disease: viral	9.0	Infectious disease: viral	58	32	0.0203084	27	0.887887
308	Human Diseases	Infectious disease: viral	5166	Human T-cell leukemia virus 1 infection	7	2	0.888827	5	0.32252
309	Human Diseases	Infectious disease: viral	5170	Human immunodeficiency virus 1 infection	6	2	0.824629	4	0.450709
310	Human Diseases	Infectious disease: viral	5161	Hepatitis B	3	2	0.409618	1	0.914132
311	Human Diseases	Infectious disease: viral	5160	Hepatitis C	5	3	0.385902	2	0.876555
312	Human Diseases	Infectious disease: viral	5171	Coronavirus disease - COVID-19	3	0	1	3	0.170902
313	Human Diseases	Infectious disease: viral	5164	Influenza A	2	2	0.192761	1	0.804911
314	Human Diseases	Infectious disease: viral	5162	Measles	3	2	0.409618	1	0.914132
315	Human Diseases	Infectious disease: viral	5168	Herpes simplex virus 1 infection	4	4	0.0362725	0	1
316	Human Diseases	Infectious disease: viral	5163	Human cytomegalovirus infection	5	2	0.728968	3	0.604059
317	Human Diseases	Infectious disease: viral	5167	Kaposi sarcoma-associated herpesvirus infection	4	2	0.592329	2	0.768304
318	Human Diseases	Infectious disease: viral	5169	Epstein-Barr virus infection	4	3	0.225865	1	0.962294
319	Human Diseases	Infectious disease: viral	5165	Human papillomavirus infection	12	8	0.0900141	4	0.968453
320	Human Diseases	Infectious disease: bacterial	9.1	Infectious disease: bacterial	68	27	0.705633	49	0.000179501
321	Human Diseases	Infectious disease: bacterial	5110	Vibrio cholerae infection	3	2	0.409618	2	0.584953
322	Human Diseases	Infectious disease: bacterial	5120	Epithelial cell signaling in Helicobacter pylori infection	6	4	0.234529	2	0.936333
323	Human Diseases	Infectious disease: bacterial	5130	Pathogenic Escherichia coli infection	9	4	0.611491	7	0.149882
324	Human Diseases	Infectious disease: bacterial	5132	Salmonella infection	13	5	0.745384	10	0.0888136
325	Human Diseases	Infectious disease: bacterial	5131	Shigellosis	11	3	0.926846	9	0.0630969
326	Human Diseases	Infectious disease: bacterial	5135	Yersinia infection	9	1	0.994892	9	0.00434349
327	Human Diseases	Infectious disease: bacterial	5133	Pertussis	3	1	0.82549	2	0.584953
328	Human Diseases	Infectious disease: bacterial	5134	Legionellosis	1	1	0.440367	0	1
329	Human Diseases	Infectious disease: bacterial	5152	Tuberculosis	7	4	0.365634	3	0.85601
330	Human Diseases	Infectious disease: bacterial	5100	Bacterial invasion of epithelial cells	6	2	0.824629	5	0.166806
331	Human Diseases	Infectious disease: parasitic	9.2	Infectious disease: parasitic	10	5	0.462035	5	0.748225
332	Human Diseases	Infectious disease: parasitic	5146	Amoebiasis	5	2	0.728968	3	0.604059
333	Human Diseases	Infectious disease: parasitic	5145	Toxoplasmosis	3	2	0.409618	1	0.914132
334	Human Diseases	Infectious disease: parasitic	5142	Chagas disease	1	0	1	1	0.557798
335	Human Diseases	Infectious disease: parasitic	5143	African trypanosomiasis	1	1	0.440367	0	1
336	Human Diseases	Immune disease	9.3	Immune disease	6	3	0.535999	3	0.755341
337	Human Diseases	Immune disease	5322	Systemic lupus erythematosus	1	0	1	1	0.557798
338	Human Diseases	Immune disease	5323	Rheumatoid arthritis	3	2	0.409618	1	0.914132
339	Human Diseases	Immune disease	5340	Primary immunodeficiency	2	1	0.687264	1	0.804911
340	Human Diseases	Neurodegenerative disease	9.4	Neurodegenerative disease	122	61	0.00637375	70	0.0327727
341	Human Diseases	Neurodegenerative disease	5010	Alzheimer disease	21	9	0.604847	13	0.323673
342	Human Diseases	Neurodegenerative disease	5012	Parkinson disease	19	9	0.448723	11	0.485552
343	Human Diseases	Neurodegenerative disease	5014	Amyotrophic lateral sclerosis	21	12	0.13727	12	0.49943
344	Human Diseases	Neurodegenerative disease	5016	Huntington disease	17	8	0.474438	11	0.280606
345	Human Diseases	Neurodegenerative disease	5017	Spinocerebellar ataxia	4	3	0.225865	1	0.962294
346	Human Diseases	Neurodegenerative disease	5020	Prion disease	16	7	0.590469	10	0.360009
347	Human Diseases	Neurodegenerative disease	5022	Pathways of neurodegeneration - multiple diseases	24	13	0.181207	12	0.752408
348	Human Diseases	Substance dependence	9.5	Substance dependence	13	7	0.315284	6	0.829329
349	Human Diseases	Substance dependence	5030	Cocaine addiction	1	1	0.440367	0	1
350	Human Diseases	Substance dependence	5031	Amphetamine addiction	3	2	0.409618	1	0.914132
351	Human Diseases	Substance dependence	5032	Morphine addiction	3	0	1	3	0.170902
352	Human Diseases	Substance dependence	5034	Alcoholism	6	4	0.234529	2	0.936333
353	Human Diseases	Cardiovascular disease	9.6	Cardiovascular disease	43	19	0.475654	29	0.0343593
354	Human Diseases	Cardiovascular disease	5417	Lipid and atherosclerosis	8	4	0.494982	4	0.750137
355	Human Diseases	Cardiovascular disease	5418	Fluid shear stress and atherosclerosis	5	2	0.728968	4	0.262287
356	Human Diseases	Cardiovascular disease	5410	Hypertrophic cardiomyopathy	5	3	0.385902	3	0.604059
357	Human Diseases	Cardiovascular disease	5412	Arrhythmogenic right ventricular cardiomyopathy	3	2	0.409618	2	0.584953
358	Human Diseases	Cardiovascular disease	5414	Dilated cardiomyopathy	4	2	0.592329	3	0.399923
359	Human Diseases	Cardiovascular disease	5415	Diabetic cardiomyopathy	16	4	0.967141	12	0.0782941
360	Human Diseases	Cardiovascular disease	5416	Viral myocarditis	2	2	0.192761	1	0.804911
361	Human Diseases	Endocrine and metabolic disease	9.7	Endocrine and metabolic disease	31	13	0.622566	18	0.39501
362	Human Diseases	Endocrine and metabolic disease	4930	Type II diabetes mellitus	3	1	0.82549	2	0.584953
363	Human Diseases	Endocrine and metabolic disease	4950	Maturity onset diabetes of the young	1	1	0.440367	0	1
364	Human Diseases	Endocrine and metabolic disease	4936	Alcoholic liver disease	3	2	0.409618	1	0.914132
365	Human Diseases	Endocrine and metabolic disease	4932	Non-alcoholic fatty liver disease	10	2	0.974006	8	0.0982888
366	Human Diseases	Endocrine and metabolic disease	4931	Insulin resistance	7	4	0.365634	3	0.85601
367	Human Diseases	Endocrine and metabolic disease	4933	AGE-RAGE signaling pathway in diabetic complications	4	1	0.902764	3	0.399923
368	Human Diseases	Endocrine and metabolic disease	4934	Cushing syndrome	3	2	0.409618	1	0.914132
369	Human Diseases	Drug resistance: antineoplastic	9.8	Drug resistance: antineoplastic	13	11	0.00255135	2	0.999615
370	Human Diseases	Drug resistance: antineoplastic	1521	EGFR tyrosine kinase inhibitor resistance	3	3	0.0838706	0	1
371	Human Diseases	Drug resistance: antineoplastic	1524	Platinum drug resistance	2	2	0.192761	0	1
372	Human Diseases	Drug resistance: antineoplastic	1522	Endocrine resistance	8	6	0.0748108	2	0.984168
