# Supplementary material for: Integrated transcriptomic and proteomic analysis of cancer-suppressive Mesocestoides corti larvae
Source: Parasit Vectors. 2026 Apr 26;19:244. doi: 10.1186/s13071-026-07391-4 (PMC13248251; doi:10.1186/s13071-026-07391-4)
Supplement: Supplementary file 10 — Additional file 10: Supplementary Table 3. KEGG pathway enrichment analysis of ICR mice. [file 13071_2026_7391_MOESM10_ESM.xlsx]

## Sheet: Sheet1
Supplementary Table 3. KEGG pathway enrichment analysis of differentially expressed genes in Mesocestoides cortilarvae isolated from outbred mouse hosts (ICR) compared to in vitro–cultivated larvae (IV).						ICR_down	ICR_down	ICR_up	ICR_up
num	pathway	pathway	pathway	pathway	ALL_(IV_ICR)	log2F>2	fisher_p-value_adj.	log2F<-2	fisher_p-value_adj.
1	Metabolism	Global and overview maps	1.0	Global and overview maps	242	75	0.951292	178	3.51922e-23
2	Metabolism	Global and overview maps	1100	Metabolic pathways	112	36	0.897704	80	3.01889e-05
3	Metabolism	Global and overview maps	1110	Biosynthesis of secondary metabolites	46	14	0.902551	34	0.0142859
4	Metabolism	Global and overview maps	1120	Microbial metabolism in diverse environments	26	6	0.973518	21	0.0146949
5	Metabolism	Global and overview maps	1200	Carbon metabolism	18	5	0.890561	14	0.0848861
6	Metabolism	Global and overview maps	1210	2-Oxocarboxylic acid metabolism	2	0	1	2	0.368168
7	Metabolism	Global and overview maps	1212	Fatty acid metabolism	5	1	0.916634	5	0.0796516
8	Metabolism	Global and overview maps	1230	Biosynthesis of amino acids	10	6	0.143748	5	0.842539
9	Metabolism	Global and overview maps	1250	Biosynthesis of nucleotide sugars	8	2	0.884006	6	0.320794
10	Metabolism	Global and overview maps	1240	Biosynthesis of cofactors	15	5	0.756188	11	0.21061
11	Metabolism	Carbohydrate metabolism	1.1	Carbohydrate metabolism	69	20	0.961164	51	0.00113123
12	Metabolism	Carbohydrate metabolism	10	Glycolysis / Gluconeogenesis	10	3	0.816541	8	0.167282
13	Metabolism	Carbohydrate metabolism	20	Citrate cycle (TCA cycle)	9	1	0.988791	8	0.0701514
14	Metabolism	Carbohydrate metabolism	30	Pentose phosphate pathway	6	1	0.949438	5	0.238569
15	Metabolism	Carbohydrate metabolism	40	Pentose and glucuronate interconversions	2	1	0.628678	1	0.846772
16	Metabolism	Carbohydrate metabolism	51	Fructose and mannose metabolism	5	2	0.645805	3	0.693649
17	Metabolism	Carbohydrate metabolism	52	Galactose metabolism	6	2	0.751593	4	0.555013
18	Metabolism	Carbohydrate metabolism	500	Starch and sucrose metabolism	6	2	0.751593	4	0.555013
19	Metabolism	Carbohydrate metabolism	520	Amino sugar and nucleotide sugar metabolism	8	2	0.884006	6	0.320794
20	Metabolism	Carbohydrate metabolism	620	Pyruvate metabolism	6	2	0.751593	5	0.238569
21	Metabolism	Carbohydrate metabolism	630	Glyoxylate and dicarboxylate metabolism	4	2	0.507156	2	0.829612
22	Metabolism	Carbohydrate metabolism	640	Propanoate metabolism	4	0	1	4	0.133251
23	Metabolism	Carbohydrate metabolism	650	Butanoate metabolism	1	1	0.390323	0	1
24	Metabolism	Carbohydrate metabolism	562	Inositol phosphate metabolism	2	1	0.628678	1	0.846772
25	Metabolism	Energy metabolism	1.2	Energy metabolism	21	5	0.955835	16	0.0826598
26	Metabolism	Energy metabolism	190	Oxidative phosphorylation	10	0	1	10	0.00569974
27	Metabolism	Energy metabolism	710	Carbon fixation in photosynthetic organisms	4	3	0.166091	1	0.976757
28	Metabolism	Energy metabolism	720	Carbon fixation pathways in prokaryotes	1	0	1	1	0.608065
29	Metabolism	Energy metabolism	680	Methane metabolism	1	0	1	1	0.608065
30	Metabolism	Energy metabolism	910	Nitrogen metabolism	3	1	0.774082	2	0.65842
31	Metabolism	Energy metabolism	920	Sulfur metabolism	2	1	0.628678	1	0.846772
32	Metabolism	Lipid metabolism	1.3	Lipid metabolism	25	9	0.678121	20	0.0212849
33	Metabolism	Lipid metabolism	61	Fatty acid biosynthesis	1	0	1	1	0.608065
34	Metabolism	Lipid metabolism	62	Fatty acid elongation	4	1	0.862692	4	0.133251
35	Metabolism	Lipid metabolism	71	Fatty acid degradation	1	0	1	1	0.608065
36	Metabolism	Lipid metabolism	100	Steroid biosynthesis	1	1	0.390323	0	1
37	Metabolism	Lipid metabolism	140	Steroid hormone biosynthesis	1	1	0.390323	1	0.608065
38	Metabolism	Lipid metabolism	561	Glycerolipid metabolism	2	1	0.628678	1	0.846772
39	Metabolism	Lipid metabolism	564	Glycerophospholipid metabolism	8	3	0.662614	6	0.320794
40	Metabolism	Lipid metabolism	565	Ether lipid metabolism	1	0	1	1	0.608065
41	Metabolism	Lipid metabolism	600	Sphingolipid metabolism	2	1	0.628678	1	0.846772
42	Metabolism	Lipid metabolism	590	Arachidonic acid metabolism	1	0	1	1	0.608065
43	Metabolism	Lipid metabolism	1040	Biosynthesis of unsaturated fatty acids	3	1	0.774082	3	0.221966
44	Metabolism	Nucleotide metabolism	1.4	Nucleotide metabolism	21	9	0.420265	13	0.510372
45	Metabolism	Nucleotide metabolism	230	Purine metabolism	12	5	0.527566	8	0.440917
46	Metabolism	Nucleotide metabolism	240	Pyrimidine metabolism	9	4	0.488503	5	0.74347
47	Metabolism	Amino acid metabolism	1.5	Amino acid metabolism	36	13	0.671086	23	0.320654
48	Metabolism	Amino acid metabolism	250	Alanine, aspartate and glutamate metabolism	6	1	0.949438	5	0.238569
49	Metabolism	Amino acid metabolism	260	Glycine, serine and threonine metabolism	6	2	0.751593	4	0.555013
50	Metabolism	Amino acid metabolism	270	Cysteine and methionine metabolism	6	3	0.432928	3	0.83026
51	Metabolism	Amino acid metabolism	280	Valine, leucine and isoleucine degradation	2	1	0.628678	1	0.846772
52	Metabolism	Amino acid metabolism	290	Valine, leucine and isoleucine biosynthesis	1	1	0.390323	0	1
53	Metabolism	Amino acid metabolism	310	Lysine degradation	5	1	0.916634	4	0.345075
54	Metabolism	Amino acid metabolism	220	Arginine biosynthesis	3	1	0.774082	2	0.65842
55	Metabolism	Amino acid metabolism	330	Arginine and proline metabolism	1	0	1	1	0.608065
56	Metabolism	Amino acid metabolism	350	Tyrosine metabolism	1	1	0.390323	0	1
57	Metabolism	Amino acid metabolism	360	Phenylalanine metabolism	1	1	0.390323	0	1
58	Metabolism	Amino acid metabolism	380	Tryptophan metabolism	4	1	0.862692	3	0.485529
59	Metabolism	Metabolism of other amino acids	1.6	Metabolism of other amino acids	11	6	0.21712	6	0.762333
60	Metabolism	Metabolism of other amino acids	410	beta-Alanine metabolism	2	0	1	2	0.368168
61	Metabolism	Metabolism of other amino acids	440	Phosphonate and phosphinate metabolism	1	1	0.390323	0	1
62	Metabolism	Metabolism of other amino acids	450	Selenocompound metabolism	3	2	0.336971	1	0.940246
63	Metabolism	Metabolism of other amino acids	460	Cyanoamino acid metabolism	1	1	0.390323	0	1
64	Metabolism	Metabolism of other amino acids	480	Glutathione metabolism	4	2	0.507156	3	0.485529
65	Metabolism	Glycan biosynthesis and metabolism	1.7	Glycan biosynthesis and metabolism	21	8	0.602394	14	0.331273
66	Metabolism	Glycan biosynthesis and metabolism	510	N-Glycan biosynthesis	2	1	0.628678	1	0.846772
67	Metabolism	Glycan biosynthesis and metabolism	513	Various types of N-glycan biosynthesis	3	2	0.336971	2	0.65842
68	Metabolism	Glycan biosynthesis and metabolism	512	Mucin type O-glycan biosynthesis	2	1	0.628678	1	0.846772
69	Metabolism	Glycan biosynthesis and metabolism	514	Other types of O-glycan biosynthesis	1	0	1	1	0.608065
70	Metabolism	Glycan biosynthesis and metabolism	532	Glycosaminoglycan biosynthesis - chondroitin sulfate / dermatan sulfate	1	0	1	1	0.608065
71	Metabolism	Glycan biosynthesis and metabolism	534	Glycosaminoglycan biosynthesis - heparan sulfate / heparin	3	0	1	3	0.221966
72	Metabolism	Glycan biosynthesis and metabolism	533	Glycosaminoglycan biosynthesis - keratan sulfate	2	1	0.628678	1	0.846772
73	Metabolism	Glycan biosynthesis and metabolism	563	Glycosylphosphatidylinositol (GPI)-anchor biosynthesis	3	1	0.774082	2	0.65842
74	Metabolism	Glycan biosynthesis and metabolism	601	Glycosphingolipid biosynthesis - lacto and neolacto series	1	0	1	1	0.608065
75	Metabolism	Glycan biosynthesis and metabolism	541	O-Antigen nucleotide sugar biosynthesis	2	1	0.628678	1	0.846772
76	Metabolism	Glycan biosynthesis and metabolism	511	Other glycan degradation	1	1	0.390323	0	1
77	Metabolism	Metabolism of cofactors and vitamins	1.8	Metabolism of cofactors and vitamins	13	5	0.61413	8	0.578676
78	Metabolism	Metabolism of cofactors and vitamins	730	Thiamine metabolism	2	0	1	2	0.368168
79	Metabolism	Metabolism of cofactors and vitamins	760	Nicotinate and nicotinamide metabolism	3	3	0.058448	0	1
80	Metabolism	Metabolism of cofactors and vitamins	770	Pantothenate and CoA biosynthesis	2	0	1	2	0.368168
81	Metabolism	Metabolism of cofactors and vitamins	790	Folate biosynthesis	2	1	0.628678	1	0.846772
82	Metabolism	Metabolism of cofactors and vitamins	830	Retinol metabolism	1	1	0.390323	0	1
83	Metabolism	Metabolism of cofactors and vitamins	860	Porphyrin and chlorophyll metabolism	2	0	1	2	0.368168
84	Metabolism	Metabolism of cofactors and vitamins	130	Ubiquinone and other terpenoid-quinone biosynthesis	1	0	1	1	0.608065
85	Metabolism	Metabolism of terpenoids and polyketides	1.9	Metabolism of terpenoids and polyketides	2	1	0.628678	1	0.846772
86	Metabolism	Metabolism of terpenoids and polyketides	900	Terpenoid backbone biosynthesis	2	1	0.628678	1	0.846772
87	Metabolism	Biosynthesis of other secondary metabolites	2.0	Biosynthesis of other secondary metabolites	7	4	0.266742	3	0.910762
88	Metabolism	Biosynthesis of other secondary metabolites	940	Phenylpropanoid biosynthesis	1	1	0.390323	0	1
89	Metabolism	Biosynthesis of other secondary metabolites	901	Indole alkaloid biosynthesis	1	1	0.390323	0	1
90	Metabolism	Biosynthesis of other secondary metabolites	950	Isoquinoline alkaloid biosynthesis	1	1	0.390323	0	1
91	Metabolism	Biosynthesis of other secondary metabolites	965	Betalain biosynthesis	1	1	0.390323	0	1
92	Metabolism	Biosynthesis of other secondary metabolites	521	Streptomycin biosynthesis	2	0	1	2	0.368168
93	Metabolism	Biosynthesis of other secondary metabolites	524	Neomycin, kanamycin and gentamicin biosynthesis	1	0	1	1	0.608065
94	Metabolism	Xenobiotics biodegradation and metabolism	2.1	Xenobiotics biodegradation and metabolism	8	2	0.884006	6	0.320794
95	Metabolism	Xenobiotics biodegradation and metabolism	980	Metabolism of xenobiotics by cytochrome P450	1	0	1	1	0.608065
96	Metabolism	Xenobiotics biodegradation and metabolism	982	Drug metabolism - cytochrome P450	1	0	1	1	0.608065
97	Metabolism	Xenobiotics biodegradation and metabolism	983	Drug metabolism - other enzymes	6	2	0.751593	4	0.555013
98	Genetic Information Processing	Transcription	3.1	Transcription	17	11	0.0238531	6	0.990991
99	Genetic Information Processing	Transcription	3020	RNA polymerase	3	3	0.058448	0	1
100	Genetic Information Processing	Transcription	3022	Basal transcription factors	1	1	0.390323	0	1
101	Genetic Information Processing	Transcription	3040	Spliceosome	13	7	0.196748	6	0.908763
102	Genetic Information Processing	Translation	3.2	Translation	30	25	1.90602e-07	6	0.999999
103	Genetic Information Processing	Translation	3010	Ribosome	6	3	0.432928	4	0.555013
104	Genetic Information Processing	Translation	970	Aminoacyl-tRNA biosynthesis	9	8	0.00273824	1	0.999801
105	Genetic Information Processing	Translation	3013	Nucleocytoplasmic transport	3	3	0.058448	0	1
106	Genetic Information Processing	Translation	3015	mRNA surveillance pathway	8	7	0.00653163	1	0.999481
107	Genetic Information Processing	Translation	3008	Ribosome biogenesis in eukaryotes	4	4	0.0224223	0	1
108	Genetic Information Processing	Folding, sorting and degradation	3.3	Folding, sorting and degradation	18	7	0.58199	11	0.558422
109	Genetic Information Processing	Folding, sorting and degradation	4141	Protein processing in endoplasmic reticulum	10	3	0.816541	7	0.386725
110	Genetic Information Processing	Folding, sorting and degradation	4120	Ubiquitin mediated proteolysis	3	1	0.774082	2	0.65842
111	Genetic Information Processing	Folding, sorting and degradation	4122	Sulfur relay system	1	1	0.390323	0	1
112	Genetic Information Processing	Folding, sorting and degradation	3050	Proteasome	1	1	0.390323	0	1
113	Genetic Information Processing	Folding, sorting and degradation	3018	RNA degradation	3	1	0.774082	2	0.65842
114	Genetic Information Processing	Replication and repair	3.4	Replication and repair	14	9	0.0441481	5	0.984836
115	Genetic Information Processing	Replication and repair	3030	DNA replication	3	1	0.774082	2	0.65842
116	Genetic Information Processing	Replication and repair	3410	Base excision repair	2	1	0.628678	1	0.846772
117	Genetic Information Processing	Replication and repair	3420	Nucleotide excision repair	4	3	0.166091	1	0.976757
118	Genetic Information Processing	Replication and repair	3430	Mismatch repair	2	1	0.628678	1	0.846772
119	Genetic Information Processing	Replication and repair	3440	Homologous recombination	2	2	0.151478	0	1
120	Genetic Information Processing	Replication and repair	3460	Fanconi anemia pathway	1	1	0.390323	0	1
121	Environmental Information Processing	Membrane transport	4.4	Membrane transport	3	0	1	3	0.221966
122	Environmental Information Processing	Membrane transport	2010	ABC transporters	3	0	1	3	0.221966
123	Environmental Information Processing	Signal transduction	4.5	Signal transduction	147	83	5.78351e-10	67	0.996171
124	Environmental Information Processing	Signal transduction	2020	Two-component system	3	1	0.774082	2	0.65842
125	Environmental Information Processing	Signal transduction	4010	MAPK signaling pathway	8	7	0.00653163	1	0.999481
126	Environmental Information Processing	Signal transduction	4013	MAPK signaling pathway - fly	7	6	0.0152822	1	0.998653
127	Environmental Information Processing	Signal transduction	4016	MAPK signaling pathway - plant	2	1	0.628678	1	0.846772
128	Environmental Information Processing	Signal transduction	4011	MAPK signaling pathway - yeast	2	0	1	2	0.368168
129	Environmental Information Processing	Signal transduction	4012	ErbB signaling pathway	5	2	0.645805	3	0.693649
130	Environmental Information Processing	Signal transduction	4014	Ras signaling pathway	9	8	0.00273824	1	0.999801
131	Environmental Information Processing	Signal transduction	4015	Rap1 signaling pathway	4	4	0.0224223	1	0.976757
132	Environmental Information Processing	Signal transduction	4310	Wnt signaling pathway	5	2	0.645805	3	0.693649
133	Environmental Information Processing	Signal transduction	4330	Notch signaling pathway	5	4	0.0776267	1	0.990982
134	Environmental Information Processing	Signal transduction	4340	Hedgehog signaling pathway	3	1	0.774082	2	0.65842
135	Environmental Information Processing	Signal transduction	4341	Hedgehog signaling pathway - fly	1	1	0.390323	0	1
136	Environmental Information Processing	Signal transduction	4350	TGF-beta signaling pathway	1	1	0.390323	0	1
137	Environmental Information Processing	Signal transduction	4390	Hippo signaling pathway	7	3	0.556685	5	0.428344
138	Environmental Information Processing	Signal transduction	4391	Hippo signaling pathway - fly	4	2	0.507156	3	0.485529
139	Environmental Information Processing	Signal transduction	4370	VEGF signaling pathway	2	1	0.628678	1	0.846772
140	Environmental Information Processing	Signal transduction	4371	Apelin signaling pathway	4	3	0.166091	1	0.976757
141	Environmental Information Processing	Signal transduction	4630	JAK-STAT signaling pathway	3	3	0.058448	0	1
142	Environmental Information Processing	Signal transduction	4064	NF-kappa B signaling pathway	3	2	0.336971	1	0.940246
143	Environmental Information Processing	Signal transduction	4668	TNF signaling pathway	2	2	0.151478	0	1
144	Environmental Information Processing	Signal transduction	4066	HIF-1 signaling pathway	4	1	0.862692	3	0.485529
145	Environmental Information Processing	Signal transduction	4068	FoxO signaling pathway	4	3	0.166091	1	0.976757
146	Environmental Information Processing	Signal transduction	4020	Calcium signaling pathway	6	1	0.949438	5	0.238569
147	Environmental Information Processing	Signal transduction	4070	Phosphatidylinositol signaling system	3	2	0.336971	1	0.940246
148	Environmental Information Processing	Signal transduction	4072	Phospholipase D signaling pathway	2	2	0.151478	0	1
149	Environmental Information Processing	Signal transduction	4071	Sphingolipid signaling pathway	4	2	0.507156	2	0.829612
150	Environmental Information Processing	Signal transduction	4024	cAMP signaling pathway	6	3	0.432928	3	0.83026
151	Environmental Information Processing	Signal transduction	4022	cGMP-PKG signaling pathway	7	2	0.828998	5	0.428344
152	Environmental Information Processing	Signal transduction	4151	PI3K-Akt signaling pathway	15	6	0.557628	9	0.611817
153	Environmental Information Processing	Signal transduction	4152	AMPK signaling pathway	9	4	0.488503	5	0.74347
154	Environmental Information Processing	Signal transduction	4150	mTOR signaling pathway	7	3	0.556685	4	0.721059
155	Environmental Information Processing	Signaling molecules and interaction	4.6	Signaling molecules and interaction	8	2	0.884006	6	0.320794
156	Environmental Information Processing	Signaling molecules and interaction	4080	Neuroactive ligand-receptor interaction	3	1	0.774082	2	0.65842
157	Environmental Information Processing	Signaling molecules and interaction	4060	Cytokine-cytokine receptor interaction	1	1	0.390323	0	1
158	Environmental Information Processing	Signaling molecules and interaction	4512	ECM-receptor interaction	3	0	1	3	0.221966
159	Environmental Information Processing	Signaling molecules and interaction	4514	Cell adhesion molecules	1	0	1	1	0.608065
160	Cellular Processes	Transport and catabolism	5.6	Transport and catabolism	54	37	8.52621e-07	21	0.999405
161	Cellular Processes	Transport and catabolism	4144	Endocytosis	15	6	0.557628	9	0.611817
162	Cellular Processes	Transport and catabolism	4145	Phagosome	9	5	0.240189	7	0.234208
163	Cellular Processes	Transport and catabolism	4142	Lysosome	12	11	0.000183882	2	0.999766
164	Cellular Processes	Transport and catabolism	4140	Autophagy - animal	7	7	0.00122258	0	1
165	Cellular Processes	Transport and catabolism	4138	Autophagy - yeast	6	3	0.432928	3	0.83026
166	Cellular Processes	Transport and catabolism	4136	Autophagy - other	2	2	0.151478	0	1
167	Cellular Processes	Transport and catabolism	4137	Mitophagy - animal	2	2	0.151478	0	1
168	Cellular Processes	Transport and catabolism	4139	Mitophagy - yeast	1	1	0.390323	0	1
169	Cellular Processes	Cell growth and death	5.7	Cell growth and death	52	28	0.00883147	26	0.923793
170	Cellular Processes	Cell growth and death	4110	Cell cycle	6	2	0.751593	4	0.555013
171	Cellular Processes	Cell growth and death	4111	Cell cycle - yeast	7	2	0.828998	5	0.428344
172	Cellular Processes	Cell growth and death	4112	Cell cycle - Caulobacter	1	0	1	1	0.608065
173	Cellular Processes	Cell growth and death	4113	Meiosis - yeast	5	2	0.645805	3	0.693649
174	Cellular Processes	Cell growth and death	4114	Oocyte meiosis	4	3	0.166091	1	0.976757
175	Cellular Processes	Cell growth and death	4210	Apoptosis	9	7	0.0196926	4	0.907856
176	Cellular Processes	Cell growth and death	4214	Apoptosis - fly	2	0	1	2	0.368168
177	Cellular Processes	Cell growth and death	4215	Apoptosis - multiple species	4	3	0.166091	1	0.976757
178	Cellular Processes	Cell growth and death	4217	Necroptosis	5	1	0.916634	4	0.345075
179	Cellular Processes	Cell growth and death	4115	p53 signaling pathway	4	3	0.166091	1	0.976757
180	Cellular Processes	Cell growth and death	4218	Cellular senescence	5	5	0.00855209	0	1
181	Cellular Processes	Cellular community - eukaryotes	5.8	Cellular community - eukaryotes	34	16	0.177566	24	0.0996365
182	Cellular Processes	Cellular community - eukaryotes	4510	Focal adhesion	12	5	0.527566	8	0.440917
183	Cellular Processes	Cellular community - eukaryotes	4520	Adherens junction	6	2	0.751593	5	0.238569
184	Cellular Processes	Cellular community - eukaryotes	4530	Tight junction	10	4	0.589368	8	0.167282
185	Cellular Processes	Cellular community - eukaryotes	4540	Gap junction	3	3	0.058448	2	0.65842
186	Cellular Processes	Cellular community - eukaryotes	4550	Signaling pathways regulating pluripotency of stem cells	3	2	0.336971	1	0.940246
187	Cellular Processes	Cell motility	5.9	Cell motility	12	3	0.906453	10	0.0807377
188	Cellular Processes	Cell motility	4810	Regulation of actin cytoskeleton	12	3	0.906453	10	0.0807377
189	Organismal Systems	Immune system	6.9	Immune system	55	29	0.0110369	29	0.84129
190	Organismal Systems	Immune system	4611	Platelet activation	6	3	0.432928	4	0.555013
191	Organismal Systems	Immune system	4613	Neutrophil extracellular trap formation	3	1	0.774082	3	0.221966
192	Organismal Systems	Immune system	4621	NOD-like receptor signaling pathway	5	3	0.298118	2	0.919139
193	Organismal Systems	Immune system	4623	Cytosolic DNA-sensing pathway	3	3	0.058448	0	1
194	Organismal Systems	Immune system	4625	C-type lectin receptor signaling pathway	3	2	0.336971	1	0.940246
195	Organismal Systems	Immune system	4650	Natural killer cell mediated cytotoxicity	4	3	0.166091	1	0.976757
196	Organismal Systems	Immune system	4612	Antigen processing and presentation	4	2	0.507156	2	0.829612
197	Organismal Systems	Immune system	4660	T cell receptor signaling pathway	3	1	0.774082	2	0.65842
198	Organismal Systems	Immune system	4658	Th1 and Th2 cell differentiation	4	3	0.166091	1	0.976757
199	Organismal Systems	Immune system	4659	Th17 cell differentiation	2	0	1	2	0.368168
200	Organismal Systems	Immune system	4657	IL-17 signaling pathway	3	1	0.774082	2	0.65842
201	Organismal Systems	Immune system	4662	B cell receptor signaling pathway	1	1	0.390323	0	1
202	Organismal Systems	Immune system	4664	Fc epsilon RI signaling pathway	1	1	0.390323	0	1
203	Organismal Systems	Immune system	4666	Fc gamma R-mediated phagocytosis	2	0	1	2	0.368168
204	Organismal Systems	Immune system	4670	Leukocyte transendothelial migration	6	2	0.751593	5	0.238569
205	Organismal Systems	Immune system	4062	Chemokine signaling pathway	5	3	0.298118	2	0.919139
206	Organismal Systems	Endocrine system	7.0	Endocrine system	88	40	0.0450477	51	0.411677
207	Organismal Systems	Endocrine system	4911	Insulin secretion	4	0	1	4	0.133251
208	Organismal Systems	Endocrine system	4910	Insulin signaling pathway	12	6	0.299933	6	0.849662
209	Organismal Systems	Endocrine system	4922	Glucagon signaling pathway	11	4	0.677516	8	0.297418
210	Organismal Systems	Endocrine system	4920	Adipocytokine signaling pathway	5	2	0.645805	3	0.693649
211	Organismal Systems	Endocrine system	3320	PPAR signaling pathway	7	2	0.828998	5	0.428344
212	Organismal Systems	Endocrine system	4912	GnRH signaling pathway	2	2	0.151478	0	1
213	Organismal Systems	Endocrine system	4913	Ovarian steroidogenesis	1	0	1	1	0.608065
214	Organismal Systems	Endocrine system	4915	Estrogen signaling pathway	6	4	0.162488	2	0.962921
215	Organismal Systems	Endocrine system	4914	Progesterone-mediated oocyte maturation	2	1	0.628678	1	0.846772
216	Organismal Systems	Endocrine system	4917	Prolactin signaling pathway	3	3	0.058448	0	1
217	Organismal Systems	Endocrine system	4921	Oxytocin signaling pathway	5	5	0.00855209	1	0.990982
218	Organismal Systems	Endocrine system	4926	Relaxin signaling pathway	4	2	0.507156	2	0.829612
219	Organismal Systems	Endocrine system	4935	Growth hormone synthesis, secretion and action	3	2	0.336971	1	0.940246
220	Organismal Systems	Endocrine system	4918	Thyroid hormone synthesis	3	0	1	3	0.221966
221	Organismal Systems	Endocrine system	4919	Thyroid hormone signaling pathway	7	2	0.828998	6	0.161373
222	Organismal Systems	Endocrine system	4928	Parathyroid hormone synthesis, secretion and action	1	0	1	1	0.608065
223	Organismal Systems	Endocrine system	4916	Melanogenesis	2	1	0.628678	1	0.846772
224	Organismal Systems	Endocrine system	4924	Renin secretion	3	2	0.336971	1	0.940246
225	Organismal Systems	Endocrine system	4614	Renin-angiotensin system	1	1	0.390323	0	1
226	Organismal Systems	Endocrine system	4925	Aldosterone synthesis and secretion	5	1	0.916634	4	0.345075
227	Organismal Systems	Endocrine system	4927	Cortisol synthesis and secretion	1	0	1	1	0.608065
228	Organismal Systems	Circulatory system	7.1	Circulatory system	19	5	0.918271	14	0.149675
229	Organismal Systems	Circulatory system	4260	Cardiac muscle contraction	7	0	1	7	0.0280968
230	Organismal Systems	Circulatory system	4261	Adrenergic signaling in cardiomyocytes	9	3	0.748875	6	0.490293
231	Organismal Systems	Circulatory system	4270	Vascular smooth muscle contraction	3	2	0.336971	1	0.940246
232	Organismal Systems	Digestive system	7.2	Digestive system	48	12	0.985597	37	0.00274271
233	Organismal Systems	Digestive system	4970	Salivary secretion	4	1	0.862692	3	0.485529
234	Organismal Systems	Digestive system	4971	Gastric acid secretion	6	2	0.751593	5	0.238569
235	Organismal Systems	Digestive system	4972	Pancreatic secretion	6	1	0.949438	5	0.238569
236	Organismal Systems	Digestive system	4976	Bile secretion	10	2	0.948417	8	0.167282
237	Organismal Systems	Digestive system	4973	Carbohydrate digestion and absorption	4	1	0.862692	3	0.485529
238	Organismal Systems	Digestive system	4974	Protein digestion and absorption	8	1	0.98146	7	0.107213
239	Organismal Systems	Digestive system	4975	Fat digestion and absorption	1	0	1	1	0.608065
240	Organismal Systems	Digestive system	4979	Cholesterol metabolism	4	3	0.166091	1	0.976757
241	Organismal Systems	Digestive system	4977	Vitamin digestion and absorption	1	0	1	1	0.608065
242	Organismal Systems	Digestive system	4978	Mineral absorption	4	1	0.862692	3	0.485529
243	Organismal Systems	Excretory system	7.3	Excretory system	19	6	0.81146	14	0.149675
244	Organismal Systems	Excretory system	4962	Vasopressin-regulated water reabsorption	4	3	0.166091	2	0.829612
245	Organismal Systems	Excretory system	4960	Aldosterone-regulated sodium reabsorption	2	0	1	2	0.368168
246	Organismal Systems	Excretory system	4961	Endocrine and other factor-regulated calcium reabsorption	4	1	0.862692	3	0.485529
247	Organismal Systems	Excretory system	4964	Proximal tubule bicarbonate reclamation	7	2	0.828998	5	0.428344
248	Organismal Systems	Excretory system	4966	Collecting duct acid secretion	2	0	1	2	0.368168
249	Organismal Systems	Nervous system	7.4	Nervous system	37	23	0.00165221	16	0.986482
250	Organismal Systems	Nervous system	4724	Glutamatergic synapse	3	2	0.336971	2	0.65842
251	Organismal Systems	Nervous system	4727	GABAergic synapse	1	1	0.390323	0	1
252	Organismal Systems	Nervous system	4725	Cholinergic synapse	3	1	0.774082	2	0.65842
253	Organismal Systems	Nervous system	4728	Dopaminergic synapse	5	4	0.0776267	1	0.990982
254	Organismal Systems	Nervous system	4726	Serotonergic synapse	2	2	0.151478	0	1
255	Organismal Systems	Nervous system	4720	Long-term potentiation	3	3	0.058448	0	1
256	Organismal Systems	Nervous system	4730	Long-term depression	1	1	0.390323	0	1
257	Organismal Systems	Nervous system	4723	Retrograde endocannabinoid signaling	6	1	0.949438	5	0.238569
258	Organismal Systems	Nervous system	4721	Synaptic vesicle cycle	5	2	0.645805	4	0.345075
259	Organismal Systems	Nervous system	4722	Neurotrophin signaling pathway	8	6	0.0413283	2	0.992735
260	Organismal Systems	Sensory system	7.5	Sensory system	15	7	0.347697	9	0.611817
261	Organismal Systems	Sensory system	4744	Phototransduction	2	2	0.151478	0	1
262	Organismal Systems	Sensory system	4745	Phototransduction - fly	5	2	0.645805	4	0.345075
263	Organismal Systems	Sensory system	4740	Olfactory transduction	4	1	0.862692	3	0.485529
264	Organismal Systems	Sensory system	4742	Taste transduction	2	0	1	2	0.368168
265	Organismal Systems	Sensory system	4750	Inflammatory mediator regulation of TRP channels	2	2	0.151478	0	1
266	Organismal Systems	Development and regeneration	7.6	Development and regeneration	17	8	0.313239	9	0.804952
267	Organismal Systems	Development and regeneration	4320	Dorso-ventral axis formation	3	3	0.058448	0	1
268	Organismal Systems	Development and regeneration	4360	Axon guidance	5	0	1	5	0.0796516
269	Organismal Systems	Development and regeneration	4361	Axon regeneration	7	4	0.266742	3	0.910762
270	Organismal Systems	Development and regeneration	4380	Osteoclast differentiation	2	1	0.628678	1	0.846772
271	Organismal Systems	Aging	7.7	Aging	3	2	0.336971	1	0.940246
272	Organismal Systems	Aging	4211	Longevity regulating pathway	1	1	0.390323	0	1
273	Organismal Systems	Aging	4212	Longevity regulating pathway - worm	1	0	1	1	0.608065
274	Organismal Systems	Aging	4213	Longevity regulating pathway - multiple species	1	1	0.390323	0	1
275	Organismal Systems	Environmental adaptation	7.8	Environmental adaptation	21	8	0.602394	14	0.331273
276	Organismal Systems	Environmental adaptation	4710	Circadian rhythm	1	1	0.390323	0	1
277	Organismal Systems	Environmental adaptation	4713	Circadian entrainment	1	1	0.390323	0	1
278	Organismal Systems	Environmental adaptation	4712	Circadian rhythm - plant	1	1	0.390323	0	1
279	Organismal Systems	Environmental adaptation	4714	Thermogenesis	15	4	0.89673	12	0.0847418
280	Organismal Systems	Environmental adaptation	4626	Plant-pathogen interaction	3	1	0.774082	2	0.65842
281	Human Diseases	Cancer: overview	8.8	Cancer: overview	77	33	0.162303	48	0.165498
282	Human Diseases	Cancer: overview	5200	Pathways in cancer	19	8	0.461451	11	0.664312
283	Human Diseases	Cancer: overview	5202	Transcriptional misregulation in cancer	6	4	0.162488	2	0.962921
284	Human Diseases	Cancer: overview	5206	MicroRNAs in cancer	7	4	0.266742	3	0.910762
285	Human Diseases	Cancer: overview	5205	Proteoglycans in cancer	14	6	0.474408	10	0.275112
286	Human Diseases	Cancer: overview	5204	Chemical carcinogenesis - DNA adducts	1	0	1	1	0.608065
287	Human Diseases	Cancer: overview	5207	Chemical carcinogenesis - receptor activation	3	2	0.336971	1	0.940246
288	Human Diseases	Cancer: overview	5208	Chemical carcinogenesis - reactive oxygen species	11	1	0.995916	10	0.0289039
289	Human Diseases	Cancer: overview	5203	Viral carcinogenesis	8	5	0.153884	4	0.835687
290	Human Diseases	Cancer: overview	5230	Central carbon metabolism in cancer	5	1	0.916634	5	0.0796516
291	Human Diseases	Cancer: overview	5231	Choline metabolism in cancer	1	1	0.390323	0	1
292	Human Diseases	Cancer: overview	5235	PD-L1 expression and PD-1 checkpoint pathway in cancer	2	1	0.628678	1	0.846772
293	Human Diseases	Cancer: specific types	8.9	Cancer: specific types	52	32	0.00017665	21	0.998431
294	Human Diseases	Cancer: specific types	5210	Colorectal cancer	3	2	0.336971	1	0.940246
295	Human Diseases	Cancer: specific types	5212	Pancreatic cancer	1	1	0.390323	0	1
296	Human Diseases	Cancer: specific types	5225	Hepatocellular carcinoma	8	5	0.153884	4	0.835687
297	Human Diseases	Cancer: specific types	5226	Gastric cancer	7	3	0.556685	4	0.721059
298	Human Diseases	Cancer: specific types	5214	Glioma	3	3	0.058448	0	1
299	Human Diseases	Cancer: specific types	5221	Acute myeloid leukemia	1	1	0.390323	0	1
300	Human Diseases	Cancer: specific types	5220	Chronic myeloid leukemia	4	3	0.166091	1	0.976757
301	Human Diseases	Cancer: specific types	5217	Basal cell carcinoma	1	0	1	1	0.608065
302	Human Diseases	Cancer: specific types	5211	Renal cell carcinoma	5	3	0.298118	2	0.919139
303	Human Diseases	Cancer: specific types	5215	Prostate cancer	2	1	0.628678	1	0.846772
304	Human Diseases	Cancer: specific types	5213	Endometrial cancer	2	1	0.628678	1	0.846772
305	Human Diseases	Cancer: specific types	5224	Breast cancer	8	6	0.0413283	2	0.992735
306	Human Diseases	Cancer: specific types	5222	Small cell lung cancer	6	2	0.751593	4	0.555013
307	Human Diseases	Cancer: specific types	5223	Non-small cell lung cancer	1	1	0.390323	0	1
308	Human Diseases	Infectious disease: viral	9.0	Infectious disease: viral	67	36	0.00235073	34	0.911412
309	Human Diseases	Infectious disease: viral	5166	Human T-cell leukemia virus 1 infection	6	2	0.751593	4	0.555013
310	Human Diseases	Infectious disease: viral	5170	Human immunodeficiency virus 1 infection	6	3	0.432928	3	0.83026
311	Human Diseases	Infectious disease: viral	5161	Hepatitis B	3	2	0.336971	1	0.940246
312	Human Diseases	Infectious disease: viral	5160	Hepatitis C	7	3	0.556685	4	0.721059
313	Human Diseases	Infectious disease: viral	5171	Coronavirus disease - COVID-19	2	1	0.628678	2	0.368168
314	Human Diseases	Infectious disease: viral	5164	Influenza A	3	2	0.336971	2	0.65842
315	Human Diseases	Infectious disease: viral	5162	Measles	4	3	0.166091	1	0.976757
316	Human Diseases	Infectious disease: viral	5168	Herpes simplex virus 1 infection	7	4	0.266742	3	0.910762
317	Human Diseases	Infectious disease: viral	5163	Human cytomegalovirus infection	6	3	0.432928	3	0.83026
318	Human Diseases	Infectious disease: viral	5167	Kaposi sarcoma-associated herpesvirus infection	4	3	0.166091	1	0.976757
319	Human Diseases	Infectious disease: viral	5169	Epstein-Barr virus infection	4	3	0.166091	1	0.976757
320	Human Diseases	Infectious disease: viral	5165	Human papillomavirus infection	15	7	0.347697	9	0.611817
321	Human Diseases	Infectious disease: bacterial	9.1	Infectious disease: bacterial	67	30	0.114725	48	0.00551191
322	Human Diseases	Infectious disease: bacterial	5110	Vibrio cholerae infection	2	1	0.628678	2	0.368168
323	Human Diseases	Infectious disease: bacterial	5120	Epithelial cell signaling in Helicobacter pylori infection	4	3	0.166091	1	0.976757
324	Human Diseases	Infectious disease: bacterial	5130	Pathogenic Escherichia coli infection	9	5	0.240189	7	0.234208
325	Human Diseases	Infectious disease: bacterial	5132	Salmonella infection	18	8	0.387064	14	0.0848861
326	Human Diseases	Infectious disease: bacterial	5131	Shigellosis	11	3	0.868092	9	0.117208
327	Human Diseases	Infectious disease: bacterial	5135	Yersinia infection	6	1	0.949438	6	0.0474086
328	Human Diseases	Infectious disease: bacterial	5133	Pertussis	2	2	0.151478	0	1
329	Human Diseases	Infectious disease: bacterial	5134	Legionellosis	2	1	0.628678	1	0.846772
330	Human Diseases	Infectious disease: bacterial	5152	Tuberculosis	6	4	0.162488	2	0.962921
331	Human Diseases	Infectious disease: bacterial	5100	Bacterial invasion of epithelial cells	7	2	0.828998	6	0.161373
332	Human Diseases	Infectious disease: parasitic	9.2	Infectious disease: parasitic	12	5	0.527566	7	0.672448
333	Human Diseases	Infectious disease: parasitic	5146	Amoebiasis	6	2	0.751593	4	0.555013
334	Human Diseases	Infectious disease: parasitic	5144	Malaria	1	0	1	1	0.608065
335	Human Diseases	Infectious disease: parasitic	5145	Toxoplasmosis	3	2	0.336971	1	0.940246
336	Human Diseases	Infectious disease: parasitic	5142	Chagas disease	2	1	0.628678	1	0.846772
337	Human Diseases	Immune disease	9.3	Immune disease	6	2	0.751593	4	0.555013
338	Human Diseases	Immune disease	5322	Systemic lupus erythematosus	2	0	1	2	0.368168
339	Human Diseases	Immune disease	5323	Rheumatoid arthritis	2	1	0.628678	1	0.846772
340	Human Diseases	Immune disease	5340	Primary immunodeficiency	2	1	0.628678	1	0.846772
341	Human Diseases	Neurodegenerative disease	9.4	Neurodegenerative disease	129	53	0.109216	91	6.80859e-06
342	Human Diseases	Neurodegenerative disease	5010	Alzheimer disease	25	9	0.678121	18	0.129941
343	Human Diseases	Neurodegenerative disease	5012	Parkinson disease	18	8	0.387064	12	0.363684
344	Human Diseases	Neurodegenerative disease	5014	Amyotrophic lateral sclerosis	22	10	0.317943	16	0.140054
345	Human Diseases	Neurodegenerative disease	5016	Huntington disease	18	8	0.387064	13	0.196619
346	Human Diseases	Neurodegenerative disease	5017	Spinocerebellar ataxia	4	1	0.862692	3	0.485529
347	Human Diseases	Neurodegenerative disease	5020	Prion disease	15	6	0.557628	11	0.21061
348	Human Diseases	Neurodegenerative disease	5022	Pathways of neurodegeneration - multiple diseases	27	11	0.473559	18	0.274294
349	Human Diseases	Substance dependence	9.5	Substance dependence	13	9	0.0236301	4	0.993501
350	Human Diseases	Substance dependence	5030	Cocaine addiction	1	1	0.390323	0	1
351	Human Diseases	Substance dependence	5031	Amphetamine addiction	3	3	0.058448	0	1
352	Human Diseases	Substance dependence	5032	Morphine addiction	2	0	1	2	0.368168
353	Human Diseases	Substance dependence	5034	Alcoholism	7	5	0.0837465	2	0.983424
354	Human Diseases	Cardiovascular disease	9.6	Cardiovascular disease	48	16	0.805182	37	0.00274271
355	Human Diseases	Cardiovascular disease	5417	Lipid and atherosclerosis	8	4	0.378697	4	0.835687
356	Human Diseases	Cardiovascular disease	5418	Fluid shear stress and atherosclerosis	6	3	0.432928	4	0.555013
357	Human Diseases	Cardiovascular disease	5410	Hypertrophic cardiomyopathy	6	2	0.751593	5	0.238569
358	Human Diseases	Cardiovascular disease	5412	Arrhythmogenic right ventricular cardiomyopathy	4	1	0.862692	4	0.133251
359	Human Diseases	Cardiovascular disease	5414	Dilated cardiomyopathy	5	1	0.916634	5	0.0796516
360	Human Diseases	Cardiovascular disease	5415	Diabetic cardiomyopathy	16	3	0.978743	13	0.0593421
361	Human Diseases	Cardiovascular disease	5416	Viral myocarditis	3	2	0.336971	2	0.65842
362	Human Diseases	Endocrine and metabolic disease	9.7	Endocrine and metabolic disease	31	11	0.699328	21	0.202108
363	Human Diseases	Endocrine and metabolic disease	4930	Type II diabetes mellitus	2	1	0.628678	2	0.368168
364	Human Diseases	Endocrine and metabolic disease	4950	Maturity onset diabetes of the young	1	1	0.390323	0	1
365	Human Diseases	Endocrine and metabolic disease	4936	Alcoholic liver disease	3	2	0.336971	1	0.940246
366	Human Diseases	Endocrine and metabolic disease	4932	Non-alcoholic fatty liver disease	11	2	0.966065	9	0.117208
367	Human Diseases	Endocrine and metabolic disease	4931	Insulin resistance	8	3	0.662614	5	0.604175
368	Human Diseases	Endocrine and metabolic disease	4933	AGE-RAGE signaling pathway in diabetic complications	3	1	0.774082	2	0.65842
369	Human Diseases	Endocrine and metabolic disease	4934	Cushing syndrome	3	1	0.774082	2	0.65842
370	Human Diseases	Drug resistance: antineoplastic	9.8	Drug resistance: antineoplastic	14	10	0.0120765	4	0.996848
371	Human Diseases	Drug resistance: antineoplastic	1521	EGFR tyrosine kinase inhibitor resistance	3	3	0.058448	0	1
372	Human Diseases	Drug resistance: antineoplastic	1524	Platinum drug resistance	3	2	0.336971	1	0.940246
373	Human Diseases	Drug resistance: antineoplastic	1523	Antifolate resistance	2	0	1	2	0.368168
374	Human Diseases	Drug resistance: antineoplastic	1522	Endocrine resistance	6	5	0.0349406	1	0.99651
