# Supplementary material for: Integrated transcriptomic and proteomic analysis of cancer-suppressive Mesocestoides corti larvae
Source: Parasit Vectors. 2026 Apr 26;19:244. doi: 10.1186/s13071-026-07391-4 (PMC13248251; doi:10.1186/s13071-026-07391-4)
Supplement: Supplementary file 11 — Additional file 11: Supplementary Table 4. All transcripts identified as differentially expressed. [file 13071_2026_7391_MOESM11_ESM.xlsx]

## Sheet: legend
all_diff_exp	all transcripts identified as the differentially expresssed by DESeq2
diff_exp_significant	differentially expressed transcripts with p-adjusted value < 0.05
baseMean	the average of the normalized count values, dividing by size factors, taken over all samples
log2FoldChange	how much the transcript expression seems to have changed
lfcSE	the standard error estimate for the log2 fold change estimate
stat	Wald statistic
padj	p adjusted value (false dicovery rate)

## Sheet: all_diff_exp
	Transcript	KEGG_ID	KEGG_anno	sseqid	NCBI_anno	baseMean	log2FoldChange	lfcSE	stat	pvalue	padj	B1	B2	B3	B4	ICR1	ICR2	ICR3	ICR4
0	MCU_003935-RE			emb|CDI98568.1|	wd repeat containing domain [Echinococcus multilocularis]	24.7191	-8.02167	1.09077	-7.35413	1.92181e-13	2.72763e-09	0	0	0	0	55.8887	40.721	49.1635	51.9799
1	MCU_001595-RA	K20412	PI16, CRISP9, CD364; peptidase inhibitor 16	gb|AAT74668.2|	cysteine-rich secreted protein 2 precursor [Mesocestoides vogae]	21207.5	-0.936317	0.142796	-6.55702	5.48918e-11	3.8954e-07	17271.2	15367.7	13936.3	11654.9	27628.6	26637.8	26652.4	30510.9
2	MCU_011041-RA	K24243	CRISPLD; cysteine-rich secretory protein LCCL domain-containing	emb|VDD82950.1|	unnamed protein product [Mesocestoides corti]	360.963	-1.67592	0.263634	-6.357	2.05728e-10	9.73298e-07	119.476	196.958	185.674	185.446	591.243	422.088	734.995	451.826
3	MCU_000473-RC	K20285	RABEPK; Rab9 effector protein with kelch motifs	emb|CDS19313.1|	rab9 effector protein with kelch motifs [Echinococcus granulosus]	16.4479	7.54022	1.23085	6.12601	9.01085e-10	3.19727e-06	38.987	36.2631	41.4313	14.9019	0	0	0	0
4	MCU_000686-RB	K11803	DCAF12; DDB1- and CUL4-associated factor 12	ref|XP_024355918.1|	DDB1- and CUL4-associated factor 12-like protein [Echinococcus granulosus]	54.5974	9.27485	1.5232	6.08906	1.13579e-09	3.22405e-06	272.909	29.8637	116.621	17.3855	0	0	0	0
5	MCU_005290-RD	K00637	SOAT; sterol O-acyltransferase [EC:2.3.1.26]	emb|CUT99098.1|	sterol O acyltransferase 1 [Echinococcus multilocularis]	17.7615	-7.54282	1.25539	-6.00834	1.87436e-09	4.43379e-06	0	0	0	0	43.1421	14.0957	36.8727	47.9815
6	MCU_008376-RA	K04491	TCF7L2; transcription factor 7-like 2	ref|XP_024346413.1|	Transcription factor 7-like protein [Echinococcus granulosus]	12.9054	7.19356	1.2792	5.62348	1.87147e-08	3.79454e-05	31.4411	33.4189	27.6209	10.7625	0	0	0	0
7	MCU_003006-RA	K05218	P2RX4; P2X purinoceptor 4	ref|XP_024353664.1|	P2X purinoceptor 4 [Echinococcus granulosus]	10.6748	-6.81843	1.30395	-5.22906	1.70375e-07	0.000302266	0	0	0	0	29.4151	18.7943	27.8593	9.32973
8	MCU_002535-RB	K21763	MAPKBP1; mitogen-activated protein kinase binding protein 1	emb|CDS16278.1|	mitogen activated protein kinase binding protein [Echinococcus granulosus]	12.4909	-7.04064	1.3913	-5.06049	4.18176e-07	0.000659463	0	0	0	0	7.84403	20.3605	45.0666	26.6564
9	MCU_005708-RC	K19525	VPS13A_C; vacuolar protein sorting-associated protein 13A/C	emb|CDS40179.1|	Vacuolar protein sorting associated protein 13A [Echinococcus multilocularis]	9.03081	-6.57398	1.31912	-4.98361	6.24103e-07	0.00088579	0	0	0	0	13.727	30.5407	10.6521	17.3266
10	MCU_002958-RD			emb|CDS18604.1|	integral membrane protein GPR155 [Echinococcus granulosus]	17.0404	-7.49096	1.51999	-4.9283	8.29499e-07	0.00098109	0	0	0	0	24.5126	16.445	86.0362	9.32973
11	MCU_007074-RC			emb|CDS19334.1|	cdk5 regulatory subunit associated protein 1 [Echinococcus granulosus]	15.5436	7.45521	1.51218	4.9301	8.21864e-07	0.00098109	40.2446	11.3767	64.4487	8.27882	0	0	0	0
12	MCU_006136-RA			gb|AAT74668.2|	cysteine-rich secreted protein 2 precursor [Mesocestoides vogae]	45.9858	2.12368	0.445513	4.76681	1.87169e-06	0.00204345	75.4587	89.5912	61.3797	71.1979	9.80503	15.6619	11.4715	33.3205
13	MCU_001792-RA	K18695	GPCPD1; glycerophosphocholine phosphodiesterase GPCPD1 [EC:3.1.4.2]	ref|XP_024352206.1|	Glycerophosphodiester phosphodiesterase gde1 [Echinococcus granulosus]	347.413	-0.569576	0.120549	-4.72484	2.303e-06	0.00233475	305.608	294.371	260.864	256.644	441.226	413.474	375.282	431.833
14	MCU_003807-RD	K10615	HERC4; E3 ubiquitin-protein ligase HERC4 [EC:2.3.2.26]	emb|CDS18962.1|	E3 ubiquitin protein ligase HERC4 [Echinococcus granulosus]	14.1676	-7.21484	1.56336	-4.61495	3.9319e-06	0.00372037	0	0	0	0	27.4541	15.6619	4.91635	65.3081
15	MCU_011681-RA	K20412	PI16, CRISP9, CD364; peptidase inhibitor 16	ref|XP_024348047.1|	GLIPR1-like protein [Echinococcus granulosus]	172.121	-0.998486	0.22059	-4.52643	5.99874e-06	0.00532126	113.188	101.679	147.311	100.174	259.833	196.557	266.302	191.926
16	MCU_004040-RA			emb|CDI97340.1|	neurogenic locus notch protein [Echinococcus multilocularis]	6.23258	-6.03714	1.36565	-4.42071	9.83761e-06	0.00821324	0	0	0	0	20.5906	11.7464	8.19392	9.32973
17	MCU_007487-RB			emb|VDD75973.1|	unnamed protein product [Mesocestoides corti]	10.8728	-6.84474	1.55916	-4.39002	1.13343e-05	0.00893707	0	0	0	0	4.90252	39.1548	33.5951	9.32973
18	MCU_004200-RB			emb|CDS17230.1|	zinc finger C2H2 type [Echinococcus granulosus]	298.787	0.794517	0.185458	4.28407	1.83507e-05	0.0137079	413.765	378.274	280.812	442.089	224.535	242.76	197.474	210.585
19	MCU_004110-RA			gb|AAT74668.2|	cysteine-rich secreted protein 2 precursor [Mesocestoides vogae]	1188.15	2.81963	0.664122	4.24565	2.17958e-05	0.0154674	1934.26	2736.8	1261.35	2391.75	138.251	180.112	80.3004	782.365
20	MCU_010551-RA			ref|XP_024348047.1|	GLIPR1-like protein [Echinococcus granulosus]	44.1939	1.14435	0.27428	4.17221	3.01655e-05	0.0203876	59.1093	51.195	61.3797	71.1979	26.4736	22.7098	29.4981	31.9877
21	MCU_012951-RA			gb|AMN08807.1|	CAP superfamily protein VAL2, partial [Echinococcus granulosus]	136.542	-1.23179	0.297076	-4.1464	3.37751e-05	0.0217895	88.0351	66.1268	73.6557	97.6901	134.329	162.101	195.835	274.561
22	MCU_004157-RB			gb|AAT74669.1|	cysteine-rich secreted protein 3, partial [Mesocestoides vogae]	2912.13	-0.821469	0.201565	-4.07546	4.59228e-05	0.0271576	1938.03	2650.76	2040.88	1786.57	3916.13	2924.86	3381.63	4658.2
23	MCU_011594-RA	K00816	CCBL; kynurenine---oxoglutarate transaminase / cysteine-S-conjugate beta-lyase / glutamine---phenylpyruvate transaminase [EC:2.6.1.7 4.4.1.13 2.6.1.64]	gb|RTG82019.1|	cysteine-S-conjugate beta-lyase [Schistosoma bovis]	1291.89	-0.712102	0.174429	-4.08248	4.45576e-05	0.0271576	926.884	1158.29	767.247	1061.35	1819.81	1424.45	1746.94	1430.11
24	MCU_000341-RA	K13278	ASPG; 60kDa lysophospholipase [EC:3.1.1.5 3.1.1.47 3.5.1.1]	emb|CDS29446.1|	Ankyrin [Hymenolepis microstoma]	62.7241	-1.64659	0.406578	-4.04987	5.12453e-05	0.0284696	13.8341	40.5294	27.6209	38.0826	124.524	72.0448	106.521	78.6363
25	MCU_011791-RA	K02649	PIK3R1_2_3; phosphoinositide-3-kinase regulatory subunit alpha/beta/delta	ref|XP_024349772.1|	Phosphatidylinositol 3-kinase regulatory subunit alpha [Echinococcus granulosus]	13.4576	7.25578	1.79343	4.04576	5.21532e-05	0.0284696	71.6857	12.0877	1.53449	22.3528	0	0	0	0
26	MCU_000650-RA	K12823	DDX5, DBP2; ATP-dependent RNA helicase DDX5/DBP2 [EC:3.6.4.13]	emb|CDS16579.1|	ATP dependent RNA helicase DDX5 [Echinococcus granulosus]	38.1316	-8.64973	2.24541	-3.85219	0.000117065	0.0593394	0	0	0	0	0	14.0957	216.32	74.6379
27	MCU_007189-RA	K20412	PI16, CRISP9, CD364; peptidase inhibitor 16	gb|AAT74668.2|	cysteine-rich secreted protein 2 precursor [Mesocestoides vogae]	156.501	1.05067	0.272502	3.85562	0.000115439	0.0593394	279.197	162.828	230.174	173.027	72.5572	110.416	106.521	117.288
28	MCU_005734-RA			gb|AAT74668.2|	cysteine-rich secreted protein 2 precursor [Mesocestoides vogae]	62.5051	-2.13437	0.561514	-3.80109	0.000144062	0.070506	17.607	19.9092	35.2933	20.6971	46.0837	63.4307	202.39	94.6301
29	MCU_002950-RD	K01365	CTSL; cathepsin L [EC:3.4.22.15]	emb|CDS30403.1|	cathepsin L [Hymenolepis microstoma]	181.996	0.696388	0.184358	3.77736	0.000158499	0.0749858	187.389	248.153	262.398	202.003	127.465	124.512	150.768	153.274
30	MCU_000743-RA	K00261	GLUD1_2, gdhA; glutamate dehydrogenase (NAD(P)+) [EC:1.4.1.3]	emb|CDS25323.1|	Glutamate dehydrogenase mitochondrial [Hymenolepis microstoma]	130.504	-1.14322	0.303941	-3.76134	0.000169008	0.0773785	89.2927	83.9029	59.8452	91.0671	223.555	107.284	206.487	182.596
31	MCU_011120-RB	K24243	CRISPLD; cysteine-rich secretory protein LCCL domain-containing	gb|AAT74668.2|	cysteine-rich secreted protein 2 precursor [Mesocestoides vogae]	35.6318	-1.41309	0.377694	-3.74136	0.000183027	0.081178	20.1223	20.6202	9.20696	26.4922	40.2006	57.9491	59.8156	50.6471
32	MCU_006712-RA	K24243	CRISPLD; cysteine-rich secretory protein LCCL domain-containing	gb|AAT74668.2|	cysteine-rich secreted protein 2 precursor [Mesocestoides vogae]	160.388	-1.13973	0.310127	-3.67505	0.000237807	0.099317	79.2316	90.3023	102.811	128.322	187.276	202.039	331.854	161.271
33	MCU_008637-RA	K24834	GLIPR1; glioma pathogenesis-related protein 1	gb|AAT74668.2|	cysteine-rich secreted protein 2 precursor [Mesocestoides vogae]	34.3161	2.15717	0.586997	3.67493	0.000237918	0.099317	104.384	34.841	52.1728	32.2874	12.7465	9.39715	7.37453	21.3251
34	MCU_011983-RA			emb|VDD78245.1|	unnamed protein product [Mesocestoides corti]	16.2324	1.81329	0.505944	3.58398	0.000338403	0.137227	35.214	15.6429	24.5519	25.6644	8.82453	7.04786	4.91635	7.99691
35	MCU_002121-RA			emb|CDS17780.1|	expressed protein [Echinococcus granulosus]	190.829	0.78506	0.220721	3.5568	0.000375401	0.148002	290.516	196.958	288.485	191.241	131.387	126.861	142.574	158.605
36	MCU_011409-RA	K05691	CTNNA; catenin alpha	emb|CDS33391.1|	catenin alpha 1 [Hymenolepis microstoma]	124.298	-0.647935	0.183705	-3.52704	0.00042023	0.161198	76.7163	105.945	112.018	92.7228	162.764	137.825	159.781	146.61
37	MCU_011829-RA	K10683	BARD1; BRCA1-associated RING domain protein 1	emb|CDS15152.1|	BRCT and ankyrin repeats domain containing protein [Echinococcus granulosus]	31.7527	-1.56507	0.447295	-3.49898	0.000467045	0.174441	8.80351	11.3767	15.3449	28.148	44.1226	52.4674	52.4411	41.3174
38	MCU_000245-RD	K10373	TPM1; tropomyosin 1	sp|O16127.3|	RecName: Full=Tropomyosin A; Short=EgTrpA [Echinococcus granulosus]	14.6352	7.37944	2.12387	3.47453	0.000511744	0.184609	38.987	18.4871	0	59.6075	0	0	0	0
39	MCU_003024-RA	K15101	SLC25A2_15, ORNT; solute carrier family 25 (mitochondrial ornithine transporter) member 2/15	emb|CDS32507.1|	mitochondrial carnitine:acylcarnitine carrier [Hymenolepis microstoma]	6.02784	-5.97631	1.72877	-3.45696	0.000546297	0.184609	0	0	0	0	7.84403	2.34929	7.37453	30.6548
40	MCU_004106-RA			ref|XP_024346022.1|	Peptidase inhibitor [Echinococcus granulosus]	190.835	3.12333	0.901887	3.46311	0.000533977	0.184609	770.936	59.7275	359.071	180.478	29.4151	85.3574	37.692	3.99846
41	MCU_008547-RC	K15322	TSEN2; tRNA-splicing endonuclease subunit Sen2 [EC:4.6.1.16]	ref|XP_024347086.1|	tRNA-splicing endonuclease subunit Sen2-1 [Echinococcus granulosus]	3.47297	5.31313	1.53479	3.4618	0.000536574	0.184609	3.77293	7.11041	6.13797	10.7625	0	0	0	0
42	MCU_004132-RD	K07532	ARHGEF12, LARG; Rho guanine nucleotide exchange factor 12	emb|VDD74779.1|	unnamed protein product [Mesocestoides corti]	15.9049	-7.38977	2.14373	-3.44715	0.000566525	0.186993	0	0	0	0	28.4346	25.0591	73.7453	0
43	MCU_013464-RA			emb|CDS39702.1|	expressed conserved protein [Echinococcus multilocularis]	13.8299	7.29882	2.12326	3.43756	0.000586985	0.189343	23.8952	26.3085	0	60.4354	0	0	0	0
44	MCU_010260-RC			emb|VDD77112.1|	unnamed protein product [Mesocestoides corti]	13.8627	-7.19196	2.11534	-3.39991	0.000674084	0.212606	0	0	0	0	24.5126	45.4195	40.9696	0
45	MCU_009598-RB			emb|VDD83677.1|	unnamed protein product [Mesocestoides corti]	15.1365	-7.31601	2.1752	-3.36338	0.000769956	0.237565	0	0	0	0	39.2201	0	45.886	35.9861
46	MCU_002230-RA			emb|CUT99565.1|	expressed conserved protein [Echinococcus multilocularis]	545.998	0.531727	0.158944	3.34537	0.000821741	0.244775	701.766	551.768	724.281	606.838	370.63	512.144	436.736	463.821
47	MCU_012751-RA	K20412	PI16, CRISP9, CD364; peptidase inhibitor 16	gb|AAT74668.2|	cysteine-rich secreted protein 2 precursor [Mesocestoides vogae]	12.7555	-2.76859	0.828094	-3.34332	0.000827815	0.244775	2.51529	2.13312	7.67247	1.65576	9.80503	37.5886	28.6787	11.9954
48	MCU_002245-RC	K11322	EPC; enhancer of polycomb-like protein	emb|CDS40647.1|	enhancer of polycomb [Echinococcus multilocularis]	125.549	-0.77742	0.233058	-3.33574	0.000850723	0.246415	67.9128	108.078	95.1386	96.8622	180.413	140.957	131.103	183.929
49	MCU_001115-RB	K23843	MICU3; calcium uptake protein 3, mitochondrial	emb|CDS24288.1|	EF hand domain containing family member A2 [Echinococcus granulosus]	12.2908	-6.28624	1.91121	-3.28914	0.00100494	0.285263	0	0.711041	0	0	53.9277	29.7576	13.9297	0
50	MCU_001280-RC	K04361	EGFR, ERBB1; epidermal growth factor receptor [EC:2.7.10.1]	emb|CUT99106.1|	melanoma receptor tyrosine protein kinase [Echinococcus multilocularis]	14.9768	-7.30112	2.22744	-3.27781	0.00104615	0.291138	0	0	0	0	19.6101	0	65.5514	34.6533
51	MCU_003466-RC	K05310	PIGG, GPI7; ethanolamine phosphate transferase 2 subunit G [EC:2.7.-.-]	emb|CDS19017.1|	transferase [Echinococcus granulosus]	11.8787	7.0795	2.16698	3.26699	0.00108698	0.296682	0	47.6398	18.4139	28.9759	0	0	0	0
52	MCU_003774-RB	K13159	HNRNPL; heterogeneous nuclear ribonucleoprotein L	ref|XP_024350752.1|	Heterogeneous nuclear ribonucleoprotein L [Echinococcus granulosus]	264.29	1.3641	0.421054	3.23972	0.00119646	0.315506	348.367	427.336	323.778	423.876	61.7717	153.487	259.747	115.955
53	MCU_010996-RA			emb|CDS29857.2|	arsenite resistance protein 2 [Hymenolepis microstoma]	34.714	-1.11004	0.342733	-3.23878	0.0012004	0.315506	23.8952	27.7306	13.8104	21.5249	38.2396	51.6843	58.1768	42.6502
54	MCU_002274-RA	K04715	CERK; ceramide kinase [EC:2.7.1.138]	emb|CDS16261.1|	ceramide kinase [Echinococcus granulosus]	7.17719	-3.86318	1.19958	-3.22046	0.00127987	0.330276	0	0	0	3.31153	14.7075	16.445	12.2909	10.6626
55	MCU_010496-RA	K19787	CARNMT1; carnosine N-methyltransferase [EC:2.1.1.22]	emb|CDS20650.1|	N2227 [Echinococcus granulosus]	75.5795	-1.01089	0.314703	-3.21222	0.00131715	0.333828	62.8822	45.5066	50.6383	42.222	76.4793	75.9603	137.658	113.29
56	MCU_006321-RA			ref|XP_024348047.1|	GLIPR1-like protein [Echinococcus granulosus]	98.4919	1.18231	0.368896	3.205	0.00135063	0.336308	222.603	95.2795	130.432	98.518	52.9472	52.4674	55.7187	79.9691
57	MCU_009944-RA			emb|VDD76983.1|	unnamed protein product [Mesocestoides corti]	24.275	1.39859	0.437118	3.19956	0.00137637	0.336807	49.0481	27.0196	35.2933	30.6316	12.7465	17.2281	15.5685	6.6641
58	MCU_010505-RA	K20412	PI16, CRISP9, CD364; peptidase inhibitor 16	ref|XP_013777922.1|	lisH domain-containing protein C1711.05-like [Limulus polyphemus]	153.232	-1.03271	0.323465	-3.19264	0.00140976	0.339132	113.188	104.523	90.5351	93.5507	116.68	177.763	231.069	298.551
59	MCU_002244-RA	K19519	TGFBI, BIGH3; transforming growth factor-beta-induced protein	emb|CDS40648.1|	gynecophoral canal protein [Echinococcus multilocularis]	2163.4	-0.371033	0.116544	-3.18363	0.00145442	0.344043	1568.28	2076.95	1922.72	1976.98	2386.55	2649.21	2407.37	2319.11
60	MCU_004880-RA			ref|XP_024351690.1|	Zinc finger protein 207 [Echinococcus granulosus]	1950.23	0.27159	0.0854756	3.1774	0.00148603	0.345758	2302.75	1990.92	2215.81	2025	1745.3	1694.62	1721.54	1905.93
61	MCU_008006-RA			emb|CDS16423.1|	rhodopsin orphan GPCR [Echinococcus granulosus]	210.501	-0.474618	0.149668	-3.17113	0.00151848	0.347611	154.69	204.069	170.329	173.855	252.97	268.602	230.249	229.245
62	MCU_010741-RA			emb|CDS15749.1|	GRB2 associated binding protein 3 [Echinococcus granulosus]	11.4197	-6.90904	2.20239	-3.13707	0.00170644	0.384437	0	0	0	0	30.3956	28.9745	0	31.9877
63	MCU_001283-RB	K02146	ATPeV0D, ATP6D; V-type H+-transporting ATPase subunit d	ref|XP_024352982.1|	V-type proton ATPase subunit d [Echinococcus granulosus]	22.863	-1.50906	0.484059	-3.11752	0.0018238	0.398906	20.1223	8.5325	4.60348	14.074	38.2396	26.6252	36.0533	34.6533
64	MCU_005362-RB	K10408	DNAH; dynein heavy chain, axonemal	emb|CDI98691.1|	dynein heavy chain [Echinococcus multilocularis]	9.90295	-6.70659	2.1516	-3.11702	0.00182688	0.398906	0	0	0	0	34.3176	21.1436	23.7624	0
65	MCU_005078-RA	K24243	CRISPLD; cysteine-rich secretory protein LCCL domain-containing	emb|VDM25389.1|	unnamed protein product [Hydatigera taeniaeformis]	41.5615	1.28569	0.415941	3.09104	0.00199454	0.423163	55.3364	55.4612	89.0006	37.2547	16.6686	28.9745	31.1369	18.6595
66	MCU_012243-RB	K00898	PDK2_3_4; pyruvate dehydrogenase kinase 2/3/4 [EC:2.7.11.2]	emb|CDS32319.1|	pyruvate dehydrogenase kinase isozyme 2 [Hymenolepis microstoma]	881.896	-0.310131	0.100347	-3.09059	0.0019976	0.423163	799.862	738.772	777.988	834.505	901.083	1094.77	936.565	971.625
67	MCU_006429-RA	K09487	HSP90B, TRA1; heat shock protein 90kDa beta	ref|XP_024350600.1|	Endoplasmin [Echinococcus granulosus]	3252	-0.403213	0.130964	-3.0788	0.00207835	0.427507	2693.87	2642.23	2763.62	3102.9	3679.83	3360.26	4455.85	3317.39
68	MCU_006548-RB			emb|CDS38219.1|	tfiia large subunit [Echinococcus multilocularis]	264.693	-0.510378	0.165661	-3.08087	0.00206399	0.427507	240.21	194.825	240.915	198.692	333.371	274.866	276.135	358.528
69	MCU_007281-RF			ref|XP_024349012.1|	Golgin subfamily A member 2 [Echinococcus granulosus]	12.3451	7.12886	2.32324	3.06849	0.00215142	0.429757	10.0612	0	61.3797	27.3201	0	0	0	0
70	MCU_011223-RA	K14855	RSA4, NLE1; ribosome assembly protein 4	emb|CDS31433.1|	notchless 1 [Hymenolepis microstoma]	369.68	-0.447717	0.145721	-3.07243	0.00212321	0.429757	266.621	347.699	280.812	352.678	459.856	436.967	423.626	389.183
71	MCU_013228-RA	K10457	KLHL20, KLEIP; kelch-like protein 20	emb|CDS27681.1|	kelch protein 12 [Hymenolepis microstoma]	126.314	-1.15981	0.378461	-3.06453	0.00218012	0.429757	54.0787	108.789	50.6383	96.8622	218.652	109.633	210.584	161.271
72	MCU_006196-RB	K03783	punA, PNP; purine-nucleoside phosphorylase [EC:2.4.2.1]	emb|CDS43476.1|	purine nucleoside phosphorylase [Echinococcus multilocularis]	2580.03	0.300177	0.0987909	3.03851	0.00237749	0.462242	2701.42	2907.45	2857.23	2919.11	2476.75	2211.46	2030.45	2536.35
73	MCU_010084-RB	K23720	UVSSA; UV-stimulated scaffold protein A	emb|VDD77040.1|	unnamed protein product [Mesocestoides corti]	70.9163	0.730999	0.242489	3.01456	0.00257355	0.493599	111.93	78.2146	78.2592	86.0998	48.0447	63.4307	46.7054	54.6456
74	MCOS_0000883601-mRNA-1			emb|VDD82834.1|	unnamed protein product [Mesocestoides corti]	503.691	-1.44488	0.481401	-3.00141	0.00268736	0.508557	301.835	163.54	306.899	311.284	324.547	1237.29	992.284	391.849
75	MCU_006711-RA	K20412	PI16, CRISP9, CD364; peptidase inhibitor 16	emb|VDD83705.1|	unnamed protein product [Mesocestoides corti]	122.961	-0.882217	0.295354	-2.98699	0.00281742	0.523924	100.612	69.6821	96.6731	81.1325	126.485	217.701	179.447	111.957
76	MCU_009508-RA	K05687	PARK7; protein DJ-1 [EC:3.5.1.124]	gb|KAA0192010.1|	Ribosomal-protein-alanine acetyltransferase, partial [Fasciolopsis buski]	1415.05	0.446725	0.149692	2.98429	0.0028424	0.523924	1803.46	1466.88	1847.53	1413.2	1036.39	1216.15	1158.62	1378.13
77	MCU_002383-RB					1777.73	0.592145	0.20074	2.9498	0.00317975	0.571269	2148.06	1847.29	2484.34	2069.71	1220.73	1090.85	1532.26	1828.63
78	MCU_007079-RB			emb|CDS37382.1|	neuronal acetylcholine receptor subunit alpha 4 [Echinococcus multilocularis]	462.574	-0.410053	0.138894	-2.95227	0.00315446	0.571269	360.944	445.112	359.071	421.392	530.452	606.116	488.358	489.145
79	MCU_008845-RA			emb|CDS39601.2|	solute carrier family 5 [Echinococcus multilocularis]	2889.55	-0.929514	0.317304	-2.92941	0.00339604	0.602186	2012.23	2798.66	1037.32	2107.79	4345.59	2890.41	4601.71	3322.72
80	MCU_012410-RD			emb|CDS16583.1|	ATP binding cassette subfamily B MDR:TAP [Echinococcus granulosus]	169.201	1.15828	0.395897	2.92571	0.0034367	0.602186	166.009	303.615	193.346	269.89	66.6742	103.369	72.1065	178.598
81	MCU_003420-RA			emb|CDS15064.1|	rab3 GTPase activating protein non catalytic [Echinococcus granulosus]	7.63238	6.44139	2.24557	2.86849	0.00412433	0.713861	20.1223	7.82146	0	33.1153	0	0	0	0
82	MCU_000812-RC	K19413	KDM1B, AOF1, LSD2; lysine-specific histone demethylase 1B [EC:1.-.-.-]	ref|XP_024348692.1|	Lysine-specific histone demethylase 1B [Echinococcus granulosus]	8.53565	6.59574	2.31804	2.8454	0.00443555	0.727305	0	6.39937	44.5003	17.3855	0	0	0	0
83	MCU_003395-RA	K09668	LARGE; glycosyltransferase-like protein LARGE [EC:2.4.2.- 2.4.1.-]	ref|XP_024345264.1|	Glycosyltransferase-like protein LARGE2 [Echinococcus granulosus]	199.571	0.595357	0.209354	2.84378	0.00445822	0.727305	271.651	186.293	250.122	254.988	149.037	155.053	197.474	131.949
84	MCU_005720-RB	K14684	SLC25A23S; solute carrier family 25 (mitochondrial phosphate transporter), member 23/24/25/41	emb|CDS23761.1|	calcium binding mitochondrial carrier protein [Echinococcus granulosus]	7.59612	-6.32547	2.21589	-2.8546	0.00430911	0.727305	0	0	0	0	11.766	21.1436	27.8593	0
85	MCU_008171-RA			ref|XP_024349425.1|	hypothetical protein EGR_06864 [Echinococcus granulosus]	286.249	0.454731	0.159719	2.84707	0.00441239	0.727305	363.459	334.9	319.175	304.661	224.535	249.807	201.57	291.887
86	MCU_011108-RA	K09877	AQP9; aquaporin-9	ref|XP_024349468.1|	Aquaporin-9 [Echinococcus granulosus]	49.8696	-1.2546	0.440359	-2.84904	0.0043852	0.727305	42.7599	34.841	13.8104	25.6644	100.992	45.4195	68.8289	66.641
87	MCU_011711-RB	K09189	MLL5; [histone H3]-lysine4 N-trimethyltransferase MLL5 [EC:2.1.1.354]	emb|CDS17066.1|	myeloid:lymphoid or mixed lineage leukemia 5 [Echinococcus granulosus]	9.96044	6.8211	2.40479	2.83646	0.00456163	0.735718	62.8822	3.55521	0	13.2461	0	0	0	0
88	MCU_006450-RB			emb|CDS21763.1|	bromodomain containing protein 8 [Echinococcus granulosus]	7.89487	-6.38088	2.26095	-2.82221	0.00476938	0.746433	0	0	0	0	9.80503	15.6619	37.692	0
89	MCU_007487-RA			emb|VDD75973.1|	unnamed protein product [Mesocestoides corti]	3.66341	-5.27361	1.86934	-2.82111	0.00478584	0.746433	0	0	0	0	17.6491	7.04786	3.27757	1.33282
90	MCU_010992-RB			emb|CDS23156.1|	55 kDa erythrocyte membrane protein [Echinococcus granulosus]	6.9076	3.04273	1.0768	2.82572	0.00471743	0.746433	5.03058	19.9092	12.2759	12.4182	0	2.34929	3.27757	0
91	MCU_008739-RB	K20412	PI16, CRISP9, CD364; peptidase inhibitor 16	emb|CDS35452.2|	glioma pathogenesis protein 1 [Echinococcus multilocularis]	13846.1	1.07092	0.381405	2.80782	0.00498784	0.769482	22626.3	12258.4	26971.8	13189	7172.38	9893.63	5108.91	13548.1
92	MCU_011308-RE	K23966	CCNL; cyclin L	emb|CDS37159.1|	Cyclin L1 [Echinococcus multilocularis]	202.252	-0.397621	0.141871	-2.8027	0.00506769	0.773395	163.494	199.092	150.38	182.134	226.496	238.061	238.443	219.915
93	MCU_009821-RC	K03515	REV1; DNA repair protein REV1 [EC:2.7.7.-]	ref|XP_024354003.1|	DNA repair protein REV1 [Echinococcus granulosus]	7.82193	-6.36284	2.27527	-2.79652	0.00516568	0.779963	0	0	0	0	16.6686	0	24.5818	21.3251
94	MCU_004446-RA			emb|VDD81778.1|	unnamed protein product [Mesocestoides corti]	116.007	-0.457866	0.164031	-2.79135	0.00524893	0.784191	94.3233	108.789	92.0696	93.5507	141.192	124.512	127.006	146.61
95	MCU_001896-RB			ref|XP_024352815.1|	KIAA1968 protein [Echinococcus granulosus]	36.2609	-8.57725	3.09903	-2.76772	0.005645	0.8343	0	0	0	0	50.0057	0	240.082	0
96	MCU_009173-RA	K11804	DCAF8; DDB1- and CUL4-associated factor 8	ref|XP_024353320.1|	Myosin-XVIIIa [Echinococcus granulosus]	22.4284	1.61041	0.582543	2.76445	0.00570191	0.8343	25.1529	31.9969	30.6899	48.0172	5.88302	15.6619	18.0266	3.99846
97	MCU_007044-RE	K05681	ABCG2, CD338; ATP-binding cassette, subfamily G (WHITE), member 2	ref|XP_024353654.1|	ATP-binding cassette sub-family G member 2 [Echinococcus granulosus]	7.40702	-6.28364	2.27822	-2.75814	0.00581313	0.841895	0	0	0	0	15.6881	19.5774	0	23.9907
98	MCU_001276-RC	K10798	PARP2_3_4; poly [ADP-ribose] polymerase 2/3/4 [EC:2.4.2.30]	emb|CUT99120.1|	poly adp ribose polymerase 2 [Echinococcus multilocularis]	96.3036	-0.662433	0.241152	-2.74695	0.00601518	0.849784	65.3975	76.0814	70.5867	86.0998	122.563	109.633	150.768	89.2989
99	MCU_002228-RB	K15166	MED23; mediator of RNA polymerase II transcription subunit 23	emb|CDS18829.1|	Mediator of RNA polymerase II transcription [Echinococcus granulosus]	9.11037	3.34142	1.21919	2.7407	0.00613091	0.849784	25.1529	6.39937	29.1554	5.79518	3.92201	0	2.45818	0
100	MCU_004901-RD	K06639	CDC14; cell division cycle 14 [EC:3.1.3.16 3.1.3.48]	emb|CUT98813.1|	dual specificity protein phosphatase CDC14A [Echinococcus multilocularis]	7.76229	-6.35108	2.31896	-2.73877	0.00616696	0.849784	0	0	0	0	31.3761	9.39715	0	21.3251
101	MCU_006068-RA	K10478	BTBD3_6; BTB/POZ domain-containing protein 3/6	emb|CDS40281.1|	BTB:POZ domain containing protein 2 [Echinococcus multilocularis]	41.5951	-0.836157	0.30431	-2.74772	0.00600121	0.849784	30.1835	27.7306	30.6899	31.4595	64.7132	45.4195	63.9126	38.6518
102	MCU_011611-RA			gb|AAT74668.2|	cysteine-rich secreted protein 2 precursor [Mesocestoides vogae]	233.355	1.19964	0.437539	2.74179	0.00611057	0.849784	397.416	260.952	383.623	257.471	130.407	117.464	62.2738	257.234
103	MCOS_0000026501-mRNA-1	K07375	TUBB; tubulin beta	ref|XP_024352339.1|	Tubulin beta-3 chain [Echinococcus granulosus]	6204.7	0.376451	0.137808	2.73171	0.00630072	0.852029	8256.43	5945.02	7436.15	6403.67	4813.29	5354.81	5646.43	5781.77
104	MCU_004813-RC	K10746	EXO1; exonuclease 1 [EC:3.1.-.-]	ref|XP_024350290.1|	Exonuclease [Echinococcus granulosus]	14.2761	-2.38437	0.873891	-2.72845	0.00636335	0.852029	0	9.95458	4.60348	3.31153	24.5126	30.5407	31.9563	9.32973
105	MCU_006652-RA			emb|CDI98528.1|	transmembrane protein C9orf5 [Echinococcus multilocularis]	68.5857	-0.917081	0.336011	-2.72932	0.0063465	0.852029	47.7905	54.7502	29.1554	57.1239	104.914	115.898	73.7453	65.3081
106	MCU_004467-RB	K11578	ZW10, DSL1; protein transport protein DSL1/ZW10	emb|CDS43303.1|	zw10 protein [Echinococcus multilocularis]	198.332	-0.738188	0.271132	-2.72262	0.00647667	0.859096	222.603	130.832	139.639	103.485	224.535	277.999	255.65	231.911
107	MCU_000780-RA	K14945	QKI; protein quaking	emb|CDS22145.1|	protein quaking [Echinococcus granulosus]	160.516	0.462694	0.170621	2.71183	0.00669133	0.860519	207.511	181.316	187.208	169.716	132.368	119.814	162.24	123.952
108	MCU_001214-RB	K14411	MSI; RNA-binding protein Musashi	emb|CDS16162.1|	rna binding protein musashi [Echinococcus granulosus]	8.19772	-6.42763	2.37189	-2.70992	0.00672991	0.860519	0	0	0	0	11.766	0	9.83271	43.983
109	MCU_002342-RC			emb|VDD80645.1|	unnamed protein product [Mesocestoides corti]	5.50289	-3.58961	1.32345	-2.71231	0.00668159	0.860519	0	2.84417	0	0	4.90252	10.9633	10.6521	14.661
110	MCU_005485-RB	K08863	PLK4; polo-like kinase 4 [EC:2.7.11.21]	emb|CDS21559.1|	Serine:threonine protein kinase PLK4 [Echinococcus granulosus]	6.65489	-6.13334	2.25599	-2.71869	0.00655419	0.860519	0	0	0	0	27.4541	9.39715	16.3878	0
111	MCU_005017-RC	K14395	ACP6; lysophosphatidic acid phosphatase type 6 [EC:3.1.3.2]	emb|CDS24510.1|	lysophosphatidic acid phosphatase type 6 [Echinococcus granulosus]	1442.28	-0.436113	0.161606	-2.69861	0.00696297	0.882371	1336.88	1135.53	1335.01	1099.43	1950.22	1841.06	1380.68	1459.44
112	MCU_001271-RB	K14318	NUP88; nuclear pore complex protein Nup88	emb|CDS16700.1|	nuclear pore complex protein nup88 [Echinococcus granulosus]	285.963	-0.814499	0.303345	-2.68506	0.00725164	0.908336	238.952	155.718	144.242	289.759	333.371	486.302	294.162	345.2
113	MCU_002636-RA	K07200	PRKAG; 5'-AMP-activated protein kinase, regulatory gamma subunit	ref|XP_024353435.1|	5'-AMP-activated protein kinase subunit gamma-2 [Echinococcus granulosus]	481.341	-0.272693	0.101636	-2.68303	0.00729587	0.908336	391.127	480.664	417.382	450.368	526.53	540.336	517.856	526.464
114	MCU_001682-RD	K20640	ARHGAP19; Rho GTPase-activating protein 19	emb|CDS20076.1|	Rho GTPase activating protein 19 [Echinococcus granulosus]	6.25225	5.38269	2.01132	2.6762	0.00744624	0.911073	0	10.6656	32.2244	5.79518	0	0	0	1.33282
115	MCU_011164-RA			emb|VDD77535.1|	unnamed protein product [Mesocestoides corti]	7.31781	-6.26916	2.34136	-2.67758	0.00741569	0.911073	0	0	0	0	21.5711	28.9745	0	7.99691
116	MCU_003220-RA	K10408	DNAH; dynein heavy chain, axonemal	emb|CDS18170.1|	dynein heavy chain [Echinococcus granulosus]	41.0844	-1.31575	0.49305	-2.6686	0.00761679	0.923975	12.5764	25.5975	26.0864	29.8038	88.2453	57.9491	63.0932	25.3236
117	MCU_013053-RA			ref|XP_013251865.1|	polyubiquitin, putative, partial [Eimeria acervulina]	13.636	2.09103	0.785075	2.66347	0.00773383	0.930222	36.4717	5.68833	33.7589	12.4182	3.92201	3.91548	4.91635	7.99691
118	MCU_006832-RA			emb|CDG15328.1|	insulin-like peptide 2 [Echinococcus multilocularis]	34.7559	-0.768832	0.289057	-2.65979	0.00781892	0.932554	25.1529	24.8864	26.0864	26.4922	46.0837	47.7688	33.5951	47.9815
119	MCOS_0000744001-mRNA-1	K10534	NR; nitrate reductase (NAD(P)H) [EC:1.7.1.1 1.7.1.2 1.7.1.3]	ref|XP_024347170.1|	Cytochrome b5 reductase 4 [Echinococcus granulosus]	153.009	-0.485288	0.182653	-2.65688	0.00788665	0.932794	120.734	145.052	108.949	134.117	184.335	205.954	176.989	147.943
120	MCU_000158-RB	K12625	LSM6; U6 snRNA-associated Sm-like protein LSm6	emb|CDS17461.1|	U6 snRNA associated protein [Echinococcus granulosus]	34.042	1.57389	0.596674	2.63777	0.00834533	0.938039	105.642	29.8637	30.6899	37.2547	13.727	14.8788	12.2909	27.9892
121	MCU_003489-RA	K23965	RSPH3; radial spoke head protein 3	emb|CDS43440.1|	radial spoke head protein 3 [Echinococcus multilocularis]	17.359	1.39804	0.528963	2.64297	0.00821816	0.938039	36.4717	19.1981	26.0864	19.0413	10.7855	12.5295	4.09696	10.6626
122	MCU_005661-RD	K11436	PRMT3; type I protein arginine methyltransferase [EC:2.1.1.319]	emb|CDS24136.1|	probable protein arginine n-methyltransferase [Echinococcus granulosus]	67.3214	-0.540559	0.204936	-2.63769	0.00834721	0.938039	51.5634	51.906	59.8452	57.1239	87.2648	85.3574	76.2035	69.3066
123	MCU_006372-RD	K17988	TECPR1; tectonin beta-propeller repeat-containing protein 1	emb|CDS39458.1|	Beta propeller repeat TECPR [Echinococcus multilocularis]	7.57841	-6.31473	2.38384	-2.64897	0.0080738	0.938039	0	0	0	0	21.5711	0	5.73575	33.3205
124	MCU_006463-RB	K06694	PSMD10; 26S proteasome non-ATPase regulatory subunit 10	ref|XP_024354835.1|	26S proteasome non-ATPase regulatory subunit [Echinococcus granulosus]	6.71282	-6.14	2.33181	-2.63315	0.00845973	0.938039	0	0	0	0	17.6491	9.39715	0	26.6564
125	MCU_006643-RA					6.99582	2.69204	1.02183	2.63454	0.00842521	0.938039	25.1529	7.11041	4.60348	11.5904	0	1.56619	3.27757	2.66564
126	MCU_007001-RD					31.3332	1.3729	0.520433	2.638	0.0083396	0.938039	85.5198	28.4417	39.8968	27.3201	12.7465	20.3605	16.3878	19.9923
127	MCU_009097-RA			emb|CDS32212.1|	expressed conserved protein [Hymenolepis microstoma]	3713.84	0.180246	0.0684309	2.63398	0.00843909	0.938039	3902.47	4082.8	3897.61	3897.67	3187.62	3485.56	3693	3563.96
128	MCU_008601-RA	K13203	ZFR; zinc finger RNA-binding protein	ref|XP_024346265.1|	Zinc finger RNA-binding protein [Echinococcus granulosus]	9.52691	-5.91132	2.25295	-2.62381	0.00869528	0.956683	0	0.711041	0	0	0.980503	30.5407	0	43.983
129	MCU_010143-RA	K00326	E1.6.2.2; cytochrome-b5 reductase [EC:1.6.2.2]	emb|CDS16240.1|	NADH cytochrome b5 reductase 3 [Echinococcus granulosus]	6679.76	0.170954	0.0652645	2.6194	0.00880836	0.959816	7274.21	6934.79	7290.38	6800.23	6334.05	5867.73	6244.59	6692.08
130	MCU_011887-RB			emb|CDS37197.1|	procollagen lysine2 oxoglutarate 5 dioxygenase [Echinococcus multilocularis]	441.695	-0.381998	0.145943	-2.61745	0.008859	0.959816	324.472	454.355	369.813	383.31	480.447	490.218	560.464	470.485
131	MCU_007367-RA	K13205	AAR2, C20orf4; A1 cistron-splicing factor AAR2	emb|CDS36325.1|	AAR2 [Echinococcus multilocularis]	28.487	-8.22888	3.15369	-2.60929	0.00907309	0.968966	0	0	0	0	195.12	0	32.7757	0
132	MCU_009984-RC	K22913	FIG4; phosphatidylinositol 3,5-bisphosphate 5-phosphatase [EC:3.1.3.-]	emb|CDS37221.1|	polyphosphoinositide phosphatase [Echinococcus multilocularis]	50.3016	1.49173	0.571756	2.60903	0.00908	0.968966	88.0351	61.8606	55.2418	91.0671	8.82453	36.8055	13.9297	46.6487
133	MCU_000213-RA	K14457	MOGAT2, MGAT2; 2-acylglycerol O-acyltransferase 2 [EC:2.3.1.22]	ref|XP_024354472.1|	2-acylglycerol O-acyltransferase 2-A [Echinococcus granulosus]	2034.7	0.271488	0.104358	2.60151	0.00928152	0.98308	2200.88	1943.99	2504.29	2255.98	1902.18	1714.2	1839.54	1916.59
134	MCU_005726-RA	K08957	CSNK1A; casein kinase 1, alpha [EC:2.7.11.1]	emb|CDS18587.1|	casein kinase I alpha [Echinococcus granulosus]	6.56395	-6.10838	2.35245	-2.5966	0.00941506	0.989837	0	0	0	0	7.84403	18.0112	0	26.6564
135	MCU_007229-RA			emb|CDS18643.1|	glutamate synthase [Echinococcus granulosus]	255.943	-0.755642	0.291652	-2.5909	0.00957243	0.998981	184.874	235.355	113.553	226.012	257.872	379.018	384.295	266.564
136	MCOS_0000000601-mRNA-1	K18160	NDUFAF2; NADH dehydrogenase [ubiquinone] 1 alpha subcomplex assembly factor 2	emb|CDS41357.1|	expressed conserved protein [Echinococcus multilocularis]	102.731	0.228797	0.268509	0.852101	0.394158	0.999869	134.568	110.922	110.484	86.9276	75.4988	96.3207	77.8423	129.283
137	MCOS_0000001101-mRNA-1			emb|VDD74009.1|	unnamed protein product [Mesocestoides corti]	12.3677	-1.62942	1.16715	-1.39606	0.162696	0.999869	16.3494	6.39937	1.53449	0	14.7075	32.89	5.73575	21.3251
138	MCOS_0000008401-mRNA-1			emb|CDS18226.1|	tyrosine protein kinase Src42A [Echinococcus granulosus]	15.4024	-0.795255	0.9233	-0.861318	0.389063	0.999869	2.51529	16.354	1.53449	24.0086	13.727	14.8788	36.8727	13.3282
139	MCOS_0000008501-mRNA-1	K08892	FRK, PTK5; fyn-related kinase [EC:2.7.10.2]	emb|CUT98929.1|	tyrosine protein kinase Src42A [Echinococcus multilocularis]	25.8314	-0.465043	0.358384	-1.29761	0.194421	0.999869	17.607	19.1981	21.4829	28.148	21.5711	33.6731	30.3175	34.6533
140	MCOS_0000010501-mRNA-1	K22037	inx, zpg, ogre, shakB; innexin	emb|CDS31114.1|	innexin [Hymenolepis microstoma]	3.40538	0.126392	1.16541	0.108453	0.913636	0.999869	2.51529	0.711041	4.60348	6.62306	3.92201	3.13238	5.73575	0
141	MCOS_0000011201-mRNA-1			emb|VDD74110.1|	unnamed protein product [Mesocestoides corti]	44.5005	0.251501	0.430228	0.584575	0.558833	0.999869	76.7163	30.5748	41.4313	45.5335	59.8107	37.5886	37.692	26.6564
142	MCOS_0000013601-mRNA-1			ref|XP_024353116.1|	peptide (allatostatin/somatostatin)-like receptor [Echinococcus granulosus]	35.6363	-0.310992	0.727269	-0.427616	0.66893	0.999869	5.03058	46.9287	41.4313	33.9432	36.2786	53.2505	54.8993	13.3282
143	MCOS_0000016001-mRNA-1	K14165	K14165; atypical dual specificity phosphatase [EC:3.1.3.16 3.1.3.48]	ref|XP_024350586.1|	Dual specificity protein phosphatase [Echinococcus granulosus]	170.489	0.221789	0.46711	0.474811	0.634922	0.999869	290.516	127.987	178.001	137.428	152.959	68.9124	144.213	263.898
144	MCOS_0000019001-mRNA-1			emb|CDS22746.1|	expressed conserved protein [Echinococcus granulosus]	44.9312	0.808681	0.479935	1.68498	0.0919924	0.999869	84.2622	56.1723	59.8452	28.148	33.3371	28.1914	18.846	50.6471
145	MCOS_0000026401-mRNA-1	K07375	TUBB; tubulin beta	emb|CDI98194.1|	Tubulin beta 2C chain [Echinococcus multilocularis]	2751.99	-0.104523	0.173348	-0.602965	0.546532	0.999869	1907.85	2953.67	2987.66	2758.5	2983.67	2538.8	2805.6	3080.14
146	MCOS_0000027701-mRNA-1			emb|CDS15837.1|	fat cadherin tumor suppressor [Echinococcus granulosus]	12.9674	-0.314512	1.12178	-0.280369	0.779194	0.999869	2.51529	19.9092	12.2759	11.5904	7.84403	25.8421	23.7624	0
147	MCOS_0000028001-mRNA-1			emb|CDS40646.1|	G protein coupled receptor fragment [Echinococcus multilocularis]	8.72188	-0.0891704	0.692185	-0.128825	0.897496	0.999869	3.77293	12.0877	6.13797	11.5904	8.82453	8.61405	14.7491	3.99846
148	MCOS_0000029401-mRNA-1			emb|VDD74292.1|	unnamed protein product [Mesocestoides corti]	29.7878	0.38943	0.487382	0.799025	0.424276	0.999869	42.7599	17.776	52.1728	23.1807	27.4541	16.445	27.8593	30.6548
149	MCOS_0000029701-mRNA-1	K11997	TRIM2_3; tripartite motif-containing protein 2/3	ref|XP_024348059.1|	Tripartite motif-containing protein 3 [Echinococcus granulosus]	7.81587	0.128837	1.10461	0.116636	0.907149	0.999869	0	10.6656	6.13797	15.7298	7.84403	3.91548	15.5685	2.66564
150	MCOS_0000030701-mRNA-1			ref|XP_024354908.1|	Protocadherin-11 X-linked [Echinococcus granulosus]	7.77176	-0.559331	1.02952	-0.543294	0.586927	0.999869	15.0917	2.13312	3.06899	4.96729	10.7855	13.3126	0.819392	11.9954
151	MCOS_0000037601-mRNA-1	K09659	DPM3; dolichol-phosphate mannosyltransferase subunit 3	emb|CDS32575.1|	expressed protein [Hymenolepis microstoma]	89.9938	0.546398	0.398578	1.37087	0.170415	0.999869	169.782	61.1496	112.018	85.2719	100.011	54.8167	72.9259	63.9753
152	MCOS_0000039201-mRNA-1	K14636	SLC18A3, VACHT; MFS transporter, DHA1 family, solute carrier family 18 (vesicular acetylcholine transporter), member 3	emb|VDD74390.1|	unnamed protein product [Mesocestoides corti]	37.5864	-0.17403	0.535371	-0.325065	0.745132	0.999869	8.80351	40.5294	50.6383	41.3941	30.3956	45.4195	47.5247	35.9861
153	MCOS_0000040301-mRNA-1			emb|CUT99124.1|	expressed protein [Echinococcus multilocularis]	219.693	0.316276	0.357785	0.883982	0.376706	0.999869	377.293	162.117	260.864	174.683	202.964	155.836	153.226	270.562
154	MCOS_0000045001-mRNA-1	K02183	CALM; calmodulin	emb|VDD74448.1|	unnamed protein product [Mesocestoides corti]	2141.69	0.894687	0.54357	1.64595	0.0997751	0.999869	5265.76	1252.14	3359.01	1264.18	1085.42	1332.05	958.689	2616.32
155	MCOS_0000052101-mRNA-1			emb|VDD74519.1|	unnamed protein product [Mesocestoides corti]	7.54476	2.02897	2.04882	0.990312	0.322021	0.999869	44.0176	0	4.60348	0	2.94151	4.69857	4.09696	0
156	MCOS_0000052701-mRNA-1			emb|CDS21239.1|	expressed conserved protein [Echinococcus granulosus]	290.181	0.42717	0.398883	1.07092	0.284207	0.999869	553.364	206.913	354.468	216.905	277.482	220.05	163.059	329.206
157	MCOS_0000054101-mRNA-1			ref|XP_024347115.1|	Protein purity of essence [Echinococcus granulosus]	3.41166	1.02735	1.43201	0.717417	0.473117	0.999869	1.25764	5.68833	3.06899	8.27882	4.90252	0	4.09696	0
158	MCOS_0000062101-mRNA-1			emb|VDD74619.1|	unnamed protein product [Mesocestoides corti]	121.149	-0.246053	0.193318	-1.27279	0.203092	0.999869	105.642	108.789	107.415	120.871	151.978	143.306	103.243	127.951
159	MCOS_0000062401-mRNA-1	K05022	CLIC2; chloride intracellular channel protein 2	emb|CDS32292.1|	chloride intracellular channel exc 4 [Hymenolepis microstoma]	894.022	-0.062355	0.130923	-0.476272	0.63388	0.999869	786.028	925.065	882.334	902.392	889.317	760.386	996.381	1010.28
160	MCOS_0000063301-mRNA-1	K23926	PVALB; parvalbumin alpha	ref|XP_024355088.1|	Calcium-binding protein [Echinococcus granulosus]	2236.3	0.361267	0.448956	0.804683	0.421003	0.999869	4337.62	1201.66	3032.16	1488.53	2185.54	1832.44	1177.47	2634.98
161	MCOS_0000064201-mRNA-1	K03686	dnaJ; molecular chaperone DnaJ	emb|CDS33737.2|	Williams Beuren syndrome chromosomal region 16 [Hymenolepis microstoma]	197.188	0.0841884	0.307174	0.274074	0.784028	0.999869	321.957	170.65	178.001	142.396	182.374	232.579	169.614	179.931
162	MCOS_0000070301-mRNA-1	K02921	RP-L37Ae, RPL37A; large subunit ribosomal protein L37Ae	ref|XP_005090748.1|	PREDICTED: 60S ribosomal protein L37a [Aplysia californica]	7015.9	0.611638	0.485506	1.2598	0.207743	0.999869	16372	3857.4	9538.41	4157.63	6707.62	4979.7	3639.74	6874.68
163	MCOS_0000070801-mRNA-1	K04639	GNA13; guanine nucleotide-binding protein subunit alpha-13	emb|CDS19311.1|	guanine nucleotide binding protein subunit [Echinococcus granulosus]	3.41861	-2.01328	1.5742	-1.27893	0.200923	0.999869	0	0	3.06899	2.48365	12.7465	1.56619	0.819392	6.6641
164	MCOS_0000072301-mRNA-1			emb|VDD74721.1|	unnamed protein product [Mesocestoides corti]	5.54098	-0.020292	0.904391	-0.0224372	0.982099	0.999869	1.25764	6.39937	6.13797	8.27882	1.96101	8.61405	9.01331	2.66564
165	MCOS_0000073701-mRNA-1	K00587	ICMT, STE14; protein-S-isoprenylcysteine O-methyltransferase [EC:2.1.1.100]	emb|CUT98580.1|	protein S isoprenylcysteine O methyltransferase [Echinococcus multilocularis]	141.847	-0.344384	0.209035	-1.64749	0.0994575	0.999869	164.751	104.523	110.484	120.871	165.705	163.667	136.839	167.935
166	MCOS_0000079001-mRNA-1	K11319	ING3; inhibitor of growth protein 3	emb|CDI98368.1|	inhibitor of growth protein 3 [Echinococcus multilocularis]	454.894	0.0490555	0.174592	0.280972	0.778732	0.999869	594.866	414.537	431.193	411.458	455.934	496.483	390.85	443.829
167	MCOS_0000081101-mRNA-1	K07526	SRGAP; SLIT-ROBO Rho GTPase activating protein	emb|VDD74809.1|	unnamed protein product [Mesocestoides corti]	8.12757	-0.012298	1.16014	-0.0106004	0.991542	0.999869	3.77293	14.2208	0	14.074	1.96101	5.48167	18.846	6.6641
168	MCOS_0000081601-mRNA-1	K20300	TRAPPC1, BET5; trafficking protein particle complex subunit 1	ref|XP_024354919.1|	Trafficking protein particle complex subunit [Echinococcus granulosus]	280.335	0.430159	0.442841	0.971362	0.331368	0.999869	464.071	162.117	458.813	202.831	282.385	184.811	159.781	327.873
169	MCOS_0000084201-mRNA-1			ref|XP_024354660.1|	Mitochondrial inner membrane protein [Echinococcus granulosus]	130.362	-0.571323	0.656496	-0.870261	0.384158	0.999869	13.8341	150.741	101.277	153.158	144.134	117.464	244.998	117.288
170	MCOS_0000084301-mRNA-1	K17785	IMMT, MIC60; MICOS complex subunit MIC60	emb|CDS40910.1|	Mitochondrial inner membrane protein [Echinococcus multilocularis]	874.33	-0.248015	0.145769	-1.70143	0.0888632	0.999869	884.124	808.454	739.626	765.791	868.726	1163.68	836.599	927.642
171	MCOS_0000085701-mRNA-1			emb|CDS19111.1|	expressed conserved protein [Echinococcus granulosus]	10.4313	4.01973	2.05268	1.95829	0.050196	0.999869	15.0917	15.6429	0	48.0172	0	4.69857	0	0
172	MCOS_0000088201-mRNA-1			emb|CDS36918.1|	ribosome associated membrane protein 4 [Echinococcus multilocularis]	1948.75	0.680623	0.619187	1.09922	0.271672	0.999869	4351.45	807.032	3369.75	1072.11	1144.25	1026.64	854.626	2964.19
173	MCOS_0000091701-mRNA-1	K23569	EMC8_9; ER membrane protein complex subunit 8/9	ref|XP_024351955.1|	Neighbor of COX4 [Echinococcus granulosus]	442.603	0.492009	0.297568	1.65344	0.0982423	0.999869	736.98	381.829	561.625	389.105	345.137	277.999	352.339	495.809
174	MCOS_0000095301-mRNA-1			emb|VDD74951.1|	unnamed protein product [Mesocestoides corti]	321.86	0.767802	0.441615	1.73862	0.0821008	0.999869	686.674	204.069	492.572	239.258	232.379	230.23	167.156	322.542
175	MCOS_0000099001-mRNA-1			emb|CDS15274.1|	glucosamine fructose 6 phosphate [Echinococcus granulosus]	60.3682	-0.277275	0.522554	-0.530615	0.595686	0.999869	79.2316	19.9092	87.4661	33.1153	74.5183	71.2617	50.8023	66.641
176	MCOS_0000102801-mRNA-1			emb|VDD75026.1|	unnamed protein product [Mesocestoides corti]	51.7913	-0.293915	0.302071	-0.973001	0.330553	0.999869	51.5634	42.6625	41.4313	51.3287	55.8887	75.9603	58.1768	37.3189
177	MCOS_0000102901-mRNA-1			emb|VDD75027.1|	unnamed protein product [Mesocestoides corti]	6.63312	-0.694392	0.804299	-0.86335	0.387945	0.999869	2.51529	7.82146	7.67247	2.48365	10.7855	11.7464	7.37453	2.66564
178	MCOS_0000106601-mRNA-1	K14156	CHK; choline/ethanolamine kinase [EC:2.7.1.32 2.7.1.82]	ref|XP_024355499.1|	Choline/ethanolamine kinase [Echinococcus granulosus]	30.9722	-0.164821	1.0061	-0.163822	0.869871	0.999869	0	44.7956	33.7589	38.0826	33.3371	14.0957	55.7187	27.9892
179	MCOS_0000109901-mRNA-1	K12751	MYL6; myosin light chain 6	emb|VDD75097.1|	unnamed protein product [Mesocestoides corti]	1585.02	0.233891	0.237915	0.983087	0.325564	0.999869	2345.51	1327.51	1786.15	1394.15	1493.31	1241.99	1270.88	1820.63
180	MCOS_0000116301-mRNA-1			emb|CDI98363.1|	SH2 motif [Echinococcus multilocularis]	32.0736	0.198553	0.864507	0.229672	0.818346	0.999869	3.77293	57.5944	19.9484	55.4681	21.5711	15.6619	63.9126	18.6595
181	MCOS_0000120101-mRNA-1			emb|CDS15442.1|	mitochondrial import inner membrane translocase [Echinococcus granulosus]	130.974	0.0609632	0.323336	0.188545	0.85045	0.999869	192.42	100.257	141.173	101.83	146.095	132.343	84.3974	149.276
182	MCOS_0000123301-mRNA-1			emb|VDD75231.1|	unnamed protein product [Mesocestoides corti]	280.258	-0.0515626	0.224272	-0.229911	0.818161	0.999869	176.07	324.235	294.623	304.661	271.599	265.469	312.188	293.22
183	MCOS_0000123901-mRNA-1			emb|CDS20275.1|	D111 G patch [Echinococcus granulosus]	132.58	0.151292	0.244925	0.617708	0.536768	0.999869	144.629	127.276	145.777	139.084	130.407	89.2729	112.257	171.934
184	MCOS_0000128501-mRNA-1			emb|VDD75283.1|	unnamed protein product [Mesocestoides corti]	360.043	0.571324	0.375547	1.52131	0.128182	0.999869	739.495	270.907	451.141	260.783	270.619	252.94	278.593	355.863
185	MCOS_0000129301-mRNA-1			ref|XP_024347796.1|	bolA-like protein [Echinococcus granulosus]	243.657	0.269706	0.405846	0.664553	0.506337	0.999869	441.433	172.783	297.692	153.986	201.003	183.244	181.905	317.211
186	MCOS_0000130401-mRNA-1			emb|VDD75302.1|	unnamed protein product [Mesocestoides corti]	6.50694	-1.29861	1.22138	-1.06324	0.287675	0.999869	10.0612	2.13312	3.06899	0	6.86352	10.9633	1.63878	17.3266
187	MCOS_0000134701-mRNA-1			emb|CDS19458.1|	Transcriptional repressor protein YY1 [Echinococcus granulosus]	11.2261	0.452848	0.868964	0.521135	0.602273	0.999869	2.51529	23.4644	9.20696	16.5576	12.7465	6.26476	16.3878	2.66564
188	MCOS_0000137101-mRNA-1	K13717	OTUD3; OTU domain-containing protein 3 [EC:3.4.19.12]	emb|CDS27900.1|	OTU domain containing protein 3 [Hymenolepis microstoma]	162.668	0.112382	0.178612	0.629196	0.529221	0.999869	160.978	151.452	207.157	157.298	152.959	148.788	140.116	182.596
189	MCOS_0000139401-mRNA-1	K10790	TREX1; three prime repair exonuclease 1 [EC:3.1.11.2]	ref|XP_024356089.1|	Three prime repair exonuclease [Echinococcus granulosus]	241.709	-0.0705472	0.211162	-0.33409	0.738312	0.999869	266.621	219.001	210.226	245.881	249.048	176.196	265.483	301.217
190	MCOS_0000147701-mRNA-1			ref|XP_024354735.1|	mitochondrial import inner membrane translocase [Echinococcus granulosus]	193.192	0.240798	0.234484	1.02693	0.304454	0.999869	286.743	172.072	188.743	189.585	196.101	159.751	149.949	202.588
191	MCOS_0000154001-mRNA-1			emb|CDS21762.1|	Homeodomain [Echinococcus granulosus]	118.213	-0.0510331	0.371565	-0.137346	0.890757	0.999869	65.3975	131.543	110.484	156.47	131.387	85.3574	170.434	94.6301
192	MCOS_0000156901-mRNA-1			emb|VDD75567.1|	unnamed protein product [Mesocestoides corti]	9.85609	0.355433	0.789604	0.450141	0.652609	0.999869	18.8647	9.24354	4.60348	11.5904	6.86352	17.2281	2.45818	7.99691
193	MCOS_0000165601-mRNA-1			emb|CDS27080.1|	roundabout 2 [Hymenolepis microstoma]	24.7489	0.0316004	0.416612	0.075851	0.939538	0.999869	32.6988	26.3085	13.8104	27.3201	23.5321	32.1069	26.2206	15.9938
194	MCOS_0000170201-mRNA-1			emb|CDS42897.1|	protein sensitivity to red light reduced [Echinococcus multilocularis]	54.837	-0.237977	0.378063	-0.629464	0.529045	0.999869	44.0176	74.6593	49.1038	33.1153	55.8887	80.6588	42.6084	58.644
195	MCOS_0000176001-mRNA-1	K10428	DCTN6; dynactin 6	emb|CDS18630.1|	dynactin subunit 6 [Echinococcus granulosus]	344.744	0.191573	0.335925	0.570285	0.568484	0.999869	524.438	240.332	451.141	255.816	367.689	350.044	217.958	350.531
196	MCOS_0000176101-mRNA-1	K15135	MED18; mediator of RNA polymerase II transcription subunit 18	emb|CUT99352.1|	Mediator of RNA polymerase II transcription [Echinococcus multilocularis]	4.63606	2.31953	2.44243	0.949683	0.342273	0.999869	17.607	0	0	13.2461	4.90252	0	0	1.33282
197	MCOS_0000177301-mRNA-1			emb|CDS19412.1|	microtubule actin cross linking factor 1 [Echinococcus granulosus]	422.934	-0.399373	0.53871	-0.74135	0.458481	0.999869	177.328	496.307	270.071	514.943	336.313	395.463	971.799	221.248
198	MCOS_0000181001-mRNA-1			emb|CUT99635.1|	guanine nucleotide binding protein [Echinococcus multilocularis]	814.547	0.223551	0.308729	0.724101	0.469004	0.999869	1245.07	561.723	1061.87	642.437	749.105	661.716	626.835	967.627
199	MCOS_0000181401-mRNA-1			emb|VDD75812.1|	unnamed protein product [Mesocestoides corti]	5.39092	-0.941614	0.738363	-1.27527	0.202213	0.999869	1.25764	4.26625	3.06899	5.79518	9.80503	7.04786	6.55514	5.33128
200	MCOS_0000181901-mRNA-1			emb|VDD75817.1|	unnamed protein product [Mesocestoides corti]	935.704	-0.000209011	0.173663	-0.00120355	0.99904	0.999869	682.901	1098.56	1035.78	923.917	993.25	852.791	952.134	946.301
201	MCOS_0000182601-mRNA-1			emb|CDI97253.1|	nucleoprotein TPR [Echinococcus multilocularis]	133.462	-0.122438	0.362677	-0.337595	0.735669	0.999869	86.7775	172.783	118.156	133.289	123.543	220.833	116.354	95.963
202	MCOS_0000186201-mRNA-1	K11978	UBR3; E3 ubiquitin-protein ligase UBR3 [EC:2.3.2.27]	emb|CDS41782.1|	E3 ubiquitin protein ligase UBR3 [Echinococcus multilocularis]	80.3699	-0.0154734	1.07033	-0.0144566	0.988466	0.999869	0	117.322	79.7936	122.527	85.3038	58.7322	139.297	39.9846
203	MCOS_0000187501-mRNA-1			ref|XP_024349009.1|	Zinc finger protein 706 [Echinococcus granulosus]	525.633	0.552791	0.474502	1.16499	0.244022	0.999869	1062.71	357.654	776.454	303.833	381.416	346.128	295.801	681.071
204	MCOS_0000189201-mRNA-1	K03284	corA; magnesium transporter	emb|VDD75890.1|	unnamed protein product [Mesocestoides corti]	43.7533	0.679599	0.519244	1.30882	0.190594	0.999869	85.5198	24.8864	72.1212	33.9432	28.4346	48.5519	24.5818	31.9877
205	MCOS_0000201401-mRNA-1	K13174	THOC5; THO complex subunit 5	emb|CDS27454.2|	THO complex subunit 5 protein [Hymenolepis microstoma]	11.0934	-0.689348	1.0035	-0.686943	0.492119	0.999869	2.51529	19.1981	0	11.5904	12.7465	9.39715	21.3042	11.9954
206	MCOS_0000202601-mRNA-1			emb|CDS15394.1|	expressed conserved protein [Echinococcus granulosus]	101.434	0.0534172	0.225255	0.237141	0.812547	0.999869	95.581	102.39	115.087	99.3459	86.2843	78.3095	106.521	127.951
207	MCOS_0000203901-mRNA-1			emb|CDS16390.1|	EF hand 2 domain containing protein [Echinococcus granulosus]	11.7209	0.372749	0.582718	0.639673	0.522385	0.999869	23.8952	7.82146	10.7415	10.7625	6.86352	9.39715	12.2909	11.9954
208	MCOS_0000204301-mRNA-1	K00030	IDH3; isocitrate dehydrogenase (NAD+) [EC:1.1.1.41]	emb|CDS21006.1|	isocitrate dehydrogenase NAD [Echinococcus granulosus]	466.43	-0.0585067	0.177583	-0.329461	0.741808	0.999869	558.394	362.631	480.296	428.843	462.798	524.674	411.335	502.473
209	MCOS_0000205901-mRNA-1			emb|CDS21329.1|	expressed conserved protein [Echinococcus granulosus]	333.22	0.0851574	0.25215	0.337725	0.73557	0.999869	446.464	295.082	362.14	269.062	305.917	352.393	233.527	401.179
210	MCOS_0000206901-mRNA-1	K11852	USP31; ubiquitin carboxyl-terminal hydrolase 31 [EC:3.4.19.12]	emb|CDS22163.1|	Peptidase C19 ubiquitin carboxyl terminal hydrolase 2 [Echinococcus granulosus]	4.61111	-0.601913	2.47513	-0.243185	0.807862	0.999869	11.3188	0	0	3.31153	0	6.26476	0	15.9938
211	MCOS_0000209001-mRNA-1			emb|CDS23500.1|	MAP/microtubule affinity-regulating kinase 2, partial [Echinococcus granulosus]	10.3773	-0.739774	0.953756	-0.775643	0.43796	0.999869	7.54587	12.7987	10.7415	0	12.7465	10.1802	9.01331	19.9923
212	MCOS_0000209501-mRNA-1			emb|CDS19056.1|	protein FAM98A [Echinococcus granulosus]	96.7815	-0.513751	0.294404	-1.74505	0.0809758	0.999869	88.0351	66.1268	90.5351	76.1652	101.972	165.233	104.882	81.302
213	MCOS_0000209901-mRNA-1			emb|VDD76097.1|	unnamed protein product [Mesocestoides corti]	9.91795	-0.297049	0.619368	-0.479601	0.631511	0.999869	5.03058	10.6656	13.8104	6.62306	10.7855	16.445	10.6521	5.33128
214	MCOS_0000210101-mRNA-1	K20526	TAGLN; transgelin	emb|CDS18200.1|	Myophilin [Echinococcus granulosus]	1684.35	-0.184986	0.218419	-0.84693	0.397034	0.999869	1613.56	1264.94	1965.69	1463.7	2350.27	1618.66	1398.7	1799.31
215	MCOS_0000210301-mRNA-1	K00416	QCR6, UQCRH; ubiquinol-cytochrome c reductase subunit 6	emb|CDS18202.1|	ubiquinol cytochrome c oxidoreductase subunit 6 [Echinococcus granulosus]	401.504	0.294778	0.361057	0.816432	0.414253	0.999869	691.704	290.105	492.572	295.554	367.689	309.323	267.941	497.141
216	MCOS_0000210901-mRNA-1	K20185	BLOC1S1; biogenesis of lysosome-related organelles complex 1 subunit 1	emb|VDD76107.1|	unnamed protein product [Mesocestoides corti]	42.5634	0.481697	1.00497	0.479314	0.631715	0.999869	94.3233	22.7533	70.5867	10.7625	42.1616	28.9745	1.63878	69.3066
217	MCOS_0000214701-mRNA-1			emb|CDS19706.1|	expressed conserved protein [Echinococcus granulosus]	917.48	0.303419	0.335714	0.903804	0.366099	0.999869	1682.73	679.756	985.145	707.839	823.623	960.075	606.35	894.322
218	MCOS_0000216401-mRNA-1			emb|CDS26046.1|	expressed conserved protein [Hymenolepis microstoma]	397.215	0.384838	0.419536	0.917296	0.358988	0.999869	806.15	231.799	472.624	289.759	347.098	377.452	244.998	407.843
219	MCOS_0000222601-mRNA-1	K17435	MRPL54; large subunit ribosomal protein L54	emb|CDS36037.1|	Ribosomal protein L37 mitochondrial [Echinococcus multilocularis]	243.811	0.040957	0.287846	0.142288	0.886852	0.999869	368.49	189.848	220.967	210.282	267.677	250.591	172.072	270.562
220	MCOS_0000229901-mRNA-1			emb|CUT98869.1|	prenyl decaprenyl diphosphate synthase [Echinococcus multilocularis]	358.621	0.039469	0.147908	0.266848	0.789586	0.999869	431.372	369.742	296.157	355.989	329.449	382.151	348.242	355.863
221	MCOS_0000232501-mRNA-1	K00555	TRMT1, trm1; tRNA (guanine26-N2/guanine27-N2)-dimethyltransferase [EC:2.1.1.215 2.1.1.216]	ref|XP_024353114.1|	N(2),N(2)-dimethylguanosine tRNA methyltransferase [Echinococcus granulosus]	6.02792	-0.626471	0.914287	-0.685201	0.493217	0.999869	1.25764	3.55521	3.06899	10.7625	8.82453	3.13238	12.2909	5.33128
222	MCOS_0000234501-mRNA-1			emb|VDD76343.1|	unnamed protein product [Mesocestoides corti]	3.9847	0.592157	0.935066	0.633278	0.526552	0.999869	2.51529	4.26625	6.13797	5.79518	1.96101	1.56619	1.63878	7.99691
223	MCOS_0000238401-mRNA-1			emb|CDS15508.1|	Ras associated and pleckstrin y [Echinococcus granulosus]	64.943	-0.349827	0.373126	-0.937557	0.348472	0.999869	33.9564	88.1691	38.3623	66.2306	75.4988	79.0926	72.9259	65.3081
224	MCOS_0000239601-mRNA-1			emb|CDS24498.1|	Pfam-B_8674 and Pfam-B_6278 and Pfam-B_9992 and Pfam-B_16759 and Pfam-B_10606 domain containing protein [Echinococcus granulosus]	60.4954	0.172132	0.429624	0.400657	0.688673	0.999869	35.214	95.2795	47.5693	77.8209	51.9667	70.4786	69.6483	35.9861
225	MCOS_0000240501-mRNA-1	K04457	PPM1A, PP2CA; protein phosphatase 1A [EC:3.1.3.16]	emb|CDS23125.1|	protein phosphatase 1b [Echinococcus granulosus]	48.3893	-0.148367	0.303977	-0.488086	0.625489	0.999869	32.6988	50.4839	44.5003	54.6402	42.1616	41.5041	59.8156	61.3097
226	MCOS_0000244501-mRNA-1			emb|CDS17190.1|	Armadillo type fold [Echinococcus granulosus]	7.23315	-0.818342	0.846585	-0.966639	0.333724	0.999869	3.77293	4.26625	1.53449	10.7625	7.84403	11.7464	3.27757	14.661
227	MCOS_0000245901-mRNA-1			emb|VDD76457.1|	unnamed protein product [Mesocestoides corti]	330.378	0.159466	0.224473	0.710403	0.477454	0.999869	267.878	408.849	388.227	327.841	262.775	258.421	331.854	397.18
228	MCOS_0000247401-mRNA-1	K03127	TAF13; transcription initiation factor TFIID subunit 13	ref|XP_024348966.1|	Transcription initiation factor TFIID subunit [Echinococcus granulosus]	121.844	0.399093	0.570983	0.698957	0.484579	0.999869	291.773	65.4158	139.639	57.9518	111.777	100.236	68.0096	139.946
229	MCOS_0000249301-mRNA-1	K17885	MTCH; mitochondrial carrier	ref|XP_024349783.1|	Mitochondrial carrier protein [Echinococcus granulosus]	319.337	-0.0975763	0.181449	-0.537762	0.590742	0.999869	354.656	264.507	352.933	264.094	374.552	307.757	284.329	351.864
230	MCOS_0000252301-mRNA-1	K04079	HSP90A, htpG; molecular chaperone HtpG	ref|WP_155383550.1|	molecular chaperone HtpG [Nitriliruptoraceae bacterium ZYF776]	14902.8	-0.362615	0.281712	-1.28718	0.19803	0.999869	12431.8	12178.7	9377.29	18170.4	20320	18695.6	17643.2	10405.3
231	MCOS_0000253201-mRNA-1	K05703	FYN; tyrosine-protein kinase Fyn [EC:2.7.10.2]	emb|CDS23729.1|	tyrosine protein kinase Fyn [Echinococcus granulosus]	33.8762	-0.281036	0.454272	-0.618651	0.536146	0.999869	25.1529	41.2404	19.9484	35.5989	33.3371	60.2983	32.7757	22.6579
232	MCOS_0000253401-mRNA-1	K05705	YES1; tyrosine-protein kinase Yes [EC:2.7.10.2]	emb|CDS23729.1|	tyrosine protein kinase Fyn [Echinococcus granulosus]	17.9906	-0.345138	0.848128	-0.406941	0.684051	0.999869	3.77293	29.1527	7.67247	22.3528	26.4736	10.9633	36.8727	6.6641
233	MCOS_0000254101-mRNA-1	K03357	APC10, DOC1; anaphase-promoting complex subunit 10	ref|XP_024352162.1|	Anaphase-promoting complex subunit [Echinococcus granulosus]	86.7218	0.353525	0.276543	1.27837	0.201118	0.999869	114.446	80.3477	115.087	79.4767	62.7522	69.6955	68.0096	103.96
234	MCOS_0000254801-mRNA-1	K17560	URI1; unconventional prefoldin RPB5 interactor 1	emb|CDS16140.1|	unconventional prefoldin rpb5 interactor [Echinococcus granulosus]	90.4179	0.109565	0.550087	0.199177	0.842124	0.999869	145.887	56.8833	113.553	59.6075	57.8497	137.042	35.2339	117.288
235	MCOS_0000255601-mRNA-1			emb|VDD76554.1|	unnamed protein product [Mesocestoides corti]	8.57112	0.563171	0.722122	0.779884	0.435459	0.999869	7.54587	9.95458	12.2759	11.5904	3.92201	14.8788	5.73575	2.66564
236	MCOS_0000261601-mRNA-1	K07238	TC.ZIP, zupT, ZRT3, ZIP2; zinc transporter, ZIP family	emb|CDS19676.1|	zinc transporter ZIP11 [Echinococcus granulosus]	9.92489	0.547181	1.20603	0.453705	0.650041	0.999869	11.3188	2.13312	21.4829	12.4182	3.92201	18.7943	0	9.32973
237	MCOS_0000262101-mRNA-1	K14305	NUP43; nuclear pore complex protein Nup43	emb|CDS39445.1|	Nucleoporin Nup43 [Echinococcus multilocularis]	145.647	-0.155352	0.264002	-0.588451	0.556229	0.999869	171.04	136.52	122.759	120.871	111.777	193.425	126.186	182.596
238	MCOS_0000268401-mRNA-1	K02919	RP-L36, MRPL36, rpmJ; large subunit ribosomal protein L36	emb|CDS19274.1|	mitochondrial ribosomal protein l36 [Echinococcus granulosus]	202.406	0.303024	0.426386	0.71068	0.477282	0.999869	396.158	137.942	224.036	136.601	201.003	163.667	121.27	238.575
239	MCOS_0000269601-mRNA-1	K22762	DESI1, PPPDE2; desumoylating isopeptidase 1 [EC:3.4.-.-]	emb|CDS37150.1|	PPPDE peptidase domain containing protein 2 [Echinococcus multilocularis]	2062.95	0.111426	0.191495	0.581876	0.56065	0.999869	2405.87	1792.54	2220.41	2154.15	1916.88	1746.3	2629.43	1638.03
240	MCOS_0000273401-mRNA-1			emb|VDD76732.1|	unnamed protein product [Mesocestoides corti]	1958.63	0.443743	0.464622	0.955061	0.339547	0.999869	3484.93	1469.72	2782.04	1293.15	1205.04	1500.41	924.274	3009.51
241	MCOS_0000278801-mRNA-1	K18663	ASCC3; activating signal cointegrator complex subunit 3 [EC:3.6.4.12]	emb|VDD76786.1|	unnamed protein product [Mesocestoides corti]	7.02853	-1.16014	2.51552	-0.461195	0.644659	0.999869	3.77293	0	13.8104	0	10.7855	0	27.8593	0
242	MCOS_0000283501-mRNA-1			emb|CDS40343.1|	spindle assembly associated Sfi1 [Echinococcus multilocularis]	3.69373	-0.83358	1.20553	-0.691461	0.489276	0.999869	0	3.55521	0	6.62306	4.90252	3.91548	6.55514	3.99846
243	MCOS_0000283601-mRNA-1	K16489	SFI1; protein SFI1	emb|CDS15520.1|	spindle assembly associated Sfi1 [Echinococcus granulosus]	20.5467	-0.703645	0.778831	-0.903463	0.36628	0.999869	3.77293	6.39937	12.2759	39.7384	32.3566	27.4083	23.7624	18.6595
244	MCOS_0000290901-mRNA-1			emb|CDS41266.1|	expressed protein [Echinococcus multilocularis]	222.582	0.553537	0.380255	1.4557	0.145476	0.999869	382.324	152.874	342.192	182.134	186.296	144.873	143.394	246.572
245	MCOS_0000293001-mRNA-1	K09250	CNBP; cellular nucleic acid-binding protein	ref|XP_024355839.1|	DNA-binding protein HEXBP [Echinococcus granulosus]	1772.4	0.163846	0.331641	0.494046	0.621274	0.999869	2516.55	1269.21	2333.96	1372.63	2035.52	1378.25	1093.89	2179.16
246	MCOS_0000293201-mRNA-1	K04371	ERK, MAPK1_3; mitogen-activated protein kinase 1/3 [EC:2.7.11.24]	emb|CDS31779.2|	mitogen activated protein kinase [Hymenolepis microstoma]	37.881	-0.365999	0.350901	-1.04303	0.296936	0.999869	50.3058	24.8864	30.6899	27.3201	37.2591	48.5519	36.0533	47.9815
247	MCOS_0000293801-mRNA-1	K08341	GABARAP, ATG8, LC3; GABA(A) receptor-associated protein	ref|XP_024351421.1|	Gamma-aminobutyric acid receptor-associated protein-like protein [Echinococcus granulosus]	1083.09	0.0789715	0.172911	0.456719	0.647873	0.999869	1336.88	967.016	1153.94	993.459	1081.5	852.008	1043.09	1236.86
248	MCOS_0000295001-mRNA-1			emb|CDS39737.1|	huntingtin interacting protein 1 [Echinococcus multilocularis]	13.7103	0.198859	0.827854	0.24021	0.810168	0.999869	3.77293	16.354	15.3449	23.1807	13.727	6.26476	27.0399	3.99846
249	MCOS_0000297601-mRNA-1			emb|CDS42972.1|	sentrin specific protease 8 [Echinococcus multilocularis]	8.21528	1.64661	3.21734	0.511793	0.608796	0.999869	38.987	0	10.7415	0	0	0	0	15.9938
250	MCOS_0000298901-mRNA-1	K06693	PSMD9, RPN4; 26S proteasome regulatory subunit N4	emb|CDS42126.1|	26S proteasome non ATPase regulatory subunit [Echinococcus multilocularis]	55.1059	0.0020092	0.677512	0.00296555	0.997634	0.999869	80.4892	8.5325	85.9316	46.3614	80.4013	53.2505	35.2339	50.6471
251	MCOS_0000299701-mRNA-1	K12041	SLC9A6_7, NHE6_7; solute carrier family 9 (sodium/hydrogen exchanger), member 6/7	emb|CDS21764.1|	sodium:hydrogen exchanger 7 [Echinococcus granulosus]	41.3649	-0.125488	0.777359	-0.161428	0.871756	0.999869	66.6551	19.9092	50.6383	21.5249	41.1811	75.9603	5.73575	49.3143
252	MCOS_0000301201-mRNA-1			emb|CDS15177.1|	ras association domain containing protein [Echinococcus granulosus]	643.287	0.535136	0.264516	2.02308	0.0430652	0.999869	1061.45	546.08	824.023	614.289	410.831	527.806	515.398	646.417
253	MCOS_0000310701-mRNA-1			emb|CDS41052.1|	expressed conserved protein [Echinococcus multilocularis]	533.817	0.00122128	0.165457	0.00738127	0.994111	0.999869	440.176	636.382	529.4	527.361	556.926	440.883	570.297	569.114
254	MCOS_0000311101-mRNA-1			emb|VDD77109.1|	unnamed protein product [Mesocestoides corti]	373.408	-0.189393	0.140019	-1.35262	0.176178	0.999869	420.053	312.858	342.192	323.702	404.948	429.919	377.74	375.855
255	MCOS_0000314601-mRNA-1	K22904	PLPP6; presqualene diphosphate phosphatase [EC:3.1.3.-]	ref|XP_024351537.1|	Presqualene diphosphate phosphatase [Echinococcus granulosus]	286.159	0.2695	0.321509	0.838236	0.401898	0.999869	452.752	227.533	337.589	234.291	248.067	318.72	170.434	299.884
256	MCOS_0000315701-mRNA-1	K10570	ERCC8, CKN1, CSA; DNA excision repair protein ERCC-8	emb|CDS22989.1|	DNA excision repair protein ERCC 8 [Echinococcus granulosus]	35.7626	-0.239538	0.424703	-0.564013	0.572745	0.999869	35.214	47.6398	23.0174	24.0086	35.2981	35.2393	27.0399	58.644
257	MCOS_0000316901-mRNA-1	K20164	DENND5; DENN domain-containing protein 5	emb|VDD77167.1|	unnamed protein product [Mesocestoides corti]	4.44727	0.451623	1.09709	0.411657	0.680591	0.999869	6.28822	4.97729	1.53449	7.45094	6.86352	3.13238	0	5.33128
258	MCOS_0000317701-mRNA-1			emb|VDD77175.1|	unnamed protein product [Mesocestoides corti]	85.0886	0.0771037	0.260884	0.295547	0.767576	0.999869	61.6246	95.2795	79.7936	110.936	75.4988	90.8391	72.1065	94.6301
259	MCOS_0000319001-mRNA-1			emb|VDD77188.1|	unnamed protein product [Mesocestoides corti]	8.43468	0.177944	0.541381	0.328685	0.742394	0.999869	8.80351	6.39937	9.20696	11.5904	8.82453	8.61405	7.37453	6.6641
260	MCOS_0000320001-mRNA-1			emb|VDD77198.1|	unnamed protein product [Mesocestoides corti]	48.5329	0.460065	0.423115	1.08733	0.276892	0.999869	77.9739	38.3962	69.0522	39.7384	49.0252	39.1548	22.943	51.9799
261	MCOS_0000320201-mRNA-1			emb|VDD77200.1|	unnamed protein product [Mesocestoides corti]	8.6148	-0.864404	0.947307	-0.912486	0.361513	0.999869	1.25764	11.3767	3.06899	8.27882	12.7465	3.91548	22.943	5.33128
262	MCOS_0000326001-mRNA-1			emb|VDD77258.1|	unnamed protein product [Mesocestoides corti]	133.133	0.267654	0.286352	0.934704	0.349941	0.999869	198.708	107.367	170.329	107.625	125.504	140.957	110.618	103.96
263	MCOS_0000326701-mRNA-1			ref|XP_024350299.1|	Ankyrin repeat domain-containing protein [Echinococcus granulosus]	67.1562	0.0913278	0.316664	0.288406	0.773036	0.999869	54.0787	51.906	104.346	67.8864	75.4988	52.4674	63.0932	67.9738
264	MCOS_0000326801-mRNA-1			gb|RTG83560.1|	uncharacterized protein DC041_0006098 [Schistosoma bovis]	8.76589	-0.72377	0.896289	-0.807518	0.419368	0.999869	1.25764	13.5098	4.60348	6.62306	14.7075	3.91548	18.846	6.6641
265	MCOS_0000326901-mRNA-1			ref|XP_024345903.1|	Transcription elongation factor [Echinococcus granulosus]	203.859	0.408301	0.427255	0.955637	0.339255	0.999869	391.127	124.432	268.536	146.535	182.374	166.016	121.27	230.578
266	MCOS_0000328301-mRNA-1			gb|KZC08453.1|	Histone-lysine N-methyltransferase SETMAR [Dufourea novaeangliae]	9.09454	-0.390763	0.568276	-0.687628	0.491687	0.999869	5.03058	9.95458	7.67247	8.27882	13.727	6.26476	9.83271	11.9954
267	MCOS_0000334801-mRNA-1			emb|VDD77346.1|	unnamed protein product [Mesocestoides corti]	3.81739	-0.658714	0.919807	-0.716144	0.473903	0.999869	3.77293	2.84417	1.53449	3.31153	4.90252	1.56619	3.27757	9.32973
268	MCOS_0000340501-mRNA-1			emb|CDS43141.1|	High mobility group HMG1 HMG2 [Echinococcus multilocularis]	69.3276	0.360989	0.405967	0.889208	0.373891	0.999869	88.0351	68.971	95.1386	59.6075	45.1032	75.1772	31.9563	90.6317
269	MCOS_0000341301-mRNA-1	K05665	ABCC1; ATP-binding cassette, subfamily C (CFTR/MRP), member 1 [EC:7.6.2.3]	ref|XP_024348962.1|	Canalicular multispecific organic anion transporter [Echinococcus granulosus]	24.2419	-0.0320901	0.336135	-0.0954678	0.923943	0.999869	23.8952	26.3085	21.4829	24.0086	17.6491	27.4083	27.8593	25.3236
270	MCOS_0000342101-mRNA-1			emb|VDD77419.1|	unnamed protein product [Mesocestoides corti]	31.5139	0.0446944	0.376941	0.118571	0.905615	0.999869	42.7599	22.7533	38.3623	24.8365	36.2786	28.1914	22.943	35.9861
271	MCOS_0000342301-mRNA-1			emb|VDD77421.1|	unnamed protein product [Mesocestoides corti]	4.53805	-0.0973914	1.50634	-0.0646542	0.948449	0.999869	0	4.97729	7.67247	4.96729	5.88302	0	11.4715	1.33282
272	MCOS_0000344801-mRNA-1			ref|XP_024347557.1|	Serine/threonine-protein kinase [Echinococcus granulosus]	15.3596	0.75097	0.598893	1.25393	0.209868	0.999869	35.214	9.95458	15.3449	16.5576	6.86352	10.9633	10.6521	17.3266
273	MCOS_0000345201-mRNA-1	K17341	HMCN; hemicentin	ref|XP_024354124.1|	Hemicentin-1 [Echinococcus granulosus]	43.5721	-0.391198	0.646445	-0.605153	0.545077	0.999869	59.1093	40.5294	21.4829	29.8038	32.3566	107.284	18.0266	39.9846
274	MCOS_0000347001-mRNA-1			ref|XP_024352342.1|	Rap guanine nucleotide exchange factor [Echinococcus granulosus]	14.6052	-0.347963	0.679219	-0.512299	0.608442	0.999869	7.54587	24.8864	12.2759	6.62306	15.6881	23.4929	19.6654	6.6641
275	MCOS_0000347401-mRNA-1			emb|VDD77472.1|	unnamed protein product [Mesocestoides corti]	176.466	-0.218663	2.71283	-0.0806034	0.935757	0.999869	0	244.598	46.0348	361.785	152.959	0	606.35	0
276	MCOS_0000355401-mRNA-1			emb|CDS39425.1|	expressed protein [Echinococcus multilocularis]	77.1887	0.202828	0.433408	0.467983	0.639796	0.999869	137.083	47.6398	87.4661	58.7796	49.0252	61.8645	77.0229	98.6286
277	MCOS_0000356401-mRNA-1			gb|TNN12886.1|	Cyclin-dependent kinase 1 isoform 1 [Schistosoma japonicum]	20.0975	-0.0475115	0.47136	-0.100797	0.919712	0.999869	12.5764	18.4871	18.4139	28.9759	25.4931	11.7464	23.7624	21.3251
278	MCOS_0000357401-mRNA-1			ref|XP_024354609.1|	Transmembrane protein C9orf5 [Echinococcus granulosus]	3.4654	0.075777	1.33362	0.0568207	0.954688	0.999869	7.54587	3.55521	1.53449	1.65576	0	8.61405	0.819392	3.99846
279	MCOS_0000365601-mRNA-1	K10687	UBE2F; ubiquitin-conjugating enzyme E2 F [EC:2.3.2.34]	emb|CDS15631.1|	NEDD8 conjugating enzyme UBE2F [Echinococcus granulosus]	846.921	0.429434	0.276427	1.55352	0.1203	0.999869	1434.97	742.327	982.076	729.364	758.91	537.987	740.731	849.006
280	MCOS_0000365701-mRNA-1	K02905	RP-L29e, RPL29; large subunit ribosomal protein L29e	ref|XP_012793763.1|	60S ribosomal protein L29, partial [Schistosoma haematobium]	1883.12	0.584508	0.456243	1.28113	0.200147	0.999869	4364.03	1187.44	2275.65	1211.19	1503.11	1610.83	973.438	1939.25
281	MCOS_0000370301-mRNA-1			emb|VDD77701.1|	unnamed protein product [Mesocestoides corti]	7.57961	-2.31267	0.922117	-2.50801	0.0121415	0.999869	0	3.55521	6.13797	0.827882	8.82453	10.9633	19.6654	10.6626
282	MCOS_0000370701-mRNA-1			emb|VDD77705.1|	unnamed protein product [Mesocestoides corti]	8.40951	-0.487471	0.658564	-0.740203	0.459177	0.999869	7.54587	6.39937	3.06899	10.7625	6.86352	16.445	8.19392	7.99691
283	MCOS_0000371701-mRNA-1			ref|XP_024348498.1|	putative G-protein coupled receptor [Echinococcus granulosus]	9.14376	0.293351	1.67668	0.17496	0.861111	0.999869	0	22.0423	1.53449	16.5576	3.92201	0	23.7624	5.33128
284	MCOS_0000372601-mRNA-1			ref|XP_024349569.1|	Transmembrane emp24 domain-containing protein 7 [Echinococcus granulosus]	485.736	0.184613	0.171258	1.07798	0.281043	0.999869	641.399	453.644	507.917	464.442	498.096	400.945	412.974	506.471
285	MCOS_0000373901-mRNA-1	K10749	GMNN; geminin	ref|XP_024353057.1|	Geminin [Echinococcus granulosus]	377.75	0.366025	0.392761	0.931928	0.351374	0.999869	796.089	232.511	334.52	339.432	370.63	345.345	298.259	305.216
286	MCOS_0000375501-mRNA-1			emb|CDS19326.1|	nucleolin [Echinococcus granulosus]	5377.36	-0.444499	0.227459	-1.95419	0.0506782	0.999869	3511.34	5169.27	3823.96	5715.7	6925.29	6989.91	6390.44	4492.93
287	MCOS_0000376501-mRNA-1			emb|VDD77763.1|	unnamed protein product [Mesocestoides corti]	58.8771	-0.0125922	0.31822	-0.0395708	0.968435	0.999869	70.4281	57.5944	46.0348	59.6075	50.0057	72.0448	39.3308	75.9707
288	MCOS_0000377201-mRNA-1			emb|CDS19280.1|	Four and a half LIM domains protein 2 [Echinococcus granulosus]	62.292	-0.284722	0.240866	-1.18207	0.237176	0.999869	57.8516	55.4612	46.0348	63.7469	81.3818	61.8645	57.3575	74.6379
289	MCOS_0000377301-mRNA-1	K14380	FHL2; four and a half LIM domains protein 2	emb|CDS19280.1|	Four and a half LIM domains protein 2 [Echinococcus granulosus]	7.36781	-0.271771	0.604713	-0.449421	0.653128	0.999869	3.77293	7.82146	4.60348	9.93459	8.82453	8.61405	7.37453	7.99691
290	MCOS_0000378301-mRNA-1			emb|VDD77781.1|	unnamed protein product [Mesocestoides corti]	42.7003	-0.281916	0.435096	-0.64794	0.517024	0.999869	55.3364	33.4189	27.6209	38.0826	44.1226	75.1772	27.8593	39.9846
291	MCOS_0000385801-mRNA-1	K20412	PI16, CRISP9, CD364; peptidase inhibitor 16	emb|VDD77856.1|	unnamed protein product [Mesocestoides corti]	5.61613	0.425817	1.01336	0.420201	0.674338	0.999869	13.8341	3.55521	7.67247	0.827882	3.92201	5.48167	1.63878	7.99691
292	MCOS_0000391701-mRNA-1			emb|CDI98678.1|	ADP ribosylation factor [Echinococcus multilocularis]	55.7363	-0.162395	0.299733	-0.541801	0.587955	0.999869	64.1399	51.906	47.5693	48.0172	57.8497	75.1772	63.9126	37.3189
293	MCOS_0000393901-mRNA-1			tpg|DAA04499.1|	TPA_exp: pol polyprotein [Schistosoma mansoni]	29.91	-0.459846	0.426461	-1.07828	0.280908	0.999869	22.6376	31.9969	13.8104	31.4595	46.0837	38.3717	33.5951	21.3251
294	MCOS_0000398101-mRNA-1			emb|CDS20352.1|	inhibitor of growth protein [Echinococcus granulosus]	212.344	0.0218975	0.150575	0.145426	0.884374	0.999869	211.284	203.358	220.967	219.389	202.964	174.63	230.249	235.909
295	MCOS_0000398301-mRNA-1			emb|CDI98704.1|	expressed conserved protein [Echinococcus multilocularis]	114.627	0.0351524	0.356913	0.0984902	0.921543	0.999869	173.555	100.257	113.553	77.8209	127.465	150.354	75.3841	98.6286
296	MCOS_0000398401-mRNA-1			emb|CDS26770.1|	presenilin enhancer [Hymenolepis microstoma]	31.6995	0.0686904	0.356791	0.192523	0.847333	0.999869	21.38	36.9742	35.2933	35.5989	41.1811	22.7098	31.1369	29.322
297	MCOS_0000399701-mRNA-1	K04354	PPP2R2; serine/threonine-protein phosphatase 2A regulatory subunit B	ref|XP_024348262.1|	Protein phosphatase PP2A regulatory subunit [Echinococcus granulosus]	256.711	-0.170748	0.427235	-0.399659	0.689408	0.999869	114.446	335.612	185.674	329.497	287.287	211.436	403.141	186.595
298	MCOS_0000404001-mRNA-1			emb|VDD78038.1|	unnamed protein product [Mesocestoides corti]	7007.09	-0.236691	0.31068	-0.761846	0.446152	0.999869	9526.66	4899.79	6309.84	4998.75	10813	5722.86	5684.94	8100.87
299	MCOS_0000411101-mRNA-1			emb|CDS21472.1|	ATP synthase mitochondrial F1 complex assembly [Echinococcus granulosus]	9.73393	-0.233166	0.568387	-0.410223	0.681642	0.999869	8.80351	7.11041	10.7415	9.10671	10.7855	11.7464	4.91635	14.661
300	MCOS_0000412701-mRNA-1			emb|VDD78125.1|	unnamed protein product [Mesocestoides corti]	656.728	0.428475	0.513151	0.834987	0.403725	0.999869	1118.05	531.859	969.8	394.072	452.012	330.466	332.673	1124.9
301	MCOS_0000413301-mRNA-1			emb|CDS22620.1|	PHD finger protein 14 [Echinococcus granulosus]	92.9859	-0.376226	0.247745	-1.5186	0.128863	0.999869	79.2316	84.6139	67.5177	91.8949	116.68	133.126	86.8556	83.9676
302	MCOS_0000415801-mRNA-1			emb|VDD78156.1|	unnamed protein product [Mesocestoides corti]	8.92552	0.208438	0.682463	0.305421	0.760046	0.999869	2.51529	14.9319	12.2759	8.27882	11.766	6.26476	7.37453	7.99691
303	MCOS_0000417101-mRNA-1	K02219	CKS1; cyclin-dependent kinase regulatory subunit CKS1	emb|VDD78169.1|	unnamed protein product [Mesocestoides corti]	135.947	0.333324	0.413613	0.805884	0.42031	0.999869	207.511	108.078	204.088	86.9276	117.66	96.3207	84.3974	182.596
304	MCOS_0000420501-mRNA-1	K02927	RP-L40e, RPL40, UBA52; ubiquitin-large subunit ribosomal protein L40e	emb|CDS31807.1|	ribosomal protein L40 [Hymenolepis microstoma]	6118.8	0.358696	0.361757	0.991539	0.321423	0.999869	11019.5	3922.82	7957.88	4603.03	6149.72	5216.98	3742.98	6337.55
305	MCOS_0000421001-mRNA-1			emb|VDD78208.1|	unnamed protein product [Mesocestoides corti]	326.131	0.0639702	0.21608	0.296049	0.767193	0.999869	315.669	384.673	345.261	288.103	271.599	426.787	259.747	317.211
306	MCOS_0000426701-mRNA-1	K24939	CWF19L1, DRN1; CWF19-like protein 1	emb|CDS22559.1|	CWF19 protein 1 [Echinococcus granulosus]	17.535	-0.124103	0.608422	-0.203976	0.838372	0.999869	21.38	17.776	12.2759	15.7298	31.3761	7.83095	24.5818	9.32973
307	MCOS_0000426901-mRNA-1	K14648	ENDOU, PP11; poly(U)-specific endoribonuclease [EC:3.1.-.-]	emb|VDD78267.1|	unnamed protein product, partial [Mesocestoides corti]	3.40628	-0.25247	0.815186	-0.309709	0.756782	0.999869	2.51529	4.26625	3.06899	2.48365	2.94151	4.69857	3.27757	3.99846
308	MCOS_0000428801-mRNA-1			emb|VDD78286.1|	unnamed protein product [Mesocestoides corti]	105.096	0.184578	0.409843	0.450362	0.652449	0.999869	164.751	86.036	113.553	82.7882	56.8692	80.6588	97.5077	158.605
309	MCOS_0000430001-mRNA-1			emb|VDD78296.1|	unnamed protein product [Mesocestoides corti]	380.581	0.0796955	0.164131	0.485561	0.627279	0.999869	428.857	406.716	375.951	354.334	323.566	462.809	349.88	342.534
310	MCOS_0000431001-mRNA-1			emb|VDD78308.1|	unnamed protein product [Mesocestoides corti]	1887.77	0.678203	0.385279	1.76029	0.0783586	0.999869	3635.85	1464.03	2754.42	1439.69	1338.39	1226.33	1049.64	2193.82
311	MCOS_0000432001-mRNA-1	K01887	RARS, argS; arginyl-tRNA synthetase [EC:6.1.1.19]	emb|CDS24789.1|	arginyl tRNA synthetase [Echinococcus granulosus]	20.1325	-0.530118	0.575281	-0.921493	0.356793	0.999869	5.03058	17.776	21.4829	21.5249	26.4736	14.8788	35.2339	18.6595
312	MCOS_0000438301-mRNA-1			gb|KAA3674184.1|	uncharacterized protein DEA37_0001986 [Paragonimus westermani]	49.7774	-0.339783	0.440523	-0.771319	0.440518	0.999869	37.7293	41.2404	44.5003	52.1566	65.6937	23.4929	82.7586	50.6471
313	MCOS_0000438401-mRNA-1			emb|VDD78382.1|	unnamed protein product [Mesocestoides corti]	98.8522	0.214192	0.295542	0.724743	0.46861	0.999869	148.402	81.0587	110.484	85.2719	104.914	81.4419	71.2871	107.958
314	MCOS_0000439001-mRNA-1			ref|XP_024351786.1|	Mitochondrial ribonuclease P protein 1 [Echinococcus granulosus]	10.6401	-0.305002	0.544237	-0.560421	0.575192	0.999869	11.3188	13.5098	4.60348	8.27882	11.766	15.6619	10.6521	9.32973
315	MCOS_0000439701-mRNA-1			emb|CDS29148.2|	Photosynthetic reaction centre L M [Hymenolepis microstoma]	8.33146	0.0696856	0.541585	0.12867	0.897619	0.999869	8.80351	11.3767	6.13797	7.45094	8.82453	7.04786	9.01331	7.99691
316	MCOS_0000440901-mRNA-1	K12795	SUGT1, SGT1; suppressor of G2 allele of SKP1	emb|CDS17320.1|	Suppressor of G2 allele of SKP1 [Echinococcus granulosus]	14.6211	0.110456	0.754816	0.146335	0.883657	0.999869	28.9258	7.11041	16.8794	8.27882	9.80503	25.0591	4.91635	15.9938
317	MCOS_0000445701-mRNA-1			emb|CDS19572.1|	monocarboxylate transporter [Echinococcus granulosus]	13.9216	0.777539	0.52976	1.46772	0.142181	0.999869	18.8647	19.9092	10.7415	20.6971	11.766	15.6619	5.73575	7.99691
318	MCOS_0000446701-mRNA-1	K13127	RNF113A, CWC24; RING finger protein 113A	emb|CDI98689.1|	ring finger protein 113a [Echinococcus multilocularis]	371.322	-0.120848	0.151234	-0.799084	0.424242	0.999869	340.822	312.858	421.986	350.194	442.207	387.632	341.687	373.189
319	MCOS_0000447601-mRNA-1			emb|VDD78474.1|	unnamed protein product [Mesocestoides corti]	392.354	-0.223449	0.202159	-1.10531	0.269026	0.999869	403.704	322.102	320.709	402.351	389.26	559.913	366.268	374.522
320	MCOS_0000450601-mRNA-1			emb|VDD78504.1|	unnamed protein product, partial [Mesocestoides corti]	12.7599	-0.221684	0.479434	-0.462388	0.643803	0.999869	11.3188	14.9319	13.8104	7.45094	12.7465	17.2281	13.9297	10.6626
321	MCOS_0000451201-mRNA-1			gb|TPP67498.1|	Alpha actinin [Fasciola gigantica]	53.2129	0.661582	0.401128	1.6493	0.0990858	0.999869	90.5504	54.0391	56.7763	58.7796	25.4931	42.2872	31.1369	66.641
322	MCOS_0000452401-mRNA-1			ref|XP_024349598.1|	Transmembrane protein [Echinococcus granulosus]	5.34349	0.271594	0.794919	0.341662	0.732605	0.999869	2.51529	9.24354	3.06899	8.27882	4.90252	4.69857	7.37453	2.66564
323	MCOS_0000452601-mRNA-1			emb|VDD78525.1|	unnamed protein product [Mesocestoides corti]	358.99	0.251738	0.325564	0.773238	0.439382	0.999869	524.438	319.258	441.934	275.685	265.716	383.717	214.681	446.494
324	MCOS_0000453601-mRNA-1			emb|VDD78534.1|	unnamed protein product [Mesocestoides corti]	10.3364	-0.511722	0.65843	-0.777185	0.43705	0.999869	7.54587	14.9319	1.53449	9.10671	11.766	13.3126	9.83271	14.661
325	MCOS_0000455901-mRNA-1			emb|CDS21068.1|	golgi snare bet1 [Echinococcus granulosus]	246.338	0.535282	0.40784	1.31248	0.189358	0.999869	531.984	187.004	276.209	171.372	180.413	202.822	166.337	254.568
326	MCOS_0000456101-mRNA-1			emb|VDD78559.1|	unnamed protein product [Mesocestoides corti]	98.3008	0.49615	0.502877	0.986623	0.323828	0.999869	192.42	56.1723	130.432	81.1325	91.1868	57.9491	49.1635	127.951
327	MCOS_0000457701-mRNA-1			emb|CDS22533.1|	von Willebrand factor A domain containing protein [Echinococcus granulosus]	19.1726	-0.422984	0.567317	-0.745586	0.455917	0.999869	8.80351	25.5975	15.3449	14.9019	13.727	13.3126	27.0399	34.6533
328	MCOS_0000459401-mRNA-1			emb|VDD78592.1|	unnamed protein product [Mesocestoides corti]	326.181	-0.174362	0.379865	-0.459009	0.646227	0.999869	178.585	354.099	276.209	416.425	320.625	232.579	556.367	274.561
329	MCOS_0000461801-mRNA-1			emb|CDS42111.1|	Heavy metal associated [Echinococcus multilocularis]	27.6469	0.318123	0.508841	0.625192	0.531845	0.999869	32.6988	34.841	27.6209	27.3201	41.1811	25.8421	9.01331	22.6579
330	MCOS_0000463701-mRNA-1			emb|CDS37272.1|	zinc finger C2H2 type [Echinococcus multilocularis]	6.8434	-0.775312	0.942574	-0.822548	0.410765	0.999869	0	5.68833	6.13797	8.27882	12.7465	9.39715	9.83271	2.66564
331	MCOS_0000464301-mRNA-1	K07198	PRKAA, AMPK; 5'-AMP-activated protein kinase, catalytic alpha subunit [EC:2.7.11.11]	emb|CDS39555.1|	5' AMP activated protein kinase catalytic [Echinococcus multilocularis]	222.051	-0.255247	0.57749	-0.441994	0.658493	0.999869	44.0176	271.618	185.674	307.972	263.755	162.101	372.004	169.268
332	MCOS_0000466701-mRNA-1			emb|VDD78665.1|	unnamed protein product [Mesocestoides corti]	5.03225	-0.998602	0.909619	-1.09782	0.272281	0.999869	2.51529	3.55521	6.13797	1.65576	5.88302	3.91548	13.9297	2.66564
333	MCOS_0000472401-mRNA-1			ref|XP_013788716.1|	polyubiquitin [Limulus polyphemus]	12979.5	0.197392	0.209298	0.943115	0.345622	0.999869	18635.8	9962.4	14253.9	12614.4	12309.2	13604.7	10611.9	11843.4
334	MCOS_0000472801-mRNA-1			emb|VDD78726.1|	unnamed protein product [Mesocestoides corti]	11.9013	0.994767	0.701733	1.41759	0.156312	0.999869	20.1223	7.82146	24.5519	10.7625	3.92201	5.48167	6.55514	15.9938
335	MCOS_0000475201-mRNA-1			emb|VDD78750.1|	unnamed protein product [Mesocestoides corti]	23.6354	0.561554	0.447375	1.25522	0.209399	0.999869	35.214	19.9092	36.8278	21.5249	13.727	26.6252	13.9297	21.3251
336	MCOS_0000475701-mRNA-1			ref|XP_024355831.1|	putative G-protein coupled receptor [Echinococcus granulosus]	11.2071	-0.760266	0.747396	-1.01722	0.309049	0.999869	18.8647	2.84417	6.13797	5.79518	16.6686	13.3126	7.37453	18.6595
337	MCOS_0000477101-mRNA-1			dbj|BAV82534.1|	NADH dehydrogenase subunit 3 [Mesocestoides corti]	14.5539	0.254023	0.681688	0.372638	0.709418	0.999869	23.8952	4.26625	12.2759	23.1807	9.80503	20.3605	10.6521	11.9954
338	MCOS_0000477201-mRNA-1	K02256	COX1; cytochrome c oxidase subunit 1 [EC:7.1.1.9]	ref|YP_007890978.1|	cytochrome c oxidase subunit I [Taenia laticollis]	3788.65	0.403613	0.40587	0.99444	0.320009	0.999869	6971.12	2197.12	3725.75	4367.08	4756.42	1808.95	3322.64	3160.11
339	MCOS_0000479301-mRNA-1			emb|VDD78791.1|	unnamed protein product [Mesocestoides corti]	267.826	-0.0433259	0.347407	-0.124712	0.900751	0.999869	383.582	178.471	285.416	208.626	241.204	340.647	168.795	335.87
340	MCOS_0000483401-mRNA-1			emb|VDD78832.1|	unnamed protein product, partial [Mesocestoides corti]	3.47294	-0.931786	0.881014	-1.05763	0.290225	0.999869	1.25764	3.55521	3.06899	1.65576	3.92201	7.04786	3.27757	3.99846
341	MCOS_0000483501-mRNA-1			ref|XP_024350338.1|	lipid-binding protein [Echinococcus granulosus]	56.7117	-0.306618	0.336279	-0.911798	0.361875	0.999869	35.214	73.2373	35.2933	57.1239	59.8107	55.5998	72.1065	65.3081
342	MCOS_0000484501-mRNA-1			emb|VDD78843.1|	unnamed protein product [Mesocestoides corti]	15.558	-0.45328	0.605873	-0.748144	0.454373	0.999869	21.38	17.776	9.20696	4.13941	14.7075	20.3605	15.5685	21.3251
343	MCOS_0000484901-mRNA-1	K03878	ND1; NADH-ubiquinone oxidoreductase chain 1 [EC:7.1.1.2]	dbj|BAV82533.1|	NADH dehydrogenase subunit 1 [Mesocestoides corti]	482.181	-0.25672	0.512243	-0.501168	0.616253	0.999869	401.189	261.663	242.45	851.891	855.979	466.725	520.314	257.234
344	MCOS_0000485301-mRNA-1			emb|CDS30779.1|	expressed protein [Hymenolepis microstoma]	2217.73	0.00595791	0.23334	0.0255332	0.97963	0.999869	2702.68	2230.54	1419.41	2535.8	2414	2548.98	2048.48	1841.96
345	MCOS_0000485401-mRNA-1			emb|VDD78852.1|	unnamed protein product, partial [Mesocestoides corti]	664.083	-0.0754577	0.307699	-0.245232	0.806277	0.999869	889.155	639.226	336.054	721.913	747.144	793.276	630.113	555.786
346	MCOS_0000485801-mRNA-1	K02503	HINT1, hinT, hit; histidine triad (HIT) family protein	ref|XP_024350108.1|	Histidine triad nucleotide-binding protein [Echinococcus granulosus]	79.0124	0.279723	0.351012	0.796905	0.425506	0.999869	127.022	65.4158	96.6731	57.9518	77.4598	57.9491	58.9962	90.6317
347	MCOS_0000486001-mRNA-1	K00342	nuoM; NADH-quinone oxidoreductase subunit M [EC:7.1.1.2]	dbj|BAV82530.1|	NADH dehydrogenase subunit 4 [Mesocestoides corti]	6993.81	0.856848	0.532557	1.60893	0.107631	0.999869	17959.2	3732.26	9579.84	4776.05	4624.05	6514.57	2369.68	6394.87
348	MCOS_0000489001-mRNA-1			emb|VDD78888.1|	unnamed protein product [Mesocestoides corti]	58.3456	-0.0443167	0.266785	-0.166114	0.868067	0.999869	66.6551	45.5066	55.2418	63.7469	65.6937	64.9969	62.2738	42.6502
349	MCOS_0000491001-mRNA-1	K00412	CYTB, petB; ubiquinol-cytochrome c reductase cytochrome b subunit	dbj|BAV82528.1|	cytochrome b [Mesocestoides corti]	136.474	0.153887	0.42093	0.365589	0.714672	0.999869	168.524	113.056	102.811	190.413	185.315	63.4307	169.614	98.6286
350	MCOS_0000491401-mRNA-1			emb|VDD78912.1|	unnamed protein product [Mesocestoides corti]	29.4973	0.084993	0.323598	0.26265	0.79282	0.999869	32.6988	33.4189	32.2244	23.1807	27.4541	32.89	22.1236	31.9877
351	MCOS_0000491501-mRNA-1	K02734	PSMB2; 20S proteasome subunit beta 4 [EC:3.4.25.1]	ref|XP_024355193.1|	Proteasome subunit beta type-2 [Echinococcus granulosus]	7.19373	0.572249	0.676826	0.845489	0.397838	0.999869	11.3188	5.68833	13.8104	4.13941	6.86352	5.48167	4.91635	5.33128
352	MCOS_0000492101-mRNA-1			emb|VDD78919.1|	unnamed protein product [Mesocestoides corti]	7.99864	-1.03253	0.970918	-1.06346	0.287574	0.999869	10.0612	4.26625	0	6.62306	13.727	19.5774	5.73575	3.99846
353	MCOS_0000492401-mRNA-1	K03595	era, ERAL1; GTPase	emb|CDS37566.1|	Era-like GTP-binding protein [Echinococcus multilocularis]	32.0836	-0.331143	0.47599	-0.695694	0.486621	0.999869	13.8341	35.5521	27.6209	36.4268	33.3371	33.6731	54.8993	21.3251
354	MCOS_0000492501-mRNA-1			emb|VDD78923.1|	unnamed protein product [Mesocestoides corti]	29.5161	-0.285508	0.474771	-0.601361	0.5476	0.999869	22.6376	36.2631	29.1554	18.2134	16.6686	46.9857	26.2206	39.9846
355	MCOS_0000492601-mRNA-1	K02261	COX2; cytochrome c oxidase subunit 2	dbj|BAV82536.1|	cytochrome c oxidase subunit II [Mesocestoides corti]	22292.4	0.739136	0.55117	1.34103	0.17991	0.999869	47090	13479.2	37719.4	13236.2	12985.8	10781.7	10140	32907.3
356	MCOS_0000493301-mRNA-1			emb|CDS28604.1|	amine GPCR [Hymenolepis microstoma]	10.3097	-0.173177	0.994767	-0.174088	0.861796	0.999869	0	9.24354	13.8104	15.7298	19.6101	8.61405	11.4715	3.99846
357	MCOS_0000493701-mRNA-1			emb|VDD78935.1|	unnamed protein product [Mesocestoides corti]	36.5266	0.0794509	0.428629	0.185361	0.852946	0.999869	56.594	28.4417	26.0864	38.9105	43.1421	40.721	19.6654	38.6518
358	MCOS_0000496201-mRNA-1			emb|VDD78960.1|	unnamed protein product, partial [Mesocestoides corti]	163.787	0.133952	0.244309	0.548288	0.583494	0.999869	169.782	150.03	225.571	140.74	139.231	135.476	144.213	205.254
359	MCOS_0000496601-mRNA-1	K14445	SLC13A2_3_5; solute carrier family 13 (sodium-dependent dicarboxylate transporter), member 2/3/5	emb|VDD78964.1|	unnamed protein product [Mesocestoides corti]	33.2529	0.285669	0.328677	0.869148	0.384766	0.999869	33.9564	34.13	49.1038	29.8038	26.4736	36.8055	23.7624	31.9877
360	MCOS_0000497301-mRNA-1			emb|CDS15757.1|	fibroblast growth factor receptor 1 [Echinococcus granulosus]	4.9674	-0.0309969	0.896843	-0.0345622	0.972429	0.999869	1.25764	7.11041	4.60348	6.62306	5.88302	3.91548	9.01331	1.33282
361	MCOS_0000498901-mRNA-1			emb|VDD78987.1|	unnamed protein product [Mesocestoides corti]	397.308	0.210558	0.399712	0.526774	0.598351	0.999869	650.202	313.569	446.538	294.726	278.463	407.993	213.861	573.112
362	MCOS_0000499401-mRNA-1			emb|VDD78992.1|	unnamed protein product [Mesocestoides corti]	19.1375	-0.605712	0.743332	-0.814861	0.415152	0.999869	2.51529	22.7533	9.20696	25.6644	29.4151	25.8421	27.0399	10.6626
363	MCOS_0000503901-mRNA-1	K01634	SGPL1, DPL1; sphinganine-1-phosphate aldolase [EC:4.1.2.27]	emb|CUT99276.1|	sphingosine 1 phosphate lyase 1 [Echinococcus multilocularis]	17.6416	0.049942	0.450267	0.110916	0.911683	0.999869	16.3494	20.6202	24.5519	10.7625	11.766	19.5774	18.846	18.6595
364	MCOS_0000504301-mRNA-1			emb|VDD79041.1|	unnamed protein product [Mesocestoides corti]	14.7005	-0.565209	0.449537	-1.25731	0.20864	0.999869	13.8341	13.5098	7.67247	11.5904	16.6686	17.2281	13.1103	23.9907
365	MCOS_0000504501-mRNA-1			emb|VDD79043.1|	unnamed protein product, partial [Mesocestoides corti]	4.69258	-0.870705	0.771729	-1.12825	0.259213	0.999869	2.51529	4.97729	3.06899	2.48365	4.90252	3.91548	9.01331	6.6641
366	MCOS_0000506501-mRNA-1			emb|VDD79062.1|	unnamed protein product [Mesocestoides corti]	4.38025	-0.968908	0.855799	-1.13217	0.257564	0.999869	3.77293	4.26625	3.06899	0.827882	5.88302	8.61405	3.27757	5.33128
367	MCOS_0000509401-mRNA-1			ref|XP_024355252.1|	GTP-binding protein GEM [Echinococcus granulosus]	14.2745	0.60881	0.94421	0.644783	0.519068	0.999869	41.5023	8.5325	15.3449	4.13941	12.7465	22.7098	6.55514	2.66564
368	MCOS_0000511701-mRNA-1			emb|CDS19537.1|	Na channel amiloride sensitive [Echinococcus granulosus]	24.3759	-0.17931	0.702855	-0.255116	0.798634	0.999869	3.77293	36.9742	23.0174	27.3201	29.4151	14.8788	40.9696	18.6595
369	MCOS_0000514201-mRNA-1	K03950	NDUFA6; NADH dehydrogenase (ubiquinone) 1 alpha subcomplex subunit 6	ref|XP_024354267.1|	NADH dehydrogenase [ubiquinone] 1 alpha subcomplex subunit [Echinococcus granulosus]	207.52	0.423276	0.381338	1.10998	0.26701	0.999869	386.097	153.585	274.674	137.428	191.198	149.571	155.685	211.918
370	MCOS_0000515201-mRNA-1	K18183	COX19; cytochrome c oxidase assembly protein subunit 19	ref|XP_024354259.1|	Cytochrome c oxidase assembly protein [Echinococcus granulosus]	179.561	0.5299	0.441849	1.19928	0.230419	0.999869	367.232	108.078	227.105	146.535	147.075	133.909	99.9659	206.587
371	MCOS_0000517401-mRNA-1	K22072	ISCA2; iron-sulfur cluster assembly 2	emb|CDS19927.1|	iron sulfur cluster assembly 2 [Echinococcus granulosus]	170.41	0.782938	0.418477	1.87092	0.0613561	0.999869	382.324	128.698	225.571	126.666	142.173	146.439	100.785	110.624
372	MCOS_0000518201-mRNA-1	K04892	KCND2, KV4.2; potassium voltage-gated channel Shal-related subfamily D member 2	emb|CDS19968.1|	potassium voltage gated channel protein [Echinococcus granulosus]	28.4813	-0.0507919	0.314487	-0.161507	0.871694	0.999869	31.4411	27.0196	26.0864	28.148	27.4541	35.2393	31.1369	21.3251
373	MCOS_0000518501-mRNA-1			emb|VDD79183.1|	unnamed protein product [Mesocestoides corti]	5.11489	1.44494	0.909453	1.5888	0.112104	0.999869	7.54587	4.26625	15.3449	3.31153	1.96101	4.69857	2.45818	1.33282
374	MCOS_0000522901-mRNA-1	K06497	CD63, MLA1, TSPAN30; CD63 antigen	ref|XP_024355367.1|	integral membrane protein [Echinococcus granulosus]	1535.37	-0.00112325	0.178019	-0.0063097	0.994966	0.999869	1472.7	1301.92	1839.86	1525.79	1867.86	1378.25	1269.24	1627.37
375	MCOS_0000523301-mRNA-1			gb|TSL61133.1|	Peptidase inhibitor 16 [Bagarius yarrelli]	9288.05	0.802826	0.548648	1.46328	0.143391	0.999869	22147.1	3856.69	13475.9	7752.29	5900.67	9603.88	8550.36	3017.5
376	MCOS_0000524501-mRNA-1			emb|VDD79243.1|	unnamed protein product [Mesocestoides corti]	18.1664	-0.584918	0.411187	-1.42251	0.154879	0.999869	13.8341	12.0877	12.2759	19.8692	26.4736	23.4929	21.3042	15.9938
377	MCOS_0000525601-mRNA-1			emb|CDI98410.1|	HMG transcription factor SoxB1 [Echinococcus multilocularis]	4.82496	0.401616	3.21704	0.12484	0.90065	0.999869	6.28822	15.6429	0	0	16.6686	0	0	0
378	MCOS_0000525901-mRNA-1	K02260	COX17; cytochrome c oxidase assembly protein subunit 17	ref|XP_024349865.1|	Cytochrome c oxidase copper chaperone [Echinococcus granulosus]	33.7481	0.566277	0.653557	0.866454	0.386241	0.999869	79.2316	21.3312	44.5003	16.5576	19.6101	41.5041	13.9297	33.3205
379	MCOS_0000527901-mRNA-1			emb|CDS41897.1|	Phospholipase carboxylesterase [Echinococcus multilocularis]	6.31135	0.00829328	1.96418	0.00422225	0.996631	0.999869	0	10.6656	12.2759	2.48365	3.92201	21.1436	0	0
380	MCOS_0000528201-mRNA-1	K03245	EIF3J; translation initiation factor 3 subunit J	ref|XP_024354206.1|	Eukaryotic translation initiation factor 3 subunit J [Echinococcus granulosus]	653.211	0.198667	0.220151	0.902413	0.366837	0.999869	987.251	553.19	696.66	557.165	590.263	577.141	630.932	633.089
381	MCOS_0000529101-mRNA-1			emb|CDS15727.1|	deformed [Echinococcus granulosus]	16.9626	-0.311534	0.815292	-0.382113	0.702378	0.999869	2.51529	25.5975	12.2759	19.8692	19.6101	10.9633	36.8727	7.99691
382	MCOS_0000531601-mRNA-1			emb|VDD79314.1|	unnamed protein product [Mesocestoides corti]	184.245	0.734062	0.688816	1.06569	0.286565	0.999869	360.944	86.747	377.485	95.2065	114.719	79.8757	63.0932	295.886
383	MCOS_0000532401-mRNA-1			emb|CDS37582.1|	expressed conserved protein [Echinococcus multilocularis]	397.307	0.290115	0.124435	2.33146	0.0197291	0.999869	469.101	389.651	445.003	444.573	357.884	362.573	313.827	395.847
384	MCOS_0000534201-mRNA-1			emb|CDS16363.1|	protocadherin 9 [Echinococcus granulosus]	89.232	-0.734567	0.3446	-2.13165	0.0330357	0.999869	49.0481	84.6139	62.9142	71.1979	100.992	151.137	128.645	65.3081
385	MCOS_0000534601-mRNA-1	K03030	PSMD14, RPN11, POH1; 26S proteasome regulatory subunit N11	emb|CDS26907.1|	26S proteasome regulatory subunit N11 [Hymenolepis microstoma]	551.24	0.427626	0.322557	1.32574	0.184926	0.999869	1001.08	472.131	583.107	473.549	366.708	557.564	372.004	583.775
386	MCOS_0000537901-mRNA-1	K02153	ATPeV0E, ATP6H; V-type H+-transporting ATPase subunit e	emb|CDS43784.1|	V type proton ATPase subunit e 1 [Echinococcus multilocularis]	83.5016	0.272547	0.26531	1.02728	0.304289	0.999869	109.415	66.8379	104.346	85.2719	68.6352	66.5631	69.6483	97.2958
387	MCOS_0000542701-mRNA-1			emb|CDI97510.1|	expressed conserved protein [Echinococcus multilocularis]	36.4954	0.734222	0.772693	0.950212	0.342005	0.999869	96.8386	12.0877	50.6383	23.1807	29.4151	42.2872	8.19392	29.322
388	MCOS_0000542801-mRNA-1			emb|VDD79426.1|	unnamed protein product [Mesocestoides corti]	5.66597	-1.24494	0.906901	-1.37274	0.169833	0.999869	5.03058	4.26625	1.53449	2.48365	12.7465	10.9633	1.63878	6.6641
389	MCOS_0000545801-mRNA-1	K14560	IMP3; U3 small nucleolar ribonucleoprotein protein IMP3	emb|CDS19957.1|	U3 small nucleolar ribonucleoprotein [Echinococcus granulosus]	261.197	0.331774	0.289411	1.14638	0.251639	0.999869	427.599	228.244	303.83	205.315	209.828	199.689	224.513	290.555
390	MCOS_0000549401-mRNA-1			emb|VDD79492.1|	unnamed protein product [Mesocestoides corti]	15.5163	-0.141565	0.573816	-0.246709	0.805134	0.999869	21.38	11.3767	21.4829	5.79518	18.6296	20.3605	13.1103	11.9954
391	MCOS_0000550301-mRNA-1			ref|XP_024350477.1|	tensin-related protein [Echinococcus granulosus]	8.25243	-0.184588	1.15203	-0.160229	0.872701	0.999869	0	14.9319	1.53449	14.074	3.92201	10.9633	13.9297	6.6641
392	MCOS_0000551101-mRNA-1	K07375	TUBB; tubulin beta	ref|XP_024350470.1|	Tubulin beta chain [Echinococcus granulosus]	5.61137	1.3536	0.788002	1.71777	0.0858392	0.999869	10.0612	3.55521	12.2759	6.62306	4.90252	2.34929	2.45818	2.66564
393	MCOS_0000556601-mRNA-1			emb|CDS42486.1|	Coiled-coil containing protein (DUF2052) [Echinococcus multilocularis]	443.151	0.0314107	0.185764	0.169089	0.865726	0.999869	516.892	422.359	489.503	364.268	414.753	483.953	352.339	501.14
394	MCOS_0000561601-mRNA-1	K22070	FDX1, ADX; ferredoxin-1, mitochondrial	emb|CDI96703.1|	Adrenodoxin mitochondrial [Echinococcus multilocularis]	22.0342	-0.0840634	0.530758	-0.158384	0.874154	0.999869	36.4717	16.354	10.7415	22.3528	21.5711	34.4562	19.6654	14.661
395	MCOS_0000566101-mRNA-1	K09070	TCF15, PARAXIS; transcription factor 15	ref|XP_024351765.1|	Transcription factor [Echinococcus granulosus]	54.3538	-0.23697	0.415442	-0.570405	0.568403	0.999869	54.0787	63.2827	36.8278	43.8778	58.8302	39.1548	40.1502	98.6286
396	MCOS_0000568701-mRNA-1	K14945	QKI; protein quaking	ref|XP_024351141.1|	Protein quaking [Echinococcus granulosus]	9.80916	-0.324031	1.1399	-0.284263	0.776209	0.999869	0	18.4871	6.13797	9.93459	9.80503	2.34929	23.7624	7.99691
397	MCOS_0000571201-mRNA-1			emb|CDS18729.1|	chronic lymphocytic leukemia deletion region [Echinococcus granulosus]	157.116	0.559525	0.381727	1.46577	0.14271	0.999869	274.166	125.143	214.829	134.945	114.719	140.174	77.0229	175.932
398	MCOS_0000575401-mRNA-1			emb|CDI97010.1|	peptidyl prolyl cis trans isomerase FKBP5 [Echinococcus multilocularis]	440.069	-0.157862	0.137474	-1.14831	0.250841	0.999869	397.416	382.54	446.538	438.778	536.335	479.254	399.863	439.83
399	MCOS_0000576601-mRNA-1			emb|CDS35859.1|	expressed conserved protein [Echinococcus multilocularis]	1005.6	0.810653	0.525069	1.5439	0.122613	0.999869	2256.21	469.287	1758.53	639.953	698.118	619.428	506.384	1096.91
400	MCOS_0000578501-mRNA-1			emb|CDS42700.1|	TM2 [Echinococcus multilocularis]	455.598	0.340376	0.376993	0.90287	0.366595	0.999869	850.168	328.501	520.193	337.776	372.591	334.382	329.396	571.779
401	MCOS_0000580301-mRNA-1			emb|VDD79801.1|	unnamed protein product [Mesocestoides corti]	4.55701	0.377483	0.720292	0.52407	0.60023	0.999869	7.54587	4.97729	3.06899	4.96729	3.92201	4.69857	3.27757	3.99846
402	MCOS_0000582201-mRNA-1			emb|CUT98709.1|	neurexin [Echinococcus multilocularis]	21.6657	-0.352773	0.92468	-0.381508	0.702826	0.999869	36.4717	23.4644	6.13797	9.93459	16.6686	46.2026	2.45818	31.9877
403	MCOS_0000590301-mRNA-1			ref|XP_024354040.1|	Sperm flagellar protein [Echinococcus granulosus]	15.1943	1.16572	0.822885	1.41662	0.156594	0.999869	41.5023	16.354	18.4139	7.45094	2.94151	7.83095	5.73575	21.3251
404	MCOS_0000592701-mRNA-1			ref|XP_024356316.1|	Ribose-phosphate pyrophosphokinase [Echinococcus granulosus]	18.0592	1.43203	2.25378	0.63539	0.525174	0.999869	90.5504	0	9.20696	5.79518	0	37.5886	0	1.33282
405	MCOS_0000597201-mRNA-1			emb|CDS32247.1|	expressed protein [Hymenolepis microstoma]	10.9501	-0.17039	0.572658	-0.297543	0.766052	0.999869	13.8341	7.82146	10.7415	9.10671	9.80503	17.2281	5.73575	13.3282
406	MCOS_0000599101-mRNA-1			ref|XP_024355998.1|	Selenoprotein W [Echinococcus granulosus]	103.091	0.469157	0.62802	0.747042	0.455038	0.999869	245.241	42.6625	119.69	71.1979	68.6352	66.5631	50.8023	159.938
407	MCOS_0000599901-mRNA-1			emb|VDD79997.1|	unnamed protein product [Mesocestoides corti]	22.8175	-0.104992	0.423934	-0.24766	0.804397	0.999869	13.8341	31.9969	15.3449	25.6644	19.6101	25.0591	27.0399	23.9907
408	MCOS_0000604801-mRNA-1			emb|CDS42458.1|	zinc finger SWIM domain containing protein [Echinococcus multilocularis]	9.66297	0.035389	0.720599	0.0491105	0.960831	0.999869	18.8647	7.82146	9.20696	3.31153	6.86352	7.04786	8.19392	15.9938
409	MCOS_0000606401-mRNA-1	K07375	TUBB; tubulin beta	emb|CDS18390.1|	Tubulin beta 2C chain [Echinococcus granulosus]	976.149	-0.151755	0.15199	-0.998455	0.318059	0.999869	708.054	967.727	1005.09	1018.3	1086.4	1001.58	1093.07	928.975
410	MCOS_0000609101-mRNA-1	K05283	PIGW; glucosaminylphosphatidylinositol acyltransferase [EC:2.3.-.-]	emb|CDS18212.1|	GPI anchored wall transfer protein 1 [Echinococcus granulosus]	42.476	0.412469	0.898665	0.45898	0.646249	0.999869	60.3669	2.84417	87.4661	43.8778	50.9862	57.166	13.1103	23.9907
411	MCOS_0000610201-mRNA-1	K12827	SF3A3, SAP61, PRP9; splicing factor 3A subunit 3	ref|XP_024349559.1|	Splicing factor 3A subunit 3 [Echinococcus granulosus]	578.159	0.00475614	0.195938	0.0242738	0.980634	0.999869	700.508	512.661	580.038	524.05	569.672	671.896	429.362	637.087
412	MCOS_0000613901-mRNA-1			gb|KAA3678784.1|	uncharacterized protein DEA37_0013584 [Paragonimus westermani]	82.3029	0.841529	0.571904	1.47145	0.141169	0.999869	206.254	46.9287	118.156	51.3287	54.9082	44.6364	44.2472	91.9645
413	MCOS_0000614901-mRNA-1			emb|VDD80147.1|	unnamed protein product [Mesocestoides corti]	150.646	0.181059	0.337781	0.536024	0.591942	0.999869	252.787	125.143	142.708	120.043	130.407	158.185	99.9659	175.932
414	MCOS_0000615901-mRNA-1	K14411	MSI; RNA-binding protein Musashi	emb|CDS20758.1|	RNA recognition motif RNP 1 [Echinococcus granulosus]	78.1781	-0.339677	0.626043	-0.542578	0.587421	0.999869	22.6376	99.5458	41.4313	111.764	85.3038	52.4674	158.962	53.3128
415	MCOS_0000616901-mRNA-1	K13421	UMPS; uridine monophosphate synthetase [EC:2.4.2.10 4.1.1.23]	emb|CDS24516.1|	uridine 5' monophosphate synthase [Echinococcus granulosus]	116.42	0.037912	0.401497	0.0944265	0.92477	0.999869	46.5328	124.432	171.863	129.15	119.621	94.7545	134.38	110.624
416	MCOS_0000617801-mRNA-1	K20301	TRAPPC2, TRS20; trafficking protein particle complex subunit 2	ref|XP_024346503.1|	Trafficking protein particle complex subunit 2-like protein [Echinococcus granulosus]	128.032	0.119333	0.269012	0.443598	0.657334	0.999869	186.131	107.367	131.966	108.453	121.582	128.428	95.0495	145.277
417	MCOS_0000619001-mRNA-1			emb|CDS16339.1|	expressed conserved protein [Echinococcus granulosus]	106.047	0.781401	0.617476	1.26548	0.205701	0.999869	282.97	51.195	156.518	46.3614	78.4403	97.1038	59.8156	75.9707
418	MCOS_0000619101-mRNA-1	K21775	LIN52; protein lin-52	emb|CDS33420.1|	lin 52 [Hymenolepis microstoma]	566.506	0.371619	0.428873	0.866501	0.386216	0.999869	1100.44	354.099	730.419	371.719	498.096	357.092	413.793	706.394
419	MCOS_0000629601-mRNA-1			emb|CDS18147.1|	expressed conserved protein [Echinococcus granulosus]	31.3144	0.239577	0.494086	0.48489	0.627755	0.999869	51.5634	20.6202	46.0348	18.2134	31.3761	30.5407	18.846	33.3205
420	MCOS_0000630401-mRNA-1	K12613	DCP2; mRNA-decapping enzyme subunit 2 [EC:3.6.1.62]	emb|CUT98863.1|	mRNA decapping enzyme 2 [Echinococcus multilocularis]	13.213	-0.374001	2.43601	-0.15353	0.87798	0.999869	0	27.7306	0	18.2134	19.6101	0	40.1502	0
421	MCOS_0000635101-mRNA-1			emb|VDD80349.1|	unnamed protein product [Mesocestoides corti]	917.683	0.0951489	0.331638	0.286906	0.774184	0.999869	1414.85	747.305	661.367	968.622	1176.6	1069.71	600.615	702.396
422	MCOS_0000636301-mRNA-1	K11153	RDH12; retinol dehydrogenase 12 [EC:1.1.1.300]	emb|CDI97045.1|	retinol dehydrogenase 11 [Echinococcus multilocularis]	284.889	0.290171	0.222024	1.30694	0.191234	0.999869	425.084	243.176	313.037	274.029	230.418	286.613	233.527	273.228
423	MCOS_0000648501-mRNA-1	K14769	UTP11; U3 small nucleolar RNA-associated protein 11	emb|CDS43510.1|	Proto oncolocus tag tyrosine protein kinase FYN [Echinococcus multilocularis]	133.252	0.348737	0.378415	0.921573	0.356752	0.999869	208.769	106.656	174.932	106.797	119.621	70.4786	108.16	170.601
424	MCOS_0000649501-mRNA-1			emb|CDI98059.1|	protein pangolin J [Echinococcus multilocularis]	4.49527	0.430684	1.04001	0.414117	0.678789	0.999869	0	9.24354	4.60348	6.62306	3.92201	2.34929	6.55514	2.66564
425	MCOS_0000650701-mRNA-1	K12158	NEDD8; ubiquitin-like protein Nedd8	ref|XP_028391761.1|	NEDD8 [Dendronephthya gigantea]	699.314	0.671558	0.47955	1.40039	0.161396	0.999869	1416.11	418.803	1150.87	451.196	513.784	383.717	409.696	850.339
426	MCOS_0000656901-mRNA-1	K09579	PIN4; peptidyl-prolyl cis-trans isomerase NIMA-interacting 4 [EC:5.2.1.8]	ref|XP_024352236.1|	Peptidyl-prolyl cis-trans isomerase NIMA-interacting 4 [Echinococcus granulosus]	631.221	0.720062	0.533808	1.34891	0.177364	0.999869	1424.91	314.991	1014.3	388.277	435.343	457.328	280.232	734.383
427	MCOS_0000665701-mRNA-1	K10573	UBE2A, UBC2, RAD6A; ubiquitin-conjugating enzyme E2 A [EC:2.3.2.23]	emb|CDS35005.1|	ubiquitin conjugating enzyme rad6 [Hymenolepis microstoma]	791.296	0.125489	0.177404	0.707365	0.479339	0.999869	1050.13	708.197	840.902	704.528	772.637	718.099	673.54	862.334
428	MCOS_0000674001-mRNA-1			emb|VDD80738.1|	unnamed protein product [Mesocestoides corti]	3.69689	-0.0776713	1.00512	-0.0772757	0.938404	0.999869	6.28822	4.97729	1.53449	1.65576	5.88302	6.26476	1.63878	1.33282
429	MCOS_0000674701-mRNA-1			emb|CDS15471.1|	39S ribosomal protein L30 mitochondrial [Echinococcus granulosus]	125.651	0.10233	0.201638	0.507492	0.61181	0.999869	160.978	105.945	141.173	114.248	128.446	119.031	111.437	123.952
430	MCOS_0000675501-mRNA-1	K11247	SH3GL; endophilin-A	ref|XP_024355726.1|	Endophilin-A3 [Echinococcus granulosus]	51.2342	-0.105541	0.329914	-0.319905	0.749041	0.999869	59.1093	58.3054	32.2244	46.3614	60.7912	50.9012	36.8727	65.3081
431	MCOS_0000676301-mRNA-1			emb|CDS16271.1|	nAChR subunit [Echinococcus granulosus]	3.92038	-5.36847	3.39295	-1.58224	0.113594	0.999869	0	0	0	0	23.5321	7.83095	0	0
432	MCOS_0000680001-mRNA-1			emb|CDS22258.1|	adam [Echinococcus granulosus]	9.5587	-1.10786	1.59489	-0.69463	0.487287	0.999869	0	2.13312	4.60348	17.3855	13.727	0	31.9563	6.6641
433	MCOS_0000681201-mRNA-1			emb|VDD80810.1|	unnamed protein product [Mesocestoides corti]	9.49327	1.89334	1.72575	1.09711	0.272591	0.999869	44.0176	2.84417	10.7415	2.48365	0.980503	14.8788	0	0
434	MCOS_0000684101-mRNA-1			emb|CDS35766.1|	WD repeat containing protein 6 [Echinococcus multilocularis]	80.5214	0.301584	0.432693	0.696992	0.485808	0.999869	164.751	50.4839	78.2592	62.9191	87.2648	68.9124	62.2738	69.3066
435	MCOS_0000686501-mRNA-1	K21848	ARV1; lipid intermediate transporter	emb|CDS40372.2|	protein ARV1 [Echinococcus multilocularis]	133.338	0.517052	0.471388	1.09687	0.272698	0.999869	251.529	86.036	181.07	109.28	89.2258	105.718	63.9126	179.931
436	MCOS_0000689301-mRNA-1			emb|CUT99644.1|	zinc finger protein [Echinococcus multilocularis]	39.9666	-0.0675656	0.545922	-0.123764	0.901502	0.999869	21.38	61.1496	23.0174	49.6729	48.0447	20.3605	61.4544	34.6533
437	MCOS_0000689801-mRNA-1			ref|XP_024351929.1|	Lateral signaling target protein [Echinococcus granulosus]	12.4882	-0.10567	0.781068	-0.135289	0.892383	0.999869	20.1223	14.9319	3.06899	9.93459	8.82453	26.6252	5.73575	10.6626
438	MCOS_0000691301-mRNA-1	K09366	POU4F, BRN3; POU domain transcription factor, class 4	emb|CDS35836.1|	class IV POU transcription factor [Echinococcus multilocularis]	9.3764	-0.935189	2.38635	-0.391892	0.695138	0.999869	0	0	0	25.6644	19.6101	12.5295	17.2072	0
439	MCOS_0000698001-mRNA-1	K18177	COA4; cytochrome c oxidase assembly factor 4	ref|XP_024354544.1|	Coiled-coil-helix-coiled-coil-helix domain-containing protein 8 [Echinococcus granulosus]	94.6942	0.596713	0.475774	1.2542	0.209771	0.999869	164.751	52.6171	168.794	70.37	78.4403	57.166	61.4544	103.96
440	MCOS_0000700601-mRNA-1			emb|CDS35923.1|	MORN repeat containing protein 3 [Echinococcus multilocularis]	27.157	0.428484	0.421174	1.01736	0.308984	0.999869	41.5023	16.354	35.2933	32.2874	29.4151	21.9267	20.4848	19.9923
441	MCOS_0000700701-mRNA-1			ref|XP_024349313.1|	MORN repeat-containing protein 3 [Echinococcus granulosus]	10.2539	-0.209556	0.631678	-0.331745	0.740082	0.999869	8.80351	8.5325	12.2759	8.27882	5.88302	12.5295	5.73575	19.9923
442	MCOS_0000703001-mRNA-1	K23402	CBY1; protein chibby 1	ref|XP_024352229.1|	Protein chibby [Echinococcus granulosus]	62.2048	-0.0839175	0.282291	-0.297273	0.766258	0.999869	74.201	51.195	73.6557	43.8778	63.7327	66.5631	52.4411	71.9722
443	MCOS_0000705301-mRNA-1			emb|VDD81051.1|	unnamed protein product [Mesocestoides corti]	10.0745	-0.254996	0.800585	-0.318512	0.750096	0.999869	5.03058	7.11041	10.7415	14.074	11.766	6.26476	22.943	2.66564
444	MCOS_0000707201-mRNA-1			emb|CDI98146.1|	cleavage and polyadenylation [Echinococcus multilocularis]	532.774	0.247966	0.316078	0.78451	0.432741	0.999869	818.726	418.092	638.349	438.778	445.149	451.846	351.519	699.73
445	MCOS_0000709701-mRNA-1	K08657	TASP1; taspase, threonine aspartase, 1 [EC:3.4.25.-]	emb|CDS40701.1|	threonine aspartase 1 [Echinococcus multilocularis]	31.6864	-0.534949	2.04279	-0.261871	0.793421	0.999869	72.9434	0	30.6899	0	35.2981	53.2505	0	61.3097
446	MCOS_0000711701-mRNA-1	K15441	TAD2, ADAT2; tRNA-specific adenosine deaminase 2 [EC:3.5.4.-]	emb|CDS40307.1|	tRNA specific adenosine deaminase 2 [Echinococcus multilocularis]	120.893	0.387289	0.322415	1.20121	0.229669	0.999869	206.254	107.367	133.501	101.002	104.914	85.3574	90.1331	138.613
447	MCOS_0000711901-mRNA-1			emb|CDS40304.1|	Mitochondrial 28S ribosomal protein S32 S32mt [Echinococcus multilocularis]	352.338	0.377446	0.435429	0.866838	0.386031	0.999869	681.643	273.751	392.83	244.225	269.638	227.881	219.597	509.137
448	MCOS_0000720901-mRNA-1			emb|CDS15054.1|	proto oncogene serine:threonine protein kinase [Echinococcus granulosus]	761.656	0.073286	0.173493	0.422415	0.672722	0.999869	611.215	792.811	853.178	866.793	707.923	655.451	902.151	703.728
449	MCOS_0000725301-mRNA-1	K07342	SEC61G, SSS1, secE; protein transport protein SEC61 subunit gamma and related proteins	ref|XP_024352873.1|	Protein transport protein Sec61 subunit gamma [Echinococcus granulosus]	1005.76	0.581636	0.440656	1.31993	0.186858	0.999869	2024.81	642.781	1476.18	679.691	834.408	617.079	580.949	1190.21
450	MCOS_0000725701-mRNA-1			emb|CDS22666.1|	rho-associated protein kinase 1 [Echinococcus granulosus]	44.9277	-0.00954501	0.620831	-0.0153746	0.987733	0.999869	12.5764	73.9483	38.3623	53.8124	42.1616	29.7576	79.481	29.322
451	MCOS_0000727901-mRNA-1			ref|XP_024351338.1|	Chaperone protein dnaJ [Echinococcus granulosus]	748.278	0.0598312	0.212212	0.281941	0.777989	0.999869	950.779	577.366	865.454	663.134	780.481	714.966	595.698	838.343
452	MCOS_0000730601-mRNA-1			ref|XP_024348170.1|	EF-hand calcium-binding domain-containing protein [Echinococcus granulosus]	19.1692	0.51695	0.447699	1.15468	0.248221	0.999869	33.9564	16.354	24.5519	15.7298	14.7075	13.3126	14.7491	19.9923
453	MCOS_0000733701-mRNA-1	K23087	TFPI2; tissue factor pathway inhibitor 2	emb|CDS21077.1|	collagen alpha 1XXVIII chain [Echinococcus granulosus]	121.858	0.224503	0.362116	0.619976	0.535274	0.999869	217.572	77.5035	125.828	105.141	118.641	109.633	92.5913	127.951
454	MCOS_0000734001-mRNA-1			emb|CDS32272.1|	fgfr protein [Hymenolepis microstoma]	53.9	0.171193	0.712531	0.240261	0.810128	0.999869	10.0612	89.5912	42.9658	85.2719	50.0057	23.4929	88.4944	41.3174
455	MCOS_0000735901-mRNA-1	K02950	RP-S12, MRPS12, rpsL; small subunit ribosomal protein S12	emb|CDS19655.1|	mitochondrial ribosomal protein S12 [Echinococcus granulosus]	375.103	0.28761	0.345007	0.833634	0.404487	0.999869	573.486	264.507	494.107	317.907	325.527	351.61	213.861	459.823
456	MCOS_0000737101-mRNA-1			emb|CDS21968.1|	expressed conserved protein [Echinococcus granulosus]	298.988	0.0588957	0.150787	0.390587	0.696102	0.999869	313.153	320.68	326.847	259.127	318.664	264.686	262.206	326.541
457	MCOS_0000740601-mRNA-1	K03678	RRP45, EXOSC9; exosome complex component RRP45	emb|CUT99608.1|	exosome complex component RRP45 [Echinococcus multilocularis]	342.38	0.276011	0.361283	0.763973	0.444883	0.999869	597.381	228.244	409.71	265.75	307.878	353.176	213.042	363.86
458	MCOS_0000740801-mRNA-1	K07375	TUBB; tubulin beta	ref|NP_001187401.1|	tubulin beta-2 chain [Ictalurus punctatus]	11957.3	0.0344132	0.0810176	0.424762	0.67101	0.999869	12469.5	12020.9	12423.3	11489.4	12114.1	12892.1	10720.1	11528.9
459	MCOS_0000745901-mRNA-1			emb|CDS19315.1|	methyltransferase9 [Echinococcus granulosus]	37.2217	0.475285	0.538025	0.883388	0.377027	0.999869	69.1704	31.9969	33.7589	38.0826	26.4736	41.5041	11.4715	45.3158
460	MCOS_0000749901-mRNA-1	K00026	MDH2; malate dehydrogenase [EC:1.1.1.37]	dbj|BAJ07362.1|	malate dehydrogenase, partial [Hydatigera taeniaeformis]	139.009	-0.0101906	0.214555	-0.0474963	0.962118	0.999869	101.869	147.186	168.794	136.601	150.998	119.814	154.865	131.949
461	MCOS_0000754701-mRNA-1			emb|CDI96914.1|	histidine kinase [Echinococcus multilocularis]	4.3498	-0.427894	1.09075	-0.392294	0.694841	0.999869	0	7.11041	1.53449	5.79518	8.82453	3.13238	5.73575	2.66564
462	MCOS_0000759701-mRNA-1			emb|VDD81595.1|	unnamed protein product [Mesocestoides corti]	140.516	-0.254823	0.510395	-0.499267	0.617591	0.999869	132.053	159.984	70.5867	149.019	82.3623	245.892	69.6483	214.584
463	MCOS_0000760001-mRNA-1	K18179	COA6; cytochrome c oxidase assembly factor 6	ref|XP_024349662.1|	Developmentally-regulated GTP-binding protein [Echinococcus granulosus]	222.594	0.517779	0.513127	1.00907	0.312943	0.999869	481.678	130.121	314.571	122.527	184.335	178.546	113.076	255.901
464	MCOS_0000761801-mRNA-1			emb|CDS37857.1|	lysine specific demethylase 8 [Echinococcus multilocularis]	11.2647	-0.116883	0.676095	-0.172879	0.862746	0.999869	2.51529	10.6656	21.4829	9.10671	12.7465	13.3126	12.2909	7.99691
465	MCOS_0000763501-mRNA-1	K02151	ATPeV1F, ATP6S14; V-type H+-transporting ATPase subunit F	ref|XP_024350847.1|	V-type proton ATPase subunit F [Echinococcus granulosus]	1913.47	0.660592	0.499484	1.32255	0.185986	0.999869	3742.75	1107.09	3316.04	1210.36	1299.17	1013.33	1069.31	2549.68
466	MCOS_0000765101-mRNA-1	K10845	TTDA, GTF2H5, TFB5; TFIIH basal transcription factor complex TTD-A subunit	ref|XP_024347416.1|	General transcription factor IIH subunit 5 [Echinococcus granulosus]	92.8989	0.515982	0.518578	0.994994	0.319739	0.999869	201.223	74.6593	113.553	48.0172	75.4988	68.9124	46.7054	114.622
467	MCOS_0000769301-mRNA-1	K14965	DPY30; protein dpy-30	emb|CDS30677.1|	protein dpy 30 [Hymenolepis microstoma]	342.543	0.729611	0.675618	1.07992	0.280179	0.999869	706.796	158.562	696.66	147.363	212.769	151.921	138.477	527.796
468	MCOS_0000770301-mRNA-1	K04911	KCNH8, KV12.1; potassium voltage-gated channel Eag-related subfamily H member 8	ref|XP_024355710.1|	Potassium voltage-gated channel subfamily H member 2 [Echinococcus granulosus]	10.8608	-0.717553	1.104	-0.64996	0.515718	0.999869	0	6.39937	10.7415	15.7298	8.82453	6.26476	33.5951	5.33128
469	MCOS_0000770901-mRNA-1			emb|CDS22449.1|	expressed conserved protein [Echinococcus granulosus]	45.9076	-0.0566432	0.811049	-0.0698394	0.944322	0.999869	42.7599	36.2631	50.6383	50.5008	50.9862	3.13238	98.3271	34.6533
470	MCOS_0000773701-mRNA-1			emb|VDD81735.1|	unnamed protein product [Mesocestoides corti]	4.58522	0.826292	1.16373	0.710038	0.477681	0.999869	1.25764	11.3767	1.53449	9.10671	0.980503	1.56619	8.19392	2.66564
471	MCOS_0000775101-mRNA-1	K04501	SMAD4; mothers against decapentaplegic homolog 4	gb|AEX15650.1|	smad D [Echinococcus granulosus]	43.135	-0.0429245	0.324287	-0.132366	0.894695	0.999869	32.6988	53.3281	35.2933	48.0172	53.9277	48.5519	42.6084	30.6548
472	MCOS_0000777601-mRNA-1			emb|CDI97525.1|	Six1:2 [Echinococcus multilocularis]	16.7707	0.0876967	0.581252	0.150876	0.880074	0.999869	33.9564	17.065	9.20696	9.10671	13.727	20.3605	14.7491	15.9938
473	MCOS_0000778201-mRNA-1	K12846	SNRNP27; U4/U6.U5 tri-snRNP-associated protein 3	ref|XP_024352105.1|	U4/U6.U5 small nuclear ribonucleoprotein [Echinococcus granulosus]	151.216	0.182612	0.264245	0.691071	0.489521	0.999869	192.42	130.121	159.587	160.609	184.335	107.284	111.437	163.937
474	MCOS_0000785001-mRNA-1			emb|VDD81848.1|	unnamed protein product [Mesocestoides corti]	28.9528	-0.209967	0.471931	-0.444912	0.656384	0.999869	33.9564	20.6202	26.0864	26.4922	20.5906	36.0224	17.2072	50.6471
475	MCOS_0000786701-mRNA-1	K00851	E2.7.1.12, gntK, idnK; gluconokinase [EC:2.7.1.12]	emb|CDS33649.1|	carbohydrate kinase thermoresistant glucokinase [Hymenolepis microstoma]	220.216	0.17961	0.305467	0.587984	0.556543	0.999869	323.215	173.494	265.467	173.855	196.101	178.546	167.156	283.89
476	MCOS_0000786901-mRNA-1	K17662	CBP3, UQCC; cytochrome b pre-mRNA-processing protein 3	emb|CDS39729.1|	ubiquinol cytochrome c reductase complex [Echinococcus multilocularis]	20.4726	0.81509	0.54122	1.50602	0.132061	0.999869	31.4411	16.354	44.5003	13.2461	14.7075	15.6619	17.2072	10.6626
477	MCOS_0000789401-mRNA-1			emb|CDS33216.1|	expressed conserved protein [Hymenolepis microstoma]	519.105	0.0767382	0.316597	0.242384	0.808482	0.999869	813.696	381.118	576.969	360.957	612.815	454.195	393.308	559.784
478	MCOS_0000790401-mRNA-1			ref|XP_024351996.1|	Asparagine synthetase domain-containing protein [Echinococcus granulosus]	4.26024	0.208552	0.985593	0.2116	0.832419	0.999869	6.28822	4.97729	4.60348	2.48365	0	5.48167	4.91635	5.33128
479	MCOS_0000792601-mRNA-1			emb|VDD81924.1|	unnamed protein product [Mesocestoides corti]	947.79	-0.696041	0.493825	-1.40949	0.158691	0.999869	739.495	329.212	756.505	1069.62	790.286	1927.2	1467.53	502.473
480	MCOS_0000795701-mRNA-1	K03434	PIGL; N-acetylglucosaminylphosphatidylinositol deacetylase [EC:3.5.1.89]	ref|XP_024350295.1|	N-acetylglucosaminyl-phosphatidylinositol de-N-acetylase [Echinococcus granulosus]	106.798	0.37539	0.347098	1.08151	0.27947	0.999869	188.647	86.747	125.828	81.9604	109.816	75.1772	83.578	102.627
481	MCOS_0000797001-mRNA-1			ref|XP_024353208.1|	Neurogenic locus Notch protein [Echinococcus granulosus]	34.7218	-0.660072	0.589765	-1.11921	0.26305	0.999869	6.28822	30.5748	44.5003	26.4922	24.5126	54.8167	42.6084	47.9815
482	MCOS_0000798001-mRNA-1			emb|CDS31802.1|	monocarboxylate transporter [Hymenolepis microstoma]	54.6026	-0.433226	0.293429	-1.47642	0.13983	0.999869	55.3364	33.4189	50.6383	47.1893	75.4988	47.7688	58.9962	67.9738
483	MCOS_0000798801-mRNA-1			emb|CUT98822.1|	oxalate:formate antiporter [Echinococcus multilocularis]	5.77589	0.78514	0.77808	1.00907	0.312939	0.999869	7.54587	7.11041	10.7415	4.13941	5.88302	1.56619	6.55514	2.66564
484	MCOS_0000799401-mRNA-1			emb|CUT98815.1|	expressed conserved protein [Echinococcus multilocularis]	9.16015	0.244302	0.763165	0.320117	0.74888	0.999869	17.607	4.26625	6.13797	11.5904	3.92201	10.1802	4.91635	14.661
485	MCOS_0000799601-mRNA-1	K14768	UTP7, WDR46; U3 small nucleolar RNA-associated protein 7	emb|VDD81994.1|	unnamed protein product [Mesocestoides corti]	8.09502	-0.177233	0.752759	-0.235444	0.813864	0.999869	3.77293	10.6656	7.67247	8.27882	6.86352	5.48167	18.0266	3.99846
486	MCOS_0000814001-mRNA-1	K23964	CCNQ, FAM58A; cyclin-Q	emb|CDS24385.1|	cyclin protein FAM58A [Echinococcus granulosus]	413.431	0.107225	0.13403	0.800008	0.423706	0.999869	379.809	438.001	451.141	443.745	357.884	403.294	367.088	466.487
487	MCOS_0000817401-mRNA-1			emb|VDD82172.1|	unnamed protein product, partial [Mesocestoides corti]	660.167	0.22522	0.164468	1.36939	0.170879	0.999869	858.971	627.85	692.056	667.273	542.218	541.902	626.016	725.054
488	MCOS_0000818601-mRNA-1	K02180	BUB3; cell cycle arrest protein BUB3	emb|CDS20345.1|	mitotic checkpoint protein bub3 [Echinococcus granulosus]	306.958	0.105903	0.200488	0.528226	0.597342	0.999869	318.184	295.793	371.347	288.103	361.806	218.484	290.065	311.88
489	MCOS_0000826701-mRNA-1			emb|VDD82265.1|	unnamed protein product [Mesocestoides corti]	344.293	0.0725789	0.376623	0.19271	0.847186	0.999869	511.861	219.712	408.175	272.373	232.379	294.444	287.607	527.796
490	MCOS_0000826801-mRNA-1			emb|VDD82266.1|	unnamed protein product [Mesocestoides corti]	9.15581	0.066779	0.864951	0.0772056	0.93846	0.999869	12.5764	7.82146	7.67247	9.10671	0.980503	10.1802	4.91635	19.9923
491	MCOS_0000827101-mRNA-1			emb|VDD82269.1|	unnamed protein product [Mesocestoides corti]	610.857	0.473764	0.323028	1.46664	0.142475	0.999869	1066.48	495.596	748.833	530.673	434.363	586.538	364.63	659.745
492	MCOS_0000832101-mRNA-1			emb|VDD82319.1|	unnamed protein product [Mesocestoides corti]	89.7221	0.155367	0.733838	0.211719	0.832327	0.999869	158.463	95.2795	69.0522	55.4681	100.011	142.523	9.01331	87.9661
493	MCOS_0000833501-mRNA-1	K10380	ANK; ankyrin	emb|CDS18592.1|	Ankyrin [Echinococcus granulosus]	3.31885	-1.35117	1.34195	-1.00687	0.313997	0.999869	0	2.13312	0	4.96729	7.84403	1.56619	7.37453	2.66564
494	MCOS_0000835901-mRNA-1	K00025	MDH1; malate dehydrogenase [EC:1.1.1.37]	ref|XP_024349006.1|	Malate dehydrogenase, cytoplasmic [Echinococcus granulosus]	25.8133	0.637999	0.435205	1.46597	0.142655	0.999869	40.2446	16.354	35.2933	33.9432	22.5516	17.2281	15.5685	25.3236
495	MCOS_0000840001-mRNA-1			emb|VDD82398.1|	unnamed protein product [Mesocestoides corti]	10.4367	0.338983	0.659371	0.5141	0.607182	0.999869	11.3188	9.95458	16.8794	8.27882	7.84403	8.61405	3.27757	17.3266
496	MCOS_0000842501-mRNA-1			emb|VDD82423.1|	unnamed protein product [Mesocestoides corti]	309.826	0.789441	0.637011	1.23929	0.215238	0.999869	679.128	164.962	547.814	177.995	177.471	133.126	119.631	478.482
497	MCOS_0000846901-mRNA-1			emb|VDD82467.1|	unnamed protein product [Mesocestoides corti]	19.1443	-0.267533	1.03127	-0.25942	0.795311	0.999869	1.25764	35.5521	9.20696	23.1807	15.6881	7.83095	52.4411	7.99691
498	MCOS_0000847401-mRNA-1	K02980	RP-S29e, RPS29; small subunit ribosomal protein S29e	ref|XP_024347336.1|	40S ribosomal protein S29 [Echinococcus granulosus]	1464.23	0.720482	0.531079	1.35664	0.174897	0.999869	3618.24	790.678	2013.26	867.621	1043.26	887.247	723.523	1769.98
499	MCOS_0000849601-mRNA-1			emb|VDD82494.1|	unnamed protein product [Mesocestoides corti]	10.7569	-0.0184785	0.851011	-0.0217135	0.982676	0.999869	17.607	12.0877	9.20696	4.13941	1.96101	22.7098	9.01331	9.32973
500	MCOS_0000857301-mRNA-1			ref|XP_024347144.1|	SH3 and multiple ankyrin repeat domains-containing protein [Echinococcus granulosus]	76.2865	-0.14631	0.221708	-0.659922	0.509304	0.999869	69.1704	81.7698	75.1902	64.5748	80.4013	86.9236	90.9525	61.3097
501	MCOS_0000859101-mRNA-1			emb|CDS42211.1|	Cyclin dependent kinase 2 associated protein [Echinococcus multilocularis]	398.069	0.328075	0.344271	0.952957	0.340612	0.999869	685.416	339.878	454.21	293.07	301.015	294.444	300.717	515.801
502	MCOS_0000859401-mRNA-1	K12733	PPIL1; peptidyl-prolyl cis-trans isomerase-like 1 [EC:5.2.1.8]	ref|XP_024355637.1|	Peptidyl-prolyl cis-trans isomerase-like protein [Echinococcus granulosus]	679.385	0.282028	0.307211	0.918024	0.358606	0.999869	1063.97	552.479	807.143	558.821	644.191	509.012	453.124	846.34
503	MCOS_0000859901-mRNA-1	K24527	RBM18; RNA-binding protein 18	emb|CDS43548.1|	RNA binding protein 18 [Echinococcus multilocularis]	76.8162	0.0380326	0.460431	0.0826022	0.934168	0.999869	138.341	41.2404	75.1902	57.1239	64.7132	88.4898	50.8023	98.6286
504	MCOS_0000860201-mRNA-1	K11129	NHP2, NOLA2; H/ACA ribonucleoprotein complex subunit 2	ref|XP_024348786.1|	H/ACA ribonucleoprotein complex subunit 2-like protein [Echinococcus granulosus]	711.748	0.727331	0.480325	1.51425	0.129963	0.999869	1676.44	453.644	952.92	466.926	583.399	369.621	411.335	779.699
505	MCOS_0000866101-mRNA-1	K06106	CTTN, EMS1; cortactin	emb|CDS33158.1|	hematopoietic lineage cell specific protein [Hymenolepis microstoma]	3.88794	-2.45779	1.75314	-1.40193	0.160935	0.999869	0	2.84417	0	1.65576	12.7465	1.56619	12.2909	0
506	MCOS_0000868001-mRNA-1	K00777	QTRT1; queuine tRNA-ribosyltransferase catalytic subunit [EC:2.4.2.64]	emb|VDD82678.1|	unnamed protein product [Mesocestoides corti]	148.337	-0.0393961	0.28569	-0.137898	0.890321	0.999869	184.874	118.033	151.915	132.461	132.368	216.917	136.839	113.29
507	MCOS_0000869301-mRNA-1	K05730	VAV; guanine nucleotide exchange factor VAV	emb|CDS20350.1|	guanine nucleotide exchange factor VAV2 [Echinococcus granulosus]	45.3333	-0.029106	0.928212	-0.031357	0.974985	0.999869	5.03058	63.2827	30.6899	80.3046	47.0642	16.445	106.521	13.3282
508	MCOS_0000874801-mRNA-1			gb|ABN14883.1|	solute carrier family 16 protein, partial [Taenia asiatica]	17.5396	-0.0859469	0.716456	-0.119961	0.904514	0.999869	7.54587	14.9319	18.4139	27.3201	24.5126	14.0957	29.4981	3.99846
509	MCOS_0000878601-mRNA-1			ref|XP_024352158.1|	Basic fibroblast growth factor receptor [Echinococcus granulosus]	16.2729	0.388082	0.798522	0.486001	0.626967	0.999869	37.7293	6.39937	21.4829	8.27882	9.80503	14.0957	5.73575	26.6564
510	MCOS_0000880301-mRNA-1			gb|KAA3678006.1|	uncharacterized protein DEA37_0008956 [Paragonimus westermani]	53.0779	-0.197767	0.361395	-0.547231	0.58422	0.999869	30.1835	61.8606	46.0348	58.7796	55.8887	40.721	77.8423	53.3128
511	MCOS_0000883401-mRNA-1	K11833	USP2; ubiquitin carboxyl-terminal hydrolase 2 [EC:3.4.19.12]	emb|CDS24216.1|	ubiquitin specific protease 41 [Echinococcus granulosus]	17.7312	-0.295561	0.428328	-0.690034	0.490173	0.999869	18.8647	10.6656	13.8104	20.6971	15.6881	23.4929	21.3042	17.3266
512	MCOS_0000884001-mRNA-1	K00849	galK; galactokinase [EC:2.7.1.6]	ref|XP_024348736.1|	Galactokinase [Echinococcus granulosus]	46.3718	0.638267	0.76357	0.835899	0.403212	0.999869	105.642	26.3085	55.2418	38.9105	26.4736	67.3462	5.73575	45.3158
513	MCOS_0000886201-mRNA-1	K03937	NDUFS4; NADH dehydrogenase (ubiquinone) Fe-S protein 4	emb|CDS33031.1|	NADH dehydrogenase (ubiquinone) iron sulfur [Hymenolepis microstoma]	464.222	-0.0859968	0.223624	-0.38456	0.700564	0.999869	603.669	381.118	406.641	410.63	487.31	537.203	358.074	529.129
514	MCOS_0000888501-mRNA-1			emb|VDD82883.1|	unnamed protein product [Mesocestoides corti]	23.3111	0.0811329	0.410998	0.197404	0.843511	0.999869	18.8647	23.4644	35.2933	19.0413	21.5711	30.5407	16.3878	21.3251
515	MCOS_0000889101-mRNA-1			emb|CDI98109.1|	ATP dependent DNA helicase 2 subunit 2 [Echinococcus multilocularis]	110.978	-0.0361308	0.222503	-0.162383	0.871004	0.999869	121.991	120.166	93.6041	102.657	137.27	124.512	98.3271	89.2989
516	MCOS_0000889301-mRNA-1			emb|CDS21834.1|	ATP dependent DNA helicase 2 subunit 2 [Echinococcus granulosus]	6.28324	-1.13194	0.92909	-1.21833	0.223098	0.999869	0	2.13312	6.13797	7.45094	13.727	6.26476	6.55514	7.99691
517	MCOS_0000892301-mRNA-1			emb|CDS15592.1|	C2 calcium dependent membrane targeting [Echinococcus granulosus]	3.4417	2.18773	3.28642	0.665688	0.505611	0.999869	22.6376	0	0	0	0.980503	3.91548	0	0
518	MCOS_0000893001-mRNA-1			emb|VDD82928.1|	unnamed protein product [Mesocestoides corti]	12.775	0.13137	0.615535	0.213425	0.830996	0.999869	3.77293	17.065	16.8794	15.7298	11.766	10.9633	18.0266	7.99691
519	MCOS_0000894401-mRNA-1			emb|VDD82942.1|	unnamed protein product, partial [Mesocestoides corti]	24.7716	0.177639	0.526937	0.337116	0.736029	0.999869	49.0481	14.2208	26.0864	16.5576	29.4151	23.4929	18.0266	21.3251
520	MCOS_0000895601-mRNA-1			emb|CDS42283.1|	protein ACN9 mitochondrial [Echinococcus multilocularis]	255.254	0.169889	0.204715	0.82988	0.406607	0.999869	330.76	233.933	296.157	221.045	233.36	236.495	202.39	287.889
521	MCOS_0000896201-mRNA-1	K23490	CYB5; cytochrome b5	ref|XP_024352716.1|	Cytochrome b5 [Echinococcus granulosus]	245.484	0.564196	0.373492	1.5106	0.13089	0.999869	423.826	192.692	359.071	196.208	233.36	133.909	162.24	262.565
522	MCOS_0000899201-mRNA-1	K03019	RPC11, POLR3K; DNA-directed RNA polymerase III subunit RPC11	ref|XP_024350407.1|	DNA-directed RNA polymerase III subunit RPC10 [Echinococcus granulosus]	22.1449	0.553553	0.671915	0.823843	0.410029	0.999869	56.594	10.6656	26.0864	12.4182	25.4931	13.3126	13.9297	18.6595
523	MCOS_0000902801-mRNA-1	K17618	UBLCP1; ubiquitin-like domain-containing CTD phosphatase 1 [EC:3.1.3.16]	emb|CDS39877.1|	ubiquitin domain containing protein [Echinococcus multilocularis]	550.765	-0.160909	0.139223	-1.15576	0.247779	0.999869	482.935	484.93	604.59	509.148	506.92	604.55	550.632	662.411
524	MCOS_0000903201-mRNA-1			emb|VDD83030.1|	unnamed protein product [Mesocestoides corti]	516.676	0.344564	0.360214	0.956554	0.338793	0.999869	1014.92	384.673	547.814	365.924	415.733	512.144	388.392	503.806
525	MCOS_0000906201-mRNA-1	K07817	PTPRN; receptor-type tyrosine-protein phosphatase N [EC:3.1.3.48]	emb|CDS17792.1|	receptor type tyrosine protein phosphatase [Echinococcus granulosus]	194.796	-0.062371	0.283466	-0.22003	0.825848	0.999869	213.8	194.114	193.346	161.437	168.647	281.131	128.645	217.249
526	MCOS_0000906401-mRNA-1			emb|VDD83062.1|	unnamed protein product [Mesocestoides corti]	94.5016	0.576755	0.414088	1.39283	0.16367	0.999869	147.144	68.26	158.053	79.4767	93.1478	49.335	60.635	99.9614
527	MCOS_0000908901-mRNA-1			emb|VDD83087.1|	unnamed protein product [Mesocestoides corti]	26.5149	-0.164421	0.362399	-0.4537	0.650045	0.999869	32.6988	27.0196	23.0174	17.3855	30.3956	21.1436	31.1369	29.322
528	MCOS_0000909601-mRNA-1			emb|VDD83094.1|	unnamed protein product [Mesocestoides corti]	24.8917	-0.117458	0.4347	-0.270206	0.787002	0.999869	15.0917	26.3085	24.5519	28.9759	20.5906	35.2393	16.3878	31.9877
529	MCOS_0000911001-mRNA-1			emb|CDS16084.1|	ran guanine nucleotide release factor [Echinococcus granulosus]	27.8721	-0.937873	0.549117	-1.70797	0.0876428	0.999869	23.8952	14.9319	10.7415	26.4922	14.7075	50.1181	32.7757	49.3143
530	MCOS_0000918601-mRNA-1	K07375	TUBB; tubulin beta	gb|QBL98038.1|	tubulin beta 4 [Echinococcus granulosus]	1138.83	0.0533698	0.177679	0.300372	0.763893	0.999869	1294.12	1108.51	975.938	1261.69	1282.5	1079.89	1253.67	854.337
531	MCOS_0000918801-mRNA-1			emb|VDD83186.1|	unnamed protein product [Mesocestoides corti]	3.69609	-1.14037	1.69428	-0.673069	0.500903	0.999869	0	5.68833	0	3.31153	2.94151	8.61405	9.01331	0
532	MCOS_0000919401-mRNA-1	K12873	BUD31, G10; bud site selection protein 31	emb|CDS15123.1|	protein bud31 [Echinococcus granulosus]	135.607	0.980221	0.526474	1.86186	0.0626228	0.999869	310.638	81.7698	242.45	85.2719	84.3233	72.0448	73.7453	134.615
533	MCOS_0000920401-mRNA-1	K03846	ALG9; alpha-1,2-mannosyltransferase [EC:2.4.1.259 2.4.1.261]	emb|CDS19256.1|	glycosyltransferase [Echinococcus granulosus]	373.632	-0.0864239	0.21371	-0.404398	0.68592	0.999869	282.97	351.965	391.296	423.048	385.338	292.878	477.706	383.852
534	MCOS_0000920801-mRNA-1	K06917	selU, mnmH; tRNA 2-selenouridine synthase [EC:2.9.1.3]	emb|CDS16982.1|	tRNA 2 selenouridine synthase, partial [Echinococcus granulosus]	120.504	-0.081067	0.188788	-0.429408	0.667626	0.999869	90.5504	110.211	139.639	128.322	119.621	122.163	122.909	130.616
535	MCOS_0000920901-mRNA-1	K02886	RP-L2, MRPL2, rplB; large subunit ribosomal protein L2	emb|CDS16981.1|	39S ribosomal protein L2, mitochondrial, partial [Echinococcus granulosus]	458.429	-0.209882	0.0959203	-2.18809	0.0286634	0.999869	418.796	422.359	449.607	412.285	492.213	533.288	456.401	482.48
536	MCOS_0000924501-mRNA-1			emb|VDD83243.1|	unnamed protein product [Mesocestoides corti]	42.6606	0.210987	0.353171	0.597409	0.550234	0.999869	62.8822	36.9742	52.1728	32.2874	36.2786	50.9012	31.1369	38.6518
537	MCOS_0000929301-mRNA-1	K02930	RP-L4e, RPL4; large subunit ribosomal protein L4e	ref|WP_144254612.1|	50S ribosomal protein L4, partial [Glycocaulis sp. ZYF765]	398.004	0.505101	0.433101	1.16624	0.243516	0.999869	812.438	246.731	527.866	281.48	335.332	351.61	211.403	417.172
538	MCOS_0000936901-mRNA-1			emb|CDS36941.1|	Armadillo type fold [Echinococcus multilocularis]	52.5028	-0.00898862	0.563812	-0.0159426	0.98728	0.999869	76.7163	49.0619	58.3107	25.6644	31.3761	88.4898	23.7624	66.641
539	MCOS_0000937001-mRNA-1			emb|VDD83368.1|	unnamed protein product [Mesocestoides corti]	3.65478	1.59673	1.83259	0.871294	0.383593	0.999869	11.3188	1.42208	6.13797	3.31153	0	7.04786	0	0
540	MCOS_0000939301-mRNA-1			emb|VDD83391.1|	unnamed protein product [Mesocestoides corti]	152.651	0.371403	0.153278	2.42306	0.0153904	0.999869	171.04	164.251	181.07	172.2	111.777	137.825	131.103	151.941
541	MCOS_0000941401-mRNA-1	K13511	TAZ; monolysocardiolipin acyltransferase [EC:2.3.1.-]	emb|CDS15604.1|	tafazzin [Echinococcus granulosus]	383.684	0.0709848	0.264931	0.267937	0.788748	0.999869	577.259	290.105	386.692	319.563	345.137	407.21	313.008	430.501
542	MCOS_0000952901-mRNA-1			emb|CDS18123.1|	twitchin [Echinococcus granulosus]	7.30678	-1.57431	2.00606	-0.784777	0.432584	0.999869	0	6.39937	1.53449	6.62306	7.84403	0	36.0533	0
543	MCOS_0000954101-mRNA-1			emb|CDS23018.1|	GAT domain containing protein [Echinococcus granulosus]	10.4324	-3.55357	2.38614	-1.48925	0.136421	0.999869	0	1.42208	0	4.96729	0	69.6955	7.37453	0
544	MCOS_0000956101-mRNA-1	K05991	E3.2.1.123; endoglycosylceramidase [EC:3.2.1.123]	ref|XP_024350548.1|	Endoglycoceramidase [Echinococcus granulosus]	1017.28	0.0498751	0.103237	0.483111	0.629017	0.999869	921.853	1053.76	1137.06	1025.75	1048.16	909.174	988.187	1054.26
545	MCOS_0000965201-mRNA-1			emb|VDD83650.1|	unnamed protein product [Mesocestoides corti]	57.0682	-0.759034	0.401373	-1.89109	0.0586118	0.999869	40.2446	36.9742	35.2933	57.1239	79.4208	109.633	56.5381	41.3174
546	MCOS_0000966901-mRNA-1			emb|VDD83667.1|	unnamed protein product [Mesocestoides corti]	12.1776	-0.469123	0.906352	-0.517595	0.604741	0.999869	0	10.6656	15.3449	14.9019	17.6491	12.5295	19.6654	6.6641
547	MCOS_0000967401-mRNA-1			emb|VDD83672.1|	unnamed protein product [Mesocestoides corti]	63.7279	0.295233	0.351008	0.841101	0.400291	0.999869	101.869	53.3281	75.1902	51.3287	55.8887	68.9124	39.3308	63.9753
548	MCOS_0000969001-mRNA-1			emb|CDS15385.1|	Mediator of RNA polymerase II transcription [Echinococcus granulosus]	355.837	0.334403	0.355049	0.94185	0.346269	0.999869	617.503	255.264	440.4	274.857	295.131	288.962	240.082	434.499
549	MCOS_0000971201-mRNA-1			emb|VDD83710.1|	unnamed protein product [Mesocestoides corti]	48.8235	0.0308674	0.489827	0.0630169	0.949753	0.999869	72.9434	33.4189	59.8452	32.2874	35.2981	83.0081	31.1369	42.6502
550	MCOS_0000975101-mRNA-1			emb|VDD83749.1|	unnamed protein product [Mesocestoides corti]	13.837	0.283848	0.548411	0.517582	0.60475	0.999869	7.54587	18.4871	10.7415	23.1807	15.6881	8.61405	13.1103	13.3282
551	MCOS_0000981801-mRNA-1			emb|VDD83816.1|	unnamed protein product [Mesocestoides corti]	618.777	0.521327	0.343839	1.51619	0.129471	0.999869	1216.14	420.225	728.884	553.025	567.711	423.655	472.789	567.781
552	MCOS_0000986701-mRNA-1	K02912	RP-L32e, RPL32; large subunit ribosomal protein L32e	ref|XP_024347871.1|	60S ribosomal protein L32 [Echinococcus granulosus]	4696.92	0.481916	0.487637	0.988268	0.323022	0.999869	10771.7	2541.97	5812.66	2770.92	4683.86	3664.89	2413.93	4915.44
553	MCOS_0000987801-mRNA-1			emb|CDS23676.1|	zinc finger protein [Echinococcus granulosus]	3.60918	1.39858	1.91683	0.729629	0.465617	0.999869	15.0917	0	0	5.79518	0	2.34929	1.63878	3.99846
554	MCOS_0000989901-mRNA-1			emb|VDD83897.1|	unnamed protein product [Mesocestoides corti]	13.3295	-0.0421551	0.7953	-0.0530053	0.957728	0.999869	11.3188	12.0877	16.8794	12.4182	4.90252	29.7576	3.27757	15.9938
555	MCOS_0000990801-mRNA-1			emb|VDD83906.1|	unnamed protein product [Mesocestoides corti]	37.0078	0.642819	1.3051	0.492544	0.622335	0.999869	109.415	18.4871	46.0348	6.62306	9.80503	56.3829	0	49.3143
556	MCOS_0000991501-mRNA-1			emb|CDS35942.1|	expressed conserved protein [Echinococcus multilocularis]	62.4569	0.211933	0.27462	0.77173	0.440274	0.999869	85.5198	47.6398	73.6557	62.9191	51.9667	66.5631	54.0799	57.3112
557	MCOS_0000996201-mRNA-1			emb|CAX83703.1|	Gag-Pol polyprotein [Schistosoma japonicum]	12.3693	-0.0643345	0.623336	-0.10321	0.917796	0.999869	7.54587	14.9319	15.3449	10.7625	7.84403	8.61405	24.5818	9.32973
558	MCOS_0000998001-mRNA-1			emb|VDD83978.1|	unnamed protein product [Mesocestoides corti]	60.4896	-0.0948074	0.223883	-0.423469	0.671953	0.999869	51.5634	57.5944	58.3107	65.4027	57.8497	54.0336	67.1902	71.9722
559	MCOS_0000998501-mRNA-1			emb|CDS16474.1|	membrane progestin receptor gamma [Echinococcus granulosus]	635.389	0.146915	0.156893	0.936405	0.349065	0.999869	548.333	765.081	629.142	725.225	627.522	514.494	662.888	610.431
560	MCOS_0001005301-mRNA-1	K02734	PSMB2; 20S proteasome subunit beta 4 [EC:3.4.25.1]	emb|VDD84051.1|	unnamed protein product [Mesocestoides corti]	300.746	0.615359	0.393825	1.56252	0.118165	0.999869	560.909	221.134	440.4	233.463	239.243	186.377	181.905	342.534
561	MCOS_0001006601-mRNA-1			emb|CDS39861.1|	interferon developmental regulator [Echinococcus multilocularis]	474.066	-0.135378	0.288132	-0.469846	0.638465	0.999869	265.363	570.966	417.382	552.198	486.33	414.257	634.21	451.826
562	MCOS_0001007501-mRNA-1			emb|VDD84073.1|	unnamed protein product [Mesocestoides corti]	5.2843	0.787169	0.999006	0.787953	0.430724	0.999869	15.0917	2.84417	1.53449	7.45094	6.86352	4.69857	2.45818	1.33282
563	MCOS_0001009301-mRNA-1	K08291	GRK4_5_6; G protein-coupled receptor kinase [EC:2.7.11.16]	emb|CDS33123.1|	[G-protein-coupledreceptor] kinase [Hymenolepis microstoma]	6.7974	-0.576536	0.704688	-0.818144	0.413275	0.999869	2.51529	5.68833	6.13797	7.45094	7.84403	5.48167	13.9297	5.33128
564	MCOS_0001022601-mRNA-1	K20179	VPS11, PEP5; vacuolar protein sorting-associated protein 11	emb|CDS24237.1|	vacuolar protein sorting associated protein 11 [Echinococcus granulosus]	9.67841	0.189813	0.662867	0.286352	0.774609	0.999869	11.3188	6.39937	15.3449	9.10671	7.84403	14.0957	10.6521	2.66564
565	MCOS_0001024401-mRNA-1			emb|VDD84242.1|	unnamed protein product [Mesocestoides corti]	3.51975	0.151999	0.930654	0.163325	0.870262	0.999869	6.28822	3.55521	1.53449	3.31153	0.980503	4.69857	2.45818	5.33128
566	MCOS_0001027101-mRNA-1			emb|CDS15616.1|	tRNA specific adenosine deaminase protein [Echinococcus granulosus]	145.464	-0.0251776	0.208119	-0.120977	0.90371	0.999869	145.887	123.721	162.656	144.879	168.647	108.85	149.129	159.938
567	MCOS_0001028301-mRNA-1			dbj|BAV82535.1|	cytochrome c oxidase subunit I [Mesocestoides corti]	3.51704	2.32494	1.04778	2.21892	0.0264923	0.999869	5.03058	4.26625	7.67247	6.62306	2.94151	0.783095	0.819392	0
568	MCOS_0001028601-mRNA-1	K11291	NASP; nuclear autoantigenic sperm protein	emb|CDS19104.1|	egf domain protein [Echinococcus granulosus]	646.294	0.149909	0.148161	1.0118	0.311636	0.999869	830.045	573.81	687.453	630.018	635.366	611.598	559.645	642.419
569	MCOS_0001028701-mRNA-1	K24335	CRELD; protein disulfide-isomerase [EC:5.3.4.1]	ref|XP_024353967.1|	mRNA turnover protein [Echinococcus granulosus]	620.62	-0.0620507	0.211759	-0.293026	0.769502	0.999869	520.665	603.674	639.884	664.79	708.904	451.846	798.088	577.111
570	MCOS_0001035201-mRNA-1	K04082	hscB, HSCB, HSC20; molecular chaperone HscB	emb|CDS23455.1|	co chaperone HscB [Echinococcus granulosus]	54.5154	0.0212609	0.289907	0.073337	0.941538	0.999869	66.6551	46.9287	56.7763	49.6729	53.9277	62.6476	36.8727	62.6425
571	MCOS_0001039801-mRNA-1			emb|VDD84396.1|	unnamed protein product [Mesocestoides corti]	18.649	-0.558183	0.805483	-0.692979	0.488323	0.999869	38.987	6.39937	7.67247	7.45094	16.6686	22.7098	10.6521	38.6518
572	MCOS_0001041501-mRNA-1	K01158	DNASE2; deoxyribonuclease II [EC:3.1.22.1]	emb|CDS16432.1|	deoxyribonuclease ii [Echinococcus granulosus]	42.0342	0.524133	0.484085	1.08273	0.278928	0.999869	79.2316	29.8637	50.6383	38.9105	19.6101	44.6364	25.4012	47.9815
573	MCOS_0001041701-mRNA-1			emb|VDD84415.1|	unnamed protein product [Mesocestoides corti]	21.1347	-0.199007	0.400958	-0.496329	0.619662	0.999869	16.3494	24.8864	19.9484	17.3855	17.6491	19.5774	31.9563	21.3251
574	MCOS_0001042801-mRNA-1			emb|VDD84426.1|	unnamed protein product [Mesocestoides corti]	3.76948	-0.246546	0.998597	-0.246892	0.804992	0.999869	5.03058	2.13312	3.06899	3.31153	1.96101	2.34929	1.63878	10.6626
575	MCOS_0001043501-mRNA-1			emb|VDD84433.1|	unnamed protein product [Mesocestoides corti]	78.7338	0.691042	0.597487	1.15658	0.247443	0.999869	193.677	37.6852	108.949	48.8451	53.9277	57.9491	36.8727	91.9645
576	MCOS_0001045501-mRNA-1	K03126	TAF12; transcription initiation factor TFIID subunit 12	emb|CDS15408.1|	Transcription initiation factor TFIID subunit [Echinococcus granulosus]	228.151	-0.0622384	0.23724	-0.262344	0.793056	0.999869	143.371	262.374	237.846	248.365	270.619	241.976	211.403	209.253
577	MCOS_0001045601-mRNA-1			emb|VDD84454.1|	unnamed protein product, partial [Mesocestoides corti]	9.91982	-1.31004	0.713503	-1.83606	0.0663484	0.999869	5.03058	2.84417	3.06899	11.5904	17.6491	10.1802	19.6654	9.32973
578	MCOS_0001046901-mRNA-1	K12946	SPCS1; signal peptidase complex subunit 1 [EC:3.4.-.-]	ref|XP_024354841.1|	Signal peptidase complex subunit [Echinococcus granulosus]	518.889	0.555678	0.448166	1.23989	0.215015	0.999869	998.57	342.011	785.661	344.399	453.973	318.72	282.69	625.092
579	MCOS_0001047401-mRNA-1	K03109	SRP9; signal recognition particle subunit SRP9	ref|XP_024355163.1|	Signal recognition particle [Echinococcus granulosus]	182.01	0.294423	0.397557	0.740582	0.458947	0.999869	329.503	130.121	225.571	117.559	149.037	166.799	122.909	214.584
580	MCOS_0001049001-mRNA-1			emb|VDD84488.1|	unnamed protein product [Mesocestoides corti]	222.922	-0.115536	0.144413	-0.800035	0.423691	0.999869	184.874	214.023	247.053	210.282	233.36	238.061	206.487	249.237
581	MCOS_0001049901-mRNA-1			emb|VDD84497.1|	unnamed protein product [Mesocestoides corti]	6.35903	-0.577229	0.690174	-0.836353	0.402956	0.999869	6.28822	2.84417	4.60348	6.62306	10.7855	5.48167	4.91635	9.32973
582	MCOS_0001054601-mRNA-1			emb|VDD84544.1|	unnamed protein product [Mesocestoides corti]	7.90185	1.14959	0.702558	1.63629	0.101778	0.999869	11.3188	14.2208	9.20696	9.10671	5.88302	3.13238	9.01331	1.33282
583	MCOS_0001055001-mRNA-1			emb|VDD84548.1|	unnamed protein product [Mesocestoides corti]	64.1912	-0.107165	0.327458	-0.327263	0.743469	0.999869	74.201	61.8606	47.5693	63.7469	70.5962	95.5376	46.7054	53.3128
584	MCOS_0001056401-mRNA-1			emb|VDD84562.1|	unnamed protein product [Mesocestoides corti]	53.9887	-0.549657	0.228638	-2.40405	0.0162145	0.999869	36.4717	44.7956	50.6383	43.8778	66.6742	70.4786	58.9962	59.9769
585	MCOS_0001057101-mRNA-1			emb|VDD84569.1|	unnamed protein product [Mesocestoides corti]	97.6051	0.143458	0.385752	0.371892	0.709973	0.999869	149.66	76.7925	113.553	70.37	74.5183	114.332	58.9962	122.619
586	MCOS_0001057301-mRNA-1			emb|VDD84571.1|	unnamed protein product [Mesocestoides corti]	13.7635	0.74534	0.545382	1.36664	0.171738	0.999869	26.4105	13.5098	13.8104	15.7298	11.766	15.6619	6.55514	6.6641
587	MCOS_0001057601-mRNA-1			emb|VDD84574.1|	unnamed protein product [Mesocestoides corti]	105.748	0.0599046	0.353296	0.169559	0.865357	0.999869	142.114	82.4808	131.966	76.1652	76.4793	130.777	75.3841	130.616
588	MCOS_0001058901-mRNA-1			ref|XP_013196887.1|	PREDICTED: polyubiquitin, partial [Amyelois transitella]	46941.3	0.171672	0.147145	1.16669	0.243335	0.999869	59333.1	39489.8	53842.3	46261.2	44927.6	44902.7	40922.9	45850.3
589	MCOS_0001059001-mRNA-1			emb|VDD84588.1|	unnamed protein product [Mesocestoides corti]	330.832	0.141399	0.367581	0.384676	0.700478	0.999869	545.818	260.241	351.399	230.979	248.067	342.213	218.778	449.16
590	MCOS_0001059301-mRNA-1			emb|VDD84591.1|	unnamed protein product [Mesocestoides corti]	9.01321	1.58347	1.18688	1.33415	0.182156	0.999869	38.987	1.42208	10.7415	3.31153	1.96101	8.61405	5.73575	1.33282
591	MCOS_0001059401-mRNA-1	K11303	HAT1, KAT1; histone acetyltransferase 1 [EC:2.3.1.48]	emb|CDI98387.1|	histone acetyltransferase type B catalytic [Echinococcus multilocularis]	244.106	-0.195898	0.314916	-0.622065	0.533899	0.999869	135.826	218.29	253.191	303.005	325.527	245.892	292.523	178.598
592	MCOS_0001059601-mRNA-1	K06641	CHEK2; serine/threonine-protein kinase CHEK2 [EC:2.7.11.1]	emb|CDS15322.1|	serine:threonine protein kinase Chk2 [Echinococcus granulosus]	42.3401	-0.30355	0.427241	-0.710489	0.477401	0.999869	21.38	39.1073	42.9658	48.0172	52.9472	28.9745	68.0096	37.3189
593	MCOS_0001060101-mRNA-1			emb|VDD84599.1|	unnamed protein product [Mesocestoides corti]	11.9856	-0.276541	0.532886	-0.518948	0.603797	0.999869	11.3188	7.82146	13.8104	10.7625	13.727	17.2281	6.55514	14.661
594	MCU_000001-RA	K16912	LAS1; ribosomal biogenesis protein LAS1	ref|XP_024355254.1|	LAS1-like protein [Echinococcus granulosus]	3387.38	0.233752	0.289146	0.808421	0.418848	0.999869	5207.91	2598.15	4252.08	2587.96	3504.32	3162.92	2259.06	3526.64
595	MCU_000003-RA			emb|CDS37617.1|	GTP binding protein GEM [Echinococcus multilocularis]	55.2048	-0.20048	0.33469	-0.599003	0.549171	0.999869	27.6682	49.0619	56.7763	71.1979	57.8497	55.5998	58.1768	65.3081
596	MCU_000005-RA			emb|CDS19560.1|	receptor type tyrosine protein phosphatase [Echinococcus granulosus]	4.92221	-0.761815	1.81362	-0.420052	0.674447	0.999869	0	9.95458	4.60348	0	12.7465	4.69857	7.37453	0
597	MCU_000005-RB			emb|CDS19560.1|	receptor type tyrosine protein phosphatase [Echinococcus granulosus]	3.80399	-0.198959	2.44335	-0.081429	0.935101	0.999869	5.03058	0	0	9.10671	0	10.9633	0	5.33128
598	MCU_000006-RA			emb|VDD79095.1|	unnamed protein product [Mesocestoides corti]	308.294	-0.0856877	0.192734	-0.444591	0.656615	0.999869	373.52	245.309	334.52	245.881	313.761	332.032	286.787	334.538
599	MCU_000007-RB			ref|XP_024355247.1|	Ferric-chelate reductase [Echinococcus granulosus]	940.744	-0.0469485	0.218202	-0.215161	0.829642	0.999869	710.569	1215.17	735.022	1038.16	869.706	916.222	1109.46	931.64
600	MCU_000008-RA			emb|CDS19557.1|	thioredoxin domain containing protein 11 [Echinococcus granulosus]	328.48	-0.50087	0.376665	-1.32975	0.183601	0.999869	140.856	355.521	262.398	328.669	393.182	315.587	574.394	257.234
601	MCU_000009-RA	K20178	VPS8; vacuolar protein sorting-associated protein 8	emb|CDS19556.1|	vacuolar protein sorting associated protein 8 [Echinococcus granulosus]	157.284	-0.143049	0.271562	-0.526761	0.598359	0.999869	160.978	177.76	116.621	142.396	210.808	151.137	189.28	109.291
602	MCU_000009-RB	K20178	VPS8; vacuolar protein sorting-associated protein 8	emb|CDS37612.1|	vacuolar protein sorting associated protein 8 [Echinococcus multilocularis]	45.4817	-0.124263	2.56545	-0.0484372	0.961368	0.999869	0	88.1691	85.9316	0	0	115.115	0	74.6379
603	MCU_000009-RC	K20178	VPS8; vacuolar protein sorting-associated protein 8	emb|CDS37612.1|	vacuolar protein sorting associated protein 8 [Echinococcus multilocularis]	59.8957	0.0575554	2.15104	0.026757	0.978654	0.999869	0	34.841	0	209.454	59.8107	6.26476	168.795	0
604	MCU_000009-RD	K20178	VPS8; vacuolar protein sorting-associated protein 8	emb|CDS37612.1|	vacuolar protein sorting associated protein 8 [Echinococcus multilocularis]	16.2899	-0.949436	1.53576	-0.618221	0.53643	0.999869	15.0917	14.2208	15.3449	0	10.7855	10.9633	63.9126	0
605	MCU_000010-RA	K01507	ppa; inorganic pyrophosphatase [EC:3.6.1.1]	ref|XP_024355244.1|	Inorganic pyrophosphatase [Echinococcus granulosus]	26.6675	-0.644105	1.06026	-0.607499	0.54352	0.999869	0	29.8637	10.7415	42.222	48.0447	13.3126	49.1635	19.9923
606	MCU_000010-RB			ref|XP_024355244.1|	Inorganic pyrophosphatase [Echinococcus granulosus]	5147.92	0.329251	0.177189	1.85819	0.0631422	0.999869	7192.47	4596.88	6228.51	4915.14	4282.84	4542.74	4242.81	5182
607	MCU_000010-RC	K01507	ppa; inorganic pyrophosphatase [EC:3.6.1.1]	emb|CDS37611.1|	inorganic pyrophosphatase [Echinococcus multilocularis]	7.41257	-0.344554	0.916484	-0.375952	0.706953	0.999869	8.80351	13.5098	0	3.31153	7.84403	8.61405	6.55514	10.6626
608	MCU_000011-RA	K02685	PRI2; DNA primase large subunit	emb|CDS19552.1|	DNA primase large subunit [Echinococcus granulosus]	33.3882	-0.631104	0.471369	-1.33888	0.180611	0.999869	13.8341	36.2631	15.3449	38.0826	52.9472	42.2872	37.692	30.6548
609	MCU_000013-RA	K12893	SFRS4_5_6; splicing factor, arginine/serine-rich 4/5/6	ref|XP_024355240.1|	RNA-binding protein Nova-1 [Echinococcus granulosus]	13.873	-0.758266	0.959727	-0.790086	0.429478	0.999869	0	13.5098	9.20696	18.2134	16.6686	8.61405	32.7757	11.9954
610	MCU_000013-RB	K12893	SFRS4_5_6; splicing factor, arginine/serine-rich 4/5/6	ref|XP_024355240.1|	RNA-binding protein Nova-1 [Echinococcus granulosus]	452.952	-0.113862	0.0975702	-1.16697	0.243222	0.999869	459.04	437.29	406.641	438.778	472.603	494.916	489.177	425.169
611	MCU_000014-RA	K20100	YTHDC1; YTH domain-containing protein 1	ref|XP_024355242.1|	YTH domain-containing protein [Echinococcus granulosus]	53.111	0.736447	0.607118	1.21302	0.225122	0.999869	59.1093	82.4808	59.8452	64.5748	40.2006	27.4083	81.9392	9.32973
612	MCU_000014-RB	K20100	YTHDC1; YTH domain-containing protein 1	ref|XP_024355242.1|	YTH domain-containing protein [Echinococcus granulosus]	880.142	0.0234656	0.10797	0.217333	0.827949	0.999869	876.578	868.893	848.575	954.548	943.244	784.662	952.953	811.687
613	MCU_000015-RA			emb|CDS19549.1|	RNA binding protein Nova 1 [Echinococcus granulosus]	70.5689	-0.197328	0.663046	-0.297608	0.766002	0.999869	127.022	29.8637	56.7763	49.6729	89.2258	104.152	17.2072	90.6317
614	MCU_000015-RB	K14944	NOVA; RNA-binding protein Nova	emb|CDS19549.1|	RNA binding protein Nova 1 [Echinococcus granulosus]	61.7192	0.0417897	1.59131	0.0262613	0.979049	0.999869	0	0	89.0006	161.437	65.6937	40.721	72.9259	63.9753
615	MCU_000015-RC	K14944	NOVA; RNA-binding protein Nova	emb|CDS19549.1|	RNA binding protein Nova 1 [Echinococcus granulosus]	44.1757	0.858937	2.62554	0.327147	0.743557	0.999869	25.1529	202.647	0	0	0	12.5295	113.076	0
616	MCU_000015-RE			emb|CDS19549.1|	RNA binding protein Nova 1 [Echinococcus granulosus]	5.98087	0.385759	0.79476	0.485378	0.627408	0.999869	11.3188	9.24354	1.53449	4.96729	6.86352	4.69857	6.55514	2.66564
617	MCU_000016-RA			ref|XP_024355238.1|	NudC domain-containing protein [Echinococcus granulosus]	32.2185	0.43642	0.493557	0.884235	0.376569	0.999869	30.1835	42.6625	32.2244	43.0499	14.7075	18.7943	50.8023	25.3236
618	MCU_000016-RB			ref|XP_024355238.1|	NudC domain-containing protein [Echinococcus granulosus]	2424.41	0.449938	0.317105	1.41889	0.15593	0.999869	4221.91	1853.68	3053.64	2068.88	2198.29	1467.52	1887.06	2644.31
619	MCU_000017-RA	K06115	SPTB; spectrin beta	emb|CDS19547.1|	Spectrin alpha actinin [Echinococcus granulosus]	73.1198	-1.53745	1.18822	-1.29391	0.195697	0.999869	7.54587	37.6852	10.7415	93.5507	45.1032	18.0112	362.991	9.32973
620	MCU_000018-RA	K06115	SPTB; spectrin beta	emb|CDS19547.1|	Spectrin alpha actinin [Echinococcus granulosus]	1140.29	-0.335564	0.467355	-0.718006	0.472754	0.999869	516.892	1282.72	751.902	1481.08	1008.94	1272.53	2195.15	613.097
621	MCU_000019-RA			emb|CDS37603.1|	expressed conserved protein [Echinococcus multilocularis]	1566.53	-0.290005	0.196559	-1.47541	0.140101	0.999869	1286.57	1418.53	1727.84	1207.05	2245.35	1602.21	1430.66	1614.04
622	MCU_000022-RA					294.822	0.624722	0.456498	1.36851	0.171152	0.999869	631.337	190.559	392.83	216.077	231.399	188.726	159.781	347.866
623	MCU_000023-RA	K12196	VPS4; vacuolar protein-sorting-associated protein 4	ref|XP_024355234.1|	Vacuolar protein sorting-associated protein 4A [Echinococcus granulosus]	3128.23	0.148372	0.0840017	1.7663	0.0773458	0.999869	3269.88	3258.7	3408.11	3217.98	2661.09	2934.26	2999.79	3276.07
624	MCU_000024-RA			emb|CDS19544.1|	protein FAM49B [Echinococcus granulosus]	691.536	0.0120396	0.203836	0.0590652	0.9529	0.999869	563.425	868.182	552.418	791.456	649.093	723.58	781.7	602.434
625	MCU_000025-RA			emb|CDS19543.1|	ankyrin repeat domain containing protein 6 [Echinococcus granulosus]	176.855	0.109661	0.32097	0.341656	0.73261	0.999869	237.695	145.763	191.812	159.781	147.075	238.061	104.063	190.593
626	MCU_000025-RB	K21435	ANKRD6; ankyrin repeat domain-containing protein 6	ref|XP_024355233.1|	Ankyrin repeat domain-containing protein [Echinococcus granulosus]	306.717	-0.222414	0.594195	-0.374311	0.708173	0.999869	77.9739	436.579	231.708	385.793	315.722	247.458	603.892	154.607
627	MCU_000026-RB	K12866	WBP11, NPWBP; WW domain-binding protein 11	emb|CDS37599.1|	ww domain binding protein 11 [Echinococcus multilocularis]	320.3	0.129613	0.133661	0.969713	0.332189	0.999869	354.656	317.124	348.33	317.907	328.469	281.131	269.58	345.2
628	MCU_000027-RB	K05762	RDX; radixin	emb|CAA65728.1|	myosin-like protein [Taenia saginata]	11828.4	0.0276799	0.0749042	0.369538	0.711727	0.999869	10819.5	12479.5	11852.4	12611.1	11171.9	11621.1	12150.8	11920.7
629	MCU_000027-RC	K05762	RDX; radixin	emb|CAA65728.1|	myosin-like protein [Taenia saginata]	3.36771	-0.460821	2.39668	-0.192275	0.847527	0.999869	0	2.13312	0	9.10671	10.7855	0	4.91635	0
630	MCU_000028-RA	K21842	EFR3; protein EFR3	emb|CDS19540.1|	protein efr3 a [Echinococcus granulosus]	131.654	0.109288	0.310279	0.352224	0.72467	0.999869	119.476	182.027	98.2076	145.707	120.602	96.3207	180.266	110.624
631	MCU_000028-RB	K21842	EFR3; protein EFR3	emb|CDS19540.1|	protein efr3 a [Echinococcus granulosus]	698.888	-0.0254105	0.276469	-0.0919109	0.926769	0.999869	455.267	876.003	627.608	811.325	653.996	700.087	939.023	527.796
632	MCU_000028-RD	K21842	EFR3; protein EFR3	emb|CDS19540.1|	protein efr3 a [Echinococcus granulosus]	7.32234	-2.98833	3.05097	-0.979471	0.327348	0.999869	0	6.39937	0	0	6.86352	0	0	45.3158
633	MCU_000028-RE	K21842	EFR3; protein EFR3	emb|CDS19540.1|	protein efr3 a [Echinococcus granulosus]	16.9689	-0.969014	0.634801	-1.52649	0.126889	0.999869	5.03058	12.0877	9.20696	19.0413	35.2981	11.7464	28.6787	14.661
634	MCU_000029-RA			emb|CDS37596.1|	nogo B receptor [Echinococcus multilocularis]	19.5167	-0.19485	0.670645	-0.290541	0.771402	0.999869	28.9258	5.68833	23.0174	15.7298	38.2396	14.0957	13.1103	17.3266
635	MCU_000029-RB			emb|CDS37596.1|	nogo B receptor [Echinococcus multilocularis]	740.355	0.493293	0.330382	1.4931	0.135411	0.999869	1349.45	566.7	954.455	592.764	591.243	505.097	562.103	801.024
636	MCU_000030-RB	K04728	ATM, TEL1; serine-protein kinase ATM [EC:2.7.11.1]	ref|XP_024355228.1|	Serine-protein kinase ATM [Echinococcus granulosus]	3.52978	1.30945	1.74716	0.749473	0.453572	0.999869	7.54587	4.26625	0	8.27882	0	5.48167	0	2.66564
637	MCU_000030-RC	K04728	ATM, TEL1; serine-protein kinase ATM [EC:2.7.11.1]	emb|CDS37595.1|	serine protein kinase ATM [Echinococcus multilocularis]	3.38761	-0.400311	2.40441	-0.166491	0.867771	0.999869	0	7.11041	4.60348	0	0	3.91548	11.4715	0
638	MCU_000032-RA	K09098	NPAS1_3; neuronal PAS domain-containing protein 1/3	emb|CDS37595.1|	serine protein kinase ATM [Echinococcus multilocularis]	177.446	-0.0730368	0.178565	-0.40902	0.682525	0.999869	171.04	155.007	168.794	197.036	159.822	217.701	162.24	187.927
639	MCU_000032-RB			emb|CDS19538.1|	serine protein kinase ATM [Echinococcus granulosus]	6.41188	-6.07919	3.38923	-1.79368	0.0728644	0.999869	0	0	0	0	0	7.04786	44.2472	0
640	MCU_000032-RC			emb|CDS19538.1|	serine protein kinase ATM [Echinococcus granulosus]	162.414	-0.137057	0.488209	-0.280734	0.778914	0.999869	71.6857	218.29	131.966	196.208	226.496	88.4898	251.553	114.622
641	MCU_000033-RA			emb|CDS37594.1|	Na channel amiloride sensitive [Echinococcus multilocularis]	65.8555	-0.218695	0.256743	-0.851808	0.394321	0.999869	51.5634	72.5262	47.5693	70.37	66.6742	68.1293	86.0362	63.9753
642	MCU_000034-RA	K00797	speE, SRM, SPE3; spermidine synthase [EC:2.5.1.16]	emb|CDS37593.1|	spermidine synthase [Echinococcus multilocularis]	314.504	0.249522	0.23846	1.04639	0.295381	0.999869	393.643	246.02	352.933	373.375	253.95	249.024	260.567	386.518
643	MCU_000034-RB	K00797	speE, SRM, SPE3; spermidine synthase [EC:2.5.1.16]	emb|CDS37593.1|	spermidine synthase [Echinococcus multilocularis]	190.726	0.418982	0.467405	0.896401	0.370039	0.999869	404.961	182.027	205.622	81.1325	196.101	171.498	145.852	138.613
644	MCU_000035-RC	K14301	NUP107, NUP84; nuclear pore complex protein Nup107	emb|CDS16905.1|	nuclear pore complex protein Nup107 [Echinococcus granulosus]	329.8	-0.149202	0.239693	-0.622472	0.533631	0.999869	225.118	381.118	262.398	380.826	370.63	365.706	379.379	273.228
645	MCU_000036-RA	K18404	TDRD3; tudor domain-containing protein 3	emb|CDS16904.1|	Ubiquitin associated translation elongation factor EF1B [Echinococcus granulosus]	254.206	-0.163379	0.122297	-1.33592	0.181575	0.999869	226.376	239.621	228.639	262.439	251.009	288.179	254.831	282.558
646	MCU_000037-RA	K16498	PCDHD1; protocadherin delta 1	emb|CDS41926.1|	protocadherin 1 [Echinococcus multilocularis]	60.4811	-0.647637	0.540795	-1.19756	0.231087	0.999869	21.38	73.2373	27.6209	65.4027	80.4013	86.9236	94.2301	34.6533
647	MCU_000038-RA			emb|CDS41924.1|	cdk5 regulatory subunit associated protein 3 [Echinococcus multilocularis]	5.31539	1.68399	1.31371	1.28185	0.199895	0.999869	5.03058	4.26625	16.8794	6.62306	0	2.34929	7.37453	0
648	MCU_000038-RB			emb|CDS41924.1|	cdk5 regulatory subunit associated protein 3 [Echinococcus multilocularis]	876.944	-0.159496	0.101105	-1.57752	0.114675	0.999869	814.954	826.941	788.73	883.35	985.406	1007.84	872.653	835.678
649	MCU_000038-RC					4.80155	-1.33081	1.29887	-1.0246	0.305554	0.999869	0	1.42208	0	9.10671	9.80503	7.83095	4.91635	5.33128
650	MCU_000038-RD			emb|CDS41924.1|	cdk5 regulatory subunit associated protein 3 [Echinococcus multilocularis]	45.4454	0.932439	2.62118	0.355732	0.722041	0.999869	198.708	0	39.8968	0	0	78.3095	0	46.6487
651	MCU_000039-RB	K15362	BRIP1, BACH1, FANCJ; fanconi anemia group J protein [EC:3.6.4.12]	emb|CDS28061.1|	Fanconi anemia group J protein [Hymenolepis microstoma]	47.0535	-0.422654	1.13287	-0.373084	0.709086	0.999869	0	30.5748	41.4313	88.5834	15.6881	25.8421	87.675	86.6332
652	MCU_000039-RC	K15362	BRIP1, BACH1, FANCJ; fanconi anemia group J protein [EC:3.6.4.12]	emb|CDS16899.1|	Fanconi anemia group J protein [Echinococcus granulosus]	56.9281	-0.184042	0.738403	-0.249243	0.803173	0.999869	96.8386	66.1268	39.8968	10.7625	76.4793	104.152	38.5114	22.6579
653	MCU_000041-RA	K06839	SLIT2; slit 2	emb|CDS41921.1|	slit 2 protein [Echinococcus multilocularis]	265.652	-0.777787	0.433191	-1.79548	0.0725768	0.999869	93.0657	254.553	187.208	247.537	433.382	335.948	416.251	157.273
654	MCU_000042-RA	K04851	CACNA1D, CAV1.3; voltage-dependent calcium channel L type alpha-1D	emb|CDS16897.1|	voltage dependent L type calcium channel subunit [Echinococcus granulosus]	92.3605	-0.155623	0.373089	-0.41712	0.676591	0.999869	62.8822	119.455	70.5867	96.0344	79.4208	155.053	79.481	75.9707
655	MCU_000042-RB	K04851	CACNA1D, CAV1.3; voltage-dependent calcium channel L type alpha-1D	emb|CDS16897.1|	voltage dependent L type calcium channel subunit [Echinococcus granulosus]	31.3973	-0.938903	1.56048	-0.601675	0.54739	0.999869	0	31.9969	0	53.8124	50.0057	6.26476	91.7719	17.3266
656	MCU_000042-RC	K04851	CACNA1D, CAV1.3; voltage-dependent calcium channel L type alpha-1D	emb|CDS16897.1|	voltage dependent L type calcium channel subunit [Echinococcus granulosus]	4.61802	5.71838	3.39233	1.68568	0.0918575	0.999869	0	22.0423	0	14.9019	0	0	0	0
657	MCU_000042-RD	K04851	CACNA1D, CAV1.3; voltage-dependent calcium channel L type alpha-1D	emb|CDS16897.1|	voltage dependent L type calcium channel subunit [Echinococcus granulosus]	8.90543	-0.218546	1.1179	-0.195496	0.845004	0.999869	7.54587	0	19.9484	5.79518	6.86352	10.1802	4.91635	15.9938
658	MCU_000044-RA	K14294	WIBG, PYM; partner of Y14 and mago	ref|XP_024354230.1|	Partner of Y14 and mago [Echinococcus granulosus]	603.384	0.670659	0.42549	1.5762	0.114979	0.999869	1330.59	415.959	759.574	458.647	434.363	419.739	335.131	673.074
659	MCU_000046-RA			ref|XP_024354229.1|	serine-rich repeat protein 2 [Echinococcus granulosus]	247.427	0.156006	0.116673	1.33712	0.181184	0.999869	243.983	257.397	276.209	264.922	226.496	215.351	245.818	249.237
660	MCU_000047-RA	K16601	TTLL4; tubulin polyglutamylase TTLL4 [EC:6.-.-.-]	emb|CDS16894.1|	tubulin polyglutamylase ttll4 [Echinococcus granulosus]	37.1448	-0.350766	0.288715	-1.21492	0.224396	0.999869	22.6376	36.2631	36.8278	34.7711	45.1032	45.4195	40.1502	35.9861
661	MCU_000048-RA	K03037	PSMD6, RPN7; 26S proteasome regulatory subunit N7	ref|XP_024354226.1|	26S proteasome non-ATPase regulatory subunit 6 [Echinococcus granulosus]	2191.57	0.0762022	0.093766	0.812684	0.416399	0.999869	2212.2	2181.47	2214.27	2389.27	2222.8	1900.57	2343.46	2068.54
662	MCU_000049-RA	K16483	POC5; centrosomal protein POC5	emb|VDD79130.1|	unnamed protein product [Mesocestoides corti]	6.23394	-2.68057	3.02864	-0.885074	0.376116	0.999869	0	0	0	6.62306	20.5906	0	0	22.6579
663	MCU_000049-RB	K16483	POC5; centrosomal protein POC5	emb|VDD79130.1|	unnamed protein product [Mesocestoides corti]	60.7287	-0.0123598	0.414079	-0.0298489	0.976188	0.999869	37.7293	89.5912	39.8968	73.6815	72.5572	54.0336	77.0229	41.3174
664	MCU_000049-RC			emb|VDD79130.1|	unnamed protein product [Mesocestoides corti]	5.48038	-0.0617062	1.69593	-0.0363848	0.970975	0.999869	15.0917	0	1.53449	4.96729	3.92201	15.6619	0	2.66564
665	MCU_000051-RA	K24687	ZFAND5_6; AN1-type zinc finger protein 5/6	emb|CDS41913.1|	zinc finger A20 and AN1 domain containing protein [Echinococcus multilocularis]	2578.84	0.0431047	0.107029	0.402739	0.68714	0.999869	3014.57	2328.66	2639.33	2489.44	2411.06	2497.29	2543.39	2706.96
666	MCU_000052-RA			ref|XP_024354223.1|	Rhabdoid tumor deletion region protein [Echinococcus granulosus]	4.23324	3.38886	2.16391	1.56608	0.117329	0.999869	11.3188	0	13.8104	5.79518	2.94151	0	0	0
667	MCU_000052-RB			ref|XP_024354223.1|	Rhabdoid tumor deletion region protein [Echinococcus granulosus]	8.17967	0.00846272	1.90656	0.00443875	0.996458	0.999869	17.607	7.82146	0	7.45094	0	4.69857	27.8593	0
668	MCU_000052-RC			emb|CDS41912.1|	rtdr1 protein [Echinococcus multilocularis]	29.5123	-0.0381449	0.558812	-0.0682608	0.945578	0.999869	38.987	24.8864	23.0174	29.8038	44.1226	44.6364	10.6521	19.9923
669	MCU_000053-RA	K01915	glnA, GLUL; glutamine synthetase [EC:6.3.1.2]	emb|CDS41911.1|	glutamine synthetase [Echinococcus multilocularis]	12695.1	-0.05687	0.131786	-0.431534	0.66608	0.999869	10345.4	12869.8	12877.5	13686.6	12825	12030.7	14961.3	11964.7
670	MCU_000054-RB			emb|CDS41910.1|	voltage dependent calcium channel subunit [Echinococcus multilocularis]	18.4592	1.3187	2.47774	0.532217	0.594576	0.999869	0	53.3281	52.1728	0	0	9.39715	32.7757	0
671	MCU_000054-RD			emb|CDS16887.1|	voltage dependent calcium channel subunit [Echinococcus granulosus]	101.573	-1.1016	0.718942	-1.53225	0.12546	0.999869	6.28822	112.345	36.8278	101.83	125.504	137.042	168.795	123.952
672	MCU_000054-RF	K04858	CACNA2D1; voltage-dependent calcium channel alpha-2/delta-1	emb|CDS41910.1|	voltage dependent calcium channel subunit [Echinococcus multilocularis]	13.6381	1.95546	1.34309	1.45594	0.145409	0.999869	49.0481	16.354	0	21.5249	6.86352	5.48167	9.83271	0
673	MCU_000055-RA	K09300	ABDB; homeobox protein abdominal-B and related proteins	ref|XP_024354220.1|	Homeobox protein Hox-A10a [Echinococcus granulosus]	23.3523	-0.0822409	0.505391	-0.162727	0.870733	0.999869	15.0917	39.1073	15.3449	20.6971	22.5516	27.4083	31.9563	14.661
674	MCU_000058-RA			ref|XP_024354269.1|	Sodium-driven chloride bicarbonate exchanger [Echinococcus granulosus]	147.237	-0.153377	0.185252	-0.827936	0.407706	0.999869	143.371	147.897	150.38	117.559	181.393	165.233	140.116	131.949
675	MCU_000058-RC			emb|CDS16937.1|	anion exchange protein 3 [Echinococcus granulosus]	96.9647	-0.23185	0.649121	-0.357175	0.720961	0.999869	16.3494	125.143	87.4661	127.494	102.953	73.611	182.724	59.9769
676	MCU_000059-RA	K14849	RRP1; ribosomal RNA-processing protein 1	ref|XP_024354266.1|	Ribosomal RNA processing protein 1 B [Echinococcus granulosus]	465.674	-0.0281659	0.146591	-0.192139	0.847633	0.999869	514.377	415.248	411.244	504.18	489.271	534.071	421.168	435.832
677	MCU_000060-RA	K16465	CETN1; centrin-1	ref|XP_024354265.1|	Centrin-1 [Echinococcus granulosus]	10.7507	-0.0545451	0.589605	-0.0925113	0.926292	0.999869	12.5764	14.2208	4.60348	9.93459	8.82453	7.04786	11.4715	17.3266
678	MCU_000063-RA			emb|CDS41955.1|	AT rich interactive domain containing protein [Echinococcus multilocularis]	15.7421	-0.322772	1.42191	-0.226999	0.820425	0.999869	0	19.1981	7.67247	28.9759	18.6296	21.1436	30.3175	0
679	MCU_000063-RB			emb|CDS41955.1|	AT rich interactive domain containing protein [Echinococcus multilocularis]	14.2278	-0.256324	1.98203	-0.129323	0.897102	0.999869	16.3494	17.065	18.4139	0	0	18.0112	0	43.983
680	MCU_000064-RA	K00111	glpA, glpD; glycerol-3-phosphate dehydrogenase [EC:1.1.5.3]	ref|XP_024354263.1|	Glycerol-3-phosphate dehydrogenase [Echinococcus granulosus]	957.229	-0.143323	0.218221	-0.656778	0.511324	0.999869	650.202	1134.11	814.816	1038.16	949.127	1060.31	1170.09	841.009
681	MCU_000065-RA	K15115	SLC25A32, MFT; solute carrier family 25 (mitochondrial folate transporter), member 32	emb|CDS41953.1|	mitochondrial folate transporter:carrier [Echinococcus multilocularis]	41.784	-1.10351	0.591343	-1.86612	0.0620251	0.999869	10.0612	29.1527	15.3449	50.5008	87.2648	58.7322	35.2339	47.9815
682	MCU_000065-RB	K15115	SLC25A32, MFT; solute carrier family 25 (mitochondrial folate transporter), member 32	ref|XP_024354262.1|	Mitochondrial folate transporter/carrier [Echinococcus granulosus]	592.833	0.301392	0.150361	2.00445	0.0450222	0.999869	760.875	572.388	731.953	555.509	555.945	497.266	512.94	555.786
683	MCU_000066-RA	K04699	SOCS6_7; suppressor of cytokine signaling 6/7	emb|CDS41951.1|	suppressor of cytokine signaling 7 [Echinococcus multilocularis]	74.0024	-0.165107	0.255008	-0.647457	0.517336	0.999869	56.594	87.4581	58.3107	75.3373	67.6547	78.3095	95.0495	73.305
684	MCU_000067-RA	K12622	LSM3; U6 snRNA-associated Sm-like protein LSm3	emb|CDS29851.1|	snrnp sm protein [Hymenolepis microstoma]	414.41	0.662204	0.398874	1.66019	0.0968772	0.999869	840.106	289.394	586.176	316.251	350.04	264.686	247.456	421.171
685	MCU_000069-RA	K24685	ZFAND2; AN1-type zinc finger protein 2	ref|XP_024354257.1|	AN1-type zinc finger protein 2B [Echinococcus granulosus]	36.1698	-0.477476	0.440423	-1.08413	0.278307	0.999869	17.607	30.5748	26.0864	45.5335	55.8887	25.8421	38.5114	49.3143
686	MCU_000069-RB	K24685	ZFAND2; AN1-type zinc finger protein 2	ref|XP_024354257.1|	AN1-type zinc finger protein 2B [Echinococcus granulosus]	755.788	0.363723	0.246868	1.47335	0.140657	0.999869	1160.81	593.72	937.575	711.151	702.04	582.623	586.685	771.702
687	MCU_000070-RA			emb|CDS16923.1|	cell cycle regulator mat89bb [Echinococcus granulosus]	194.087	0.00301279	0.30162	0.0099887	0.99203	0.999869	119.476	246.02	171.863	238.43	168.647	166.016	255.65	186.595
688	MCU_000071-RA	K09353	LBX; homeobox protein LBX	ref|XP_024354255.1|	Homeobox protein SMOX-5 [Echinococcus granulosus]	32.9909	0.0983111	0.33727	0.291491	0.770676	0.999869	21.38	32.7079	39.8968	42.222	26.4736	30.5407	36.0533	34.6533
689	MCU_000072-RA	K20629	ABR; active breakpoint cluster region-related protein	emb|CDS41944.1|	active breakpoint cluster region [Echinococcus multilocularis]	12.5647	-1.64531	1.33201	-1.23521	0.216752	0.999869	0	8.5325	9.20696	6.62306	24.5126	17.2281	34.4145	0
690	MCU_000072-RB	K20629	ABR; active breakpoint cluster region-related protein	emb|CDS16921.1|	active breakpoint cluster region [Echinococcus granulosus]	329.495	-0.580219	0.787584	-0.736707	0.4613	0.999869	37.7293	385.384	204.088	428.843	466.72	126.078	821.85	165.27
691	MCU_000072-RD	K20629	ABR; active breakpoint cluster region-related protein	emb|CDS41944.1|	active breakpoint cluster region [Echinococcus multilocularis]	413.82	-0.34106	0.506949	-0.672769	0.501094	0.999869	77.9739	467.154	409.71	505.008	502.998	495.699	380.198	471.818
692	MCU_000072-RE	K20629	ABR; active breakpoint cluster region-related protein	emb|CDS41944.1|	active breakpoint cluster region [Echinococcus multilocularis]	60.5836	0.740424	1.68223	0.440146	0.659832	0.999869	257.817	19.9092	0	25.6644	28.4346	114.332	38.5114	0
693	MCU_000072-RF			emb|CDS41944.1|	active breakpoint cluster region [Echinococcus multilocularis]	51.9198	0.804527	0.961855	0.836433	0.402912	0.999869	203.738	7.82146	30.6899	22.3528	37.2591	64.2138	31.9563	17.3266
694	MCU_000073-RA	K01021	TPST; protein-tyrosine sulfotransferase [EC:2.8.2.20]	emb|CDS41943.1|	protein tyrosine sulfotransferase [Echinococcus multilocularis]	13.3875	-0.826932	0.769216	-1.07503	0.28236	0.999869	7.54587	11.3767	6.13797	13.2461	17.6491	3.91548	35.2339	11.9954
695	MCU_000073-RB	K01021	TPST; protein-tyrosine sulfotransferase [EC:2.8.2.20]	emb|CDS41943.1|	protein tyrosine sulfotransferase [Echinococcus multilocularis]	13.7974	-0.643262	0.704868	-0.9126	0.361453	0.999869	16.3494	2.84417	18.4139	6.62306	17.6491	21.1436	18.0266	9.32973
696	MCU_000073-RC	K01021	TPST; protein-tyrosine sulfotransferase [EC:2.8.2.20]	emb|CDS41943.1|	protein tyrosine sulfotransferase [Echinococcus multilocularis]	119.649	0.399816	0.331219	1.2071	0.227392	0.999869	226.376	111.633	104.346	102.657	95.1088	113.549	94.2301	109.291
697	MCU_000074-RA			ref|XP_024354252.1|	Leucine-rich repeat-containing protein 53 [Echinococcus granulosus]	19.8283	-0.660774	0.596885	-1.10704	0.268278	0.999869	3.77293	18.4871	13.8104	24.8365	26.4736	21.1436	32.7757	17.3266
698	MCU_000075-RA	K14168	CTU1, NCS6; cytoplasmic tRNA 2-thiolation protein 1 [EC:2.7.7.-]	emb|CDS41939.1|	cytoplasmic tRNA 2 thiolation protein 1 [Echinococcus multilocularis]	9.83844	-0.375891	1.15326	-0.325939	0.744471	0.999869	5.03058	22.7533	6.13797	0	11.766	3.91548	13.1103	15.9938
699	MCU_000075-RB	K14168	CTU1, NCS6; cytoplasmic tRNA 2-thiolation protein 1 [EC:2.7.7.-]	emb|CDS41939.1|	cytoplasmic tRNA 2 thiolation protein 1 [Echinococcus multilocularis]	43.3222	0.394157	0.939427	0.419572	0.674798	0.999869	135.826	29.1527	21.4829	10.7625	48.0447	75.1772	11.4715	14.661
700	MCU_000075-RC	K14168	CTU1, NCS6; cytoplasmic tRNA 2-thiolation protein 1 [EC:2.7.7.-]	emb|CDS41939.1|	cytoplasmic tRNA 2 thiolation protein 1 [Echinococcus multilocularis]	349.497	0.35678	0.210382	1.69587	0.0899099	0.999869	496.77	295.082	398.968	379.998	327.488	245.109	322.021	330.539
701	MCU_000075-RE	K14168	CTU1, NCS6; cytoplasmic tRNA 2-thiolation protein 1 [EC:2.7.7.-]	emb|CDS41939.1|	cytoplasmic tRNA 2 thiolation protein 1 [Echinococcus multilocularis]	16.8664	-0.0294561	0.639647	-0.0460506	0.96327	0.999869	22.6376	28.4417	4.60348	10.7625	12.7465	21.9267	20.4848	13.3282
702	MCU_000077-RB	K05087	IGF1R, CD221; insulin-like growth factor 1 receptor [EC:2.7.10.1]	emb|CDS41938.1|	insulin receptor [Echinococcus multilocularis]	930.251	0.0296782	0.386939	0.0766999	0.938862	0.999869	557.136	1209.48	750.367	1241.82	816.759	796.408	1503.58	566.448
703	MCU_000078-RA	K16072	ERC1, CAST2, ELKS; ELKS/RAB6-interacting/CAST family member 1	emb|CDS16914.1|	ELKS:Rab6 interacting:CAST family [Echinococcus granulosus]	100.503	0.0661012	1.59886	0.0413427	0.967023	0.999869	64.1399	170.65	0	176.339	150.998	208.303	33.5951	0
704	MCU_000078-RB			emb|CDS41937.1|	ELKS:Rab6 interacting:CAST family [Echinococcus multilocularis]	57.4512	-2.12553	2.51353	-0.845638	0.397755	0.999869	0	0	85.9316	0	67.6547	0	222.055	83.9676
705	MCU_000080-RA			emb|VDD79163.1|	unnamed protein product [Mesocestoides corti]	17.2586	-0.0466453	0.415437	-0.11228	0.910601	0.999869	20.1223	14.2208	19.9484	14.074	23.5321	14.0957	14.7491	17.3266
706	MCU_000081-RA	K07189	PPP1R3; protein phosphatase 1 regulatory subunit 3A/B/C/D/E	emb|CDS41934.1|	Protein phosphatase 1 regulatory subunit 3B [Echinococcus multilocularis]	1833.16	-0.419681	0.311332	-1.34802	0.177653	0.999869	901.731	2067.71	1298.18	2004.3	2415.96	1844.19	2545.85	1587.39
707	MCU_000082-RA	K15187	MLLT1_3, ENL, AF9; YEATS domain-containing protein 1/3	emb|CDS16910.1|	Protein ENL [Echinococcus granulosus]	154.73	-0.709668	0.617116	-1.14997	0.250154	0.999869	36.4717	226.822	44.5003	160.609	134.329	205.171	264.664	165.27
708	MCU_000082-RB			emb|CDS16910.1|	Protein ENL [Echinococcus granulosus]	29.6426	2.81906	3.07857	0.915704	0.359822	0.999869	88.0351	0	119.69	0	29.4151	0	0	0
709	MCU_000084-RA	K24522	KCP; kielin/chordin-like protein	emb|CDS19932.1|	von Willebrand factor type C [Echinococcus granulosus]	74.821	0.0597656	0.60965	0.0980327	0.921906	0.999869	18.8647	118.744	61.3797	105.969	53.9277	54.0336	127.006	58.644
710	MCU_000086-RA	K19465	MGME1, DDK1; mitochondrial genome maintenance exonuclease 1 [EC:3.1.-.-]	emb|VDD79167.1|	unnamed protein product [Mesocestoides corti]	292.684	0.0328743	0.119603	0.274862	0.783422	0.999869	274.166	315.702	302.295	289.759	287.287	302.275	258.109	311.88
711	MCU_000088-RA			emb|VDD79168.1|	unnamed protein product [Mesocestoides corti]	4.00712	0.241732	1.42968	0.169081	0.865733	0.999869	0	8.5325	4.60348	4.13941	3.92201	0	8.19392	2.66564
712	MCU_000089-RA	K00408	WNT4; wingless-type MMTV integration site family, member 4	emb|CDS19930.1|	Protein Wnt-5 [Echinococcus granulosus]	275.93	-0.286741	0.297007	-0.965434	0.334328	0.999869	129.537	305.748	245.519	312.112	286.307	285.83	342.506	299.884
713	MCU_000089-RB	K00408	WNT4; wingless-type MMTV integration site family, member 4	emb|CDS19930.1|	Protein Wnt-5 [Echinococcus granulosus]	3.45852	5.29266	3.3954	1.55877	0.11905	0.999869	27.6682	0	0	0	0	0	0	0
714	MCU_000090-RA	K13807	PPEF, PPP7C; serine/threonine-protein phosphatase with EF-hands [EC:3.1.3.16]	emb|CDS19929.1|	serine:threonine protein phosphatase with [Echinococcus granulosus]	23.5342	-0.97549	1.9881	-0.490666	0.623663	0.999869	31.4411	0	32.2244	0	51.9667	31.3238	0	41.3174
715	MCU_000090-RB	K13807	PPEF, PPP7C; serine/threonine-protein phosphatase with EF-hands [EC:3.1.3.16]	emb|CDS19929.1|	serine:threonine protein phosphatase with [Echinococcus granulosus]	17.977	0.696101	3.1391	0.221752	0.824507	0.999869	0	48.3508	0	40.5662	0	0	54.8993	0
716	MCU_000091-RA			emb|CDS19928.1|	iron sulfur cluster assembly 2 [Echinococcus granulosus]	318.423	-0.105098	0.290329	-0.361997	0.717354	0.999869	212.542	376.141	294.623	343.571	248.067	322.635	475.247	274.561
717	MCU_000091-RB			emb|CDS19928.1|	iron sulfur cluster assembly 2 [Echinococcus granulosus]	31.2964	-0.71684	1.56953	-0.456722	0.647871	0.999869	0	24.8864	0	69.5421	84.3233	8.61405	48.3441	14.661
718	MCU_000091-RC			emb|CDI98270.1|	iron sulfur cluster assembly 2 [Echinococcus multilocularis]	34.2766	0.31836	1.58444	0.20093	0.840753	0.999869	0	71.1041	23.0174	57.9518	24.5126	0	80.3004	17.3266
719	MCU_000092-RA	K23314	WRAP53, TCAB1; telomerase Cajal body protein 1	emb|CDI98268.1|	WD repeat containing antisense to TP53 [Echinococcus multilocularis]	397.131	0.165048	0.206262	0.800185	0.423603	0.999869	552.106	344.144	426.589	357.645	373.572	393.114	311.369	418.505
720	MCU_000092-RB			emb|CDI98267.1|	expressed protein [Echinococcus multilocularis]	127.005	0.395975	0.30619	1.29323	0.195931	0.999869	189.904	104.523	159.587	123.354	120.602	97.1038	77.0229	143.944
721	MCU_000093-RA					5.16624	2.36749	1.44505	1.63835	0.101349	0.999869	13.8341	3.55521	15.3449	1.65576	2.94151	0	0	3.99846
722	MCU_000094-RA	K12813	DHX16; pre-mRNA-splicing factor ATP-dependent RNA helicase DHX16 [EC:3.6.4.13]	ref|XP_024353268.1|	putative pre-mRNA-splicing factor ATP-dependent RNA helicase mog-4 [Echinococcus granulosus]	72.9017	0.15251	0.692577	0.220207	0.82571	0.999869	86.7775	56.1723	92.0696	72.0258	47.0642	117.464	9.01331	102.627
723	MCU_000094-RB	K12813	DHX16; pre-mRNA-splicing factor ATP-dependent RNA helicase DHX16 [EC:3.6.4.13]	emb|CDI98303.1|	pre mRNA splicing factor ATP dependent [Echinococcus multilocularis]	185.03	-0.319071	0.232177	-1.37426	0.169361	0.999869	110.673	199.803	167.26	179.65	219.633	234.929	184.363	183.929
724	MCU_000094-RC	K12813	DHX16; pre-mRNA-splicing factor ATP-dependent RNA helicase DHX16 [EC:3.6.4.13]	emb|CDI98303.1|	pre mRNA splicing factor ATP dependent [Echinococcus multilocularis]	84.0722	-0.460345	2.13932	-0.215183	0.829625	0.999869	0	147.186	0	135.773	99.0308	0	278.593	11.9954
725	MCU_000096-RA	K23843	MICU3; calcium uptake protein 3, mitochondrial	emb|CDS19962.1|	EF hand domain containing family member A2 [Echinococcus granulosus]	353.731	0.227588	0.154785	1.47035	0.141466	0.999869	465.328	339.167	365.209	356.817	348.079	298.359	302.356	354.53
726	MCU_000097-RA	K02895	RP-L24, MRPL24, rplX; large subunit ribosomal protein L24	emb|CDS28262.1|	mitochondrial ribosomal protein l24 [Hymenolepis microstoma]	285.295	-0.0711343	0.138571	-0.513341	0.607712	0.999869	280.455	237.488	319.175	279.824	298.073	314.804	275.316	277.226
727	MCU_000098-RA	K03025	RPC6, POLR3F; DNA-directed RNA polymerase III subunit RPC6	ref|XP_024353270.1|	DNA-directed RNA polymerase III subunit RPC6 [Echinococcus granulosus]	291.997	0.104489	0.189624	0.551031	0.581612	0.999869	365.974	265.218	317.64	263.267	266.697	331.249	232.707	293.22
728	MCU_000099-RA	K06584	ITGA8; integrin alpha 8	emb|CDI98307.1|	integrin alpha 3 [Echinococcus multilocularis]	224.542	-0.350931	0.396259	-0.88561	0.375827	0.999869	90.5504	284.417	156.518	256.644	242.184	214.568	340.867	210.585
729	MCU_000100-RA			ref|XP_024353273.1|	Coiled-coil domain-containing protein C6orf97 [Echinococcus granulosus]	106.736	0.0312094	0.591895	0.052728	0.957949	0.999869	139.599	83.1918	151.915	57.1239	45.1032	151.137	45.886	179.931
730	MCU_000100-RB			emb|CDS19966.1|	coiled coil domain containing protein [Echinococcus granulosus]	141.296	-0.417458	0.592491	-0.704581	0.481071	0.999869	72.9434	169.228	50.6383	190.413	241.204	119.814	226.152	59.9769
731	MCU_000101-RA	K04892	KCND2, KV4.2; potassium voltage-gated channel Shal-related subfamily D member 2	emb|VDD79179.1|	unnamed protein product [Mesocestoides corti]	33.2869	-0.245168	0.38029	-0.644688	0.51913	0.999869	22.6376	31.2858	24.5519	42.222	44.1226	23.4929	39.3308	38.6518
732	MCU_000103-RA	K20793	NAA50, NAT5; N-alpha-acetyltransferase 50 [EC:2.3.1.258]	ref|XP_024353276.1|	N-acetyltransferase NAT13 [Echinococcus granulosus]	1026.46	0.334726	0.276408	1.21099	0.225901	0.999869	1724.23	784.279	1215.32	857.686	1018.74	861.405	810.379	939.637
733	MCU_000104-RA			emb|CDI98312.1|	armadillo repeat containing protein 8 [Echinococcus multilocularis]	53.9304	0.285849	0.51989	0.549827	0.582438	0.999869	41.5023	50.4839	84.3971	60.4354	20.5906	61.0814	30.3175	82.6348
734	MCU_000104-RB	K23336	ARMC8; armadillo repeat-containing protein 8	emb|CDI98312.1|	armadillo repeat containing protein 8 [Echinococcus multilocularis]	129.491	-0.244616	0.403576	-0.606121	0.544435	0.999869	96.8386	152.874	151.915	72.8536	204.925	159.751	79.481	117.288
735	MCU_000104-RC			emb|CDI98312.1|	armadillo repeat containing protein 8 [Echinococcus multilocularis]	83.1213	-0.294476	1.36221	-0.216175	0.828851	0.999869	0	125.854	26.0864	146.535	23.5321	19.5774	290.065	33.3205
736	MCU_000107-RA					81.1154	-0.0168565	0.370726	-0.0454688	0.963734	0.999869	114.446	47.6398	95.1386	66.2306	65.6937	90.056	63.0932	106.626
737	MCU_000107-RB					3.73518	1.55831	1.12945	1.37971	0.167677	0.999869	5.03058	5.68833	6.13797	5.79518	0	3.13238	4.09696	0
738	MCU_000108-RA	K07380	CNTNAP2; contactin associated protein-like 2	emb|CDS19973.1|	neurexin 4 [Echinococcus granulosus]	87.8168	0.05469	0.514985	0.106197	0.915426	0.999869	135.826	82.4808	90.5351	49.6729	39.2201	150.354	59.8156	94.6301
739	MCU_000108-RB	K07380	CNTNAP2; contactin associated protein-like 2	emb|CDS19973.1|	neurexin 4 [Echinococcus granulosus]	12.7526	-0.872969	2.69709	-0.323671	0.746187	0.999869	18.8647	17.065	0	0	0	0.783095	0	65.3081
740	MCU_000108-RC	K07380	CNTNAP2; contactin associated protein-like 2	emb|CDS19973.1|	neurexin 4 [Echinococcus granulosus]	3.42797	-5.17753	3.3943	-1.52536	0.127169	0.999869	0	0	0	0	0	9.39715	18.0266	0
741	MCU_000108-RD	K07380	CNTNAP2; contactin associated protein-like 2	ref|XP_024353278.1|	Neurexin-4 [Echinococcus granulosus]	90.2092	0.0539034	1.57268	0.034275	0.972658	0.999869	0	147.186	61.3797	158.953	120.602	52.4674	181.086	0
742	MCU_000109-RA	K17894	GATA2; GATA-binding protein 2	emb|CDS19974.1|	GATA binding factor 2 [Echinococcus granulosus]	3.59573	0.494043	3.27303	0.150944	0.88002	0.999869	0	0	16.8794	0	0	0	6.55514	5.33128
743	MCU_000109-RB	K17894	GATA2; GATA-binding protein 2	emb|CDS19974.1|	GATA binding factor 2 [Echinococcus granulosus]	4.23601	-0.0342204	1.89239	-0.0180832	0.985573	0.999869	1.25764	7.11041	0	8.27882	7.84403	9.39715	0	0
744	MCU_000112-RA	K18730	GIGYF; PERQ amino acid-rich with GYF domain-containing protein	ref|XP_024353283.1|	PERQ amino acid-rich with GYF domain-containing protein 2 [Echinococcus granulosus]	253.181	-0.0561937	0.395942	-0.141924	0.88714	0.999869	325.73	236.777	253.191	177.995	222.574	426.787	127.825	254.568
745	MCU_000112-RB	K18730	GIGYF; PERQ amino acid-rich with GYF domain-containing protein	ref|XP_024353283.1|	PERQ amino acid-rich with GYF domain-containing protein 2 [Echinococcus granulosus]	301.935	-0.226288	0.78298	-0.289008	0.772575	0.999869	31.4411	426.625	190.277	464.442	281.404	144.873	696.483	179.931
746	MCU_000113-RA					78.8337	0.324104	0.291707	1.11106	0.266543	0.999869	114.446	61.1496	105.88	70.37	63.7327	65.78	68.0096	81.302
747	MCU_000114-RB	K19933	CADPS; calcium-dependent secretion activator	ref|XP_024353285.1|	Calcium-dependent secretion activator [Echinococcus granulosus]	16.7579	-1.58352	2.4101	-0.657035	0.511159	0.999869	0	18.4871	0	14.9019	39.2201	0	61.4544	0
748	MCU_000114-RD	K19933	CADPS; calcium-dependent secretion activator	ref|XP_024353285.1|	Calcium-dependent secretion activator [Echinococcus granulosus]	150.064	-0.234039	0.518974	-0.450964	0.652015	0.999869	41.5023	200.514	113.553	195.38	173.549	131.56	235.166	109.291
749	MCU_000117-RA			emb|CDS19573.1|	Pfam-B_9399 and Pfam-B_2764 and Pfam-B_110 and Pfam-B_388 domain containing protein [Echinococcus granulosus]	4.52308	-0.0353903	1.52712	-0.0231745	0.981511	0.999869	6.28822	11.3767	0	0	0.980503	6.26476	3.27757	7.99691
750	MCU_000118-RA	K11420	EHMT; [histone H3]-lysine9 N-trimethyltransferase EHMT [EC:2.1.1.355]	emb|CDS19574.1|	Ankyrin repeat domain containing protein [Echinococcus granulosus]	168.126	-0.768248	0.445535	-1.72433	0.0846489	0.999869	66.6551	192.692	67.5177	168.888	248.067	152.704	271.219	177.265
751	MCU_000118-RB	K11420	EHMT; [histone H3]-lysine9 N-trimethyltransferase EHMT [EC:2.1.1.355]	emb|CDS19574.1|	Ankyrin repeat domain containing protein [Echinococcus granulosus]	1078.4	0.0701344	0.33053	0.212188	0.831961	0.999869	671.582	1416.39	963.662	1366.01	941.283	839.478	1601.09	827.681
752	MCU_000119-RA	K10404	KIF26; kinesin family member 26	emb|VDD79193.1|	unnamed protein product [Mesocestoides corti]	80.9515	-0.108202	0.291388	-0.371334	0.710389	0.999869	99.3539	56.8833	85.9316	70.37	96.0893	85.3574	58.9962	94.6301
753	MCU_000120-RA	K24652	TTC12; tetratricopeptide repeat protein 12	ref|XP_024355269.1|	Tetratricopeptide repeat protein [Echinococcus granulosus]	304.649	0.0684598	1.96781	0.0347898	0.972247	0.999869	0	469.998	354.468	423.048	329.449	321.069	539.16	0
754	MCU_000120-RB			ref|XP_024355269.1|	Tetratricopeptide repeat protein [Echinococcus granulosus]	68.7742	-0.909412	3.22863	-0.281671	0.778195	0.999869	191.162	0	0	0	0.980503	72.8279	0	285.223
755	MCU_000121-RA	K14964	ASH2; Set1/Ash2 histone methyltransferase complex subunit ASH2	emb|CDS37632.1|	set1:ash2 histone methyltransferase complex [Echinococcus multilocularis]	311.188	0.179949	0.486534	0.36986	0.711487	0.999869	91.808	460.044	366.744	403.179	340.235	197.34	376.92	253.236
756	MCU_000121-RB	K14964	ASH2; Set1/Ash2 histone methyltransferase complex subunit ASH2	emb|CDS19577.1|	set1:ash2 histone methyltransferase complex [Echinococcus granulosus]	58.4618	0.0935385	3.22876	0.0289704	0.976888	0.999869	241.468	0	0	0	0	167.582	0	58.644
757	MCU_000122-RA					3.53914	0.106126	0.854704	0.124167	0.901183	0.999869	3.77293	1.42208	4.60348	4.96729	3.92201	2.34929	3.27757	3.99846
758	MCU_000123-RA			emb|CDS19578.1|	expressed conserved protein [Echinococcus granulosus]	160.36	0.0124332	0.233774	0.0531846	0.957585	0.999869	177.328	131.543	193.346	143.224	201.984	139.391	129.464	166.602
759	MCU_000125-RA			emb|CDS37634.1|	zinc finger protein [Echinococcus multilocularis]	3.55711	-0.0500546	0.966985	-0.0517635	0.958717	0.999869	2.51529	3.55521	3.06899	4.96729	0.980503	5.48167	6.55514	1.33282
760	MCU_000127-RC	K20642	ARHGAP22_24_25; Rho GTPase-activating protein 22/24/25	emb|CDS37635.1|	Rho GTPase activating protein 24 [Echinococcus multilocularis]	412.855	0.171059	0.20649	0.828415	0.407436	0.999869	309.381	546.791	412.779	478.516	353.962	399.379	430.181	371.857
761	MCU_000128-RA			emb|CDS19582.1|	rhodopsin orphan GPCR [Echinococcus granulosus]	52.6947	-0.175697	0.299178	-0.587266	0.557025	0.999869	37.7293	53.3281	67.5177	40.5662	65.6937	60.2983	52.4411	43.983
762	MCU_000132-RA			emb|VDD79202.1|	unnamed protein product [Mesocestoides corti]	368.634	-0.0631722	0.149076	-0.423759	0.671742	0.999869	330.76	377.563	337.589	396.556	382.396	404.077	416.251	303.883
763	MCU_000133-RA	K09276	YBX1, NSEP1; Y-box-binding protein 1	ref|XP_024355281.1|	Nuclease-sensitive element-binding protein [Echinococcus granulosus]	4615.68	0.126667	0.142842	0.886763	0.375206	0.999869	4991.59	4416.99	5102.19	4761.15	5141.76	3729.1	3865.89	4916.77
764	MCU_000134-RA	K01749	hemC, HMBS; hydroxymethylbilane synthase [EC:2.5.1.61]	emb|CDS37641.1|	porphobilinogen deaminase [Echinococcus multilocularis]	1293.08	0.0888821	0.133948	0.663556	0.506974	0.999869	1531.81	1169.66	1417.87	1215.33	1278.58	1353.19	1094.71	1283.5
765	MCU_000135-RA			emb|CDS37643.1|	Protein lozenge [Echinococcus multilocularis]	36.3333	-0.0322384	0.50103	-0.0643441	0.948696	0.999869	22.6376	56.1723	18.4139	45.5335	22.5516	40.721	49.9829	34.6533
766	MCU_000137-RA	K03242	EIF2S3; translation initiation factor 2 subunit 3	ref|XP_024355288.1|	Eukaryotic translation initiation factor 2 subunit [Echinococcus granulosus]	1892.01	0.0123163	0.162652	0.075722	0.93964	0.999869	2310.29	1688.72	1824.51	1779.12	1900.22	2260.01	1612.56	1760.65
767	MCU_000138-RA	K11471	ASXL; additional sex combs-like protein	emb|CDS37645.1|	Polycomb group protein ASXL2 [Echinococcus multilocularis]	298.415	-0.172185	0.401051	-0.429334	0.66768	0.999869	145.887	410.271	219.433	346.055	278.463	295.227	476.067	215.917
768	MCU_000139-RA	K10699	UBE1L2, UBA6; ubiquitin-activating enzyme E1-like protein 2 [EC:6.2.1.45]	emb|CDS37646.1|	ubiquitin modifier activating enzyme 6 [Echinococcus multilocularis]	8.30353	0.684099	1.92603	0.355185	0.722451	0.999869	0	25.5975	7.67247	7.45094	0	7.04786	0	18.6595
769	MCU_000139-RB	K10699	UBE1L2, UBA6; ubiquitin-activating enzyme E1-like protein 2 [EC:6.2.1.45]	emb|CDS19585.1|	ubiquitin modifier activating enzyme 6 [Echinococcus granulosus]	5.62986	-5.89129	3.39004	-1.73782	0.0822423	0.999869	0	0	0	0	9.80503	0	35.2339	0
770	MCU_000139-RD	K10699	UBE1L2, UBA6; ubiquitin-activating enzyme E1-like protein 2 [EC:6.2.1.45]	emb|CDS37646.1|	ubiquitin modifier activating enzyme 6 [Echinococcus multilocularis]	318.19	-0.242925	0.319542	-0.760227	0.447119	0.999869	211.284	319.258	236.312	398.211	300.034	298.359	519.495	262.565
771	MCU_000141-RB	K14972	PAXIP1, PTIP; PAX-interacting protein 1	emb|CDS42572.1|	BRCT [Echinococcus multilocularis]	8.07334	-1.28761	3.16841	-0.406391	0.684455	0.999869	0	7.11041	0	11.5904	0	0	45.886	0
772	MCU_000141-RD	K14972	PAXIP1, PTIP; PAX-interacting protein 1	emb|CDS42572.1|	BRCT [Echinococcus multilocularis]	32.0679	-0.411607	0.788458	-0.52204	0.601642	0.999869	5.03058	43.3735	12.2759	48.8451	42.1616	27.4083	61.4544	15.9938
773	MCU_000141-RE	K14972	PAXIP1, PTIP; PAX-interacting protein 1	ref|XP_024353397.1|	PAX-interacting protein [Echinococcus granulosus]	22.6434	0.558166	0.727033	0.767732	0.442647	0.999869	18.8647	28.4417	27.6209	33.1153	5.88302	43.8533	7.37453	15.9938
774	MCU_000142-RA	K01285	PRCP; lysosomal Pro-X carboxypeptidase [EC:3.4.16.2]	emb|CDS42573.1|	Lysosomal Pro X carboxypeptidase [Echinococcus multilocularis]	22.2053	-0.144229	1.07194	-0.13455	0.892968	0.999869	0	29.1527	24.5519	30.6316	11.766	13.3126	54.8993	13.3282
775	MCU_000142-RB	K01285	PRCP; lysosomal Pro-X carboxypeptidase [EC:3.4.16.2]	emb|CDS17531.1|	Lysosomal Pro X carboxypeptidase [Echinococcus granulosus]	488.426	-0.0800064	0.115747	-0.691219	0.489428	0.999869	487.966	472.131	449.607	488.451	533.394	540.336	427.723	507.804
776	MCU_000143-RB	K06228	FU; fused [EC:2.7.11.1]	emb|CDS17532.1|	serine:threonine protein kinase 36 [Echinococcus granulosus]	129.576	-0.0637002	1.10134	-0.0578389	0.953877	0.999869	5.03058	179.182	78.2592	244.225	116.68	17.2281	361.352	34.6533
777	MCU_000143-RC			emb|CDS17532.1|	serine:threonine protein kinase 36 [Echinococcus granulosus]	240.457	-0.0101036	0.195032	-0.0518047	0.958684	0.999869	261.59	258.108	211.76	227.668	221.594	314.804	222.875	205.254
778	MCU_000144-RA	K23344	DDRGK1; DDRGK domain-containing protein 1	emb|CDS17533.1|	DDRGK domain containing protein 1 [Echinococcus granulosus]	1680.86	0.230641	0.249332	0.925035	0.354948	0.999869	2698.9	1290.54	1773.87	1497.64	1635.48	1484.75	1382.31	1683.35
779	MCU_000145-RA	K10636	AMFR, GP78; E3 ubiquitin-protein ligase AMFR [EC:2.3.2.36]	ref|XP_024353393.1|	Autocrine motility factor receptor, isoform [Echinococcus granulosus]	606.385	-0.168377	0.222106	-0.75809	0.448397	0.999869	472.874	702.509	464.951	642.437	595.166	659.366	804.643	509.137
780	MCU_000147-RA	K00942	E2.7.4.8, gmk; guanylate kinase [EC:2.7.4.8]	emb|CDS42577.1|	guanylate kinase [Echinococcus multilocularis]	117.587	0.519958	0.287999	1.80542	0.0710093	0.999869	157.206	103.101	187.208	107.625	80.4013	92.4053	90.1331	122.619
781	MCU_000148-RA			emb|CDS17471.1|	secreted frizzled protein 5 [Echinococcus granulosus]	517.511	-0.229911	0.225103	-1.02136	0.307086	0.999869	362.202	612.918	379.02	548.886	547.121	654.668	540.799	494.476
782	MCU_000149-RA	K24183	NBEA; neurobeachin	emb|CDS17470.1|	beige:beach protein [Echinococcus granulosus]	8.01486	0.327448	2.4017	0.13634	0.891553	0.999869	0	14.9319	0	20.6971	8.82453	0	19.6654	0
783	MCU_000149-RB	K23286	NEBL1_2; neurobeachin-like protein 1/2	emb|CDS17470.1|	beige:beach protein [Echinococcus granulosus]	396.441	-0.111414	0.352388	-0.316169	0.751875	0.999869	250.271	500.573	322.244	451.196	348.079	488.652	571.936	238.575
784	MCU_000149-RC	K23286	NEBL1_2; neurobeachin-like protein 1/2	emb|CDS42513.2|	beige:beach protein [Echinococcus multilocularis]	3.93361	-0.220486	0.88851	-0.248153	0.804016	0.999869	2.51529	4.26625	4.60348	3.31153	1.96101	3.13238	9.01331	2.66564
785	MCU_000150-RA			emb|CUU97429.1|	hypothetical transcript [Hymenolepis microstoma]	8.14175	-0.939234	0.866898	-1.08344	0.278612	0.999869	11.3188	5.68833	3.06899	2.48365	5.88302	6.26476	23.7624	6.6641
786	MCU_000151-RA	K24687	ZFAND5_6; AN1-type zinc finger protein 5/6	emb|CDS42511.1|	AN1 type zinc finger protein 5 [Echinococcus multilocularis]	2706.5	0.0720124	0.0835087	0.862333	0.388504	0.999869	3043.5	2619.48	2728.33	2707.18	2432.63	2756.5	2629.43	2734.94
787	MCU_000153-RA			emb|CDS42509.1|	peptidoglycan binding lysin domain [Echinococcus multilocularis]	150.58	-0.283188	0.275509	-1.02787	0.30401	0.999869	94.3233	147.897	125.828	174.683	185.315	161.318	196.654	118.621
788	MCU_000155-RA			emb|CDS42507.1|	protein disulfide isomerase A3 [Echinococcus multilocularis]	16.5717	-0.396154	0.506047	-0.782841	0.43372	0.999869	15.0917	12.0877	24.5519	6.62306	18.6296	16.445	20.4848	18.6595
789	MCU_000156-RA	K08056	PDIA3, GRP58; protein disulfide-isomerase A3 [EC:5.3.4.1]	emb|CDS42507.1|	protein disulfide isomerase A3 [Echinococcus multilocularis]	10646.1	0.0601146	0.207499	0.289711	0.772038	0.999869	13992.6	9200.88	11025.3	9253.24	8695.1	8851.33	11291.2	12859
790	MCU_000157-RA			emb|CDS42506.1|	DNA directed RNA polymerase I subunit RPA1 [Echinococcus multilocularis]	384.081	-0.172207	0.324571	-0.530569	0.595717	0.999869	230.149	423.781	326.847	463.614	361.806	426.004	575.213	265.231
791	MCU_000158-RA	K12625	LSM6; U6 snRNA-associated Sm-like protein LSm6	emb|CDS17461.1|	U6 snRNA associated protein [Echinococcus granulosus]	442.625	0.690627	0.506932	1.36237	0.173083	0.999869	938.203	253.131	712.005	283.136	326.508	234.929	246.637	546.456
792	MCU_000159-RA	K06497	CD63, MLA1, TSPAN30; CD63 antigen	emb|CDS28252.1|	tetraspanin [Hymenolepis microstoma]	31444.8	0.218292	0.294513	0.741199	0.458573	0.999869	50212.7	22654.5	38173.6	24237.1	27320.7	26758.4	25075.9	37125.7
793	MCU_000161-RA	K14403	CPSF3, YSH1; cleavage and polyadenylation specificity factor subunit 3 [EC:3.1.27.-]	emb|CDS42500.1|	Cleavage and polyadenylation specificity factor [Echinococcus multilocularis]	500.033	-0.171061	0.114236	-1.49743	0.134281	0.999869	426.341	469.287	489.503	497.557	587.321	537.203	525.23	467.819
794	MCU_000163-RA			ref|XP_024355369.1|	Cyclin-Y-like protein [Echinococcus granulosus]	6.80959	0.0526836	0.952596	0.0553053	0.955895	0.999869	6.28822	7.82146	0	13.2461	8.82453	3.13238	9.83271	5.33128
795	MCU_000163-RB			ref|XP_024355369.1|	Cyclin-Y-like protein [Echinococcus granulosus]	155.165	-0.00919196	0.196946	-0.0466725	0.962774	0.999869	150.917	173.494	121.225	171.372	162.764	139.391	183.544	138.613
796	MCU_000164-RA			emb|VDD78357.1|	unnamed protein product [Mesocestoides corti]	819.4	0.569611	0.456171	1.24868	0.211782	0.999869	991.024	516.927	1787.68	621.74	347.098	681.293	728.44	880.993
797	MCU_000168-RA	K20412	PI16, CRISP9, CD364; peptidase inhibitor 16	emb|CDS35452.2|	glioma pathogenesis protein 1 [Echinococcus multilocularis]	21.7342	0.285466	0.713895	0.399871	0.689252	0.999869	28.9258	8.5325	47.5693	11.5904	12.7465	22.7098	31.1369	10.6626
798	MCU_000171-RA	K24834	GLIPR1; glioma pathogenesis-related protein 1	emb|CDS35452.2|	glioma pathogenesis protein 1 [Echinococcus multilocularis]	131.304	1.54805	0.773176	2.00219	0.0452641	0.999869	459.04	36.2631	219.433	68.7142	48.0447	116.681	62.2738	39.9846
799	MCU_000175-RA	K06130	LYPLA2; lysophospholipase II [EC:3.1.1.5]	emb|CDS34330.2|	presequence protease mitochondrial [Hymenolepis microstoma]	143.107	0.391456	0.307693	1.27223	0.203293	0.999869	250.271	115.189	156.518	129.15	121.582	149.571	110.618	111.957
800	MCU_000180-RA			ref|XP_024348047.1|	GLIPR1-like protein [Echinococcus granulosus]	2390.65	-0.0984331	0.194456	-0.506198	0.612718	0.999869	2560.56	2183.61	2318.62	2174.85	1851.19	2230.26	3275.11	2531.02
801	MCU_000181-RA					533.154	0.501347	0.44896	1.11669	0.264129	0.999869	1066.48	296.504	770.316	366.752	332.391	407.21	392.489	633.089
802	MCU_000182-RA	K24834	GLIPR1; glioma pathogenesis-related protein 1	gb|AAT74668.2|	cysteine-rich secreted protein 2 precursor [Mesocestoides vogae]	1498.7	0.159795	0.379589	0.420967	0.673779	0.999869	2309.03	854.672	2088.45	1075.42	1094.24	1067.36	1637.15	1863.28
803	MCU_000183-RA			gb|AAT74667.1|	cysteine-rich secreted protein 1, partial [Mesocestoides vogae]	57.4655	-1.01058	0.615199	-1.64268	0.100448	0.999869	51.5634	36.2631	41.4313	23.1807	33.3371	32.89	81.1198	159.938
804	MCU_000184-RA	K24834	GLIPR1; glioma pathogenesis-related protein 1	ref|XP_024348047.1|	GLIPR1-like protein [Echinococcus granulosus]	124.11	-0.430642	0.625829	-0.688114	0.491381	0.999869	134.568	71.1041	150.38	67.0585	46.0837	65.78	175.35	282.558
805	MCU_000186-RA	K24834	GLIPR1; glioma pathogenesis-related protein 1	gb|AAT74668.2|	cysteine-rich secreted protein 2 precursor [Mesocestoides vogae]	172.85	-0.489063	0.517458	-0.945127	0.344594	0.999869	250.271	85.325	178.001	62.9191	106.875	184.811	282.69	231.911
806	MCU_000187-RA					12.3075	-0.984161	0.646653	-1.52193	0.128026	0.999869	11.3188	5.68833	13.8104	3.31153	8.82453	20.3605	20.4848	14.661
807	MCU_000188-RA			gb|AAT74667.1|	cysteine-rich secreted protein 1, partial [Mesocestoides vogae]	16.5118	-0.939197	0.961904	-0.976395	0.328869	0.999869	27.6682	7.11041	9.20696	1.65576	3.92201	18.7943	34.4145	29.322
808	MCU_000189-RA	K24834	GLIPR1; glioma pathogenesis-related protein 1	emb|CDS35452.2|	glioma pathogenesis protein 1 [Echinococcus multilocularis]	367.072	1.25958	0.695135	1.812	0.0699863	0.999869	1286.57	116.611	460.348	208.626	156.881	328.117	226.152	153.274
809	MCU_000190-RA	K20412	PI16, CRISP9, CD364; peptidase inhibitor 16	gb|OPJ89022.1|	peptidase inhibitor 16 [Patagioenas fasciata monilis]	602.256	0.103306	0.557155	0.185418	0.852901	0.999869	1183.44	346.988	592.314	373.375	748.124	953.027	219.597	401.179
810	MCU_000191-RA	K20412	PI16, CRISP9, CD364; peptidase inhibitor 16	emb|CDS35452.2|	glioma pathogenesis protein 1 [Echinococcus multilocularis]	1900.71	0.461982	0.292402	1.57995	0.114118	0.999869	3228.37	1593.44	2301.74	1686.4	1341.33	1428.37	1406.9	2219.14
811	MCU_000192-RA			emb|VDM26240.1|	unnamed protein product, partial [Hydatigera taeniaeformis]	222.654	0.488261	0.274242	1.7804	0.0750097	0.999869	315.669	268.774	240.915	213.594	128.446	202.039	153.226	258.567
812	MCU_000192-RB			gb|AAT74668.2|	cysteine-rich secreted protein 2 precursor [Mesocestoides vogae]	11.6951	2.31821	3.05146	0.759705	0.447431	0.999869	46.5328	0	0	31.4595	0	0	15.5685	0
813	MCU_000192-RC			gb|AAT74668.2|	cysteine-rich secreted protein 2 precursor [Mesocestoides vogae]	24.5873	-0.0138799	1.98285	-0.00699994	0.994415	0.999869	0	42.6625	55.2418	0	28.4346	38.3717	0	31.9877
814	MCU_000194-RC	K20412	PI16, CRISP9, CD364; peptidase inhibitor 16	ref|XP_024346022.1|	Peptidase inhibitor [Echinococcus granulosus]	3.6454	-0.778274	1.0099	-0.770648	0.440916	0.999869	3.77293	4.26625	0	2.48365	4.90252	8.61405	2.45818	2.66564
815	MCU_000195-RA			ref|XP_024348047.1|	GLIPR1-like protein [Echinococcus granulosus]	6224.74	-0.625329	0.251616	-2.48525	0.0129462	0.999869	6595.09	3774.92	5771.23	3448.13	7919.53	7863.06	8417.62	6008.35
816	MCU_000197-RA	K06972	PITRM1, PreP, CYM1; presequence protease [EC:3.4.24.-]	emb|CDS19703.1|	presequence protease mitochondrial [Echinococcus granulosus]	216.616	-0.18335	0.371265	-0.493854	0.62141	0.999869	99.3539	282.994	178.001	250.02	232.379	188.726	312.188	189.26
817	MCU_000198-RA					122.738	0.654738	0.629401	1.04026	0.298221	0.999869	242.725	71.8152	217.898	67.8864	77.4598	47.7688	63.0932	193.259
818	MCU_000199-RA	K20412	PI16, CRISP9, CD364; peptidase inhibitor 16	emb|VDD79234.1|	unnamed protein product [Mesocestoides corti]	1974.01	0.100715	0.333634	0.301873	0.762749	0.999869	3183.1	1304.05	2237.29	1447.97	1600.18	1964.79	1507.68	2547.02
819	MCU_000200-RA			gb|AAT74668.2|	cysteine-rich secreted protein 2 precursor [Mesocestoides vogae]	195.945	-0.368584	0.234979	-1.56858	0.116746	0.999869	172.297	147.186	185.674	180.478	297.093	195.774	227.791	161.271
820	MCU_000201-RA			emb|CDS20044.1|	26s proteasome regulatory particle subunit [Echinococcus granulosus]	84.2884	-0.452896	0.637178	-0.710785	0.477218	0.999869	17.607	108.789	39.8968	117.559	98.0503	76.7434	155.685	59.9769
821	MCU_000202-RA	K03028	PSMD2, RPN1; 26S proteasome regulatory subunit N1	ref|XP_024354463.1|	26S proteasome regulatory subunit RPN1 [Echinococcus granulosus]	571.973	0.201409	1.04	0.193664	0.846439	0.999869	1421.14	393.206	587.711	45.5335	417.694	1079.89	18.846	611.764
822	MCU_000202-RC	K03028	PSMD2, RPN1; 26S proteasome regulatory subunit N1	emb|CDI98389.1|	26s proteasome regulatory particle subunit [Echinococcus multilocularis]	1952.9	0.0213416	0.439416	0.0485682	0.961263	0.999869	779.739	2615.21	1605.08	2868.61	1977.68	1500.41	2948.99	1327.49
823	MCU_000203-RA	K15542	PFS2; polyadenylation factor subunit 2	emb|CDS20046.1|	WD repeat containing protein 33 [Echinococcus granulosus]	56.8172	0.0646939	0.401589	0.161095	0.872019	0.999869	89.2927	38.3962	41.4313	62.9191	62.7522	50.9012	36.8727	71.9722
824	MCU_000203-RB	K15542	PFS2; polyadenylation factor subunit 2	ref|XP_024354464.1|	WD repeat-containing protein 33 [Echinococcus granulosus]	47.1617	-0.775303	0.649484	-1.19372	0.232587	0.999869	77.9739	12.7987	13.8104	34.7711	68.6352	36.8055	67.1902	65.3081
825	MCU_000203-RC	K15542	PFS2; polyadenylation factor subunit 2	ref|XP_024354464.1|	WD repeat-containing protein 33 [Echinococcus granulosus]	101.541	0.308147	0.363996	0.846567	0.397237	0.999869	74.201	171.361	98.2076	105.141	70.5962	90.056	129.464	73.305
826	MCU_000204-RA			emb|VUZ53214.1|	unnamed protein product [Hymenolepis diminuta]	265.068	0.291781	0.331866	0.879214	0.379285	0.999869	412.507	196.958	351.399	206.971	273.56	203.605	176.989	298.551
827	MCU_000206-RA	K00911	ITPK; 1D-myo-inositol-triphosphate 3-kinase [EC:2.7.1.127]	emb|CDI98391.1|	inositol trisphosphate 3 kinase C [Echinococcus multilocularis]	174.294	-0.350964	0.171539	-2.04598	0.0407583	0.999869	162.236	147.186	141.173	162.265	179.432	238.061	172.072	191.926
828	MCU_000206-RB	K00911	ITPK; 1D-myo-inositol-triphosphate 3-kinase [EC:2.7.1.127]	emb|CDI98391.1|	inositol trisphosphate 3 kinase C [Echinococcus multilocularis]	392.369	0.19004	0.188975	1.00563	0.314592	0.999869	526.953	362.631	402.037	383.31	319.644	447.147	350.7	346.533
829	MCU_000207-RB	K09189	MLL5; [histone H3]-lysine4 N-trimethyltransferase MLL5 [EC:2.1.1.354]	emb|CDI98392.1|	histone lysine N methyltransferase MLL5 [Echinococcus multilocularis]	107.447	-0.247096	0.714032	-0.346058	0.729299	0.999869	31.4411	190.559	52.1728	118.387	100.011	71.2617	249.095	46.6487
830	MCU_000207-RC			emb|CDI98392.1|	histone lysine N methyltransferase MLL5 [Echinococcus multilocularis]	68.0107	0.036596	0.461903	0.0792289	0.936851	0.999869	25.1529	98.1237	79.7936	72.0258	58.8302	52.4674	95.0495	62.6425
831	MCU_000209-RA	K06235	ZIC2; zinc finger protein ZIC 2	emb|CDI98393.1|	zinc finger protein [Echinococcus multilocularis]	18.3325	-1.27966	0.973492	-1.3145	0.188676	0.999869	0	26.3085	7.67247	8.27882	15.6881	26.6252	43.4278	18.6595
832	MCU_000209-RB	K06235	ZIC2; zinc finger protein ZIC 2	emb|CDI98393.1|	zinc finger protein [Echinococcus multilocularis]	193.593	0.170434	0.195596	0.871359	0.383558	0.999869	216.315	199.803	210.226	193.724	148.056	219.267	150.768	210.585
833	MCU_000209-RC			emb|CDS20050.1|	zinc finger protein [Echinococcus granulosus]	56.8191	0.177613	0.32987	0.538435	0.590277	0.999869	56.594	79.6366	35.2933	67.8864	42.1616	52.4674	56.5381	63.9753
834	MCU_000209-RD			emb|CDS20050.1|	zinc finger protein [Echinococcus granulosus]	238.154	-0.0836114	0.150982	-0.553785	0.579726	0.999869	187.389	262.374	237.846	235.946	243.165	234.146	267.122	237.242
835	MCU_000211-RA			emb|CDS20052.1|	expressed conserved protein [Echinococcus granulosus]	1322.92	-0.135171	0.079561	-1.69896	0.0893269	0.999869	1257.64	1300.49	1222.99	1259.21	1358	1265.48	1481.46	1438.11
836	MCU_000213-RC					439.119	0.602791	0.527911	1.14184	0.253519	0.999869	967.128	320.68	587.711	243.397	357.884	534.854	150.768	350.531
837	MCU_000213-RD	K14457	MOGAT2, MGAT2; 2-acylglycerol O-acyltransferase 2 [EC:2.3.1.22]	ref|XP_024354472.1|	2-acylglycerol O-acyltransferase 2-A [Echinococcus granulosus]	18.4903	-0.533429	0.649629	-0.821129	0.411573	0.999869	15.0917	11.3767	30.6899	4.13941	20.5906	21.1436	15.5685	29.322
838	MCU_000214-RA	K22610	RSBN1, KDM9; lysine-specific demethylase 9 [EC:1.14.11.-]	emb|CDS20053.1|	Round spermatid basic protein 1 [Echinococcus granulosus]	295.719	0.114342	0.142918	0.800053	0.42368	0.999869	299.319	305.037	268.536	355.989	270.619	296.01	313.008	257.234
839	MCU_000217-RA	K04977	TRPM2; transient receptor potential cation channel subfamily M member 2 [EC:3.6.1.13]	emb|CDS25933.1|	transient receptor potential cation channel [Hymenolepis microstoma]	166.309	-0.0308655	0.22794	-0.13541	0.892287	0.999869	213.8	132.965	181.07	132.461	165.705	146.439	190.099	167.935
840	MCU_000217-RC	K04977	TRPM2; transient receptor potential cation channel subfamily M member 2 [EC:3.6.1.13]	emb|CDS25933.1|	transient receptor potential cation channel [Hymenolepis microstoma]	219.943	0.476619	0.376976	1.26432	0.206115	0.999869	372.263	147.186	317.64	187.101	171.588	133.126	172.072	258.567
841	MCU_000218-RB	K03377	CASD1; N-acetylneuraminate 9-O-acetyltransferase [EC:2.3.1.45]	emb|CDI98402.1|	CAS1 domain containing protein 1 [Echinococcus multilocularis]	80.9252	0.206549	0.443975	0.465227	0.641769	0.999869	70.4281	127.987	69.0522	77.8209	57.8497	38.3717	81.9392	123.952
842	MCU_000219-RA			emb|VDD79249.1|	unnamed protein product [Mesocestoides corti]	163.807	-0.0489418	0.217486	-0.225035	0.821952	0.999869	174.813	159.984	174.932	134.945	208.847	164.45	124.548	167.935
843	MCU_000220-RA			ref|XP_024354481.1|	Beta-adrenergic receptor kinase [Echinococcus granulosus]	35.443	-0.474857	1.43375	-0.331199	0.740494	0.999869	79.2316	24.1754	15.3449	0	28.4346	82.225	0.819392	53.3128
844	MCU_000220-RB	K00910	ADRBK, GRK; beta-adrenergic-receptor kinase [EC:2.7.11.15]	ref|XP_024354481.1|	Beta-adrenergic receptor kinase [Echinococcus granulosus]	120.758	-0.0532762	0.605937	-0.0879237	0.929937	0.999869	20.1223	158.562	112.018	182.962	109.816	109.633	176.989	95.963
845	MCU_000221-RA			emb|CDS25935.1|	mitochondrial fission 1 protein [Hymenolepis microstoma]	1532.1	0.574712	0.418666	1.37272	0.169839	0.999869	2941.63	1063.01	2102.26	1226.09	1015.8	927.185	924.274	2056.54
846	MCU_000222-RA	K23624	PAPLN; papilin	emb|CDS20064.1|	Papilin [Echinococcus granulosus]	151.903	-0.763044	0.910289	-0.838244	0.401894	0.999869	18.8647	171.361	62.9142	197.036	186.296	54.8167	482.622	41.3174
847	MCU_000222-RC	K23624	PAPLN; papilin	emb|CDS20064.1|	Papilin [Echinococcus granulosus]	154.043	-0.234545	0.467906	-0.501264	0.616185	0.999869	86.7775	163.54	158.053	157.298	152.959	239.627	58.1768	215.917
848	MCU_000223-RA	K12567	TTN; titin [EC:2.7.11.1]	emb|CDS20065.1|	titin [Echinococcus granulosus]	2083.55	-0.170883	0.347248	-0.492106	0.622644	0.999869	926.884	2728.27	1721.7	2462.95	2117.89	1866.9	2896.55	1947.25
849	MCU_000224-RA			emb|CDI98410.1|	HMG transcription factor SoxB1 [Echinococcus multilocularis]	27.0318	-0.961003	0.609319	-1.57718	0.114755	0.999869	6.28822	18.4871	12.2759	35.5989	21.5711	43.8533	47.5247	30.6548
850	MCU_000225-RA			emb|CDS42779.1|	protein serac1 [Echinococcus multilocularis]	89.929	0.0799104	0.315714	0.25311	0.800183	0.999869	83.0045	91.0133	96.6731	99.3459	78.4403	60.2983	136.019	74.6379
851	MCU_000226-RA	K06997	yggS, PROSC; PLP dependent protein	emb|CDS42776.1|	Proline synthetase co-transcribed bacterial protein [Echinococcus multilocularis]	1487.84	0.504901	0.370004	1.36458	0.172384	0.999869	2862.4	1021.77	1981.03	1117.64	1283.48	1055.61	973.438	1607.38
852	MCU_000226-RB			ref|XP_024349864.1|	Replication protein A [Echinococcus granulosus]	352.568	0.14922	0.285374	0.522895	0.601047	0.999869	565.94	262.374	382.089	274.029	311.8	320.286	322.841	381.186
853	MCU_000227-RA			ref|XP_024349867.1|	High mobility group protein DSP1 [Echinococcus granulosus]	4398.68	0.310693	0.261722	1.18711	0.235184	0.999869	7076.76	3537.43	5240.29	3628.61	4130.86	3711.09	3280.85	4583.56
854	MCU_000227-RB	K10802	HMGB1; high mobility group protein B1	ref|XP_024349867.1|	High mobility group protein DSP1 [Echinococcus granulosus]	377.372	0.295785	0.33627	0.879607	0.379072	0.999869	691.704	287.261	408.175	277.341	367.689	305.407	290.884	390.516
855	MCU_000228-RA	K19983	EXOC1, SEC3; exocyst complex component 1	emb|CDS17725.1|	exocyst complex component 1 [Echinococcus granulosus]	25.6654	-0.346396	1.17113	-0.29578	0.767398	0.999869	0	12.0877	72.1212	6.62306	41.1811	21.1436	18.846	33.3205
856	MCU_000228-RC	K19983	EXOC1, SEC3; exocyst complex component 1	emb|CDS17725.1|	exocyst complex component 1 [Echinococcus granulosus]	17.2969	-1.164	1.37604	-0.845903	0.397607	0.999869	0	24.8864	0	17.3855	31.3761	42.2872	13.1103	9.32973
857	MCU_000228-RD	K19983	EXOC1, SEC3; exocyst complex component 1	emb|CDS17725.1|	exocyst complex component 1 [Echinococcus granulosus]	760.57	0.0562688	0.133836	0.420431	0.674171	0.999869	855.198	744.46	750.367	754.201	824.603	702.437	830.864	622.426
858	MCU_000229-RA	K23553	PGAP3, PER1; post-GPI attachment to proteins factor 3	emb|CDS42773.1|	Per1 [Echinococcus multilocularis]	72.7393	-0.0940962	0.494062	-0.190454	0.848953	0.999869	37.7293	82.4808	67.5177	93.5507	91.1868	43.0702	123.728	42.6502
859	MCU_000229-RB	K23553	PGAP3, PER1; post-GPI attachment to proteins factor 3	emb|CDS42773.1|	Per1 [Echinococcus multilocularis]	461.057	0.15911	0.168922	0.941917	0.346235	0.999869	591.093	419.514	518.659	418.081	403.967	399.379	443.291	494.476
860	MCU_000230-RA	K18588	COQ10; coenzyme Q-binding protein COQ10	emb|CDS42771.1|	coenzyme Q binding protein COQ10 A [Echinococcus multilocularis]	590.282	0.38123	0.271109	1.40618	0.15967	0.999869	964.613	506.261	678.246	522.394	516.725	415.824	463.776	654.414
861	MCU_000231-RA	K11346	ING4; inhibitor of growth protein 4	emb|CDS42769.1|	inhibitor of growth protein 4 [Echinococcus multilocularis]	572.541	0.192616	0.286722	0.671785	0.501721	0.999869	894.185	427.336	624.539	497.557	573.594	549.733	384.295	629.091
862	MCU_000232-RB	K05766	SSH; protein phosphatase slingshot [EC:3.1.3.16 3.1.3.48]	emb|CDS42768.1|	protein phosphatase Slingshot 1 [Echinococcus multilocularis]	418.609	0.0181204	0.386943	0.0468296	0.962649	0.999869	197.45	569.544	359.071	557.993	316.703	396.246	597.337	354.53
863	MCU_000233-RA	K05186	GABRG; gamma-aminobutyric acid receptor subunit gamma	emb|CDS17717.1|	gamma aminobutyric acid receptor subunit [Echinococcus granulosus]	26.509	-0.326679	0.472577	-0.691272	0.489395	0.999869	20.1223	15.6429	38.3623	20.6971	33.3371	15.6619	33.5951	34.6533
864	MCU_000233-RB	K05186	GABRG; gamma-aminobutyric acid receptor subunit gamma	emb|CDS17717.1|	gamma aminobutyric acid receptor subunit [Echinococcus granulosus]	73.177	-0.0288883	0.251893	-0.114685	0.908695	0.999869	49.0481	89.5912	73.6557	76.1652	82.3623	69.6955	72.9259	71.9722
865	MCU_000234-RA			emb|CDS17716.1|	hypothetical protein EgrG_001048200 [Echinococcus granulosus]	373.79	0.158029	0.128625	1.2286	0.219221	0.999869	406.219	374.008	391.296	403.179	345.137	303.841	354.797	411.841
866	MCU_000236-RB	K14716	SLC39A10, ZIP10; solute carrier family 39 (zinc transporter), member 10	emb|CDS42764.1|	zinc transporter foi [Echinococcus multilocularis]	193.988	-0.142472	0.309237	-0.460721	0.644999	0.999869	113.188	253.842	148.846	220.217	168.647	210.653	249.915	186.595
867	MCU_000237-RA			emb|VDD79267.1|	unnamed protein product [Mesocestoides corti]	48.7896	-0.0917903	0.391824	-0.234264	0.81478	0.999869	72.9434	28.4417	49.1038	39.7384	62.7522	56.3829	40.9696	39.9846
868	MCU_000239-RA	K13291	TUT; terminal uridylyltransferase [EC:2.7.7.52]	emb|CDS42763.1|	terminal uridylyltransferase 7 [Echinococcus multilocularis]	413.583	-0.333381	0.272283	-1.22439	0.220804	0.999869	293.031	465.021	340.658	365.096	452.012	440.1	644.862	307.881
869	MCU_000239-RB	K13291	TUT; terminal uridylyltransferase [EC:2.7.7.52]	emb|CDS17714.1|	terminal uridylyltransferase 7 [Echinococcus granulosus]	52.3034	0.223659	0.684572	0.326714	0.743884	0.999869	16.3494	56.8833	46.0348	105.969	76.4793	36.8055	63.9126	15.9938
870	MCU_000240-RA			ref|XP_024354199.1|	pol polyprotein [Echinococcus granulosus]	190.602	-0.0504917	0.21204	-0.238123	0.811785	0.999869	240.21	164.962	174.932	170.544	179.432	241.193	169.614	183.929
871	MCU_000241-RB	K23588	MLLT6_10, AF17_10; protein AF-17/10	gb|RJW60551.1|	Protein AF-17 [Clonorchis sinensis]	79.2064	-0.0723233	0.343045	-0.210828	0.833022	0.999869	51.5634	112.345	56.7763	86.9276	67.6547	86.1405	101.605	70.6394
872	MCU_000241-RD	K23588	MLLT6_10, AF17_10; protein AF-17/10	emb|VDD79270.1|	unnamed protein product [Mesocestoides corti]	5.2387	-0.497888	1.48619	-0.335009	0.737618	0.999869	0	2.13312	12.2759	3.31153	3.92201	4.69857	15.5685	0
873	MCU_000242-RA	K02207	UBE2R, UBC3, CDC34; ubiquitin-conjugating enzyme E2 R [EC:2.3.2.23]	emb|CDS16869.1|	ubiquitin conjugating enzyme e2 r1 [Echinococcus granulosus]	571.822	-0.130139	0.19033	-0.683757	0.494129	0.999869	645.172	460.755	563.159	516.599	612.815	701.654	450.666	623.759
874	MCU_000243-RA	K11839	USP8, UBP5; ubiquitin carboxyl-terminal hydrolase 8 [EC:3.4.19.12]	emb|CDS41895.1|	ubiquitin carboxyl terminal hydrolase 8 [Echinococcus multilocularis]	109.363	0.302709	1.86013	0.162735	0.870727	0.999869	369.747	0	113.553	0	23.5321	224.748	7.37453	135.948
875	MCU_000243-RB	K11839	USP8, UBP5; ubiquitin carboxyl-terminal hydrolase 8 [EC:3.4.19.12]	emb|CDS41895.1|	ubiquitin carboxyl terminal hydrolase 8 [Echinococcus multilocularis]	23.7567	2.3702	2.44178	0.970687	0.331704	0.999869	119.476	39.8183	0	0	17.6491	0	13.1103	0
876	MCU_000243-RC	K11839	USP8, UBP5; ubiquitin carboxyl-terminal hydrolase 8 [EC:3.4.19.12]	emb|CDS41895.1|	ubiquitin carboxyl terminal hydrolase 8 [Echinococcus multilocularis]	395.133	-0.375174	1.13053	-0.331857	0.739997	0.999869	0	525.46	300.761	549.714	545.16	306.973	599.795	333.205
877	MCU_000244-RA	K06497	CD63, MLA1, TSPAN30; CD63 antigen	emb|CDS41894.1|	cd63 antigen [Echinococcus multilocularis]	16846.6	0.128881	0.176056	0.732046	0.46414	0.999869	20533.6	14290.5	19423.6	16147.8	18369.7	13907.8	13944.4	18155.7
878	MCU_000245-RA	K10373	TPM1; tropomyosin 1	sp|Q95PU1.1|	RecName: Full=Tropomyosin [Echinococcus multilocularis]	15181.5	0.125105	0.2673	0.468031	0.639762	0.999869	16434.9	11271.4	22135.1	13516.8	16371.5	10949.2	12478.5	18294.3
879	MCU_000245-RB	K10373	TPM1; tropomyosin 1	gb|ADQ26720.1|	tropomyosin 1 high molecular weight isoform, partial [Mesocestoides corti]	4765.95	0.580234	0.535079	1.08439	0.278193	0.999869	10281.2	3389.53	6527.73	2648.4	3714.15	5000.06	1329.87	5236.65
880	MCU_000245-RC	K10373	TPM1; tropomyosin 1	gb|ADQ26719.1|	tropomyosin 1 low molecular weight isoform [Mesocestoides corti]	2137.35	-0.276013	0.138908	-1.98702	0.0469201	0.999869	1816.04	1710.77	2148.29	2061.43	2640.5	2544.28	2015.7	2161.83
881	MCU_000246-RA			emb|CDS28087.1|	meiosis specific nuclear structural protein [Hymenolepis microstoma]	30.2161	1.25927	2.49286	0.505149	0.613454	0.999869	0	51.195	0	119.215	0	0	39.3308	31.9877
882	MCU_000246-RB			emb|CDS28087.1|	meiosis specific nuclear structural protein [Hymenolepis microstoma]	154.097	0.072409	0.63153	0.114656	0.908718	0.999869	299.319	96.7016	174.932	61.2633	131.387	202.039	45.886	221.248
883	MCU_000246-RC			emb|CDS28087.1|	meiosis specific nuclear structural protein [Hymenolepis microstoma]	110.325	0.127003	0.417232	0.304395	0.760827	0.999869	103.127	93.8575	161.122	103.485	161.783	54.8167	131.103	73.305
884	MCU_000246-RD			emb|CDS28087.1|	meiosis specific nuclear structural protein [Hymenolepis microstoma]	68.1665	0.218458	0.26316	0.830133	0.406463	0.999869	61.6246	81.7698	59.8452	88.5834	72.5572	70.4786	49.1635	61.3097
885	MCU_000247-RA			ref|XP_025092872.1|	uncharacterized protein LOC112562932 isoform X6 [Pomacea canaliculata]	4.96204	-0.00566089	1.01308	-0.0055878	0.995542	0.999869	5.03058	3.55521	9.20696	2.48365	9.80503	4.69857	4.91635	0
886	MCU_000247-RB			ref|XP_014790781.1|	PREDICTED: uncharacterized protein LOC106884076 [Octopus bimaculoides]	4.50694	0.0164366	0.94338	0.0174231	0.986099	0.999869	5.03058	7.82146	0	4.96729	5.88302	3.13238	6.55514	2.66564
887	MCU_000248-RA	K01076	ABHD17; abhydrolase domain-containing protein 17 [EC:3.1.2.22]	emb|CDS41897.1|	Phospholipase carboxylesterase [Echinococcus multilocularis]	428.438	0.0407708	0.179424	0.227232	0.820244	0.999869	353.398	526.171	398.968	456.991	423.577	364.922	491.635	411.841
888	MCU_000249-RA	K15363	FAN1, MTMR15; fanconi-associated nuclease 1 [EC:3.1.21.- 3.1.4.1]	emb|CDS21429.1|	fanconi associated nuclease 1 [Echinococcus granulosus]	523.714	0.417624	0.390721	1.06885	0.285136	0.999869	1124.33	351.965	486.434	433.81	411.811	484.736	372.823	523.798
889	MCU_000250-RA	K12896	SFRS7; splicing factor, arginine/serine-rich 7	ref|XP_024354207.1|	Splicing factor, arginine/serine-rich 7 [Echinococcus granulosus]	2492.79	0.414616	0.386888	1.07167	0.283869	0.999869	4667.12	1523.76	3319.11	1885.09	2353.21	2244.35	1398.7	2551.02
890	MCU_000250-RB					8.55174	-1.45361	1.55816	-0.932903	0.35087	0.999869	3.77293	0	10.7415	4.13941	0	20.3605	25.4012	3.99846
891	MCU_000251-RA			gb|KAA3680727.1|	ubiquitin carboxyl-terminal hydrolase 35/38 [Paragonimus westermani]	240.181	-0.065472	0.358914	-0.182417	0.855255	0.999869	120.734	287.261	239.381	291.415	252.97	270.168	308.911	150.609
892	MCU_000253-RA	K03695	clpB; ATP-dependent Clp protease ATP-binding subunit ClpB	gb|TNN20438.1|	Caseinolytic peptidase B protein isoform 1 [Schistosoma japonicum]	452.682	-0.170147	0.093435	-1.82102	0.0686033	0.999869	392.385	440.846	443.469	428.015	492.213	504.313	467.054	453.158
893	MCU_000254-RA			emb|CDS16877.1|	expressed conserved protein [Echinococcus granulosus]	540.996	0.0531154	0.371413	0.143009	0.886283	0.999869	250.271	785.701	471.089	695.421	524.569	416.607	685.831	498.474
894	MCU_000259-RA	K09304	HOX_4; homeobox protein HoxA/B/C/D4	emb|CDS15727.1|	deformed [Echinococcus granulosus]	27.1702	-0.143383	0.603599	-0.237546	0.812233	0.999869	8.80351	36.9742	21.4829	35.5989	44.1226	24.276	32.7757	13.3282
895	MCU_000261-RB	K09303	HOX_3; homeobox protein HoxA/B/D3	ref|XP_019719089.1|	PREDICTED: homeobox protein Hox-A3 [Hippocampus comes]	3.83856	0.756378	1.06763	0.708466	0.478656	0.999869	2.51529	9.24354	3.06899	4.13941	0	3.13238	3.27757	5.33128
896	MCU_000263-RA			ref|XP_024355945.1|	ribonuclease p-related protein [Echinococcus granulosus]	230.877	0.0600082	0.152087	0.394566	0.693164	0.999869	228.891	278.728	216.364	216.077	203.945	222.399	232.707	247.904
897	MCU_000264-RA	K03068	LRP5_6; low density lipoprotein receptor-related protein 5/6	emb|CDS15725.1|	low density lipoprotein receptor protein [Echinococcus granulosus]	66.162	-0.428053	1.30645	-0.327646	0.743179	0.999869	8.80351	125.143	15.3449	76.1652	57.8497	49.335	196.654	0
898	MCU_000264-RB	K03068	LRP5_6; low density lipoprotein receptor-related protein 5/6	emb|CDS15725.1|	low density lipoprotein receptor protein [Echinococcus granulosus]	18.8224	0.00419795	1.45524	0.00288472	0.997698	0.999869	10.0612	22.0423	0	43.0499	0	19.5774	27.8593	27.9892
899	MCU_000265-RA	K16801	CEP19; centrosomal protein CEP19	emb|CDS40541.1|	centrosomal protein of 19 kDa [Echinococcus multilocularis]	64.56	0.0648029	0.582426	0.111264	0.911407	0.999869	77.9739	49.7729	73.6557	62.9191	80.4013	98.67	13.1103	59.9769
900	MCU_000266-RA	K09668	LARGE; glycosyltransferase-like protein LARGE [EC:2.4.2.- 2.4.1.-]	emb|CDS40540.1|	glycosyltransferase protein LARGE2 [Echinococcus multilocularis]	8.22567	0.982091	1.09405	0.897662	0.369366	0.999869	13.8341	7.11041	6.13797	16.5576	0	12.5295	1.63878	7.99691
901	MCU_000266-RC	K09668	LARGE; glycosyltransferase-like protein LARGE [EC:2.4.2.- 2.4.1.-]	emb|CDS27883.1|	glycosyltransferase protein LARGE2 [Hymenolepis microstoma]	10.4732	-0.202417	0.484679	-0.41763	0.676217	0.999869	8.80351	8.5325	13.8104	8.27882	10.7855	11.7464	9.83271	11.9954
902	MCU_000267-RA			emb|CDS27884.1|	expressed conserved protein [Hymenolepis microstoma]	245.248	0.346121	0.269074	1.28634	0.198324	0.999869	392.385	210.468	303.83	192.897	218.652	212.219	198.293	233.243
903	MCU_000268-RC	K19933	CADPS; calcium-dependent secretion activator	ref|XP_024355948.1|	Calcium-dependent secretion activator [Echinococcus granulosus]	37.6806	-0.99993	0.42823	-2.33503	0.0195418	0.999869	26.4105	21.3312	26.0864	27.3201	48.0447	41.5041	82.7586	27.9892
904	MCU_000268-RD	K19933	CADPS; calcium-dependent secretion activator	ref|XP_024355948.1|	Calcium-dependent secretion activator [Echinococcus granulosus]	6.22614	2.1464	3.05643	0.702257	0.482519	0.999869	0	15.6429	0	24.8365	0	0	0	9.32973
905	MCU_000270-RA			emb|CDS15719.1|	expressed conserved protein [Echinococcus granulosus]	2038.4	0.0901883	0.154638	0.583223	0.559743	0.999869	1940.55	1890.66	2576.41	2001.82	2033.56	1663.29	1955.07	2245.8
906	MCU_000276-RA	K12567	TTN; titin [EC:2.7.11.1]	emb|CDS40534.1|	titin [Echinococcus multilocularis]	21.1651	0.546098	0.470923	1.15963	0.246198	0.999869	21.38	21.3312	32.2244	25.6644	17.6491	7.83095	24.5818	18.6595
907	MCU_000276-RD	K12567	TTN; titin [EC:2.7.11.1]	emb|CDS40534.1|	titin [Echinococcus multilocularis]	137.09	0.129348	0.33759	0.38315	0.701609	0.999869	217.572	97.4127	89.0006	168.888	143.153	126.861	124.548	129.283
908	MCU_000276-RE	K12567	TTN; titin [EC:2.7.11.1]	emb|CDS40534.1|	titin [Echinococcus multilocularis]	136.381	0.23289	0.855783	0.272137	0.785517	0.999869	45.2752	199.803	168.794	175.511	201.003	210.653	7.37453	82.6348
909	MCU_000277-RA			emb|VDD79303.1|	unnamed protein product [Mesocestoides corti]	278.182	-0.258467	0.209498	-1.23374	0.2173	0.999869	186.131	310.725	240.915	274.029	321.605	287.396	347.422	257.234
910	MCU_000278-RA			emb|VDD79304.1|	unnamed protein product [Mesocestoides corti]	189.095	-0.509198	0.328567	-1.54976	0.1212	0.999869	81.7469	203.358	151.915	186.274	222.574	217.701	278.593	170.601
911	MCU_000280-RA	K24260	WDR11; WD repeat-containing protein 11	emb|CDS15714.1|	WD repeat containing protein 11 [Echinococcus granulosus]	728.756	-0.10347	0.254126	-0.40716	0.68389	0.999869	530.726	821.964	616.866	840.301	723.611	709.484	1029.98	557.118
912	MCU_000281-RA			emb|CDS15713.1|	transmembrane protein 180 [Echinococcus granulosus]	5.51367	0.459762	2.46102	0.186818	0.851803	0.999869	6.28822	19.1981	0	0	14.7075	3.91548	0	0
913	MCU_000281-RB			emb|CDS15713.1|	transmembrane protein 180 [Echinococcus granulosus]	250.208	-0.257323	0.26133	-0.984665	0.324789	0.999869	158.463	228.955	225.571	298.038	316.703	223.182	322.841	227.912
914	MCU_000281-RC			emb|CDS15713.1|	transmembrane protein 180 [Echinococcus granulosus]	324.326	0.0929267	0.289633	0.320843	0.74833	0.999869	494.254	285.128	280.812	279.824	238.262	420.522	278.593	317.211
915	MCU_000285-RA			emb|CDS15712.1|	claspin protein [Echinococcus granulosus]	7.25174	-0.989995	2.52085	-0.392722	0.694525	0.999869	8.80351	0	10.7415	0	26.4736	0	0	11.9954
916	MCU_000285-RB			emb|CDS15712.1|	claspin protein [Echinococcus granulosus]	26.8903	-0.730258	1.93003	-0.378366	0.705159	0.999869	0	42.6625	0	38.0826	21.5711	23.4929	89.3138	0
917	MCU_000285-RD			emb|CDS15712.1|	claspin protein [Echinococcus granulosus]	48.8198	-0.105309	0.397198	-0.265129	0.79091	0.999869	44.0176	57.5944	46.0348	40.5662	49.0252	80.6588	28.6787	43.983
918	MCU_000286-RA	K05613	SLC1A2, EAAT2; solute carrier family 1 (glial high affinity glutamate transporter), member 2	emb|CDS15711.1|	excitatory amino acid transporter 2 [Echinococcus granulosus]	279.719	-0.205423	0.16121	-1.27426	0.202572	0.999869	197.45	263.085	286.95	291.415	317.683	295.227	300.717	285.223
919	MCU_000288-RA	K24838	IQUB; IQ and ubiquitin-like domain-containing protein	emb|CDS40527.1|	IQ domain containing protein [Echinococcus multilocularis]	88.8869	0.17399	0.271072	0.641858	0.520965	0.999869	77.9739	103.101	65.9832	128.322	79.4208	91.6222	86.0362	78.6363
920	MCU_000291-RA					19.4914	1.4548	0.7242	2.00884	0.0445541	0.999869	18.8647	19.9092	64.4487	11.5904	8.82453	17.2281	5.73575	9.32973
921	MCU_000291-RB	K13154	ZCRB1; U11/U12 small nuclear ribonucleoprotein 31 kDa protein	emb|CDS15708.1|	zinc finger CCHC type and RNA binding [Echinococcus granulosus]	195.029	0.084825	0.294927	0.287613	0.773643	0.999869	314.411	148.608	161.122	179.65	222.574	188.726	163.878	181.263
922	MCU_000293-RA			emb|VDD79312.1|	unnamed protein product [Mesocestoides corti]	150.324	-0.348473	0.239957	-1.45223	0.146437	0.999869	86.7775	152.874	141.173	147.363	170.608	151.921	199.932	151.941
923	MCU_000294-RA			emb|VDD80023.1|	unnamed protein product [Mesocestoides corti]	3.80485	-0.158784	0.864194	-0.183737	0.85422	0.999869	3.77293	4.26625	4.60348	1.65576	3.92201	3.91548	1.63878	6.6641
924	MCU_000296-RA			emb|VDD79313.1|	unnamed protein product [Mesocestoides corti]	727.632	-0.0235315	0.286541	-0.0821227	0.934549	0.999869	436.403	898.045	659.832	891.629	675.567	725.929	957.87	575.778
925	MCU_000296-RB			emb|VDD79313.1|	unnamed protein product [Mesocestoides corti]	3.40141	0.459164	3.16821	0.144929	0.884767	0.999869	0	4.97729	0	10.7625	0	0	11.4715	0
926	MCU_000297-RA	K20295	COG8; conserved oligomeric Golgi complex subunit 8	emb|CDS37591.1|	oligomeric Golgi complex subunit 8 [Echinococcus multilocularis]	861.635	-0.00567124	0.145187	-0.0390616	0.968841	0.999869	787.285	861.782	807.143	983.524	870.687	841.045	1015.23	726.386
927	MCU_000297-RB	K20295	COG8; conserved oligomeric Golgi complex subunit 8	emb|CDS37591.1|	oligomeric Golgi complex subunit 8 [Echinococcus multilocularis]	67.2662	-2.95754	2.39219	-1.23633	0.216336	0.999869	0	61.1496	0	0	40.2006	281.914	154.865	0
928	MCU_000299-RA			emb|CDS19533.1|	SLIT and NTRK protein 5 [Echinococcus granulosus]	845.852	0.148851	0.0888497	1.67531	0.0938727	0.999869	867.775	940.708	808.678	936.335	759.89	846.526	800.546	806.356
929	MCU_000300-RA	K20286	TMF1; TATA element modulatory factor	emb|CDS19532.1|	TATA element modulatory factor [Echinococcus granulosus]	95.2719	0.449559	0.639751	0.70271	0.482237	0.999869	145.887	79.6366	133.501	81.1325	16.6686	134.692	46.7054	123.952
930	MCU_000300-RB	K20286	TMF1; TATA element modulatory factor	emb|CDS37589.1|	TATA element modulatory factor [Echinococcus multilocularis]	7.68035	-0.27603	2.51352	-0.109818	0.912554	0.999869	12.5764	0	15.3449	0	26.4736	7.04786	0	0
931	MCU_000300-RC	K20286	TMF1; TATA element modulatory factor	emb|CDS37589.1|	TATA element modulatory factor [Echinococcus multilocularis]	152.918	-0.383221	0.549215	-0.697762	0.485326	0.999869	60.3669	182.027	104.346	183.79	202.964	148.005	281.871	59.9769
932	MCU_000300-RD	K20286	TMF1; TATA element modulatory factor	emb|CDS37589.1|	TATA element modulatory factor [Echinococcus multilocularis]	64.1991	-0.0331884	0.475593	-0.0697831	0.944366	0.999869	28.9258	71.8152	46.0348	105.969	74.5183	40.721	80.3004	65.3081
933	MCU_000301-RA	K15174	PAF1; RNA polymerase II-associated factor 1	ref|XP_024355220.1|	RNA polymerase II-associated factor [Echinococcus granulosus]	507.027	0.0305629	0.122555	0.249381	0.803066	0.999869	451.494	558.167	477.227	560.476	506.92	505.097	538.341	458.49
934	MCU_000303-RA			emb|VDD79319.1|	unnamed protein product [Mesocestoides corti]	15.3407	-0.331736	0.44841	-0.739806	0.459418	0.999869	12.5764	14.9319	13.8104	13.2461	16.6686	14.0957	25.4012	11.9954
935	MCU_000306-RA	K08886	TNK2, ACK1; activated CDC42 kinase 1 [EC:2.7.10.2 2.7.11.1]	emb|CDS19526.1|	tyrosine protein kinase pr2 [Echinococcus granulosus]	38.7139	0.56604	0.299312	1.89114	0.0586062	0.999869	56.594	51.906	36.8278	38.9105	34.3176	25.0591	32.7757	33.3205
936	MCU_000306-RB	K08886	TNK2, ACK1; activated CDC42 kinase 1 [EC:2.7.10.2 2.7.11.1]	emb|CDS19526.1|	tyrosine protein kinase pr2 [Echinococcus granulosus]	124.793	-0.530848	2.54362	-0.208698	0.834684	0.999869	0	256.686	0	151.502	162.764	108.85	0	318.544
937	MCU_000306-RC	K08886	TNK2, ACK1; activated CDC42 kinase 1 [EC:2.7.10.2 2.7.11.1]	emb|CDS19526.1|	tyrosine protein kinase pr2 [Echinococcus granulosus]	710.807	0.347484	0.208144	1.66944	0.0950304	0.999869	967.128	580.21	949.851	690.454	630.464	651.535	674.36	542.457
938	MCU_000307-RA	K04908	KCNH5, KV10.2; potassium voltage-gated channel Eag-related subfamily H member 5	ref|XP_024355215.1|	Potassium voltage-gated channel protein eag [Echinococcus granulosus]	41.6486	0.000509506	0.272055	0.00187281	0.998506	0.999869	36.4717	44.7956	39.8968	45.5335	39.2201	52.4674	40.1502	34.6533
939	MCU_000310-RA	K22068	ISCU; iron-sulfur cluster assembly enzyme ISCU, mitochondrial	ref|XP_024355214.1|	Iron-sulfur cluster assembly enzyme ISCU [Echinococcus granulosus]	64.7846	-0.240136	0.424635	-0.565512	0.571725	0.999869	26.4105	60.4385	70.5867	79.4767	61.7717	46.2026	82.7586	90.6317
940	MCU_000310-RB	K22068	ISCU; iron-sulfur cluster assembly enzyme ISCU, mitochondrial	ref|XP_024355214.1|	Iron-sulfur cluster assembly enzyme ISCU [Echinococcus granulosus]	3203.38	0.0519115	0.176595	0.293958	0.76879	0.999869	3121.47	2893.94	3997.35	3031.71	3416.07	2595.96	2803.96	3766.55
941	MCU_000311-RA			emb|CDS37579.1|	conserved hypothetical protein [Echinococcus multilocularis]	81.2422	0.220818	0.287245	0.768742	0.442046	0.999869	124.507	68.971	76.7247	79.4767	79.4208	65.78	63.0932	91.9645
942	MCU_000312-RA			emb|CDS37578.1|	sodium:chloride dependent neurotransmitter [Echinococcus multilocularis]	18.0928	0.142106	0.64796	0.219313	0.826406	0.999869	10.0612	34.841	6.13797	24.0086	24.5126	13.3126	17.2072	14.661
943	MCU_000312-RB			emb|CDS37578.1|	sodium:chloride dependent neurotransmitter [Echinococcus multilocularis]	464.305	-0.13216	0.277719	-0.475879	0.634161	0.999869	303.092	593.009	372.882	501.697	527.511	400.945	619.461	395.847
944	MCU_000312-RC			emb|CDS37578.1|	sodium:chloride dependent neurotransmitter [Echinococcus multilocularis]	53.1714	0.164588	2.13153	0.0772162	0.938452	0.999869	135.826	0	89.0006	0	0	27.4083	27.8593	145.277
945	MCU_000314-RB	K22525	MKL; MKL/myocardin-like protein	emb|CDS19520.1|	RPEL repeat [Echinococcus granulosus]	174.058	-0.14421	0.601855	-0.239609	0.810633	0.999869	41.5023	237.488	131.966	250.02	176.491	126.861	322.841	105.293
946	MCU_000314-RC			emb|CDS19520.1|	RPEL repeat [Echinococcus granulosus]	122.704	-0.216254	0.407781	-0.530319	0.595891	0.999869	168.524	118.033	89.0006	78.6488	76.4793	191.858	99.1465	159.938
947	MCU_000315-RA	K08049	ADCY9; adenylate cyclase 9 [EC:4.6.1.1]	ref|XP_024355209.1|	Adenylate cyclase type [Echinococcus granulosus]	7.72137	-0.255788	0.756171	-0.338267	0.735162	0.999869	5.03058	9.95458	10.7415	2.48365	4.90252	11.7464	4.91635	11.9954
948	MCU_000317-RA			emb|CDS30296.1|	expressed protein [Hymenolepis microstoma]	1130.03	-0.132985	0.141112	-0.942411	0.345982	0.999869	1043.84	967.016	1255.22	1047.27	1310.93	1111.21	1011.95	1292.83
949	MCU_000318-RA	K01431	UPB1, pydC; beta-ureidopropionase [EC:3.5.1.6]	ref|XP_024355206.1|	Beta-ureidopropionase [Echinococcus granulosus]	1809.36	-0.237149	0.130045	-1.82359	0.0682146	0.999869	1682.73	1544.38	1806.1	1612.71	2180.64	2090.86	1592.9	1964.58
950	MCU_000320-RA	K23561	CLK1_4; dual specificity protein kinase CLK1/4 [EC:2.7.12.1]	emb|CDS37570.1|	dual specificity protein kinase clk2 [Echinococcus multilocularis]	83.4962	-0.113005	0.322839	-0.350035	0.726313	0.999869	85.5198	73.9483	81.3281	80.3046	58.8302	63.4307	128.645	95.963
951	MCU_000320-RB	K23561	CLK1_4; dual specificity protein kinase CLK1/4 [EC:2.7.12.1]	emb|CDS37570.1|	dual specificity protein kinase clk2 [Echinococcus multilocularis]	67.0524	-0.487627	0.343815	-1.41828	0.156109	0.999869	51.5634	45.5066	76.7247	51.3287	52.9472	108.85	86.8556	62.6425
952	MCU_000321-RA	K08741	MSH5; DNA mismatch repair protein MSH5	emb|CDS37571.1|	mutS protein 5 [Echinococcus multilocularis]	161.942	-0.650723	0.433462	-1.50122	0.133298	0.999869	178.585	79.6366	89.0006	157.298	290.229	160.535	237.624	102.627
953	MCU_000321-RB	K08741	MSH5; DNA mismatch repair protein MSH5	ref|XP_024355205.1|	MutS protein [Echinococcus granulosus]	187.323	0.00621917	0.23274	0.0267215	0.978682	0.999869	142.114	223.978	211.76	171.372	193.159	167.582	154.046	234.576
954	MCU_000322-RB			ref|XP_024355202.1|	LMBR1 domain-containing protein [Echinococcus granulosus]	176.876	0.0573017	0.626103	0.0915213	0.927078	0.999869	31.4411	232.511	213.295	244.225	128.446	137.042	308.091	119.954
955	MCU_000322-RC			emb|CDS19511.1|	LMBR1 domain containing protein 2 [Echinococcus granulosus]	17.9515	-1.03834	3.1355	-0.331156	0.740527	0.999869	0	46.9287	0	0	59.8107	0	36.8727	0
956	MCU_000322-RE			emb|CDS19511.1|	LMBR1 domain containing protein 2 [Echinococcus granulosus]	136.077	0.00141464	0.342192	0.00413405	0.996702	0.999869	211.284	108.078	110.484	115.076	121.582	173.064	91.7719	157.273
957	MCU_000324-RA	K15277	SLC35B3, PAPST2; solute carrier family 35 (adenosine 3'-phospho 5'-phosphosulfate transporter), member B3	emb|CDS37567.1|	adenosine 3' phospho 5' phosphosulfate [Echinococcus multilocularis]	555.809	0.13815	0.127164	1.08639	0.277305	0.999869	696.735	505.55	561.625	567.927	523.589	528.589	529.327	533.128
958	MCU_000325-RA			emb|CDS37376.1|	Basic leucine zipper bZIP transcription factor [Echinococcus multilocularis]	21.0325	-0.158953	0.565169	-0.281249	0.778519	0.999869	6.28822	34.13	16.8794	21.5249	25.4931	19.5774	27.0399	17.3266
959	MCU_000326-RB	K15179	WHSC2, NELFA; negative elongation factor A	emb|CDS22489.1|	Negative elongation factor A [Echinococcus granulosus]	44.1153	0.401609	0.400717	1.00223	0.316234	0.999869	44.0176	73.2373	36.8278	46.3614	39.2201	56.3829	26.2206	30.6548
960	MCU_000327-RA	K10895	FANCI; fanconi anemia group I protein	emb|CDS16365.1|	Fanconi anemia group I protein [Echinococcus granulosus]	46.1844	-0.42285	0.483474	-0.874607	0.381788	0.999869	30.1835	56.8833	29.1554	41.3941	40.2006	60.2983	86.0362	25.3236
961	MCU_000327-RD	K10895	FANCI; fanconi anemia group I protein	emb|CDS33428.2|	Fanconi anemia group I protein [Hymenolepis microstoma]	13.2786	0.104392	0.791061	0.131965	0.895012	0.999869	17.607	3.55521	19.9484	14.074	7.84403	16.445	4.09696	22.6579
962	MCU_000329-RA			ref|XP_024349639.1|	Protocadherin [Echinococcus granulosus]	27.1212	-0.578863	1.06153	-0.545311	0.58554	0.999869	0	33.4189	16.8794	36.4268	37.2591	11.7464	63.9126	17.3266
963	MCU_000330-RA	K14440	SMARCAL1, HARP; SWI/SNF-related matrix-associated actin-dependent regulator of chromatin subfamily A-like protein 1 [EC:3.6.4.12]	emb|CDS22513.1|	SWI:SNF matrix associated [Echinococcus granulosus]	14.2875	-0.334232	0.834454	-0.400539	0.688759	0.999869	17.607	19.1981	0	13.2461	10.7855	20.3605	13.1103	19.9923
964	MCU_000330-RB	K14440	SMARCAL1, HARP; SWI/SNF-related matrix-associated actin-dependent regulator of chromatin subfamily A-like protein 1 [EC:3.6.4.12]	emb|CDS22513.1|	SWI:SNF matrix associated [Echinococcus granulosus]	1108.66	0.203115	0.158306	1.28305	0.199473	0.999869	1448.81	987.636	1264.42	1048.1	965.796	1100.25	958.689	1095.58
965	MCU_000332-RA			emb|CDS22511.1|	ATP synthase subunit s protein [Echinococcus granulosus]	291.221	0.0317066	0.13251	0.239276	0.810891	0.999869	337.049	275.884	283.881	282.308	291.209	315.587	257.289	286.556
966	MCU_000332-RB			emb|CDS22511.1|	ATP synthase subunit s protein [Echinococcus granulosus]	10.2003	-0.139612	1.53791	-0.0907803	0.927667	0.999869	0	0	29.1554	9.93459	5.88302	5.48167	20.4848	10.6626
967	MCU_000333-RA	K02969	RP-S20e, RPS20; small subunit ribosomal protein S20e	gb|AGC52718.1|	40S ribosomal protein S20 [Spirometra erinaceieuropaei]	1582.15	0.601698	0.44048	1.36601	0.171937	0.999869	3738.98	1016.08	1781.55	1093.63	1121.7	1509.81	926.733	1468.77
968	MCU_000334-RA	K01081	E3.1.3.5; 5'-nucleotidase [EC:3.1.3.5]	emb|CDS35719.1|	cytosolic purine 5prime nucleotidase [Echinococcus multilocularis]	26.3964	-0.584261	0.90876	-0.642922	0.520275	0.999869	26.4105	26.3085	0	31.4595	34.3176	49.335	28.6787	14.661
969	MCU_000334-RC	K01081	E3.1.3.5; 5'-nucleotidase [EC:3.1.3.5]	emb|CDS35719.1|	cytosolic purine 5prime nucleotidase [Echinococcus multilocularis]	14.8545	-0.0274652	1.09136	-0.0251661	0.979922	0.999869	0	16.354	36.8278	5.79518	19.6101	9.39715	8.19392	22.6579
970	MCU_000334-RD	K01081	E3.1.3.5; 5'-nucleotidase [EC:3.1.3.5]	emb|CDS35719.1|	cytosolic purine 5prime nucleotidase [Echinococcus multilocularis]	3.60732	0.433507	3.17032	0.13674	0.891237	0.999869	0	4.97729	0	11.5904	0	0	12.2909	0
971	MCU_000335-RA	K06271	TLN; talin	ref|XP_024351320.1|	Talin-1 [Echinococcus granulosus]	556.398	-0.20338	0.292645	-0.69497	0.487074	0.999869	425.084	666.246	432.727	544.747	521.628	807.371	684.193	369.191
972	MCU_000335-RC	K06271	TLN; talin	ref|XP_024351320.1|	Talin-1 [Echinococcus granulosus]	157.907	-0.625344	0.612173	-1.02152	0.30701	0.999869	66.6551	115.9	92.0696	221.872	116.68	104.152	432.639	113.29
973	MCU_000336-RA	K01081	E3.1.3.5; 5'-nucleotidase [EC:3.1.3.5]	ref|XP_024351321.1|	Cytosolic purine 5'-nucleotidase [Echinococcus granulosus]	393.116	-0.0253704	0.352896	-0.071892	0.942688	0.999869	211.284	516.216	356.002	473.549	420.636	238.844	485.9	442.496
974	MCU_000336-RB	K01081	E3.1.3.5; 5'-nucleotidase [EC:3.1.3.5]	ref|XP_024351321.1|	Cytosolic purine 5'-nucleotidase [Echinococcus granulosus]	160.593	0.51663	0.321636	1.60626	0.108217	0.999869	255.302	153.585	222.502	126.666	139.231	176.98	106.521	103.96
975	MCU_000337-RA			emb|CDS22502.1|	ceramide synthase longevity assurance homolog [Echinococcus granulosus]	195.75	0.0364225	0.229987	0.158367	0.874167	0.999869	261.59	172.783	178.001	180.478	193.159	206.737	146.671	226.579
976	MCU_000338-RA	K13752	SLC24A4, NCKX4; solute carrier family 24 (sodium/potassium/calcium exchanger), member 4	ref|XP_024351322.1|	putative sodium/potassium/calcium exchanger [Echinococcus granulosus]	118.331	0.784849	1.00685	0.77951	0.435679	0.999869	438.918	24.8864	105.88	29.8038	23.5321	218.484	49.1635	55.9784
977	MCU_000338-RB	K13752	SLC24A4, NCKX4; solute carrier family 24 (sodium/potassium/calcium exchanger), member 4	ref|XP_024351322.1|	putative sodium/potassium/calcium exchanger [Echinococcus granulosus]	51.7344	0.578148	1.46056	0.395839	0.692224	0.999869	61.6246	95.9906	0	90.2392	44.1226	57.166	64.732	0
978	MCU_000338-RC	K13752	SLC24A4, NCKX4; solute carrier family 24 (sodium/potassium/calcium exchanger), member 4	ref|XP_024351322.1|	putative sodium/potassium/calcium exchanger [Echinococcus granulosus]	725.64	0.0150024	0.305752	0.049067	0.960866	0.999869	412.507	792.811	770.316	941.302	650.074	555.215	989.826	693.066
979	MCU_000339-RB			emb|CDS35714.1|	Sterile alpha motif type [Echinococcus multilocularis]	319.493	-0.0414576	0.127846	-0.324278	0.745728	0.999869	333.276	324.946	314.571	287.275	288.268	359.441	305.633	342.534
980	MCU_000340-RA			emb|CDS22499.1|	Pfam-B_4808 domain containing protein [Echinococcus granulosus]	3.33859	1.26097	3.28411	0.383962	0.701007	0.999869	18.8647	0	0	0	7.84403	0	0	0
981	MCU_000340-RB			emb|CDS22499.1|	Pfam-B_4808 domain containing protein [Echinococcus granulosus]	115.621	-0.0277888	0.2968	-0.0936281	0.925405	0.999869	79.2316	148.608	101.277	128.322	120.602	120.597	145.032	81.302
982	MCU_000342-RA			emb|VDD79357.1|	unnamed protein product [Mesocestoides corti]	99.6937	-0.302731	0.65335	-0.463351	0.643113	0.999869	23.8952	125.854	55.2418	151.502	145.114	77.5264	170.434	47.9815
983	MCU_000342-RB			emb|VDD79357.1|	unnamed protein product [Mesocestoides corti]	74.5753	-0.355902	0.389824	-0.912981	0.361252	0.999869	57.8516	66.8379	73.6557	63.7469	44.1226	136.259	68.8289	85.3004
984	MCU_000343-RA	K23312	STN1; CST complex subunit STN1	ref|XP_024351327.1|	CST complex subunit STN1 [Echinococcus granulosus]	20.6492	-0.267474	0.486383	-0.549926	0.58237	0.999869	23.8952	19.1981	12.2759	19.8692	23.5321	34.4562	21.3042	10.6626
985	MCU_000344-RA			emb|CUT98591.1|	cyclin dependent kinase 10 [Echinococcus multilocularis]	703.106	0.090159	0.222753	0.404748	0.685663	0.999869	821.242	627.139	831.695	620.912	832.447	649.186	478.525	763.705
986	MCU_000344-RB			emb|CUT98591.1|	cyclin dependent kinase 10 [Echinococcus multilocularis]	79.9086	0.033346	0.414427	0.0804629	0.935869	0.999869	148.402	59.7275	46.0348	69.5421	78.4403	72.0448	91.7719	73.305
987	MCU_000345-RA	K06965	PELO, DOM34, pelA; protein pelota	ref|NP_001187651.1|	protein pelota homolog [Ictalurus punctatus]	1217.04	-0.118396	0.179428	-0.659853	0.509348	0.999869	1382.15	1045.94	1164.68	1077.9	1436.44	1490.23	1012.77	1126.23
988	MCU_000346-RB	K18529	KSR2; kinase suppressor of Ras 2 [EC:2.7.11.1]	emb|CDS41164.1|	kinase suppressor of Ras 1 [Echinococcus multilocularis]	80.3633	-0.46219	0.506607	-0.912325	0.361598	0.999869	46.5328	101.679	50.6383	71.1979	126.485	119.031	96.6883	30.6548
989	MCU_000346-RC	K18529	KSR2; kinase suppressor of Ras 2 [EC:2.7.11.1]	emb|CDS41164.1|	kinase suppressor of Ras 1 [Echinococcus multilocularis]	5.77031	-2.09236	2.28875	-0.914192	0.360616	0.999869	0	8.5325	0	0	0	3.91548	16.3878	17.3266
990	MCU_000347-RA	K14767	UTP3, SAS10; U3 small nucleolar RNA-associated protein 3	emb|CDS16368.1|	something about silencing protein 10, partial [Echinococcus granulosus]	144.53	-0.0889696	0.194711	-0.456931	0.647721	0.999869	118.219	160.695	136.57	144.052	132.368	183.244	138.477	142.612
991	MCU_000348-RA	K13617	PPME1; protein phosphatase methylesterase 1 [EC:3.1.1.89]	emb|CDS16369.1|	protein phosphatase methylesterase 1 [Echinococcus granulosus]	582.969	0.0240789	0.151594	0.158838	0.873797	0.999869	581.032	687.577	487.969	591.936	507.901	567.744	657.153	582.442
992	MCU_000349-RA			emb|CDS33433.1|	protein phosphatase methylesterase 1 [Hymenolepis microstoma]	55.8256	-0.147641	0.271909	-0.542978	0.587145	0.999869	36.4717	66.8379	49.1038	57.9518	58.8302	54.0336	64.732	58.644
993	MCU_000351-RA	K18159	NDUFAF1, CIA30; NADH dehydrogenase [ubiquinone] 1 alpha subcomplex assembly factor 1	emb|CDS33433.1|	protein phosphatase methylesterase 1 [Hymenolepis microstoma]	121.141	0.302324	0.273056	1.10719	0.268213	0.999869	181.101	101.679	150.38	103.485	91.1868	121.38	99.9659	119.954
994	MCU_000352-RA	K23544	SERINC1_3; serine incorporator 1/3	ref|XP_024349239.1|	Serine incorporator 3 [Echinococcus granulosus]	1539.33	-0.0718327	0.0756935	-0.948995	0.342623	0.999869	1505.4	1541.54	1442.42	1513.37	1716.86	1598.3	1509.32	1487.43
995	MCU_000353-RA	K10393	KIF2_24, MCAK; kinesin family member 2/24	ref|XP_024349240.1|	Kinesin-like protein KIF2A [Echinococcus granulosus]	307.018	0.0640154	0.303078	0.211218	0.832717	0.999869	264.105	405.294	234.777	350.194	252.97	245.109	453.124	250.57
996	MCU_000353-RB	K10393	KIF2_24, MCAK; kinesin family member 2/24	ref|XP_024349240.1|	Kinesin-like protein KIF2A [Echinococcus granulosus]	222.659	-0.220867	0.603327	-0.366082	0.714304	0.999869	32.6988	316.413	185.674	287.275	260.814	264.686	277.774	155.94
997	MCU_000354-RA			emb|CDS24424.1|	transcriptional factor nfil3:e4bp4 [Echinococcus granulosus]	81.0629	-0.210508	0.35251	-0.597169	0.550394	0.999869	49.0481	120.877	61.3797	67.8864	75.4988	80.6588	106.521	86.6332
998	MCU_000357-RA	K22866	TCTEX1D2; tctex1 domain-containing protein 2	emb|CDS24423.1|	Tctex 1 [Echinococcus granulosus]	60.4892	0.884644	0.471747	1.87525	0.0607583	0.999869	133.31	48.3508	85.9316	46.3614	36.2786	40.721	30.3175	62.6425
999	MCU_000359-RA			emb|CDS43788.1|	expressed conserved protein [Echinococcus multilocularis]	188.799	-0.609601	0.239488	-2.54543	0.0109142	0.999869	115.703	155.718	156.518	169.716	305.917	214.568	216.32	175.932
1000	MCU_000360-RA			emb|VDD79375.1|	unnamed protein product [Mesocestoides corti]	621.233	-0.045647	0.11773	-0.387725	0.698219	0.999869	533.241	647.759	613.797	648.232	597.127	691.473	578.491	659.745
1001	MCU_000361-RA			emb|CDS43785.1|	expressed conserved protein [Echinococcus multilocularis]	7.12851	1.09958	1.98242	0.554664	0.579125	0.999869	25.1529	0	13.8104	0	4.90252	7.83095	0	5.33128
1002	MCU_000361-RB			emb|CDS43785.1|	expressed conserved protein [Echinococcus multilocularis]	201.773	-0.502704	0.252303	-1.99246	0.0463209	0.999869	132.053	169.939	197.95	168.888	313.761	254.506	206.487	170.601
1003	MCU_000362-RA			emb|CDS24417.1|	uncharacterized methyltransferase ydac [Echinococcus granulosus]	329.11	0.108274	0.206725	0.523759	0.600446	0.999869	432.63	295.793	363.675	274.857	302.976	331.249	263.844	367.858
1004	MCU_000363-RA			ref|XP_024349249.1|	Metallo-beta-lactamase domain-containing protein [Echinococcus granulosus]	2494.93	-0.012898	0.123183	-0.104706	0.916609	0.999869	2758.01	2160.14	2530.38	2487.79	2819.93	2219.29	2394.26	2589.67
1005	MCU_000364-RA	K24510	VWA5; von Willebrand factor A domain-containing protein 5	ref|XP_024349250.1|	von Willebrand factor A domain-containing protein 5A [Echinococcus granulosus]	529.833	-0.0404237	0.422155	-0.0957556	0.923715	0.999869	987.251	389.651	348.33	365.096	446.129	786.228	390.85	525.131
1006	MCU_000364-RB	K24510	VWA5; von Willebrand factor A domain-containing protein 5	ref|XP_024349250.1|	von Willebrand factor A domain-containing protein 5A [Echinococcus granulosus]	610.269	-0.60183	0.51549	-1.16749	0.243013	0.999869	116.961	710.33	420.451	690.454	580.458	668.764	1038.99	655.747
1007	MCU_000364-RC	K24510	VWA5; von Willebrand factor A domain-containing protein 5	ref|XP_024349250.1|	von Willebrand factor A domain-containing protein 5A [Echinococcus granulosus]	601.865	0.00272367	0.395977	0.00687834	0.994512	0.999869	290.516	691.132	609.194	818.776	777.539	606.899	706.316	314.545
1008	MCU_000365-RA			ref|XP_024349251.1|	Coiled-coil domain-containing protein 94 [Echinococcus granulosus]	631.69	-0.0854554	0.146171	-0.584625	0.5588	0.999869	697.993	561.723	630.677	563.788	641.249	750.989	547.354	659.745
1009	MCU_000366-RB	K23965	RSPH3; radial spoke head protein 3	emb|CDS24412.1|	radial spoke 3 [Echinococcus granulosus]	117.818	-0.0315264	0.311278	-0.101281	0.919328	0.999869	159.721	86.036	116.621	105.141	108.836	167.582	89.3138	109.291
1010	MCU_000367-RA					6.99705	0.463526	0.669129	0.69273	0.488479	0.999869	12.5764	4.26625	9.20696	6.62306	7.84403	4.69857	4.09696	6.6641
1011	MCU_000368-RA	K08341	GABARAP, ATG8, LC3; GABA(A) receptor-associated protein	gb|AER10559.1|	ATG8-2 LC3-2 like protein [Echinococcus granulosus]	4002.36	0.213391	0.243273	0.877166	0.380396	0.999869	6441.65	3269.37	4044.92	3436.54	3840.63	3784.7	3218.57	3982.46
1012	MCU_000369-RA	K22470	SQOR; eukaryotic sulfide quinone oxidoreductase [EC:1.8.5.8]	emb|CDS43776.1|	sulfide:quinone oxidoreductase [Echinococcus multilocularis]	1645.61	0.250201	0.122947	2.03503	0.0418476	0.999869	1982.05	1685.17	1869.01	1616.03	1339.37	1477.7	1464.25	1731.33
1013	MCU_000370-RA	K24769	TCF20; transcription factor 20	ref|XP_024349256.1|	Sulfide:quinone oxidoreductase [Echinococcus granulosus]	73.309	0.024607	1.61329	0.0152527	0.987831	0.999869	35.214	138.653	0	121.699	92.1673	0	161.42	37.3189
1014	MCU_000370-RB	K24769	TCF20; transcription factor 20	ref|XP_024349256.1|	Sulfide:quinone oxidoreductase [Echinococcus granulosus]	42.102	0.0133406	2.09332	0.00637294	0.994915	0.999869	51.5634	14.9319	102.811	0	0	95.5376	0	71.9722
1015	MCU_000371-RA	K04348	PPP3C, CNA; serine/threonine-protein phosphatase 2B catalytic subunit [EC:3.1.3.16]	emb|CDS24408.1|	serine:threonine protein phosphatase 2B [Echinococcus granulosus]	192.134	-0.0948815	0.219316	-0.432624	0.665288	0.999869	134.568	233.933	164.191	207.798	180.413	192.641	208.945	214.584
1016	MCU_000373-RA	K04534	GNAO, G-ALPHA-O; guanine nucleotide-binding protein G(o) subunit alpha	emb|CDS24407.1|	guanine nucleotide binding protein G protein [Echinococcus granulosus]	650.315	-0.189623	0.324886	-0.58366	0.559449	0.999869	295.546	816.987	581.573	735.16	738.319	607.682	823.489	603.767
1017	MCU_000374-RA	K04534	GNAO, G-ALPHA-O; guanine nucleotide-binding protein G(o) subunit alpha	emb|CDS28498.1|	guanine nucleotide binding protein (G protein) [Hymenolepis microstoma]	451.272	-0.183501	0.263115	-0.697418	0.485541	0.999869	256.559	540.391	388.227	503.352	509.862	416.607	547.354	447.827
1018	MCU_000376-RA			ref|XP_024349263.1|	Pre-rRNA-processing protein esf1 [Echinococcus granulosus]	483.782	-0.13904	0.138458	-1.00421	0.315279	0.999869	534.499	412.404	429.658	466.098	536.335	541.902	437.555	511.802
1019	MCU_000376-RB			ref|XP_024349263.1|	Pre-rRNA-processing protein esf1 [Echinococcus granulosus]	3.90577	0.193189	1.9965	0.096764	0.922914	0.999869	0	0	16.8794	0	3.92201	2.34929	4.09696	3.99846
1020	MCU_000377-RA	K11653	ARID1; AT-rich interactive domain-containing protein 1	ref|XP_024349264.1|	Trithorax group protein a [Echinococcus granulosus]	251.933	-0.110369	0.394282	-0.279925	0.779535	0.999869	169.782	301.482	197.95	299.693	196.101	223.965	457.221	169.268
1021	MCU_000381-RA			emb|VDD79392.1|	unnamed protein product [Mesocestoides corti]	330.348	-0.195797	0.228291	-0.857662	0.391079	0.999869	409.992	305.748	280.812	236.774	379.455	421.305	304.814	303.883
1022	MCU_000381-RB			emb|VDD79392.1|	unnamed protein product [Mesocestoides corti]	160.08	-0.571008	0.526813	-1.08389	0.278413	0.999869	38.987	160.695	130.432	184.618	233.36	125.295	285.968	121.287
1023	MCU_000382-RA	K12855	PRPF6, PRP6; pre-mRNA-processing factor 6	emb|CDS18417.1|	pre mRNA processing factor 6 [Echinococcus granulosus]	944.659	-0.103757	0.206901	-0.501483	0.616031	0.999869	652.717	1080.78	816.35	1091.15	979.523	1010.98	1091.43	834.345
1024	MCU_000383-RA	K18631	TEKT4; tektin-4	gb|AFX72993.1|	tektin A1 [Spirometra erinaceieuropaei]	15.0112	0.246905	0.606401	0.407165	0.683887	0.999869	20.1223	9.95458	7.67247	27.3201	18.6296	17.2281	9.83271	9.32973
1025	MCU_000384-RA					7.9317	-0.0648788	0.663895	-0.0977244	0.922151	0.999869	6.28822	4.97729	15.3449	4.96729	6.86352	8.61405	5.73575	10.6626
1026	MCU_000386-RA	K09397	FOXD; forkhead box protein D	emb|CUT99136.1|	forkhead box protein D1 [Echinococcus multilocularis]	3.57274	-0.432402	1.32857	-0.325465	0.744829	0.999869	2.51529	8.5325	0	0.827882	5.88302	0.783095	7.37453	2.66564
1027	MCU_000389-RA			emb|CDS35071.1|	universal stress protein in QAH:OAS [Hymenolepis microstoma]	168.567	0.0258428	0.13846	0.186645	0.851939	0.999869	172.297	164.251	165.725	176.339	168.647	147.222	168.795	185.262
1028	MCU_000390-RB	K19347	SUN1_2; SUN domain-containing protein 1/2	emb|CUT99140.1|	SUN domain containing protein 1 [Echinococcus multilocularis]	41.6466	-0.274935	1.84077	-0.149359	0.88127	0.999869	21.38	0	128.897	0.827882	48.0447	43.0702	90.9525	0
1029	MCU_000390-RC			emb|CDS18422.1|	gem associated protein 5 [Echinococcus granulosus]	19.8406	7.81513	3.21656	2.42965	0.0151133	0.999869	66.6551	0	92.0696	0	0	0	0	0
1030	MCU_000390-RD			emb|CDS18422.1|	gem associated protein 5 [Echinococcus granulosus]	235.188	-0.688667	1.43456	-0.480055	0.631188	0.999869	1.25764	366.897	0	351.85	288.268	189.509	431.82	251.903
1031	MCU_000390-RF	K19347	SUN1_2; SUN domain-containing protein 1/2	emb|CUT99140.1|	SUN domain containing protein 1 [Echinococcus multilocularis]	100.198	-0.104711	0.371711	-0.2817	0.778173	0.999869	52.8211	119.455	102.811	110.936	89.2258	87.7067	157.323	81.302
1032	MCU_000390-RG	K19347	SUN1_2; SUN domain-containing protein 1/2	emb|CDS18423.1|	SUN domain containing protein 1 [Echinococcus granulosus]	118.751	0.591706	0.643517	0.919489	0.35784	0.999869	254.044	115.189	124.294	77.8209	64.7132	180.895	23.7624	109.291
1033	MCU_000391-RA	K12177	COPS3, CSN3; COP9 signalosome complex subunit 3	ref|XP_024353481.1|	COP9 signalosome complex subunit 3 [Echinococcus granulosus]	324.895	-0.311546	0.380636	-0.818488	0.413079	0.999869	111.93	373.297	308.433	365.096	392.201	290.528	403.141	354.53
1034	MCU_000391-RB	K12177	COPS3, CSN3; COP9 signalosome complex subunit 3	ref|XP_024353481.1|	COP9 signalosome complex subunit 3 [Echinococcus granulosus]	38.8746	1.9128	1.69191	1.13056	0.258242	0.999869	188.647	22.0423	35.2933	0	5.88302	50.1181	9.01331	0
1035	MCU_000395-RA	K10408	DNAH; dynein heavy chain, axonemal	emb|CDS18425.1|	dynein heavy chain [Echinococcus granulosus]	124.344	0.100711	0.530993	0.189665	0.849572	0.999869	75.4587	177.76	87.4661	173.855	106.875	104.935	220.417	47.9815
1036	MCU_000395-RC	K10408	DNAH; dynein heavy chain, axonemal	emb|CDS18425.1|	dynein heavy chain [Echinococcus granulosus]	10.828	0.908079	2.54751	0.356457	0.721498	0.999869	7.54587	0	49.1038	0	12.7465	17.2281	0	0
1037	MCU_000396-RA	K23335	GID4; glucose-induced degradation protein 4	emb|CDS28435.1|	Vacuolar import degradation protein Vid24 [Hymenolepis microstoma]	72.3455	-0.022396	0.289635	-0.0773247	0.938365	0.999869	89.2927	55.4612	75.1902	67.0585	71.5767	57.9491	62.2738	99.9614
1038	MCU_000396-RB	K23335	GID4; glucose-induced degradation protein 4	emb|CDS18426.1|	Vacuolar import degradation protein Vid24 [Echinococcus granulosus]	745.06	0.0585287	0.209883	0.278863	0.78035	0.999869	978.447	612.918	805.609	644.92	850.096	657.017	610.447	801.024
1039	MCU_000396-RC	K23335	GID4; glucose-induced degradation protein 4	emb|CDS18426.1|	Vacuolar import degradation protein Vid24 [Echinococcus granulosus]	4.33036	2.01623	3.1082	0.64868	0.516546	0.999869	21.38	6.39937	0	0	6.86352	0	0	0
1040	MCU_000397-RA	K14213	PEPD; Xaa-Pro dipeptidase [EC:3.4.13.9]	emb|CDS18428.1|	xaa Pro dipeptidase [Echinococcus granulosus]	310.96	-0.167059	0.147282	-1.13427	0.25668	0.999869	255.302	322.813	293.088	298.038	338.274	348.477	274.496	357.195
1041	MCU_000398-RA	K02875	RP-L14e, RPL14; large subunit ribosomal protein L14e	ref|XP_024352948.1|	60S ribosomal protein L14 [Echinococcus granulosus]	11248.5	0.588334	0.443095	1.32778	0.18425	0.999869	25301.3	6831.69	14257	7653.77	10442.4	7328.21	6422.4	11751.5
1042	MCU_000398-RB	K02875	RP-L14e, RPL14; large subunit ribosomal protein L14e	ref|XP_024352948.1|	60S ribosomal protein L14 [Echinococcus granulosus]	63.3123	0.129077	0.445095	0.289999	0.771817	0.999869	89.2927	48.3508	69.0522	57.9518	101.972	35.2393	39.3308	65.3081
1043	MCU_000399-RB	K16569	TUBGCP2, GCP2; gamma-tubulin complex component 2	emb|CDS18430.1|	gamma tubulin complex component 2 [Echinococcus granulosus]	437.035	-0.355981	0.620712	-0.573505	0.566303	0.999869	96.8386	546.08	282.347	607.666	604.971	254.506	843.974	259.9
1044	MCU_000399-RD	K16569	TUBGCP2, GCP2; gamma-tubulin complex component 2	emb|CDS18430.1|	gamma tubulin complex component 2 [Echinococcus granulosus]	249.973	0.0903938	0.781018	0.115739	0.90786	0.999869	432.63	169.939	280.812	148.191	78.4403	558.347	36.8727	294.553
1045	MCU_000400-RA	K22746	CIAPIN1, DRE2; anamorsin	emb|CUT99148.1|	Anamorsin [Echinococcus multilocularis]	695.007	-0.0554898	0.102211	-0.542895	0.587202	0.999869	725.661	632.116	688.987	680.519	697.138	745.507	631.751	758.374
1046	MCU_000405-RB	K13137	STRAP, UNRIP; serine-threonine kinase receptor-associated protein	emb|CDS18437.1|	serine threonine kinase receptor associated [Echinococcus granulosus]	852.304	0.0882843	0.149938	0.588806	0.555991	0.999869	1028.75	772.191	940.644	774.07	849.116	865.32	704.677	883.659
1047	MCU_000405-RC	K13137	STRAP, UNRIP; serine-threonine kinase receptor-associated protein	emb|CUT99154.1|	serine threonine kinase receptor associated [Echinococcus multilocularis]	6.68621	-0.479071	1.49585	-0.320266	0.748766	0.999869	0	0	16.8794	5.79518	13.727	7.04786	7.37453	2.66564
1048	MCU_000406-RA	K24412	CRIP1, CRP1; cysteine-rich protein 1			818.112	0.259412	0.284365	0.912252	0.361636	0.999869	1196.02	627.85	1057.27	685.487	643.21	728.279	607.17	999.614
1049	MCU_000407-RA			emb|CUT99158.1|	expressed conserved protein [Echinococcus multilocularis]	242.106	0.0788644	0.179745	0.438758	0.660837	0.999869	304.35	237.488	239.381	214.422	196.101	227.098	258.109	259.9
1050	MCU_000411-RB	K04988	PKD1L2; polycystin 1L2	emb|CUT99160.1|	Polycystic kidney disease protein [Echinococcus multilocularis]	42.7767	0.0301986	0.360552	0.0837565	0.93325	0.999869	30.1835	46.9287	42.9658	52.9845	38.2396	42.2872	60.635	27.9892
1051	MCU_000412-RA	K04427	MAP3K7, TAK1; mitogen-activated protein kinase kinase kinase 7 [EC:2.7.11.25]	emb|CUT99165.1|	mitogen activated protein kinase kinase kinase [Echinococcus multilocularis]	90.7753	0.258606	0.229561	1.12653	0.259943	0.999869	80.4892	112.345	104.346	98.518	99.0308	74.3941	91.7719	65.3081
1052	MCU_000413-RA	K05688	PINK1; PTEN induced putative kinase 1 [EC:2.7.11.1]	emb|CDS18446.1|	Serine:threonine protein kinase PINK1 [Echinococcus granulosus]	62.1442	-0.611626	0.906737	-0.674535	0.499971	0.999869	13.8341	83.1918	15.3449	83.6161	98.0503	7.83095	128.645	66.641
1053	MCU_000413-RB	K05688	PINK1; PTEN induced putative kinase 1 [EC:2.7.11.1]	emb|CDS18446.1|	Serine:threonine protein kinase PINK1 [Echinococcus granulosus]	1134.44	-0.0910276	0.209305	-0.434904	0.663632	0.999869	773.451	1297.65	1011.23	1310.54	1145.23	1126.09	1375.76	1035.6
1054	MCU_000414-RA	K03514	PAPD5_7, TRF4; non-canonical poly(A) RNA polymerase PAPD5/7 [EC:2.7.7.19]	emb|CUT99163.1|	nucleotidyltransferase [Echinococcus multilocularis]	428.945	-0.292612	0.335069	-0.873289	0.382505	0.999869	271.651	538.969	314.571	416.425	417.694	444.015	713.691	314.545
1055	MCU_000416-RA	K02941	RP-LP0, RPLP0; large subunit ribosomal protein LP0	ref|XP_024353494.1|	60S acidic ribosomal protein P0 [Echinococcus granulosus]	8773.19	-0.115585	0.128143	-0.901998	0.367058	0.999869	9470.06	7746.8	8567.08	7906.28	10292.3	9675.93	7721.13	8805.94
1056	MCU_000417-RA			emb|VDD78032.1|	unnamed protein product [Mesocestoides corti]	3.33269	1.26895	1.86613	0.679988	0.496512	0.999869	0	3.55521	13.8104	1.65576	2.94151	4.69857	0	0
1057	MCU_000418-RA	K07936	RAN; GTP-binding nuclear protein Ran	ref|XP_024352128.1|	GTP-binding nuclear protein Ran [Echinococcus granulosus]	5874.81	0.0702661	0.217732	0.322718	0.746908	0.999869	7083.05	4840.06	7034.12	5114.66	5869.29	4833.27	4776.24	7447.79
1058	MCU_000419-RA	K11536	SLC28A; pyrimidine nucleoside transport protein	emb|CDI97496.1|	concentrative Na nucleoside cotransporter [Echinococcus multilocularis]	5919.31	-0.244813	0.195355	-1.25317	0.210145	0.999869	4082.31	6391.55	5185.05	6012.08	6679.19	5196.62	7736.7	6070.99
1059	MCU_000420-RA					141.073	0.940872	0.730956	1.28718	0.198032	0.999869	369.747	41.9514	251.657	78.6488	68.6352	83.0081	48.3441	186.595
1060	MCU_000421-RA	K11536	SLC28A; pyrimidine nucleoside transport protein	ref|XP_024352129.1|	Solute carrier family 28 member 3 [Echinococcus granulosus]	7.16593	-0.0281622	0.995207	-0.0282979	0.977425	0.999869	10.0612	7.82146	10.7415	0	10.7855	4.69857	6.55514	6.6641
1061	MCU_000421-RB	K11536	SLC28A; pyrimidine nucleoside transport protein	emb|CDS33868.1|	solute carrier family,broadly selective sodium nucleoside [Hymenolepis microstoma]	9.09702	1.68576	3.07538	0.548146	0.583592	0.999869	0	39.8183	0	15.7298	0	17.2281	0	0
1062	MCU_000421-RC	K11536	SLC28A; pyrimidine nucleoside transport protein	ref|XP_024352129.1|	Solute carrier family 28 member 3 [Echinococcus granulosus]	8.81003	-0.97077	1.79055	-0.542164	0.587706	0.999869	0	17.776	0	5.79518	18.6296	8.61405	19.6654	0
1063	MCU_000421-RD	K11536	SLC28A; pyrimidine nucleoside transport protein	emb|CDS33868.1|	solute carrier family,broadly selective sodium nucleoside [Hymenolepis microstoma]	6.0302	-1.32588	2.41992	-0.547903	0.583759	0.999869	3.77293	0	0	9.93459	15.6881	0	18.846	0
1064	MCU_000421-RE	K11536	SLC28A; pyrimidine nucleoside transport protein	emb|CDS33868.1|	solute carrier family,broadly selective sodium nucleoside [Hymenolepis microstoma]	222.355	-0.0615025	0.310499	-0.198077	0.842985	0.999869	313.153	146.475	253.191	158.953	196.101	197.34	231.069	282.558
1065	MCU_000423-RA	K13179	DDX18, HAS1; ATP-dependent RNA helicase DDX18/HAS1 [EC:3.6.4.13]	emb|CDI97498.1|	DEAD box ATP dependent RNA helicase [Echinococcus multilocularis]	744.175	0.0223935	0.141671	0.158066	0.874404	0.999869	661.521	725.262	813.281	799.734	884.414	653.102	713.691	702.396
1066	MCU_000424-RA			emb|CDS21774.1|	expressed conserved protein [Echinococcus granulosus]	89.8674	-0.186986	0.441014	-0.423992	0.671572	0.999869	33.9564	105.945	79.7936	115.904	100.011	78.3095	134.38	70.6394
1067	MCU_000425-RA			emb|CDI97500.1|	expressed conserved protein [Echinococcus multilocularis]	229.34	-0.211396	0.167461	-1.26236	0.206819	0.999869	228.891	184.871	197.95	239.258	264.736	278.782	216.32	223.914
1068	MCU_000426-RA	K15728	LPIN; phosphatidate phosphatase LPIN [EC:3.1.3.4]	emb|CDI97502.1|	phosphatidate phosphatase LPIN2 [Echinococcus multilocularis]	462.967	0.0879986	0.163251	0.53904	0.589859	0.999869	539.529	415.248	544.745	410.63	438.285	445.581	396.586	513.135
1069	MCU_000426-RB	K15728	LPIN; phosphatidate phosphatase LPIN [EC:3.1.3.4]	ref|XP_024352136.1|	Phosphatidate phosphatase LPIN2 [Echinococcus granulosus]	5.56155	-1.02731	1.87551	-0.547748	0.583865	0.999869	0	5.68833	3.06899	5.79518	17.6491	0	12.2909	0
1070	MCU_000427-RA			ref|XP_024352137.1|	Zinc finger protein-like protein [Echinococcus granulosus]	994.923	-0.0232711	0.0908212	-0.25623	0.797773	0.999869	997.312	938.575	1011.23	1001.74	1056.98	895.078	1066.85	991.617
1071	MCU_000428-RA	K17277	EPS8; epidermal growth factor receptor kinase substrate 8	ref|XP_024352139.1|	Epidermal growth factor receptor kinase [Echinococcus granulosus]	2046.95	0.144788	0.173527	0.834386	0.404063	0.999869	1697.82	2477.98	2264.91	2155.81	1609.01	1790.94	2206.62	2172.49
1072	MCU_000428-RB	K17277	EPS8; epidermal growth factor receptor kinase substrate 8	ref|XP_024352139.1|	Epidermal growth factor receptor kinase [Echinococcus granulosus]	128.897	-0.236714	0.717813	-0.329771	0.741573	0.999869	22.6376	202.647	64.4487	182.962	120.602	68.1293	267.122	102.627
1073	MCU_000428-RC	K17277	EPS8; epidermal growth factor receptor kinase substrate 8	ref|XP_024352139.1|	Epidermal growth factor receptor kinase [Echinococcus granulosus]	7.5843	6.42631	2.49157	2.57922	0.00990231	0.999869	2.51529	21.3312	36.8278	0	0	0	0	0
1074	MCU_000431-RA	K15210	SNAPC3; snRNA-activating protein complex subunit 3	emb|CDI97509.1|	snRNA activating protein complex subunit 3 [Echinococcus multilocularis]	557.641	-0.0697363	0.13459	-0.518141	0.60436	0.999869	653.975	479.242	514.055	530.673	573.594	522.325	598.156	589.106
1075	MCU_000432-RA			emb|VDD79427.1|	unnamed protein product [Mesocestoides corti]	19.6634	-1.13393	0.829268	-1.36739	0.171503	0.999869	6.28822	17.776	3.06899	21.5249	33.3371	28.1914	41.789	5.33128
1076	MCU_000434-RA	K01772	hemH, FECH; protoporphyrin/coproporphyrin ferrochelatase [EC:4.99.1.1 4.99.1.9]	ref|XP_024352144.1|	Ferrochelatase [Echinococcus granulosus]	604.021	-0.147878	0.0807536	-1.83123	0.0670668	0.999869	545.818	582.343	581.573	579.518	613.795	640.572	608.808	679.738
1077	MCU_000434-RB	K01772	hemH, FECH; protoporphyrin/coproporphyrin ferrochelatase [EC:4.99.1.1 4.99.1.9]	emb|CDI97514.1|	ferrochelatase [Echinococcus multilocularis]	5.64736	2.53872	3.07408	0.825846	0.408891	0.999869	0	6.39937	32.2244	0	0	0	6.55514	0
1078	MCU_000435-RA	K01613	psd, PISD; phosphatidylserine decarboxylase [EC:4.1.1.65]	emb|CDI97515.1|	phosphatidylserine decarboxylase proenzyme [Echinococcus multilocularis]	624.64	0.0522201	0.112922	0.462444	0.643763	0.999869	612.473	632.116	670.574	628.363	614.776	523.891	675.179	639.753
1079	MCU_000436-RA	K03255	TIF31, CLU1; protein TIF31	emb|CDS21791.1|	eukaryotic translation initiation [Echinococcus granulosus]	245.242	0.0333585	0.279026	0.119553	0.904837	0.999869	260.332	260.241	248.588	222.7	203.945	317.937	148.31	299.884
1080	MCU_000436-RB	K03255	TIF31, CLU1; protein TIF31	emb|CDI97517.1|	eukaryotic translation initiation [Echinococcus multilocularis]	251.846	-0.49013	0.840422	-0.583195	0.559762	0.999869	18.8647	327.079	128.897	362.612	288.268	148.005	631.751	109.291
1081	MCU_000437-RA			emb|CDS21792.1|	A kinase anchor protein 14 [Echinococcus granulosus]	143.441	0.761184	0.555121	1.3712	0.170312	0.999869	187.389	99.5458	257.795	176.339	68.6352	85.3574	45.886	226.579
1082	MCU_000437-RB			emb|CDS21792.1|	A kinase anchor protein 14 [Echinococcus granulosus]	310.782	0.221274	0.300268	0.73692	0.461171	0.999869	525.695	332.056	225.571	254.988	289.248	247.458	322.021	289.222
1083	MCU_000438-RB	K17267	COPG; coatomer subunit gamma	emb|CDS21793.1|	Coatomer subunit gamma [Echinococcus granulosus]	1484.83	0.00115353	0.245374	0.00470109	0.996249	0.999869	1045.1	1773.34	1325.8	1796.5	1308.97	1484.75	1941.96	1202.2
1084	MCU_000441-RA	K10404	KIF26; kinesin family member 26	emb|CDS27350.2|	kinesin family 6A [Hymenolepis microstoma]	73.1246	-0.0892463	0.467483	-0.190908	0.848598	0.999869	32.6988	113.767	55.2418	81.1325	67.6547	83.7912	104.063	46.6487
1085	MCU_000443-RA	K00234	SDHA, SDH1; succinate dehydrogenase (ubiquinone) flavoprotein subunit [EC:1.3.5.1]	dbj|BAX90095.1|	flavoprotein subunit of complex II [Echinococcus multilocularis]	4963.95	-0.205018	0.175912	-1.16546	0.243832	0.999869	3371.74	5160.74	4686.34	5227.25	5704.57	5112.05	5848	4600.89
1086	MCU_000443-RB	K00234	SDHA, SDH1; succinate dehydrogenase (ubiquinone) flavoprotein subunit [EC:1.3.5.1]	dbj|BAX90095.1|	flavoprotein subunit of complex II [Echinococcus multilocularis]	5665.19	-0.0599647	0.138409	-0.433243	0.664839	0.999869	4872.11	6556.51	4921.12	5836.57	5350.61	5607.75	6551.04	5625.83
1087	MCU_000443-RC	K00234	SDHA, SDH1; succinate dehydrogenase (ubiquinone) flavoprotein subunit [EC:1.3.5.1]	dbj|BAX90095.1|	flavoprotein subunit of complex II [Echinococcus multilocularis]	6.40562	-6.07476	2.42485	-2.50522	0.0122376	0.999869	0	0	0	0	34.3176	6.26476	0	10.6626
1088	MCU_000445-RA			emb|VDD79437.1|	unnamed protein product [Mesocestoides corti]	75.7283	0.468757	0.715515	0.655132	0.512382	0.999869	138.341	39.8183	122.759	50.5008	44.1226	38.3717	21.3042	150.609
1089	MCU_000446-RA			emb|CDS37002.1|	lisH domain and HEAT repeat containing protein [Echinococcus multilocularis]	23.7236	0.75699	3.18602	0.237598	0.812193	0.999869	0	0	72.1212	47.1893	0	70.4786	0	0
1090	MCU_000446-RB			emb|CDS18951.1|	lisH domain and HEAT repeat containing protein [Echinococcus granulosus]	388.537	-0.142732	0.463121	-0.308195	0.757934	0.999869	187.389	539.68	268.536	481	384.357	283.481	707.955	255.901
1091	MCU_000446-RC			emb|CDS37002.1|	lisH domain and HEAT repeat containing protein [Echinococcus multilocularis]	12.2078	-1.67796	3.09347	-0.54242	0.587529	0.999869	0	0	0	23.1807	29.4151	0	45.0666	0
1092	MCU_000447-RA	K05733	PAK3, MRX30; p21-activated kinase 3 [EC:2.7.11.1]	emb|CDS37003.1|	serine:threonine protein kinase PAK 3 [Echinococcus multilocularis]	62.4442	0.33856	0.702688	0.481807	0.629943	0.999869	18.8647	86.036	73.6557	100.174	80.4013	14.0957	87.675	38.6518
1093	MCU_000447-RB	K05733	PAK3, MRX30; p21-activated kinase 3 [EC:2.7.11.1]	emb|CDS37003.1|	serine:threonine protein kinase PAK 3 [Echinococcus multilocularis]	28.4804	-1.87903	1.01409	-1.85292	0.063894	0.999869	25.1529	19.1981	0	4.13941	24.5126	87.7067	20.4848	46.6487
1094	MCU_000448-RA	K08838	STK24_25_MST4; serine/threonine-protein kinase 24/25/MST4 [EC:2.7.11.1]	emb|CDS37005.1|	serine threonine protein kinase [Echinococcus multilocularis]	1229.39	0.0298417	0.209353	0.142543	0.886651	0.999869	980.963	1466.17	1109.44	1410.71	1069.73	1171.51	1578.97	1047.6
1095	MCU_000449-RA	K01482	DDAH, ddaH; dimethylargininase [EC:3.5.3.18]	ref|XP_024354115.1|	N(G),N(G)-dimethylarginine dimethylaminohydrolase [Echinococcus granulosus]	740.957	-0.0696227	0.123512	-0.56369	0.572965	0.999869	716.857	711.041	802.54	662.306	708.904	772.915	680.096	872.996
1096	MCU_000450-RB	K07199	PRKAB; 5'-AMP-activated protein kinase, regulatory beta subunit	emb|CDS18956.1|	AMPK beta subunit [Echinococcus granulosus]	1796.03	0.0564377	0.109897	0.513551	0.607566	0.999869	1823.58	1946.83	1684.87	1868.53	1725.69	1663.29	2042.74	1612.71
1097	MCU_000451-RA			emb|CDS18957.1|	5 azacytidine induced protein 1 [Echinococcus granulosus]	62.9832	-0.561866	0.511631	-1.09819	0.272124	0.999869	86.7775	19.1981	36.8278	61.2633	70.5962	105.718	58.1768	65.3081
1098	MCU_000451-RB	K16540	AZI1, CEP131; 5-azacytidine-induced protein 1	emb|CDS18957.1|	5 azacytidine induced protein 1 [Echinococcus granulosus]	13.698	0.764746	1.42696	0.535928	0.592008	0.999869	1.25764	33.4189	26.0864	8.27882	22.5516	0.783095	17.2072	0
1099	MCU_000451-RC			emb|CDS18957.1|	5 azacytidine induced protein 1 [Echinococcus granulosus]	9.84546	0.566732	2.0097	0.281998	0.777945	0.999869	0	16.354	30.6899	0	20.5906	3.13238	0	7.99691
1100	MCU_000451-RD	K16540	AZI1, CEP131; 5-azacytidine-induced protein 1	emb|CDS18957.1|	5 azacytidine induced protein 1 [Echinococcus granulosus]	6.06042	0.468937	2.00298	0.23412	0.814892	0.999869	17.607	0.711041	0	9.93459	0	5.48167	14.7491	0
1101	MCU_000452-RA	K02353	DVL; segment polarity protein dishevelled	ref|XP_024354112.1|	Segment polarity protein dishevelled DVL-3 [Echinococcus granulosus]	19.8699	-0.445269	0.574459	-0.77511	0.438274	0.999869	6.28822	21.3312	16.8794	22.3528	23.5321	12.5295	36.0533	19.9923
1102	MCU_000453-RA	K02353	DVL; segment polarity protein dishevelled	emb|CDS18959.1|	segment polarity protein dishevelled [Echinococcus granulosus]	168.644	-0.0744972	0.279537	-0.266502	0.789853	0.999869	99.3539	206.913	148.846	200.348	155.9	161.318	203.209	173.266
1103	MCU_000454-RA			emb|VDD79445.1|	unnamed protein product [Mesocestoides corti]	4.34732	5.62521	3.39293	1.65792	0.0973335	0.999869	27.6682	7.11041	0	0	0	0	0	0
1104	MCU_000454-RB			emb|VDD79445.1|	unnamed protein product [Mesocestoides corti]	234.115	-0.0486229	0.168862	-0.287944	0.773389	0.999869	212.542	199.092	270.071	240.914	279.443	234.929	214.681	221.248
1105	MCU_000455-RA			emb|CDS19445.1|	prolactin regulatory element binding protein [Echinococcus granulosus]	66.4317	0.00150429	0.312337	0.00481624	0.996157	0.999869	71.6857	71.1041	59.8452	62.0912	69.6157	38.3717	72.1065	86.6332
1106	MCU_000455-RC			emb|CDS19445.1|	prolactin regulatory element binding protein [Echinococcus granulosus]	249.953	0.193563	0.149452	1.29515	0.19527	0.999869	284.228	221.134	305.364	258.299	229.438	224.748	224.513	251.903
1107	MCU_000455-RD			emb|CDS19445.1|	prolactin regulatory element binding protein [Echinococcus granulosus]	16.5509	0.373717	0.482691	0.774238	0.43879	0.999869	21.38	13.5098	12.2759	27.3201	9.80503	14.0957	18.0266	15.9938
1108	MCU_000456-RA	K14003	PREB, SEC12; prolactin regulatory element-binding protein	emb|CDS19445.1|	prolactin regulatory element binding protein [Echinococcus granulosus]	571.248	0.083226	0.181334	0.458966	0.646258	0.999869	508.088	683.311	514.055	643.265	560.848	463.592	674.36	522.465
1109	MCU_000457-RA	K02320	POLA1; DNA polymerase alpha subunit A [EC:2.7.7.7]	emb|CDS31969.2|	DNA polymerase alpha catalytic subunit [Hymenolepis microstoma]	111.399	-0.174441	0.350276	-0.498011	0.618476	0.999869	85.5198	148.608	65.9832	116.731	114.719	150.354	78.6617	130.616
1110	MCU_000457-RB	K02320	POLA1; DNA polymerase alpha subunit A [EC:2.7.7.7]	emb|CDS31969.2|	DNA polymerase alpha catalytic subunit [Hymenolepis microstoma]	15.2745	-0.345054	1.14458	-0.301469	0.763057	0.999869	5.03058	0	27.6209	21.5249	12.7465	16.445	29.4981	9.32973
1111	MCU_000457-RC	K02320	POLA1; DNA polymerase alpha subunit A [EC:2.7.7.7]	emb|CDS31969.2|	DNA polymerase alpha catalytic subunit [Hymenolepis microstoma]	45.7978	-0.606584	2.05326	-0.295426	0.767669	0.999869	0	44.0846	19.9484	81.1325	64.7132	0	156.504	0
1112	MCU_000459-RB	K00814	GPT, ALT; alanine transaminase [EC:2.6.1.2]	emb|CDS19447.1|	alanine aminotransferase 2 [Echinococcus granulosus]	2011.25	-0.0570423	0.0961797	-0.59308	0.553127	0.999869	2071.34	1972.43	1832.18	2008.44	2283.59	2093.21	1846.91	1981.9
1113	MCU_000460-RB	K10417	DYNC2LI; dynein light intermediate chain 2, cytosolic	ref|XP_024355141.1|	Cytoplasmic dynein 2 light intermediate chain [Echinococcus granulosus]	36.5115	0.323256	0.270743	1.19396	0.232494	0.999869	40.2446	39.1073	46.0348	37.2547	33.3371	35.2393	26.2206	34.6533
1114	MCU_000461-RA			emb|CDS19620.1|	alpha glucosidase [Echinococcus granulosus]	4539.27	-0.0106308	0.117665	-0.0903482	0.92801	0.999869	4816.78	4207.23	4519.08	4549.21	5365.31	4614	4128.1	4114.41
1115	MCU_000462-RA			emb|CDS19450.1|	expressed conserved protein [Echinococcus granulosus]	7.22005	0.116952	1.04096	0.112351	0.910545	0.999869	0	5.68833	13.8104	10.7625	7.84403	4.69857	12.2909	2.66564
1116	MCU_000462-RB			emb|CDS19450.1|	expressed conserved protein [Echinococcus granulosus]	379.493	-0.0509032	0.133669	-0.380815	0.70334	0.999869	350.883	391.784	323.778	422.22	408.87	372.753	413.793	351.864
1117	MCU_000466-RA	K10408	DNAH; dynein heavy chain, axonemal	ref|XP_024355147.1|	Dynein heavy chain 1, axonemal [Echinococcus granulosus]	14.1611	-0.403501	0.77456	-0.520942	0.602407	0.999869	7.54587	8.5325	26.0864	7.45094	25.4931	22.7098	11.4715	3.99846
1118	MCU_000467-RA			emb|CDS37511.1|	transmembrane protein 56 [Echinococcus multilocularis]	13.9321	0.620148	0.718898	0.862637	0.388337	0.999869	6.28822	13.5098	36.8278	11.5904	13.727	8.61405	15.5685	5.33128
1119	MCU_000467-RB			emb|CDS37511.1|	transmembrane protein 56 [Echinococcus multilocularis]	203.989	0.0560414	0.161369	0.347286	0.728376	0.999869	247.756	202.647	165.725	214.422	187.276	204.388	199.112	210.585
1120	MCU_000468-RA			emb|VDD79454.1|	unnamed protein product [Mesocestoides corti]	7.31946	0.808597	0.941777	0.858587	0.390568	0.999869	15.0917	5.68833	6.13797	10.7625	3.92201	5.48167	11.4715	0
1121	MCU_000468-RB			emb|CDS19454.1|	down syndrome cell adhesion [Echinococcus granulosus]	11.2127	-0.630101	0.68696	-0.91723	0.359022	0.999869	5.03058	8.5325	16.8794	4.96729	12.7465	10.1802	7.37453	23.9907
1122	MCU_000468-RC			emb|CDS19454.1|	down syndrome cell adhesion [Echinococcus granulosus]	4.46607	0.0892801	2.55428	0.0349532	0.972117	0.999869	0	14.2208	0	4.13941	0.980503	0	16.3878	0
1123	MCU_000471-RA			emb|CDS19956.1|	26S proteasome non ATPase regulatory subunit 5 [Echinococcus granulosus]	4.6426	1.27269	1.45869	0.872486	0.382943	0.999869	0	4.26625	6.13797	15.7298	5.88302	0	2.45818	2.66564
1124	MCU_000471-RB	K06692	PSMD5; 26S proteasome non-ATPase regulatory subunit 5	emb|CDS19956.1|	26S proteasome non ATPase regulatory subunit 5 [Echinococcus granulosus]	604.969	0.0632615	0.144493	0.437816	0.661519	0.999869	769.678	580.21	576.969	547.23	559.867	608.465	573.575	623.759
1125	MCU_000472-RA			emb|CDS19958.1|	receptor type tyrosine protein phosphatase zeta [Echinococcus granulosus]	27.2622	-1.02183	0.491395	-2.07945	0.037576	0.999869	18.8647	12.7987	26.0864	14.9019	38.2396	41.5041	16.3878	49.3143
1126	MCU_000472-RD			ref|XP_024353267.1|	U3 small nucleolar ribonucleoprotein IMP3 [Echinococcus granulosus]	26.9854	0.0674711	1.97235	0.0342085	0.972711	0.999869	0	63.9937	0	46.3614	36.2786	8.61405	60.635	0
1127	MCU_000472-RF	K24068	MEGF10_11; multiple epidermal growth factor-like domains protein 10/11	ref|XP_024353267.1|	U3 small nucleolar ribonucleoprotein IMP3 [Echinococcus granulosus]	35.7497	-0.435185	0.510761	-0.852034	0.394195	0.999869	40.2446	20.6202	46.0348	15.7298	22.5516	50.1181	36.0533	54.6456
1128	MCU_000473-RB	K20285	RABEPK; Rab9 effector protein with kelch motifs	emb|CDS19313.1|	rab9 effector protein with kelch motifs [Echinococcus granulosus]	23.0757	-2.45716	1.7099	-1.43702	0.150713	0.999869	0	0	0	28.148	44.1226	45.4195	33.5951	33.3205
1129	MCU_000474-RA			emb|CDS19923.1|	expressed conserved protein [Echinococcus granulosus]	185.081	-0.0292517	0.152518	-0.191792	0.847905	0.999869	188.647	177.049	184.139	182.962	213.75	192.641	154.865	186.595
1130	MCU_000475-RA			emb|CDI98263.1|	expressed conserved protein [Echinococcus multilocularis]	10.5197	1.3693	0.693657	1.97404	0.0483774	0.999869	13.8341	11.3767	27.6209	8.27882	1.96101	7.04786	7.37453	6.6641
1131	MCU_000476-RB			ref|XP_024353226.1|	Radial spoke head-like protein [Echinococcus granulosus]	316.083	-0.347517	0.252365	-1.37704	0.168499	0.999869	204.996	334.9	242.45	329.497	352.001	404.86	408.057	251.903
1132	MCU_000477-RB	K11450	KDM1A, AOF2, LSD1; [histone H3]-N6,N6-dimethyl-L-lysine4 FAD-dependent demethylase [EC:1.14.99.66]	emb|CDS19920.1|	lysine specific histone demethylase 1A [Echinococcus granulosus]	211.953	0.0345802	0.260554	0.132718	0.894416	0.999869	159.721	246.731	193.346	257.471	215.711	180.112	278.593	163.937
1133	MCU_000478-RB	K19756	RSPH4_6; radial spoke head protein 4/6	ref|XP_024353226.1|	Radial spoke head-like protein [Echinococcus granulosus]	88.132	-0.280744	0.266428	-1.05373	0.292006	0.999869	99.3539	63.9937	84.3971	72.8536	103.933	116.681	95.8689	67.9738
1134	MCU_000479-RA					29.4446	0.274618	0.849794	0.323159	0.746575	0.999869	79.2316	19.9092	12.2759	17.3855	13.727	33.6731	7.37453	51.9799
1135	MCU_000479-RB	K15335	NSUN2, TRM4; tRNA (cytosine34-C5)-methyltransferase [EC:2.1.1.203]	ref|XP_024353225.1|	tRNA (cytosine-5-)-methyltransferase NSUN2 [Echinococcus granulosus]	167.201	-0.145054	0.573173	-0.253071	0.800213	0.999869	38.987	206.913	185.674	203.659	193.159	187.943	246.637	74.6379
1136	MCU_000479-RC	K15335	NSUN2, TRM4; tRNA (cytosine34-C5)-methyltransferase [EC:2.1.1.203]	ref|XP_024353225.1|	tRNA (cytosine-5-)-methyltransferase NSUN2 [Echinococcus granulosus]	34.6138	0.768945	2.61881	0.293624	0.769045	0.999869	134.568	0	39.8968	0	0	21.1436	0	81.302
1137	MCU_000480-RA	K03108	SRP72; signal recognition particle subunit SRP72	ref|XP_024353224.1|	Signal recognition particle protein [Echinococcus granulosus]	1245.47	-0.0416152	0.0973733	-0.427378	0.669104	0.999869	1187.22	1202.37	1258.28	1265.83	1329.56	1364.94	1262.68	1092.91
1138	MCU_000481-RA	K21870	BANF; barrier-to-autointegration factor	ref|XP_024353223.1|	Barrier-to-autointegration factor [Echinococcus granulosus]	1237.46	0.578684	0.35653	1.6231	0.104568	0.999869	2432.28	886.669	1674.13	937.163	1021.68	938.931	807.921	1200.87
1139	MCU_000482-RA	K05012	CLCN3_4_5; chloride channel 3/4/5	emb|CDI98255.1|	H:Cl exchange transporter 4 [Echinococcus multilocularis]	7.23038	-1.32552	1.13447	-1.1684	0.242644	0.999869	0	5.68833	3.06899	7.45094	18.6296	3.13238	17.2072	2.66564
1140	MCU_000482-RB	K05012	CLCN3_4_5; chloride channel 3/4/5	emb|CDI98255.1|	H:Cl exchange transporter 4 [Echinococcus multilocularis]	4.63441	0.50495	2.43356	0.207495	0.835624	0.999869	0	4.97729	16.8794	0	7.84403	0	7.37453	0
1141	MCU_000482-RC	K05012	CLCN3_4_5; chloride channel 3/4/5	emb|CDI98255.1|	H:Cl exchange transporter 4 [Echinococcus multilocularis]	496.217	-0.475245	0.630745	-0.753466	0.45117	0.999869	85.5198	588.742	323.778	662.306	544.179	466.725	1033.25	265.231
1142	MCU_000482-RE	K05012	CLCN3_4_5; chloride channel 3/4/5	emb|CDS26276.2|	H(+):Cl() exchange transporter 4 [Hymenolepis microstoma]	676.194	-0.00295397	0.124905	-0.0236497	0.981132	0.999869	674.097	693.976	704.332	632.502	704.982	639.006	780.881	579.776
1143	MCU_000483-RA	K11251	H2A; histone H2A	ref|XP_024353221.1|	Histone H2A [Echinococcus granulosus]	370.091	0.153801	0.354355	0.434031	0.664266	0.999869	583.547	277.306	464.951	234.291	417.694	307.757	254.012	421.171
1144	MCU_000484-RA			emb|CDS19912.1|	UDP galactose transporter [Echinococcus granulosus]	569.762	-0.225298	0.432575	-0.52083	0.602485	0.999869	255.302	693.976	460.348	691.282	570.653	452.629	1044.73	389.183
1145	MCU_000485-RA	K24523	CPNE5_8_9; copine 5/8/9	emb|CDS19910.1|	copine 9 [Echinococcus granulosus]	457.964	-0.0674495	0.171376	-0.393577	0.693893	0.999869	352.14	501.284	423.52	510.803	437.304	514.494	509.662	414.507
1146	MCU_000487-RA			emb|VDD79473.1|	unnamed protein product [Mesocestoides corti]	235.506	-0.103619	0.365009	-0.283881	0.776501	0.999869	153.433	282.283	211.76	260.783	176.491	270.951	377.74	150.609
1147	MCU_000488-RA	K02951	RP-S12e, RPS12; small subunit ribosomal protein S12e	gb|ABN14905.1|	ribosomal protein S12 [Taenia asiatica]	14159.1	0.778353	0.580153	1.34163	0.179715	0.999869	35225.4	6962.52	21687	7679.44	9424.6	7615.6	6028.27	18650.1
1148	MCU_000489-RA	K16944	SEPT7, CDC3; septin 7	emb|CDI98245.1|	septin 7 [Echinococcus multilocularis]	1036.58	0.102834	0.136027	0.755988	0.449656	0.999869	1315.5	976.26	1020.44	984.352	994.23	1090.07	941.482	970.292
1149	MCU_000489-RB	K16944	SEPT7, CDC3; septin 7	emb|CDI98245.1|	septin 7 [Echinococcus multilocularis]	5.98068	2.26742	3.00212	0.755272	0.450086	0.999869	0	15.6429	0	24.0086	0	0	8.19392	0
1150	MCU_000490-RA			emb|CDI98244.1|	Ribonuclease H2 subunit C [Echinococcus multilocularis]	459.553	0.324832	0.42416	0.765825	0.44378	0.999869	929.399	287.261	537.073	291.415	489.271	403.294	290.884	447.827
1151	MCU_000491-RA					4.01747	0.928734	1.02208	0.908669	0.363525	0.999869	11.3188	2.13312	4.60348	3.31153	3.92201	4.69857	0.819392	1.33282
1152	MCU_000492-RA	K11318	ATXN7, SCA7; ataxin-7	emb|VUZ53308.1|	unnamed protein product, partial [Hymenolepis diminuta]	4.8179	0.193521	1.16329	0.166357	0.867876	0.999869	6.28822	2.84417	3.06899	8.27882	0	1.56619	9.83271	6.6641
1153	MCU_000493-RA	K04508	TBL1; transducin (beta)-like 1	ref|XP_024353210.1|	F-box-like/WD repeat-containing protein TBL1XR1 [Echinococcus granulosus]	44.7503	0.0167381	1.05057	0.0159324	0.987288	0.999869	1.25764	68.971	46.0348	63.7469	36.2786	18.7943	112.257	10.6626
1154	MCU_000494-RA	K17261	CAP1_2, SRV2; adenylyl cyclase-associated protein	emb|CDS41332.1|	adenylyl cyclase associated protein 1 [Echinococcus multilocularis]	2583.3	0.0599806	0.0855059	0.701479	0.483004	0.999869	2916.48	2555.48	2576.41	2500.2	2397.33	2601.44	2425.4	2693.63
1155	MCU_000494-RB	K17261	CAP1_2, SRV2; adenylyl cyclase-associated protein	emb|VDD79477.1|	unnamed protein product [Mesocestoides corti]	5.64618	0.0730933	1.18066	0.061909	0.950635	0.999869	10.0612	5.68833	7.67247	0	6.86352	1.56619	10.6521	2.66564
1156	MCU_000495-RA	K14565	NOP58; nucleolar protein 58	ref|XP_024355787.1|	Nucleolar protein [Echinococcus granulosus]	1040.61	0.0449524	0.209837	0.214226	0.830371	0.999869	1436.23	844.717	1046.52	900.736	1000.11	996.88	894.776	1204.87
1157	MCU_000497-RA	K04239	HCRTR2; hypocretin (orexin) receptor 2	emb|CDS16546.1|	orexin receptor type 2 [Echinococcus granulosus]	537.323	-0.174297	0.12648	-1.37806	0.168184	0.999869	409.992	536.125	514.055	556.337	587.321	550.516	560.464	583.775
1158	MCU_000498-RA			emb|CDS16551.1|	transmembrane emp24 domain containing protein [Echinococcus granulosus]	1458.52	-0.0172682	0.0677618	-0.254837	0.798849	0.999869	1478.99	1485.37	1384.11	1450.45	1405.06	1481.62	1561.76	1420.79
1159	MCU_000500-RA	K15588	NSD1; [histone H3]-lysine36 N-dimethyltransferase NSD1 [EC:2.1.1.357]	emb|CDS41338.1|	histone lysine N methyltransferase H3 lysine 36 [Echinococcus multilocularis]	30.1555	-0.142313	1.94402	-0.0732054	0.941643	0.999869	0	78.9256	0	35.5989	70.5962	26.6252	29.4981	0
1160	MCU_000500-RB	K15588	NSD1; [histone H3]-lysine36 N-dimethyltransferase NSD1 [EC:2.1.1.357]	emb|CDS41338.1|	histone lysine N methyltransferase H3 lysine 36 [Echinococcus multilocularis]	48.504	-0.497799	0.474295	-1.04956	0.293923	0.999869	35.214	21.3312	52.1728	52.9845	28.4346	75.9603	71.2871	50.6471
1161	MCU_000500-RC			emb|CDS41338.1|	histone lysine N methyltransferase H3 lysine 36 [Echinococcus multilocularis]	185.754	-0.273668	0.235541	-1.16187	0.245288	0.999869	132.053	189.137	170.329	180.478	198.062	156.619	268.761	190.593
1162	MCU_000501-RA	K11308	MYST1, MOF, KAT8; histone acetyltransferase MYST1 [EC:2.3.1.48]	emb|CDS41339.1|	myst histone acetyltransferase 1 [Echinococcus multilocularis]	24.9512	0.49912	0.977126	0.510804	0.609488	0.999869	12.5764	34.841	30.6899	38.9105	41.1811	25.8421	15.5685	0
1163	MCU_000501-RB	K11308	MYST1, MOF, KAT8; histone acetyltransferase MYST1 [EC:2.3.1.48]	emb|CDS41339.1|	myst histone acetyltransferase 1 [Echinococcus multilocularis]	156.281	-0.249081	0.271407	-0.917741	0.358754	0.999869	85.5198	155.718	176.467	153.158	195.12	171.498	136.839	175.932
1164	MCU_000501-RC	K11308	MYST1, MOF, KAT8; histone acetyltransferase MYST1 [EC:2.3.1.48]	emb|CDS41339.1|	myst histone acetyltransferase 1 [Echinococcus multilocularis]	29.4137	0.0502309	1.59868	0.0314203	0.974934	0.999869	76.7163	0	0	43.0499	25.4931	10.9633	63.0932	15.9938
1165	MCU_000503-RA	K10312	FBXO36; F-box protein 36	ref|XP_024355780.1|	F-box only protein [Echinococcus granulosus]	4.68452	0.592023	2.41347	0.245299	0.806225	0.999869	17.607	4.97729	0	0	7.84403	7.04786	0	0
1166	MCU_000503-RB	K10312	FBXO36; F-box protein 36	emb|CDS16559.1|	F box protein 36 [Echinococcus granulosus]	27.8786	0.199306	0.390328	0.510613	0.609622	0.999869	32.6988	20.6202	35.2933	30.6316	33.3371	18.7943	19.6654	31.9877
1167	MCU_000504-RA	K14327	UPF2, RENT2; regulator of nonsense transcripts 2	emb|CDS41342.1|	regulator of nonsense transcripts 2 [Echinococcus multilocularis]	468.139	-0.0218053	0.289587	-0.0752979	0.939978	0.999869	284.228	567.411	438.865	567.099	422.597	433.835	643.223	387.85
1168	MCU_000505-RA	K03124	TFIIB, GTF2B, SUA7, tfb; transcription initiation factor TFIIB	emb|VDD79485.1|	unnamed protein product [Mesocestoides corti]	848.342	-0.140607	0.184833	-0.760724	0.446822	0.999869	901.731	738.061	851.644	737.643	1112.87	880.199	670.263	894.322
1169	MCU_000506-RA	K11885	DDI1; DNA damage-inducible protein 1	emb|CDS41344.1|	protein ddi1 2 [Echinococcus multilocularis]	630.812	0.0240244	0.138358	0.17364	0.862148	0.999869	743.268	542.525	672.108	588.624	632.425	570.093	624.377	673.074
1170	MCU_000506-RB	K11885	DDI1; DNA damage-inducible protein 1	emb|CDS41344.1|	protein ddi1 2 [Echinococcus multilocularis]	116.862	0.254942	0.238096	1.07075	0.28428	0.999869	163.494	93.1464	131.966	121.699	108.836	93.1884	121.27	101.294
1171	MCU_000507-RB			emb|CDS28284.1|	asparagine rich protein [Hymenolepis microstoma]	27.3566	1.00774	1.19061	0.846403	0.397328	0.999869	0	76.0814	16.8794	52.9845	36.2786	5.48167	20.4848	10.6626
1172	MCU_000507-RC			emb|CDS28284.1|	asparagine rich protein [Hymenolepis microstoma]	26.2514	-1.82744	1.9007	-0.961457	0.336322	0.999869	0	12.7987	0	33.1153	30.3956	0	95.0495	38.6518
1173	MCU_000507-RE			emb|CDS28284.1|	asparagine rich protein [Hymenolepis microstoma]	34.6079	-0.766242	1.11109	-0.689631	0.490426	0.999869	0	12.0877	47.5693	43.0499	11.766	43.8533	85.2168	33.3205
1174	MCU_000507-RF			emb|CDS28284.1|	asparagine rich protein [Hymenolepis microstoma]	21.8462	-1.02371	1.07785	-0.949776	0.342226	0.999869	0	24.8864	24.5519	8.27882	9.80503	64.2138	27.0399	15.9938
1175	MCU_000507-RG			emb|CDS28284.1|	asparagine rich protein [Hymenolepis microstoma]	35.8783	0.0871579	1.16974	0.0745102	0.940604	0.999869	13.8341	64.7048	33.7589	35.5989	27.4541	12.5295	99.1465	0
1176	MCU_000507-RH	K07190	PHKA_B; phosphorylase kinase alpha/beta subunit	emb|CDS28284.1|	asparagine rich protein [Hymenolepis microstoma]	115.814	-0.271859	0.216631	-1.25494	0.2095	0.999869	96.8386	108.789	81.3281	129.978	133.348	128.428	106.521	141.279
1177	MCU_000508-RB	K10294	FBXO8; F-box protein 8	emb|CDS23549.1|	F box only protein 8 [Echinococcus granulosus]	11.1333	-1.64928	1.3262	-1.24361	0.213644	0.999869	0	13.5098	0	7.45094	22.5516	3.13238	23.7624	18.6595
1178	MCU_000508-RC	K10294	FBXO8; F-box protein 8	emb|CDS23549.1|	F box only protein 8 [Echinococcus granulosus]	861.687	0.149873	0.11207	1.33731	0.181123	0.999869	850.168	984.081	928.368	860.998	736.358	761.952	886.582	884.992
1179	MCU_000509-RA			ref|XP_024350481.1|	F-box only protein 8 [Echinococcus granulosus]	6.07671	1.17394	3.14218	0.373606	0.708697	0.999869	16.3494	0	0	17.3855	0	14.8788	0	0
1180	MCU_000509-RB			ref|XP_024350481.1|	F-box only protein 8 [Echinococcus granulosus]	14.4647	-0.927472	1.91113	-0.485301	0.627463	0.999869	0	19.9092	19.9484	0	24.5126	0	18.0266	33.3205
1181	MCU_000511-RA	K12591	RRP6, EXOSC10; exosome complex exonuclease RRP6 [EC:3.1.13.-]	emb|CDS38294.1|	Helicase RNase D C terminal HRDC domain [Echinococcus multilocularis]	128.22	-0.162271	0.514227	-0.315563	0.752334	0.999869	71.6857	185.582	38.3623	187.101	140.212	146.439	141.755	114.622
1182	MCU_000511-RB	K12591	RRP6, EXOSC10; exosome complex exonuclease RRP6 [EC:3.1.13.-]	emb|CDS38294.1|	Helicase RNase D C terminal HRDC domain [Echinococcus multilocularis]	55.5302	-0.494642	0.385687	-1.2825	0.199669	0.999869	60.3669	31.9969	55.2418	38.0826	38.2396	87.7067	60.635	71.9722
1183	MCU_000511-RD	K12591	RRP6, EXOSC10; exosome complex exonuclease RRP6 [EC:3.1.13.-]	emb|CDS38294.1|	Helicase RNase D C terminal HRDC domain [Echinococcus multilocularis]	35.1702	-0.0724488	0.522361	-0.138695	0.889691	0.999869	26.4105	39.8183	53.7073	18.2134	27.4541	37.5886	58.1768	19.9923
1184	MCU_000512-RA	K23781	ADAP, CENTA; Arf-GAP with dual PH domain-containing protein	emb|CDS41458.1|	Arf GAP and Pleckstrin domain containing protein [Echinococcus multilocularis]	387.163	-0.00735412	0.140321	-0.0524093	0.958203	0.999869	333.276	385.384	400.503	423.876	429.46	331.249	399.044	394.514
1185	MCU_000513-RA	K11437	PRMT6; type I protein arginine methyltransferase [EC:2.1.1.319]	emb|CDS34359.1|	protein arginine methyltransferase [Hymenolepis microstoma]	316.693	0.113059	0.197577	0.572227	0.567168	0.999869	397.416	284.417	352.933	282.308	289.248	313.238	247.456	366.525
1186	MCU_000515-RA			emb|CDS41457.1|	SCA7 [Echinococcus multilocularis]	59.9514	-0.297774	0.524292	-0.567955	0.570065	0.999869	22.6376	79.6366	36.8278	75.3373	70.5962	61.0814	97.5077	35.9861
1187	MCU_000516-RA	K08585	CAPNN; calpain, invertebrate [EC:3.4.22.-]	emb|CDS41456.1|	calpain A [Echinococcus multilocularis]	20.2748	-0.777302	0.951805	-0.816662	0.414122	0.999869	2.51529	22.7533	7.67247	26.4922	25.4931	34.4562	40.1502	2.66564
1188	MCU_000516-RB	K08585	CAPNN; calpain, invertebrate [EC:3.4.22.-]	emb|CDS34356.1|	calpain A [Hymenolepis microstoma]	242.622	-0.897258	0.709603	-1.26445	0.206068	0.999869	33.9564	250.998	211.76	181.306	450.051	419.739	331.854	61.3097
1189	MCU_000516-RC	K08585	CAPNN; calpain, invertebrate [EC:3.4.22.-]	emb|CDS41456.1|	calpain A [Echinococcus multilocularis]	291.024	-0.289942	1.19414	-0.242804	0.808158	0.999869	0	302.904	320.709	423.876	214.73	139.391	765.312	161.271
1190	MCU_000516-RD	K08585	CAPNN; calpain, invertebrate [EC:3.4.22.-]	emb|CDS34356.1|	calpain A [Hymenolepis microstoma]	864.307	-0.637797	0.406649	-1.56842	0.116782	0.999869	367.232	1250.72	418.917	666.445	1100.12	985.917	1288.08	837.01
1191	MCU_000516-RE	K08585	CAPNN; calpain, invertebrate [EC:3.4.22.-]	emb|CDS41456.1|	calpain A [Echinococcus multilocularis]	903.817	-0.0555141	0.591991	-0.0937754	0.925288	0.999869	160.978	907.289	785.661	1691.36	1148.17	857.49	1118.47	561.117
1192	MCU_000516-RF	K08585	CAPNN; calpain, invertebrate [EC:3.4.22.-]	emb|CDS34356.1|	calpain A [Hymenolepis microstoma]	554.207	-0.15032	0.374993	-0.400861	0.688522	0.999869	382.324	271.618	534.004	913.154	500.057	596.719	576.033	659.745
1193	MCU_000516-RG	K08585	CAPNN; calpain, invertebrate [EC:3.4.22.-]	emb|CDS41456.1|	calpain A [Echinococcus multilocularis]	894.226	-0.173477	0.618229	-0.280604	0.779014	0.999869	159.721	1640.37	939.11	622.568	1268.77	717.315	1274.15	531.795
1194	MCU_000516-RH	K08585	CAPNN; calpain, invertebrate [EC:3.4.22.-]	emb|CDS41456.1|	calpain A [Echinococcus multilocularis]	372.58	0.43171	0.890081	0.485023	0.62766	0.999869	1222.43	179.893	178.001	131.633	97.0698	708.701	95.0495	367.858
1195	MCU_000517-RA			emb|CDS16684.1|	expressed conserved protein [Echinococcus granulosus]	322.386	0.167796	0.263034	0.637926	0.523522	0.999869	457.783	244.598	375.951	287.275	283.365	336.731	233.527	359.861
1196	MCU_000518-RA	K13596	ACVR2B; activin receptor type-2B [EC:2.7.11.30]	emb|CDS40583.1|	protein kinase [Echinococcus multilocularis]	6.8666	-0.280911	2.36679	-0.118688	0.905522	0.999869	0	10.6656	0	14.074	0	20.3605	9.83271	0
1197	MCU_000518-RB	K13596	ACVR2B; activin receptor type-2B [EC:2.7.11.30]	emb|CAQ76822.1|	TGF-beta type II receptor TR2 [Echinococcus multilocularis]	312.217	0.00550334	0.25243	0.0218014	0.982606	0.999869	206.254	415.248	277.743	350.194	276.502	306.973	366.268	298.551
1198	MCU_000519-RA	K12871	CCDC12; coiled-coil domain-containing protein 12	emb|CDS15770.1|	mRNA splicing factor Cwf18 [Echinococcus granulosus]	362.306	0.205387	0.354041	0.580122	0.561832	0.999869	573.486	255.264	460.348	264.094	392.201	350.827	213.042	389.183
1199	MCU_000521-RA	K01900	LSC2; succinyl-CoA synthetase beta subunit [EC:6.2.1.4 6.2.1.5]	emb|CDS15772.1|	succinyl coenzyme A ligase GDP forming subunit beta [Echinococcus granulosus]	6.06482	-2.15201	1.77097	-1.21516	0.224306	0.999869	0	2.84417	0	5.79518	10.7855	0	23.7624	5.33128
1200	MCU_000521-RB	K01900	LSC2; succinyl-CoA synthetase beta subunit [EC:6.2.1.4 6.2.1.5]	emb|CDS15772.1|	succinyl coenzyme A ligase GDP forming subunit beta [Echinococcus granulosus]	675.763	0.101432	0.165877	0.611492	0.540874	0.999869	811.181	611.496	802.54	575.378	713.806	614.73	593.24	683.736
1201	MCU_000522-RA	K07432	ALG13; beta-1,4-N-acetylglucosaminyltransferase [EC:2.4.1.141]	emb|CDS40587.1|	asparagine linked glycosylation 13 [Echinococcus multilocularis]	889.998	0.101304	0.215878	0.469267	0.638879	0.999869	1270.22	788.545	859.316	767.447	880.492	886.464	693.206	974.291
1202	MCU_000522-RB	K07432	ALG13; beta-1,4-N-acetylglucosaminyltransferase [EC:2.4.1.141]	emb|CDS40587.1|	asparagine linked glycosylation 13 [Echinococcus multilocularis]	10.1506	1.17082	1.23232	0.950096	0.342063	0.999869	13.8341	0	16.8794	25.6644	2.94151	14.0957	2.45818	5.33128
1203	MCU_000523-RA	K18080	TNS; tensin	emb|VDD79502.1|	unnamed protein product [Mesocestoides corti]	61.8707	-0.449908	0.352055	-1.27795	0.201268	0.999869	37.7293	71.8152	35.2933	62.9191	58.8302	94.7545	69.6483	63.9753
1204	MCU_000525-RA			emb|CDS23554.1|	asparagine rich protein [Echinococcus granulosus]	33.2349	-0.225253	0.622997	-0.361564	0.717678	0.999869	6.28822	52.6171	29.1554	33.9432	25.4931	32.1069	51.6217	34.6533
1205	MCU_000527-RB	K21852	DOCK6_7_8; dedicator of cytokinesis protein 6/7/8	emb|CDS38301.1|	dedicator of cytokinesis protein [Echinococcus multilocularis]	57.087	-0.290418	0.962203	-0.301826	0.762785	0.999869	70.4281	34.841	50.6383	49.6729	93.1478	106.501	0.819392	50.6471
1206	MCU_000527-RC	K21852	DOCK6_7_8; dedicator of cytokinesis protein 6/7/8	ref|XP_024350471.1|	Dedicator of cytokinesis protein 7 [Echinococcus granulosus]	25.4366	-0.705209	3.17345	-0.222221	0.824142	0.999869	0	38.3962	0	38.9105	0	0	126.186	0
1207	MCU_000528-RA	K12572	PAN3; PAB-dependent poly(A)-specific ribonuclease subunit 3	emb|CDS23557.1|	PAB dependent polyA specific ribonuclease [Echinococcus granulosus]	7.05886	-1.6637	1.7937	-0.927521	0.353656	0.999869	0	9.95458	0	3.31153	14.7075	3.91548	24.5818	0
1208	MCU_000528-RB	K12572	PAN3; PAB-dependent poly(A)-specific ribonuclease subunit 3	emb|CDS38303.1|	PAB dependent polyA specific ribonuclease [Echinococcus multilocularis]	36.9253	-0.369261	0.919028	-0.401795	0.687835	0.999869	3.77293	41.2404	12.2759	71.1979	52.9472	27.4083	74.5647	11.9954
1209	MCU_000528-RC	K12572	PAN3; PAB-dependent poly(A)-specific ribonuclease subunit 3	ref|XP_024350469.1|	PAB-dependent poly(A)-specific ribonuclease subunit [Echinococcus granulosus]	270.264	-0.0455741	0.197232	-0.231069	0.817261	0.999869	193.677	321.391	262.398	284.792	257.872	260.771	314.647	266.564
1210	MCU_000529-RA			emb|CDS23558.1|	protein FAM116B [Echinococcus granulosus]	11.2626	0.930187	2.5366	0.366706	0.713838	0.999869	31.4411	0	27.6209	0	0	7.04786	0	23.9907
1211	MCU_000529-RB			emb|CDS38304.1|	protein FAM116B [Echinococcus multilocularis]	38.4048	-0.156987	1.16083	-0.135237	0.892424	0.999869	0	57.5944	15.3449	72.0258	79.4208	20.3605	49.1635	13.3282
1212	MCU_000529-RC			emb|CDS38304.1|	protein FAM116B [Echinococcus multilocularis]	3.41681	-5.17114	3.39435	-1.52346	0.127645	0.999869	0	0	0	0	11.766	0	15.5685	0
1213	MCU_000529-RD			emb|CDS23558.1|	protein FAM116B [Echinococcus granulosus]	102.557	0.0785908	0.30866	0.254619	0.799017	0.999869	62.8822	123.721	108.949	125.01	120.602	112.766	74.5647	91.9645
1214	MCU_000529-RF			emb|CDS38304.1|	protein FAM116B [Echinococcus multilocularis]	6.82239	-1.39467	3.15012	-0.442737	0.657956	0.999869	0	14.9319	0	0	0	0	30.3175	9.32973
1215	MCU_000530-RA	K06569	MFI2, CD228; melanoma-associated antigen p97	emb|CDS23559.1|	family S60 non peptidase ue S60 family [Echinococcus granulosus]	179.724	-0.296067	0.244286	-1.21197	0.225524	0.999869	134.568	191.27	135.035	183.79	185.315	227.881	235.985	143.944
1216	MCU_000531-RA	K08030	NKX6-1; homeobox protein Nkx-6.1	emb|CDS23560.1|	Nk6 [Echinococcus granulosus]	286.956	0.0637583	0.188345	0.338518	0.734973	0.999869	266.621	341.3	225.571	336.948	304.937	256.072	305.633	258.567
1217	MCU_000532-RA					69.8842	0.260194	0.364344	0.714143	0.475139	0.999869	123.249	49.7729	75.1902	57.1239	57.8497	57.9491	60.635	77.3035
1218	MCU_000533-RA	K19951	TBC1D8_9; TBC1 domain family member 8/9	ref|XP_024350461.1|	TBC1 domain-containing protein [Echinococcus granulosus]	379.437	-0.00988911	0.326116	-0.0303239	0.975809	0.999869	215.057	517.638	339.123	439.606	342.196	316.371	530.966	334.538
1219	MCU_000533-RC	K19951	TBC1D8_9; TBC1 domain family member 8/9	ref|XP_024350461.1|	TBC1 domain-containing protein [Echinococcus granulosus]	37.1119	-2.24494	1.86522	-1.20358	0.228751	0.999869	0	14.2208	0	37.2547	30.3956	98.67	116.354	0
1220	MCU_000534-RA	K07955	ARL8; ADP-ribosylation factor-like protein 8	ref|XP_024350460.1|	ADP-ribosylation factor-like protein 8B [Echinococcus granulosus]	919.587	-0.139604	0.219535	-0.63591	0.524835	0.999869	604.927	982.659	902.282	1009.19	1021.68	754.904	1141.41	939.637
1221	MCU_000535-RA			emb|CDS23564.1|	potassium voltage gated channel subfamily D [Echinococcus granulosus]	177.817	0.0570814	0.714076	0.0799374	0.936287	0.999869	373.52	84.6139	204.088	63.7469	178.452	303.058	41.789	173.266
1222	MCU_000535-RB	K04887	KCNC1, KV3.1; potassium voltage-gated channel Shaw-related subfamily C member 1	emb|CDS38310.1|	potassium voltage gated channel subfamily D [Echinococcus multilocularis]	233.035	-0.352013	0.613092	-0.574159	0.56586	0.999869	46.5328	299.348	170.329	302.177	332.391	146.439	413.793	153.274
1223	MCU_000536-RA	K01887	RARS, argS; arginyl-tRNA synthetase [EC:6.1.1.19]	emb|CDS26905.1|	arginyl tRNA synthetase [Hymenolepis microstoma]	16.9447	-0.328796	0.370356	-0.887785	0.374657	0.999869	15.0917	14.9319	15.3449	14.9019	19.6101	21.1436	17.2072	17.3266
1224	MCU_000537-RA	K01887	RARS, argS; arginyl-tRNA synthetase [EC:6.1.1.19]	emb|CDI97184.1|	arginyl tRNA synthetase [Echinococcus multilocularis]	163.444	0.0268371	0.238309	0.112614	0.910336	0.999869	194.935	146.475	170.329	149.847	160.803	217.701	126.186	141.279
1225	MCU_000538-RA			ref|XP_026156699.1|	tenascin-like isoform X1 [Mastacembelus armatus]	5.04567	-0.871296	1.83364	-0.475173	0.634664	0.999869	0	4.97729	0	9.10671	10.7855	1.56619	13.9297	0
1226	MCU_000539-RA	K16910	PTPRQ; receptor-type tyrosine-protein phosphatase Q [EC:3.1.3.48]	ref|XP_016917247.1|	neogenin isoform X5 [Apis cerana]	41.4664	-0.510517	0.742664	-0.687413	0.491822	0.999869	28.9258	53.3281	23.0174	31.4595	14.7075	35.2393	123.728	21.3251
1227	MCU_000539-RB	K16910	PTPRQ; receptor-type tyrosine-protein phosphatase Q [EC:3.1.3.48]	ref|XP_016917247.1|	neogenin isoform X5 [Apis cerana]	59.8109	-0.160238	0.776609	-0.20633	0.836533	0.999869	64.1399	17.065	79.7936	65.4027	109.816	89.2729	9.01331	43.983
1228	MCU_000542-RA			emb|CDI97186.1|	AMY 1 associating protein expressed in testis [Echinococcus multilocularis]	46.2143	0.391129	0.352141	1.11072	0.26669	0.999869	69.1704	50.4839	41.4313	49.6729	39.2201	44.6364	52.4411	22.6579
1229	MCU_000543-RA			emb|CDS24792.1|	expressed conserved protein [Echinococcus granulosus]	5251	0.183395	0.130285	1.40764	0.159236	0.999869	5251.92	6271.39	5231.09	5581.58	4617.19	4498.88	5921.75	4634.21
1230	MCU_000544-RA	K19682	IFT46; intraflagellar transport protein 46	emb|CDS24793.1|	intraflagellar transport protein 46 [Echinococcus granulosus]	13.2579	0.94374	0.85215	1.10748	0.268086	0.999869	23.8952	11.3767	23.0174	11.5904	0.980503	16.445	4.09696	14.661
1231	MCU_000544-RB	K19682	IFT46; intraflagellar transport protein 46	emb|CDS24793.1|	intraflagellar transport protein 46 [Echinococcus granulosus]	24.747	0.719784	0.572838	1.25652	0.208927	0.999869	62.8822	15.6429	26.0864	19.0413	20.5906	21.1436	13.9297	18.6595
1232	MCU_000544-RC	K19682	IFT46; intraflagellar transport protein 46	emb|CDS24793.1|	intraflagellar transport protein 46 [Echinococcus granulosus]	13.1217	-0.00219958	0.606029	-0.00362949	0.997104	0.999869	6.28822	10.6656	16.8794	18.2134	9.80503	7.04786	14.7491	21.3251
1233	MCU_000545-RA	K22414	POLDIP3; polymerase delta-interacting protein 3	emb|CDS24794.1|	polymerase delta interacting protein 3 [Echinococcus granulosus]	985.608	-0.0668997	0.197156	-0.339324	0.734366	0.999869	718.115	876.003	1238.34	1019.12	1098.16	903.692	929.191	1102.24
1234	MCU_000545-RB	K22414	POLDIP3; polymerase delta-interacting protein 3	emb|CDS24794.1|	polymerase delta interacting protein 3 [Echinococcus granulosus]	112.191	1.33971	2.8099	0.476781	0.633518	0.999869	632.595	0	0	10.7625	15.6881	142.523	0	95.963
1235	MCU_000547-RA	K22380	TMEM129; E3 ubiquitin-protein ligase TM129 [EC:2.3.2.27]	emb|CDS24596.1|	Transmembrane protein 129 [Echinococcus granulosus]	410.459	0.280836	0.284408	0.987441	0.323427	0.999869	409.992	436.579	535.538	420.564	534.374	368.838	360.533	217.249
1236	MCU_000547-RB	K22380	TMEM129; E3 ubiquitin-protein ligase TM129 [EC:2.3.2.27]	emb|CDS24596.1|	Transmembrane protein 129 [Echinococcus granulosus]	226.442	-0.190213	0.512315	-0.371282	0.710428	0.999869	316.926	146.475	167.26	215.249	82.3623	170.715	311.369	401.179
1237	MCU_000547-RC	K22380	TMEM129; E3 ubiquitin-protein ligase TM129 [EC:2.3.2.27]	emb|CDS24596.1|	Transmembrane protein 129 [Echinococcus granulosus]	9.27855	-0.694836	1.40824	-0.493406	0.621726	0.999869	0	8.5325	3.06899	16.5576	19.6101	12.5295	13.9297	0
1238	MCU_000548-RA			emb|CDS41675.1|	expressed conserved protein [Echinococcus multilocularis]	1345.99	0.429714	0.31242	1.37544	0.168996	0.999869	2405.87	1055.19	1626.56	1092.8	1061.89	1032.9	990.645	1502.09
1239	MCU_000549-RA	K11836	USP5_13, UBP14; ubiquitin carboxyl-terminal hydrolase 5/13 [EC:3.4.19.12]	emb|CDI97191.1|	ubiquitin carboxyl terminal hydrolase 5 [Echinococcus multilocularis]	1535.9	0.0799444	0.0966292	0.827331	0.408049	0.999869	1534.33	1663.84	1532.96	1582.91	1417.81	1456.56	1705.97	1392.8
1240	MCU_000550-RA	K10882	EME1, MMS4; crossover junction endonuclease EME1 [EC:3.1.22.-]	emb|CDI70102.1|	crossover junction endonuclease EME1 [Echinococcus granulosus]	54.2152	-0.264639	0.258777	-1.02265	0.306472	0.999869	55.3364	52.6171	44.5003	44.7056	76.4793	56.3829	55.7187	47.9815
1241	MCU_000556-RA	K11450	KDM1A, AOF2, LSD1; [histone H3]-N6,N6-dimethyl-L-lysine4 FAD-dependent demethylase [EC:1.14.99.66]	ref|XP_024347468.1|	Lysine-specific histone demethylase [Echinococcus granulosus]	469.016	0.0619868	0.251686	0.246287	0.80546	0.999869	379.809	579.499	395.899	560.476	429.46	460.46	607.989	338.536
1242	MCU_000557-RA	K12190	VPS36, EAP45; ESCRT-II complex subunit VPS36	emb|CDI97196.1|	NADH ubiquinone oxidoreductase subunit 10 [Echinococcus multilocularis]	1166.86	0.260381	0.210008	1.23987	0.215025	0.999869	1697.82	1001.86	1325.8	1063	995.211	1015.67	969.341	1266.18
1243	MCU_000557-RB	K12195	CHMP6, VPS20; charged multivesicular body protein 6	ref|XP_024347467.1|	Charged multivesicular body protein 6 [Echinococcus granulosus]	260.618	-0.0152364	0.230386	-0.0661339	0.947271	0.999869	323.215	239.621	251.657	221.872	258.853	194.208	255.65	339.869
1244	MCU_000558-RA	K03966	NDUFB10; NADH dehydrogenase (ubiquinone) 1 beta subcomplex subunit 10	emb|VDD79532.1|	unnamed protein product [Mesocestoides corti]	1370.34	0.139618	0.205784	0.678469	0.497475	0.999869	1931.74	1122.02	1482.32	1212.02	1439.38	1273.31	1129.12	1372.8
1245	MCU_000559-RA	K07374	TUBA; tubulin alpha	ref|XP_014711566.1|	PREDICTED: LOW QUALITY PROTEIN: tubulin alpha-1D chain-like [Equus asinus]	9238.21	0.0796393	0.159276	0.500009	0.617069	0.999869	12351.3	7801.55	9154.79	8667.1	8906.89	8888.92	8934.65	9200.45
1246	MCU_000561-RA			emb|CDI97196.1|	NADH ubiquinone oxidoreductase subunit 10 [Echinococcus multilocularis]	157.092	0.114351	0.412429	0.277261	0.781579	0.999869	104.384	172.072	159.587	216.905	129.426	83.7912	257.289	133.282
1247	MCU_000561-RB			emb|CDI97196.1|	NADH ubiquinone oxidoreductase subunit 10 [Echinococcus multilocularis]	71.2213	-0.42518	0.532237	-0.798854	0.424375	0.999869	66.6551	41.2404	89.0006	47.1893	92.1673	129.994	26.2206	77.3035
1248	MCU_000562-RA			emb|VDD79535.1|	unnamed protein product [Mesocestoides corti]	24.7789	0.243271	0.698189	0.348431	0.727516	0.999869	46.5328	9.95458	35.2933	15.7298	16.6686	16.445	12.2909	45.3158
1249	MCU_000563-RA	K15107	SLC25A18_22, GC; solute carrier family 25 (mitochondrial glutamate transporter), member 18/22	emb|CDI70107.1|	mitochondrial glutamate carrier protein [Echinococcus granulosus]	15.4035	-1.77841	1.24206	-1.43183	0.152194	0.999869	0	21.3312	0	5.79518	26.4736	16.445	27.8593	25.3236
1250	MCU_000563-RB	K15107	SLC25A18_22, GC; solute carrier family 25 (mitochondrial glutamate transporter), member 18/22	emb|CDS33138.1|	mitochondrial glutamate carrier protein [Hymenolepis microstoma]	585.252	-0.305399	0.353335	-0.864331	0.387406	0.999869	238.952	693.265	515.59	644.92	765.773	465.159	718.607	639.753
1251	MCU_000563-RC	K15107	SLC25A18_22, GC; solute carrier family 25 (mitochondrial glutamate transporter), member 18/22	emb|CDI70107.1|	mitochondrial glutamate carrier protein [Echinococcus granulosus]	145.834	0.51248	0.522571	0.980688	0.326747	0.999869	277.939	78.2146	154.984	175.511	76.4793	225.531	75.3841	102.627
1252	MCU_000565-RB			emb|CDI97201.1|	tissue type plasminogen activator [Echinococcus multilocularis]	980.273	-0.316101	0.487385	-0.648566	0.516619	0.999869	334.533	1336.76	621.47	1199.6	1006.98	914.655	1776.44	651.748
1253	MCU_000566-RB	K24943		emb|CDS33140.2|	tetratricopeptide repeat protein 39B [Hymenolepis microstoma]	3.46453	-5.19518	2.41808	-2.14848	0.0316759	0.999869	0	0	0	0	5.88302	6.26476	15.5685	0
1254	MCU_000566-RC	K24943		emb|CDS33140.2|	tetratricopeptide repeat protein 39B [Hymenolepis microstoma]	1151.99	-0.00372075	0.273719	-0.0135933	0.989154	0.999869	687.931	1344.58	1143.2	1425.61	1009.92	1105.73	1516.7	982.288
1255	MCU_000566-RF	K24943		emb|CDS33140.2|	tetratricopeptide repeat protein 39B [Hymenolepis microstoma]	6.56842	-0.812316	1.97604	-0.411083	0.681012	0.999869	2.51529	5.68833	0	10.7625	4.90252	0	28.6787	0
1256	MCU_000567-RA			emb|CDS20550.1|	Ankyrin [Echinococcus granulosus]	35.8789	-0.273451	0.299897	-0.911815	0.361866	0.999869	32.6988	33.4189	29.1554	33.9432	39.2201	45.4195	27.8593	45.3158
1257	MCU_000567-RB			emb|CDS20550.1|	Ankyrin [Echinococcus granulosus]	21.6086	0.126348	0.410732	0.307617	0.758374	0.999869	16.3494	16.354	35.2933	23.1807	17.6491	21.9267	22.1236	19.9923
1258	MCU_000568-RA	K24523	CPNE5_8_9; copine 5/8/9	emb|CDI97344.1|	copine 9 [Echinococcus multilocularis]	4.53875	-3.23395	2.18901	-1.47736	0.13958	0.999869	0	0	0	3.31153	13.727	0	3.27757	15.9938
1259	MCU_000568-RB	K24523	CPNE5_8_9; copine 5/8/9	emb|CDS21623.1|	copine 9 [Echinococcus granulosus]	86.0176	-0.244781	0.324506	-0.754319	0.450658	0.999869	46.5328	108.078	64.4487	94.3786	104.914	101.019	90.1331	78.6363
1260	MCU_000569-RB	K11536	SLC28A; pyrimidine nucleoside transport protein	emb|CDI97346.1|	solute carrier family 28 [Echinococcus multilocularis]	41.5327	-0.104681	0.403375	-0.259513	0.79524	0.999869	36.4717	41.2404	30.6899	51.3287	50.0057	26.6252	63.9126	31.9877
1261	MCU_000570-RA	K23284	C1QL; C1q-related factor	ref|XP_024350708.1|	Complement C1q tumor necrosis factor-related protein [Echinococcus granulosus]	16.3664	-0.0395193	0.42076	-0.0939238	0.92517	0.999869	15.0917	12.0877	16.8794	20.6971	19.6101	18.7943	13.1103	14.661
1262	MCU_000571-RA			emb|VDD79544.1|	unnamed protein product [Mesocestoides corti]	14.6165	0.165245	0.437627	0.377593	0.705733	0.999869	12.5764	17.065	16.8794	15.7298	14.7075	17.2281	14.7491	7.99691
1263	MCU_000573-RA	K09228	KRAB; KRAB domain-containing zinc finger protein	emb|CDI97348.1|	zinc finger protein 236 [Echinococcus multilocularis]	72.6649	-1.05141	1.95935	-0.536615	0.591534	0.999869	0	73.9483	0	115.076	96.0893	150.354	145.852	0
1264	MCU_000573-RB	K09228	KRAB; KRAB domain-containing zinc finger protein	emb|CDI97348.1|	zinc finger protein 236 [Echinococcus multilocularis]	25.8169	0.80292	2.00911	0.399639	0.689422	0.999869	49.0481	28.4417	53.7073	0	0	0	18.0266	57.3112
1265	MCU_000574-RA			emb|CDS21629.1|	TWiK family of potassium channels protein 7 [Echinococcus granulosus]	717.931	0.133356	0.156041	0.85462	0.392762	0.999869	840.106	640.648	868.523	658.166	671.645	740.025	600.615	723.721
1266	MCU_000575-RA			emb|VDD79547.1|	unnamed protein product [Mesocestoides corti]	257.14	-0.166012	0.317171	-0.523414	0.600686	0.999869	143.371	304.326	210.226	310.456	299.054	245.109	343.325	201.256
1267	MCU_000577-RA	K20030	ZDHHC5_8; palmitoyltransferase ZDHHC5/8 [EC:2.3.1.225]	emb|CDI97353.1|	palmitoyltransferase ZDHHC8 [Echinococcus multilocularis]	228.806	-0.30939	0.346047	-0.894069	0.371285	0.999869	99.3539	262.374	204.088	250.848	278.463	233.362	311.369	190.593
1268	MCU_000577-RB			emb|CDS21632.1|	palmitoyltransferase ZDHHC8 [Echinococcus granulosus]	15	-1.15031	1.33224	-0.863435	0.387898	0.999869	0	12.7987	0	24.0086	8.82453	31.3238	16.3878	26.6564
1269	MCU_000578-RA	K24095	NISCH; nischarin	emb|CDS21633.1|	nischarin [Echinococcus granulosus]	143.959	-0.00997376	0.861779	-0.0115734	0.990766	0.999869	38.987	206.202	105.88	222.7	164.725	101.802	300.717	10.6626
1270	MCU_000578-RB	K24095	NISCH; nischarin	emb|CDS21633.1|	nischarin [Echinococcus granulosus]	131.87	0.00918189	0.402102	0.0228347	0.981782	0.999869	134.568	113.056	164.191	117.559	89.2258	188.726	66.3708	181.263
1271	MCU_000578-RC			emb|CDS21633.1|	nischarin [Echinococcus granulosus]	7.9298	-2.26614	2.26067	-1.00242	0.316139	0.999869	0	10.6656	0	0	13.727	0	16.3878	22.6579
1272	MCU_000579-RA	K12840	RBM17, SPF45; splicing factor 45	emb|CDI97355.1|	splicing factor 45 [Echinococcus multilocularis]	634.684	0.0619455	0.128216	0.483133	0.629002	0.999869	694.22	625.005	655.229	617.6	543.199	591.237	611.267	739.715
1273	MCU_000580-RA			emb|CDS21637.1|	protocadherin alpha 6 [Echinococcus granulosus]	71.3025	-0.588014	0.508104	-1.15727	0.247162	0.999869	32.6988	82.4808	24.5519	86.9276	85.3038	79.8757	121.27	57.3112
1274	MCU_000581-RA			emb|VDD84431.1|	unnamed protein product [Mesocestoides corti]	5.00743	0.437099	1.11451	0.392191	0.694917	0.999869	7.54587	0	10.7415	4.96729	5.88302	3.13238	2.45818	5.33128
1275	MCU_000582-RA	K13103	TFIP11; tuftelin-interacting protein 11	emb|CDI97359.1|	tuftelin interacting protein 11 [Echinococcus multilocularis]	216.777	0.12865	0.182209	0.706059	0.480152	0.999869	217.572	245.309	207.157	235.946	183.354	206.737	262.206	175.932
1276	MCU_000582-RB	K13103	TFIP11; tuftelin-interacting protein 11	emb|CDI97359.1|	tuftelin interacting protein 11 [Echinococcus multilocularis]	8.27124	0.0226346	1.08144	0.02093	0.983301	0.999869	3.77293	9.95458	19.9484	0	9.80503	7.83095	8.19392	6.6641
1277	MCU_000583-RA	K02186	CASP2; caspase 2 [EC:3.4.22.55]	ref|XP_024352296.1|	Caspase-2 [Echinococcus granulosus]	199.576	-0.0565271	0.283176	-0.199619	0.841779	0.999869	153.433	221.845	170.329	235.946	259.833	140.957	244.998	169.268
1278	MCU_000584-RB	K02091	CDK6; cyclin-dependent kinase 6 [EC:2.7.11.22]	emb|CDS42498.1|	cyclin dependent kinase 6 [Echinococcus multilocularis]	173.76	-0.140005	0.279376	-0.501134	0.616277	0.999869	101.869	186.293	167.26	205.315	213.75	175.413	201.57	138.613
1279	MCU_000586-RA			emb|CDS42496.1|	DNA directed RNA polymerase III subunit [Echinococcus multilocularis]	208.489	0.420989	0.335789	1.25373	0.209939	0.999869	378.551	146.475	250.122	180.478	195.12	160.535	154.046	202.588
1280	MCU_000587-RA	K20067	STON1_2; stonin-1/2			928.951	0.24724	0.232607	1.06291	0.287823	0.999869	1429.94	732.373	1041.92	831.194	922.654	862.188	774.326	837.01
1281	MCU_000588-RA	K13098	TLS, FUS; RNA-binding protein FUS	ref|XP_024355373.1|	RNA-binding protein EWS [Echinococcus granulosus]	107.732	0.296294	0.561492	0.52769	0.597714	0.999869	32.6988	97.4127	185.674	159.781	118.641	97.8869	120.451	49.3143
1282	MCU_000588-RB	K13098	TLS, FUS; RNA-binding protein FUS	ref|XP_024355373.1|	RNA-binding protein EWS [Echinococcus granulosus]	177.103	0.660429	0.766566	0.861543	0.388939	0.999869	589.835	112.345	124.294	41.3941	121.582	151.137	69.6483	206.587
1283	MCU_000588-RC	K13098	TLS, FUS; RNA-binding protein FUS	ref|XP_024355373.1|	RNA-binding protein EWS [Echinococcus granulosus]	809.15	-0.299252	0.409084	-0.731517	0.464464	0.999869	256.559	912.266	851.644	880.867	961.874	600.634	1064.39	944.969
1284	MCU_000588-RD	K13098	TLS, FUS; RNA-binding protein FUS	ref|XP_024355373.1|	RNA-binding protein EWS [Echinococcus granulosus]	947.474	0.108507	0.194279	0.55851	0.576496	0.999869	1258.9	886.669	957.524	829.538	954.03	924.053	716.149	1052.93
1285	MCU_000590-RA	K03125	TAF1; transcription initiation factor TFIID subunit 1 [EC:2.3.1.48 2.7.11.1]	emb|CDS17450.1|	transcription initiation factor TFIID subunit 1 [Echinococcus granulosus]	238.117	-0.344788	0.521616	-0.661	0.508613	0.999869	62.8822	305.037	164.191	306.316	247.087	237.278	408.877	173.266
1286	MCU_000590-RB	K03125	TAF1; transcription initiation factor TFIID subunit 1 [EC:2.3.1.48 2.7.11.1]	emb|CUT98613.1|	transcription initiation factor TFIID subunit 1 [Echinococcus multilocularis]	23.571	1.2964	2.53942	0.510511	0.609694	0.999869	101.869	0	32.2244	0	29.4151	25.0591	0	0
1287	MCU_000591-RA	K04468	NLK; nemo like kinase [EC:2.7.11.24]	emb|CDS42491.1|	serine:threonine protein kinase NLK [Echinococcus multilocularis]	251.649	0.0414665	0.301692	0.137446	0.890678	0.999869	145.887	297.926	274.674	302.177	265.716	205.171	320.382	201.256
1288	MCU_000593-RA	K10803	XRCC1; DNA-repair protein XRCC1	emb|CDS42490.2|	DNA repair protein XRCC1 [Echinococcus multilocularis]	141.834	0.0994758	0.377707	0.263368	0.792267	0.999869	261.59	109.5	128.897	87.7555	130.407	127.645	140.935	147.943
1289	MCU_000593-RB	K10803	XRCC1; DNA-repair protein XRCC1	emb|CDS42490.2|	DNA repair protein XRCC1 [Echinococcus multilocularis]	340.201	-0.00157294	0.211024	-0.00745384	0.994053	0.999869	226.376	383.251	363.675	385.793	306.898	342.213	380.198	333.205
1290	MCU_000594-RB	K10772	APEX2; AP endonuclease 2 [EC:4.2.99.18]	emb|CDS28239.1|	DNA (apurinic or apyrimidinic site) lyase [Hymenolepis microstoma]	112.505	-0.0599141	0.222066	-0.269803	0.787312	0.999869	142.114	94.5685	95.1386	110.108	110.797	137.042	108.979	101.294
1291	MCU_000594-RC	K10772	APEX2; AP endonuclease 2 [EC:4.2.99.18]	emb|CDS28239.1|	DNA (apurinic or apyrimidinic site) lyase [Hymenolepis microstoma]	5.0211	1.16077	3.18725	0.364193	0.715714	0.999869	0	27.7306	0	0	5.88302	0	6.55514	0
1292	MCU_000594-RD	K10772	APEX2; AP endonuclease 2 [EC:4.2.99.18]	emb|CDS28239.1|	DNA (apurinic or apyrimidinic site) lyase [Hymenolepis microstoma]	31.2328	-0.195913	0.510806	-0.383537	0.701322	0.999869	13.8341	27.0196	39.8968	35.5989	54.9082	19.5774	27.0399	31.9877
1293	MCU_000595-RA	K18081	MTMR1_2; myotubularin-related protein 1/2 [EC:3.1.3.64 3.1.3.95]	emb|CDS27213.1|	Myotubularin protein 2 [Hymenolepis microstoma]	287.372	-0.265984	0.308664	-0.861726	0.388838	0.999869	171.04	339.167	224.036	308.8	286.307	345.345	409.696	214.584
1294	MCU_000595-RB	K18081	MTMR1_2; myotubularin-related protein 1/2 [EC:3.1.3.64 3.1.3.95]	ref|XP_024355381.1|	Myotubularin-related protein [Echinococcus granulosus]	4.24789	5.59826	3.39311	1.64989	0.0989649	0.999869	0	19.9092	0	14.074	0	0	0	0
1295	MCU_000596-RA	K24104	GPN; GPN-loop GTPase	emb|CDS17444.1|	GPN loop GTPase 1 [Echinococcus granulosus]	560.989	-0.0611717	0.143896	-0.425109	0.670757	0.999869	607.442	505.55	561.625	524.877	666.742	606.899	530.966	483.813
1296	MCU_000597-RA	K15698	RNF121_175; RING finger protein 121/175	emb|CDS42485.1|	ring finger protein 121 [Echinococcus multilocularis]	666.089	0.187884	0.260019	0.722576	0.46994	0.999869	1096.67	555.323	630.677	556.337	664.781	657.017	569.478	598.436
1297	MCU_000598-RA			emb|CDS42484.1|	phosphatidylinositide phosphatase SAC2 [Echinococcus multilocularis]	67.6773	0.00143593	0.33037	0.00434643	0.996532	0.999869	41.5023	91.7243	65.9832	71.1979	68.6352	85.3574	66.3708	50.6471
1298	MCU_000598-RB	K21798	SAC2, INPP5F; phosphatidylinositol 4-phosphatase [EC:3.1.3.-]	emb|CDS42484.1|	phosphatidylinositide phosphatase SAC2 [Echinococcus multilocularis]	16.56	0.469849	2.48217	0.18929	0.849866	0.999869	0	46.2177	0	30.6316	0	0	40.9696	14.661
1299	MCU_000598-RC	K21798	SAC2, INPP5F; phosphatidylinositol 4-phosphatase [EC:3.1.3.-]	emb|CDS42484.1|	phosphatidylinositide phosphatase SAC2 [Echinococcus multilocularis]	14.2956	-0.977417	1.5557	-0.62828	0.52982	0.999869	5.03058	0	6.13797	27.3201	26.4736	12.5295	36.8727	0
1300	MCU_000599-RA			emb|CDS17440.1|	tetraspanin [Echinococcus granulosus]	389.441	0.0977175	0.124048	0.787739	0.430849	0.999869	422.568	380.407	428.124	379.998	419.655	350.827	336.77	397.18
1301	MCU_000600-RA	K11093	SNRP70; U1 small nuclear ribonucleoprotein 70kDa	ref|XP_024355386.1|	U1 small nuclear ribonucleoprotein [Echinococcus granulosus]	967.339	-0.00148227	0.125978	-0.0117661	0.990612	0.999869	1055.16	830.496	1044.99	939.646	1065.81	964.774	859.542	978.289
1302	MCU_000601-RB			emb|CDS17438.1|	cAMP dependent protein kinase regulatory [Echinococcus granulosus]	116.928	-0.00334368	0.285341	-0.0117182	0.99065	0.999869	128.28	100.257	122.759	115.076	134.329	93.9715	79.481	161.271
1303	MCU_000601-RC			emb|CDS17438.1|	cAMP dependent protein kinase regulatory [Echinococcus granulosus]	119.703	0.0187415	0.166132	0.112811	0.91018	0.999869	111.93	115.9	110.484	142.396	124.524	120.597	117.173	114.622
1304	MCU_000602-RA			ref|XP_024355388.1|	Potassium voltage-gated channel subfamily A member [Echinococcus granulosus]	80.7525	0.0326545	0.29644	0.110156	0.912286	0.999869	99.3539	73.9483	67.5177	86.0998	83.3428	57.166	110.618	67.9738
1305	MCU_000603-RA			emb|CDS42477.1|	expressed conserved protein [Echinococcus multilocularis]	801.486	-0.639605	0.389135	-1.64366	0.100247	0.999869	747.041	460.044	495.641	803.874	826.564	491.784	1627.31	959.63
1306	MCU_000603-RC			emb|CDS42477.1|	expressed conserved protein [Echinococcus multilocularis]	7.539	-2.46271	1.12369	-2.19163	0.0284063	0.999869	0	2.84417	0	5.79518	11.766	5.48167	23.7624	10.6626
1307	MCU_000604-RA			emb|VDD79572.1|	unnamed protein product [Mesocestoides corti]	203.54	-0.024356	0.14897	-0.163496	0.870128	0.999869	242.725	183.449	196.415	186.274	201.984	213.002	192.557	211.918
1308	MCU_000605-RA					6.90562	-0.326393	1.25089	-0.260928	0.794148	0.999869	0	4.97729	6.13797	13.2461	1.96101	1.56619	18.0266	9.32973
1309	MCU_000607-RA			emb|CDS17434.1|	expressed conserved protein [Echinococcus granulosus]	711.874	0.0449409	0.180318	0.249232	0.803181	0.999869	623.792	782.857	652.16	832.022	589.282	701.654	873.472	639.753
1310	MCU_000608-RA			ref|XP_024355392.1|	Transmembrane protein [Echinococcus granulosus]	2385.75	-0.321086	0.151183	-2.12382	0.0336852	0.999869	1687.76	2432.47	2042.41	2318.9	2990.54	2396.27	2546.67	2670.97
1311	MCU_000610-RA	K16790	SMAD5; mothers against decapentaplegic homolog 5	emb|CDS42473.1|	mothers against decapentaplegic 5 [Echinococcus multilocularis]	14.6169	0.252152	0.569924	0.442431	0.658177	0.999869	7.54587	22.0423	18.4139	15.7298	14.7075	20.3605	11.4715	6.6641
1312	MCU_000611-RA	K05679	ABCG1; ATP-binding cassette, subfamily G (WHITE), member 1	emb|CDS29201.1|	ATP binding cassette sub family G [Hymenolepis microstoma]	24.1868	0.430476	1.61786	0.266077	0.79018	0.999869	44.0176	10.6656	49.1038	7.45094	0	55.5998	0	26.6564
1313	MCU_000611-RC	K05679	ABCG1; ATP-binding cassette, subfamily G (WHITE), member 1	emb|CDS29201.1|	ATP binding cassette sub family G [Hymenolepis microstoma]	32.2828	-1.02908	0.820088	-1.25484	0.209536	0.999869	11.3188	36.2631	1.53449	34.7711	57.8497	19.5774	40.9696	55.9784
1314	MCU_000611-RD	K05679	ABCG1; ATP-binding cassette, subfamily G (WHITE), member 1	emb|CDS29201.1|	ATP binding cassette sub family G [Hymenolepis microstoma]	35.0115	-0.29141	1.18427	-0.246068	0.805629	0.999869	5.03058	52.6171	0	67.8864	68.6352	22.7098	45.886	17.3266
1315	MCU_000611-RE	K05679	ABCG1; ATP-binding cassette, subfamily G (WHITE), member 1	emb|CDS24253.1|	ATP binding cassette sub family G [Echinococcus granulosus]	4.52951	-0.503144	3.26358	-0.154169	0.877476	0.999869	0	14.9319	0	0	0	0	21.3042	0
1316	MCU_000611-RF	K05679	ABCG1; ATP-binding cassette, subfamily G (WHITE), member 1	emb|CDS29201.1|	ATP binding cassette sub family G [Hymenolepis microstoma]	10.9998	1.49626	3.19286	0.468626	0.639337	0.999869	0	0	56.7763	8.27882	0	0	22.943	0
1317	MCU_000612-RA	K03036	PSMD11, RPN6; 26S proteasome regulatory subunit N6	emb|CDS39823.1|	26S proteasome non ATPase regulatory subunit [Echinococcus multilocularis]	68.4239	-0.197701	0.270225	-0.731616	0.464403	0.999869	47.7905	79.6366	55.2418	70.37	81.3818	78.3095	57.3575	77.3035
1318	MCU_000612-RB	K03036	PSMD11, RPN6; 26S proteasome regulatory subunit N6	ref|XP_024349980.1|	26S proteasome non-ATPase regulatory subunit [Echinococcus granulosus]	1783.51	0.0230916	0.113831	0.202858	0.839246	0.999869	2054.99	1591.31	1849.06	1698.81	1786.48	1850.45	1604.37	1832.63
1319	MCU_000613-RA	K24752	WDR70; WD repeat-containing protein 70	emb|CDS29203.1|	WD repeat containing protein 70 [Hymenolepis microstoma]	425.909	-0.00802315	0.126547	-0.0634007	0.949447	0.999869	365.974	478.531	389.761	460.303	439.265	424.438	421.168	427.835
1320	MCU_000613-RB	K24752	WDR70; WD repeat-containing protein 70	emb|CDS24255.1|	WD repeat containing protein 70 [Echinococcus granulosus]	4.21067	5.57955	3.39323	1.64432	0.100111	0.999869	25.1529	8.5325	0	0	0	0	0	0
1321	MCU_000614-RA	K00012	UGDH, ugd; UDPglucose 6-dehydrogenase [EC:1.1.1.22]	ref|XP_024349978.1|	UDP-glucose 6-dehydrogenase [Echinococcus granulosus]	2949.01	-0.123589	0.0944046	-1.30914	0.190486	0.999869	2752.98	2708.36	2973.85	2861.16	2927.78	3178.58	3425.06	2764.27
1322	MCU_000615-RA	K14716	SLC39A10, ZIP10; solute carrier family 39 (zinc transporter), member 10	emb|CDS29205.1|	zinc transporter foi [Hymenolepis microstoma]	2253.74	0.195902	0.255268	0.767437	0.442821	0.999869	2239.86	1937.59	3204.02	2247.7	1815.89	2943.66	2069.78	1571.39
1323	MCU_000617-RA			emb|VDD79581.1|	unnamed protein product [Mesocestoides corti]	96.5341	0.307533	0.411972	0.746489	0.455372	0.999869	176.07	59.0164	115.087	77.8209	111.777	81.4419	63.0932	87.9661
1324	MCU_000618-RA			emb|CDS39829.1|	Immunoglobulin [Echinococcus multilocularis]	119.874	0.0300209	0.20272	0.148091	0.882271	0.999869	96.8386	121.588	122.759	141.568	137.27	103.369	108.979	126.618
1325	MCU_000621-RA			emb|VDD79583.1|	unnamed protein product [Mesocestoides corti]	9.31691	-0.490781	0.638792	-0.768296	0.442311	0.999869	6.28822	5.68833	12.2759	7.45094	15.6881	13.3126	9.83271	3.99846
1326	MCU_000623-RA			emb|VDD79584.1|	unnamed protein product [Mesocestoides corti]	716.043	0.0769244	0.171382	0.448847	0.653542	0.999869	826.272	587.32	831.695	697.077	724.592	721.231	571.116	769.037
1327	MCU_000624-RA			emb|CDS39831.1|	Mab 21 protein [Echinococcus multilocularis]	122.23	0.291526	0.196749	1.48171	0.138417	0.999869	113.188	145.763	144.242	133.289	117.66	108.067	87.675	127.951
1328	MCU_000632-RA	K23340	TMUB; transmembrane and ubiquitin-like domain-containing protein	emb|CDS24263.1|	Transmembrane and ubiquitin [Echinococcus granulosus]	345.747	0.0575593	0.095979	0.599707	0.548702	0.999869	334.533	366.897	337.589	369.236	348.079	335.165	346.603	327.873
1329	MCU_000633-RA	K17820	DHX33; ATP-dependent RNA helicase DHX33 [EC:3.6.4.13]	emb|CDS24264.1|	ATP dependent RNA helicase DHX33 [Echinococcus granulosus]	87.5902	0.176211	0.351616	0.501147	0.616268	0.999869	69.1704	123.01	62.9142	115.904	73.5377	86.9236	110.618	58.644
1330	MCU_000634-RB			emb|CDS39834.1|	protein regulator of cytokinesis 1 [Echinococcus multilocularis]	197.261	-0.132425	0.179681	-0.737003	0.461121	0.999869	208.769	180.605	205.622	158.953	197.081	225.531	169.614	231.911
1331	MCU_000635-RA	K03254	EIF3A; translation initiation factor 3 subunit A	emb|CDS24266.1|	eukaryotic translation initiation factor 3 [Echinococcus granulosus]	9.42181	6.74109	3.36834	2.00131	0.0453591	0.999869	0	0	41.4313	33.9432	0	0	0	0
1332	MCU_000635-RB	K03254	EIF3A; translation initiation factor 3 subunit A	ref|XP_024349970.1|	Eukaryotic translation initiation factor 3 subunit A [Echinococcus granulosus]	1044.89	-0.056771	0.165073	-0.343915	0.73091	0.999869	930.657	1142.64	860.851	1161.52	939.322	1242.77	1132.4	948.967
1333	MCU_000636-RA			emb|CDS39836.1|	FMRFamide activated amiloride sensitive sodium [Echinococcus multilocularis]	33.2768	-0.764593	0.369179	-2.07107	0.0383526	0.999869	15.0917	34.13	19.9484	28.148	50.9862	42.2872	40.9696	34.6533
1334	MCU_000637-RA	K23794	PHLDB; pleckstrin homology-like domain family B	emb|CDS39837.1|	Pleckstrin domain containing protein family B [Echinococcus multilocularis]	108.886	-0.37878	0.361667	-1.04732	0.294954	0.999869	69.1704	130.832	59.8452	117.559	100.992	134.692	164.698	93.2973
1335	MCU_000638-RA					209.376	0.546156	0.504135	1.08335	0.278652	0.999869	508.088	124.432	210.226	151.502	155.9	150.354	121.27	253.236
1336	MCU_000639-RA	K17080	PHB1; prohibitin 1	emb|CDS39840.1|	prohibitin protein WPH [Echinococcus multilocularis]	1241.78	0.20738	0.199369	1.04018	0.298256	0.999869	1569.54	1033.85	1586.67	1135.03	1173.66	1101.03	981.632	1352.81
1337	MCU_000640-RB			emb|CDS24271.1|	expressed conserved protein [Echinococcus granulosus]	612.236	-0.0708561	1.63539	-0.0433269	0.965441	0.999869	0	1088.6	279.278	1020.78	660.859	33.6731	1449.5	365.192
1338	MCU_000640-RC			emb|CDS24271.1|	expressed conserved protein [Echinococcus granulosus]	60.0995	-0.521257	0.929392	-0.560858	0.574894	0.999869	81.7469	53.3281	0	62.0912	57.8497	84.5743	74.5647	66.641
1339	MCU_000640-RD			emb|CDS24271.1|	expressed conserved protein [Echinococcus granulosus]	6.62979	0.96234	1.44751	0.664823	0.506164	0.999869	3.77293	9.95458	12.2759	9.10671	0	0	13.9297	3.99846
1340	MCU_000640-RE			emb|CDS24271.1|	expressed conserved protein [Echinococcus granulosus]	309.278	0.17602	0.347941	0.50589	0.612934	0.999869	406.219	286.55	383.623	237.602	280.424	462.809	181.086	235.909
1341	MCU_000640-RF			emb|CDS24271.1|	expressed conserved protein [Echinococcus granulosus]	236.626	-0.762486	1.42845	-0.533785	0.59349	0.999869	207.511	37.6852	457.279	0	150.017	692.256	16.3878	331.872
1342	MCU_000643-RA	K12275	SEC62; translocation protein SEC62	ref|XP_024345480.1|	Translocation protein SEC62 [Echinococcus granulosus]	481.696	0.039137	0.177679	0.220268	0.825663	0.999869	569.713	403.872	580.038	402.351	500.057	451.063	450.666	495.809
1343	MCU_000644-RA			ref|XP_024345482.1|	Protein argonaute-3 [Echinococcus granulosus]	18.3435	-0.193064	0.928563	-0.207916	0.835294	0.999869	6.28822	23.4644	13.8104	24.8365	23.5321	6.26476	45.886	2.66564
1344	MCU_000645-RA	K05658	ABCB1, CD243; ATP-binding cassette, subfamily B (MDR/TAP), member 1 [EC:7.6.2.2]	ref|XP_024355758.1|	Multidrug resistance protein [Echinococcus granulosus]	63.0812	1.10336	2.58327	0.427117	0.669294	0.999869	0	0	271.605	72.8536	87.2648	0	72.9259	0
1345	MCU_000645-RB	K05658	ABCB1, CD243; ATP-binding cassette, subfamily B (MDR/TAP), member 1 [EC:7.6.2.2]	ref|XP_024355758.1|	Multidrug resistance protein [Echinococcus granulosus]	372.643	0.0369832	0.470429	0.078616	0.937338	0.999869	464.071	517.638	107.415	419.736	250.028	459.677	418.709	343.867
1346	MCU_000646-RA	K05658	ABCB1, CD243; ATP-binding cassette, subfamily B (MDR/TAP), member 1 [EC:7.6.2.2]	ref|XP_024355759.1|	Multidrug resistance protein [Echinococcus granulosus]	298.948	0.105796	0.492316	0.214894	0.82985	0.999869	460.298	262.374	322.244	195.38	274.541	505.097	102.424	269.229
1347	MCU_000646-RC	K05658	ABCB1, CD243; ATP-binding cassette, subfamily B (MDR/TAP), member 1 [EC:7.6.2.2]	ref|XP_024355759.1|	Multidrug resistance protein [Echinococcus granulosus]	434.355	-0.34496	0.739089	-0.466737	0.640688	0.999869	41.5023	605.096	290.019	593.592	496.135	272.517	916.081	259.9
1348	MCU_000647-RB	K01309	MINDY1_2; ubiquitin carboxyl-terminal hydrolase MINDY-1/2 [EC:3.4.19.12]	emb|CDS16581.1|	protein FAM63A [Echinococcus granulosus]	372.834	0.0233029	0.245082	0.095082	0.92425	0.999869	265.363	472.131	337.589	427.187	308.859	393.114	457.221	321.209
1349	MCU_000649-RA			emb|CDS41361.1|	Plasma membrane channel protein Ist2 [Echinococcus multilocularis]	188.83	-0.0544194	0.324943	-0.167474	0.866997	0.999869	279.197	159.273	171.863	131.633	138.251	249.807	164.698	215.917
1350	MCU_000650-RB	K12823	DDX5, DBP2; ATP-dependent RNA helicase DDX5/DBP2 [EC:3.6.4.13]	emb|CDS16579.1|	ATP dependent RNA helicase DDX5 [Echinococcus granulosus]	457.364	0.0965782	0.358324	0.269527	0.787524	0.999869	241.468	685.444	388.227	574.55	523.589	447.147	493.274	305.216
1351	MCU_000651-RA	K14295	NUP50, NPAP60; nuclear pore complex protein Nup50	emb|CDS16578.1|	nuclear pore complex protein nup50 [Echinococcus granulosus]	695.796	-0.0369438	0.127575	-0.289586	0.772133	0.999869	799.862	655.58	638.349	656.511	741.261	761.952	699.761	613.097
1352	MCU_000652-RC			emb|CDS41358.1|	methyltransferase NSUN7 [Echinococcus multilocularis]	6.06463	0.499561	1.53185	0.326115	0.744337	0.999869	6.28822	7.11041	3.06899	11.5904	0	3.13238	0	17.3266
1353	MCU_000653-RA			emb|CDS41356.1|	Ribosome binding protein 1 [Echinococcus multilocularis]	403.873	-0.358989	0.620095	-0.578926	0.562639	0.999869	60.3669	575.944	259.329	519.082	515.745	313.238	662.069	325.208
1354	MCU_000653-RB			emb|CDS16575.1|	Ribosome binding protein 1 [Echinococcus granulosus]	919.904	-0.0786028	0.0934809	-0.840844	0.400436	0.999869	808.665	890.935	886.937	990.975	991.289	956.16	933.288	900.986
1355	MCU_000654-RB	K06062	PCAF, KAT2, GCN5; histone acetyltransferase [EC:2.3.1.48]	emb|CDS41355.1|	gcn5proteinral control of amino acid synthesis [Echinococcus multilocularis]	156.76	-0.161917	0.327646	-0.494182	0.621178	0.999869	84.2622	184.871	130.432	191.241	139.231	161.318	218.778	143.944
1356	MCU_000655-RA	K10743	RNASEH2A; ribonuclease H2 subunit A [EC:3.1.26.4]	emb|CDS16572.1|	ribonuclease hi large subunit [Echinococcus granulosus]	139.501	-0.0662437	0.222715	-0.297438	0.766132	0.999869	110.673	120.166	184.139	131.633	149.037	148.788	119.631	151.941
1357	MCU_000656-RA	K04443	MAPKAPK2; mitogen-activated protein kinase-activated protein kinase 2 [EC:2.7.11.1]	emb|CDS16570.1|	MAP kinase activated protein kinase 2 [Echinococcus granulosus]	960.84	-0.0962123	0.15734	-0.611493	0.540873	0.999869	744.525	1129.13	847.04	990.975	949.127	960.075	1074.22	991.617
1358	MCU_000657-RA			emb|CDS16569.1|	expressed conserved protein [Echinococcus granulosus]	721.698	0.649402	0.425032	1.52789	0.126539	0.999869	1670.15	487.774	871.592	496.729	545.16	516.843	473.609	711.725
1359	MCU_000658-RA			emb|CDS16567.1|	histone lysine N methyltransferase MLL3 [Echinococcus granulosus]	9.42578	-0.196161	1.90366	-0.103044	0.917928	0.999869	0	8.5325	18.4139	8.27882	28.4346	11.7464	0	0
1360	MCU_000658-RB			emb|CDS16567.1|	histone lysine N methyltransferase MLL3 [Echinococcus granulosus]	427.497	-0.116784	0.176872	-0.660277	0.509076	0.999869	372.263	398.894	379.02	490.934	441.226	478.471	511.301	347.866
1361	MCU_000658-RC			emb|CDS16567.1|	histone lysine N methyltransferase MLL3 [Echinococcus granulosus]	705.265	-0.218852	0.424685	-0.515328	0.606324	0.999869	265.363	994.036	514.055	832.85	719.689	600.634	1093.07	622.426
1362	MCU_000659-RA	K12191	CHMP2A; charged multivesicular body protein 2A	gb|AFJ24966.1|	Tp1 [Taenia pisiformis]	4515	0.28003	0.253307	1.1055	0.268945	0.999869	7086.83	3506.15	5294	3921.68	4356.38	4153.54	3279.21	4522.25
1363	MCU_000660-RA	K12495	IQSEC; IQ motif and SEC7 domain-containing protein	ref|XP_024355771.1|	IQ motif and SEC7 domain-containing protein [Echinococcus granulosus]	84.9441	-0.580109	0.977808	-0.593275	0.552997	0.999869	71.6857	116.611	0	83.6161	61.7717	128.428	118.812	98.6286
1364	MCU_000660-RB	K12495	IQSEC; IQ motif and SEC7 domain-containing protein	emb|CDS16565.1|	IQ motif and SEC7 domain containing protein 1 [Echinococcus granulosus]	41.8113	1.36371	1.96551	0.693818	0.487797	0.999869	0	56.1723	133.501	51.3287	30.3956	0	63.0932	0
1365	MCU_000662-RB	K10728	TOPBP1; topoisomerase (DNA) II binding protein 1	emb|CDS41346.1|	DNA topoisomerase 2 binding protein 1 [Echinococcus multilocularis]	8.54568	0.547672	1.85571	0.295128	0.767896	0.999869	5.03058	15.6429	0	19.8692	13.727	14.0957	0	0
1366	MCU_000662-RC	K10728	TOPBP1; topoisomerase (DNA) II binding protein 1	emb|CDS41346.1|	DNA topoisomerase 2 binding protein 1 [Echinococcus multilocularis]	15.5229	-0.190606	0.815229	-0.233807	0.815135	0.999869	2.51529	24.8864	13.8104	16.5576	18.6296	7.83095	31.9563	7.99691
1367	MCU_000665-RA	K24889	IRX; iroquois-class homeodomain protein IRX	ref|XP_024355776.1|	Iroquois-class homeodomain protein IRX-6 [Echinococcus granulosus]	10.0605	-0.646421	0.695058	-0.930024	0.352359	0.999869	7.54587	8.5325	12.2759	3.31153	19.6101	10.9633	4.91635	13.3282
1368	MCU_000667-RB	K00948	PRPS, prsA; ribose-phosphate pyrophosphokinase [EC:2.7.6.1]	emb|CDS38298.1|	ribose phosphate pyrophosphokinase 1 [Echinococcus multilocularis]	1131.96	0.0406898	0.0992932	0.409795	0.681957	0.999869	1130.62	1053.05	1298.18	1112.67	1086.4	1097.12	1070.13	1207.53
1369	MCU_000668-RA	K10871	RAD51L3, RAD51D; RAD51-like protein 3	emb|CDS38299.1|	DNA repair protein RAD51 4 [Echinococcus multilocularis]	29.9636	-0.0669882	0.607412	-0.110285	0.912184	0.999869	10.0612	43.3735	50.6383	13.2461	27.4541	27.4083	36.8727	30.6548
1370	MCU_000668-RB	K10871	RAD51L3, RAD51D; RAD51-like protein 3	emb|CDS38299.1|	DNA repair protein RAD51 4 [Echinococcus multilocularis]	42.4018	-0.246193	0.421145	-0.58458	0.55883	0.999869	65.3975	24.8864	27.6209	38.0826	40.2006	59.5153	47.5247	35.9861
1371	MCU_000669-RA	K18080	TNS; tensin	gb|KAA0183762.1|	Phosphotyrosine interaction region domain-containing protein [Fasciolopsis buski]	3.75795	0.990996	1.01575	0.975631	0.329248	0.999869	2.51529	4.97729	7.67247	4.96729	0	2.34929	4.91635	2.66564
1372	MCU_000670-RA			emb|CDS36575.1|	beta 13 n galactosyltransferase [Echinococcus multilocularis]	21.2704	0.291266	0.547976	0.531531	0.595051	0.999869	10.0612	29.8637	24.5519	28.9759	11.766	15.6619	31.9563	17.3266
1373	MCU_000670-RC			emb|CDS36575.1|	beta 13 n galactosyltransferase [Echinococcus multilocularis]	4.46533	-0.989972	1.46225	-0.67702	0.498393	0.999869	0	9.95458	0	1.65576	6.86352	10.1802	5.73575	1.33282
1374	MCU_000672-RA			emb|CDS36575.1|	beta 13 n galactosyltransferase [Echinococcus multilocularis]	19.8806	-0.0927424	0.421988	-0.219775	0.826046	0.999869	15.0917	19.9092	27.6209	14.9019	19.6101	14.8788	27.0399	19.9923
1375	MCU_000673-RA	K02896	RP-L24e, RPL24; large subunit ribosomal protein L24e	ref|XP_024345991.1|	60S ribosomal protein L24 [Echinococcus granulosus]	8119.98	0.181959	0.323387	0.562668	0.573661	0.999869	13012.8	5585.23	9598.26	6329.99	7571.45	8031.43	5149.06	9681.6
1376	MCU_000675-RA	K03872	ELOC, TCEB1; elongin-C	ref|XP_024345988.1|	Transcription elongation factor B polypeptide [Echinococcus granulosus]	2513.36	0.881801	0.480617	1.83473	0.0665461	0.999869	5861.88	1545.8	4075.61	1550.62	1709.02	1574.02	1228.27	2561.68
1377	MCU_000677-RA	K10482	BTBD10; BTB/POZ domain-containing protein 10	emb|CDI96697.1|	BTB:POZ domain containing protein 10 [Echinococcus multilocularis]	343.068	-0.0830576	0.595247	-0.139535	0.889028	0.999869	96.8386	434.446	276.209	524.877	373.572	187.16	655.514	195.924
1378	MCU_000677-RB	K10482	BTBD10; BTB/POZ domain-containing protein 10	emb|CDS34204.1|	BTB:POZ domain containing protein 10 [Hymenolepis microstoma]	147.583	0.181623	0.849175	0.213881	0.83064	0.999869	349.625	87.4581	122.759	67.8864	52.9472	303.058	19.6654	177.265
1379	MCU_000680-RA			emb|CDI96698.1|	apoptosis protein 3 [Echinococcus multilocularis]	952.094	0.457417	0.318356	1.43681	0.150772	0.999869	1765.73	743.038	1143.2	755.857	799.11	752.555	677.637	979.622
1380	MCU_000682-RA	K16609	TTLL12; tubulin--tyrosine ligase-like protein 12	emb|CDS23900.1|	tubulin tyrosine ligase protein 12 [Echinococcus granulosus]	15.7481	-2.51001	1.76781	-1.41984	0.155653	0.999869	0	8.5325	0	9.93459	17.6491	0	45.886	43.983
1381	MCU_000682-RB	K16609	TTLL12; tubulin--tyrosine ligase-like protein 12	emb|CDS23900.1|	tubulin tyrosine ligase protein 12 [Echinococcus granulosus]	466.834	-0.0458834	0.0870107	-0.52733	0.597965	0.999869	428.857	455.066	483.365	471.065	489.271	457.328	485.9	463.821
1382	MCU_000683-RA	K16742	ARL2BP, BART; ADP-ribosylation factor-like protein 2-binding protein	gb|KAA3679105.1|	ADP-ribosylation factor-like protein 2-binding protein [Paragonimus westermani]	65.9601	0.668639	0.534456	1.25106	0.210911	0.999869	133.31	46.2177	101.277	43.0499	41.1811	32.89	41.789	87.9661
1383	MCU_000683-RB	K16742	ARL2BP, BART; ADP-ribosylation factor-like protein 2-binding protein	ref|XP_018652937.1|	ARL2BP-like protein [Schistosoma mansoni]	5.89929	-0.428751	0.716493	-0.598403	0.549571	0.999869	5.03058	4.26625	7.67247	3.31153	8.82453	5.48167	3.27757	9.32973
1384	MCU_000684-RA	K12757	MYL12; myosin regulatory light chain 12	ref|XP_024355916.1|	Myosin regulatory light chain sqh [Echinococcus granulosus]	69.0273	-0.126284	0.22688	-0.556614	0.577791	0.999869	55.3364	61.1496	76.7247	71.1979	58.8302	79.8757	70.4677	78.6363
1385	MCU_000684-RB	K12757	MYL12; myosin regulatory light chain 12	ref|XP_024355916.1|	Myosin regulatory light chain sqh [Echinococcus granulosus]	6578.53	0.488004	0.330603	1.4761	0.139917	0.999869	12362.6	4978.71	8240.23	5141.98	4523.06	6008.69	4643.5	6729.4
1386	MCU_000685-RA			emb|CDI96712.1|	wd40 repeat [Echinococcus multilocularis]	63.4142	-0.598758	0.503936	-1.18816	0.234769	0.999869	89.2927	56.1723	23.0174	33.1153	53.9277	107.284	56.5381	87.9661
1387	MCU_000685-RB			emb|CDI96712.1|	wd40 repeat [Echinococcus multilocularis]	21.4812	-0.455468	1.52724	-0.298229	0.765528	0.999869	21.38	38.3962	0	12.4182	0	7.83095	38.5114	53.3128
1388	MCU_000685-RC			emb|CDI96712.1|	wd40 repeat [Echinococcus multilocularis]	60.6379	0.346164	1.04314	0.331847	0.740005	0.999869	0	62.5716	90.5351	118.387	78.4403	47.7688	54.0799	33.3205
1389	MCU_000686-RA	K11803	DCAF12; DDB1- and CUL4-associated factor 12	ref|XP_024355918.1|	DDB1- and CUL4-associated factor 12-like protein [Echinococcus granulosus]	273.356	-0.517764	1.09163	-0.474302	0.635285	0.999869	0	351.254	171.863	375.859	320.625	303.058	384.295	279.892
1390	MCU_000687-RC			emb|CDS23895.1|	oligodendrocyte transcription factor 2 [Echinococcus granulosus]	70.8336	-0.205719	0.263459	-0.780838	0.434898	0.999869	77.9739	71.8152	59.8452	53.8124	56.8692	93.9715	73.7453	78.6363
1391	MCU_000688-RA	K17099	ANXA13; annexin A13	ref|XP_024355920.1|	Annexin A13 [Echinococcus granulosus]	3577.45	0.0457146	0.155123	0.294699	0.768224	0.999869	4528.78	3090.19	3670.51	3248.61	3397.44	3554.47	3196.45	3933.15
1392	MCU_000689-RA	K17095	ANXA7_11; annexin A7/11	emb|CDI96707.1|	annexin [Echinococcus multilocularis]	43103	0.132645	0.142352	0.931807	0.351436	0.999869	48011.8	45193.1	46937.1	40188.7	37333.6	38807.9	37063.6	51288.2
1393	MCU_000689-RB	K17095	ANXA7_11; annexin A7/11	emb|CDI96707.1|	annexin [Echinococcus multilocularis]	10.6315	-1.00806	1.37009	-0.735763	0.461875	0.999869	7.54587	11.3767	0	9.10671	35.2981	8.61405	13.1103	0
1394	MCU_000689-RC	K17095	ANXA7_11; annexin A7/11	emb|CDI96707.1|	annexin [Echinococcus multilocularis]	4832.86	1.25508	1.62935	0.770295	0.441125	0.999869	22242.7	98.1237	4741.58	164.749	1504.09	5707.98	42.6084	4161.06
1395	MCU_000690-RA			emb|CDS23889.1|	coiled coil domain containing protein 51 [Echinococcus granulosus]	308.54	-0.0104634	0.201769	-0.0518584	0.958642	0.999869	416.28	245.309	273.14	296.382	326.508	323.418	290.065	297.219
1396	MCU_000693-RA			emb|VDD79615.1|	unnamed protein product [Mesocestoides corti]	236.069	-0.0558823	0.206088	-0.271157	0.78627	0.999869	257.817	194.114	270.071	206.143	232.379	288.179	189.28	250.57
1397	MCU_000695-RA					223.666	0.351138	0.357946	0.98098	0.326603	0.999869	421.311	179.182	240.915	162.265	202.964	205.954	147.491	229.245
1398	MCU_000696-RA	K09209	KLF10_11, TIEG; krueppel-like factor 10/11	ref|XP_024355926.1|	Krueppel-like factor [Echinococcus granulosus]	1094.95	0.299926	0.185731	1.61484	0.106345	0.999869	1170.87	1552.2	986.679	1122.61	995.211	971.821	1136.5	823.682
1399	MCU_000697-RA			emb|CDS34222.1|	expressed conserved protein [Hymenolepis microstoma]	4439.6	0.359156	0.248059	1.44787	0.147654	0.999869	6278.16	3500.46	6317.51	3862.9	3703.36	3782.35	3379.17	4692.86
1400	MCU_000699-RA	K11366	USP22_27_51, UBP8; ubiquitin carboxyl-terminal hydrolase 22/27/51 [EC:3.4.19.12]	emb|CDS23903.1|	ubiquitin carboxyl terminal hydrolase 22 [Echinococcus granulosus]	43.6736	-0.451916	0.749948	-0.602597	0.546777	0.999869	8.80351	57.5944	18.4139	62.0912	35.2981	26.6252	103.243	37.3189
1401	MCU_000699-RB	K11366	USP22_27_51, UBP8; ubiquitin carboxyl-terminal hydrolase 22/27/51 [EC:3.4.19.12]	emb|CDI96719.1|	ubiquitin carboxyl terminal hydrolase 22 [Echinococcus multilocularis]	36.7819	-0.212434	0.742419	-0.286138	0.774773	0.999869	64.1399	36.9742	23.0174	12.4182	37.2591	75.9603	9.83271	34.6533
1402	MCU_000700-RA	K07374	TUBA; tubulin alpha	emb|CDI96721.1|	tubulin alpha 3 chain [Echinococcus multilocularis]	22.5829	-0.335694	0.369532	-0.908429	0.363652	0.999869	25.1529	19.1981	18.4139	17.3855	34.3176	21.9267	22.943	21.3251
1403	MCU_000701-RA	K07374	TUBA; tubulin alpha	emb|CDI96722.1|	tubulin alpha 3 chain [Echinococcus multilocularis]	3.43358	0.778263	0.868404	0.896198	0.370147	0.999869	3.77293	5.68833	4.60348	3.31153	0.980503	2.34929	4.09696	2.66564
1404	MCU_000702-RA	K04851	CACNA1D, CAV1.3; voltage-dependent calcium channel L type alpha-1D	ref|XP_024347836.1|	Muscle calcium channel subunit alpha-1 [Echinococcus granulosus]	13.1687	-0.0275437	3.17502	-0.00867511	0.993078	0.999869	0	0	0	52.1566	0	36.8055	16.3878	0
1405	MCU_000702-RC	K04851	CACNA1D, CAV1.3; voltage-dependent calcium channel L type alpha-1D	emb|CDS23994.1|	voltage dependent calcium channel alpha 1 [Echinococcus granulosus]	62.0206	-0.233374	2.54906	-0.091553	0.927053	0.999869	0	144.341	0	83.6161	196.101	0	72.1065	0
1406	MCU_000702-RE	K04851	CACNA1D, CAV1.3; voltage-dependent calcium channel L type alpha-1D	emb|CDS23994.1|	voltage dependent calcium channel alpha 1 [Echinococcus granulosus]	96.3929	-0.810156	1.6018	-0.505777	0.613013	0.999869	93.0657	0	124.294	62.9191	0	150.354	181.905	158.605
1407	MCU_000702-RF	K04851	CACNA1D, CAV1.3; voltage-dependent calcium channel L type alpha-1D	emb|VDD79620.1|	unnamed protein product [Mesocestoides corti]	10.0167	-0.815189	0.638785	-1.27615	0.201901	0.999869	8.80351	4.97729	4.60348	10.7625	7.84403	19.5774	15.5685	7.99691
1408	MCU_000703-RA	K17362	ACOT13; acyl-coenzyme A thioesterase 13 [EC:3.1.2.-]	emb|VDD79621.1|	unnamed protein product [Mesocestoides corti]	420.339	0.289822	0.288286	1.00533	0.31474	0.999869	643.914	342.722	494.107	369.236	330.43	383.717	286.787	511.802
1409	MCU_000704-RA	K09498	CCT6; T-complex protein 1 subunit zeta	ref|XP_024347835.1|	T-complex protein 1 subunit zeta [Echinococcus granulosus]	13.3568	-0.545265	0.970133	-0.562052	0.574081	0.999869	0	11.3767	13.8104	18.2134	7.84403	31.3238	12.2909	11.9954
1410	MCU_000704-RB	K09498	CCT6; T-complex protein 1 subunit zeta	ref|XP_024347835.1|	T-complex protein 1 subunit zeta [Echinococcus granulosus]	2709.96	-0.0953686	0.111903	-0.852245	0.394078	0.999869	2390.78	2524.91	2940.09	2628.53	3138.59	2869.26	2545.85	2641.65
1411	MCU_000705-RA	K12316	GAA; lysosomal alpha-glucosidase [EC:3.2.1.20]	ref|XP_024347834.1|	Lysosomal alpha-glucosidase [Echinococcus granulosus]	1323.9	-0.235543	0.386613	-0.609246	0.542361	0.999869	504.315	1809.6	1026.58	1522.48	1471.74	1274.1	1821.51	1160.89
1412	MCU_000706-RA			ref|XP_024347833.1|	Leucine-rich repeat and death domain-containing protein [Echinococcus granulosus]	23.8734	0.493901	1.16451	0.424127	0.671473	0.999869	57.8516	23.4644	30.6899	0	7.84403	21.1436	39.3308	10.6626
1413	MCU_000706-RB			ref|XP_024347833.1|	Leucine-rich repeat and death domain-containing protein [Echinococcus granulosus]	19.525	-1.50603	1.35826	-1.10879	0.267521	0.999869	0	17.776	0	22.3528	50.0057	14.0957	10.6521	41.3174
1414	MCU_000707-RA			ref|XP_024347832.1|	Mediator of RNA polymerase II transcription subunit [Echinococcus granulosus]	135.843	0.445794	1.66547	0.267669	0.788954	0.999869	188.647	0	197.95	240.086	56.8692	219.267	0	183.929
1415	MCU_000707-RB			ref|XP_024347832.1|	Mediator of RNA polymerase II transcription subunit [Echinococcus granulosus]	92.031	-0.703327	3.22786	-0.217893	0.827513	0.999869	0	230.377	0	49.6729	188.257	0	267.941	0
1416	MCU_000708-RA			emb|CDI97624.1|	Nicastrin [Echinococcus multilocularis]	374.911	-0.25196	0.16083	-1.56663	0.117202	0.999869	288.001	339.878	360.606	381.654	388.279	466.725	434.278	339.869
1417	MCU_000709-RA	K05610	UCHL5, UCH37; ubiquitin carboxyl-terminal hydrolase L5 [EC:3.4.19.12]	emb|CDI97625.1|	ubiquitin carboxyl terminal hydrolase isozyme [Echinococcus multilocularis]	1189.35	0.101664	0.165786	0.613224	0.539728	0.999869	1475.22	1038.12	1275.16	1137.51	1322.7	1043.08	991.465	1231.52
1418	MCU_000710-RA			emb|VDD79628.1|	unnamed protein product [Mesocestoides corti]	3.72469	-1.18866	3.27931	-0.362471	0.717	0.999869	0	0	9.20696	0	20.5906	0	0	0
1419	MCU_000710-RB	K11799	DCAF4; DDB1- and CUL4-associated factor 4	emb|VDD79628.1|	unnamed protein product [Mesocestoides corti]	114.962	-0.0807446	0.247018	-0.326878	0.74376	0.999869	106.9	126.565	85.9316	126.666	89.2258	145.656	129.464	109.291
1420	MCU_000711-RA	K23398	TRIP4; activating signal cointegrator 1	emb|VDD79629.1|	unnamed protein product [Mesocestoides corti]	579.084	-0.0611755	0.109685	-0.557739	0.577023	0.999869	632.595	522.615	557.021	557.165	600.068	638.223	535.883	589.106
1421	MCU_000712-RA	K12189	VPS25, EAP20; ESCRT-II complex subunit VPS25	ref|XP_024347824.1|	Vacuolar protein-sorting-associated protein 25 [Echinococcus granulosus]	510.826	0.22696	0.288319	0.787185	0.431174	0.999869	682.901	390.362	659.832	471.893	674.586	405.643	358.894	442.496
1422	MCU_000712-RB	K12189	VPS25, EAP20; ESCRT-II complex subunit VPS25	ref|XP_024347824.1|	Vacuolar protein-sorting-associated protein 25 [Echinococcus granulosus]	231.596	-0.298363	0.488144	-0.611219	0.541054	0.999869	418.796	132.254	158.053	122.527	212.769	361.007	158.143	289.222
1423	MCU_000713-RA	K17266	MVP; major vault protein	emb|CDS23982.1|	major vault protein [Echinococcus granulosus]	12.2416	-2.66467	3.04714	-0.874484	0.381855	0.999869	0	0	0	13.2461	71.5767	0	13.1103	0
1424	MCU_000713-RB	K17266	MVP; major vault protein	emb|CDS23982.1|	major vault protein [Echinococcus granulosus]	20867.6	-0.0626137	0.143181	-0.437306	0.66189	0.999869	25068.6	18729.5	19297.8	18564.4	20251.3	23291.6	18839.5	22897.8
1425	MCU_000715-RA			emb|CDS24446.1|	expressed conserved protein [Echinococcus granulosus]	406.256	0.327267	0.13849	2.36312	0.018122	0.999869	508.088	392.495	497.176	413.113	344.157	335.165	372.004	387.85
1426	MCU_000716-RA			ref|XP_024351068.1|	Tubulin polymerization-promoting protein [Echinococcus granulosus]	370.899	0.0830777	0.145386	0.57143	0.567708	0.999869	344.595	388.229	412.779	378.342	349.059	332.032	323.66	438.497
1427	MCU_000717-RB	K10273	FBXL7; F-box and leucine-rich repeat protein 7	emb|CDS35635.1|	Cyclin F box [Echinococcus multilocularis]	234.269	0.00917049	0.391272	0.0234376	0.981301	0.999869	105.642	332.767	202.553	298.038	210.808	196.557	321.202	206.587
1428	MCU_000718-RB	K16482	POC1; centriolar protein POC1	emb|CDS24449.1|	POC1 centriolar protein A [Echinococcus granulosus]	148.837	-0.14578	0.210877	-0.691303	0.489375	0.999869	100.612	166.384	139.639	157.298	156.881	151.921	175.35	142.612
1429	MCU_000720-RB			emb|CDS24451.1|	RhoGEF domain containing protein [Echinococcus granulosus]	5.71947	-2.38797	2.19679	-1.08703	0.277025	0.999869	0	7.11041	0	0	11.766	21.1436	5.73575	0
1430	MCU_000720-RC			emb|CDS24451.1|	RhoGEF domain containing protein [Echinococcus granulosus]	259.938	-0.087769	0.17973	-0.488337	0.625311	0.999869	276.682	279.439	204.088	247.537	263.755	261.554	321.202	225.246
1431	MCU_000721-RA	K19758	DYX1C1, DNAAF4; dyslexia susceptibility 1 candidate gene 1 protein	emb|CDS35631.1|	dyslexia susceptibility 1 candidate locus tag 1 [Echinococcus multilocularis]	26.904	0.760325	0.522768	1.45442	0.145829	0.999869	28.9258	30.5748	39.8968	35.5989	37.2591	10.1802	11.4715	21.3251
1432	MCU_000724-RA			emb|CDS24453.1|	BEN domain [Echinococcus granulosus]	3.56717	0.87605	1.7596	0.497869	0.618577	0.999869	0	3.55521	9.20696	5.79518	5.88302	0	4.09696	0
1433	MCU_000726-RA			emb|VDD79639.1|	unnamed protein product [Mesocestoides corti]	13.0578	-0.584176	0.542787	-1.07625	0.281815	0.999869	15.0917	8.5325	13.8104	4.96729	12.7465	14.8788	13.1103	21.3251
1434	MCU_000727-RA			gb|TNN18982.1|	Brain tumor protein [Schistosoma japonicum]	194.36	-0.183501	0.520461	-0.352574	0.724408	0.999869	79.2316	291.527	138.104	218.561	208.847	129.211	365.449	123.952
1435	MCU_000728-RA	K11721	BRD3; bromodomain-containing protein 3	emb|CDS24456.1|	bromodomain containing 2 [Echinococcus granulosus]	673.275	-0.0696533	0.12051	-0.57799	0.563271	0.999869	601.154	704.642	592.314	724.397	738.319	628.826	666.166	730.385
1436	MCU_000728-RB	K11721	BRD3; bromodomain-containing protein 3	emb|CDS24456.1|	bromodomain containing 2 [Echinococcus granulosus]	77.5765	-0.938906	0.671308	-1.39862	0.161926	0.999869	17.607	49.7729	65.9832	79.4767	130.407	71.2617	179.447	26.6564
1437	MCU_000729-RA	K15182	RDBP, NELFE; negative elongation factor E	ref|XP_024351082.1|	Negative elongation factor E [Echinococcus granulosus]	581.386	-0.0139952	0.11296	-0.123895	0.901398	0.999869	570.971	592.297	587.711	562.96	624.581	630.392	495.732	586.44
1438	MCU_000730-RA			ref|XP_024350698.1|	4-hydroxybutyrate coenzyme A transferase [Echinococcus granulosus]	2736.68	0.00296223	0.30296	0.00977761	0.992199	0.999869	1369.57	3398.07	2995.33	3193.97	2781.69	2176.22	3306.25	2672.3
1439	MCU_000730-RB			ref|XP_024351085.1|	4-hydroxybutyrate coenzyme A transferase [Echinococcus granulosus]	441.254	0.234179	2.39153	0.0979202	0.921996	0.999869	1660.09	8.5325	239.381	0	201.984	902.909	0	517.134
1440	MCU_000731-RA	K11338	RUVBL2, RVB2, INO80J; RuvB-like protein 2 [EC:3.6.4.12]	emb|CDS35621.1|	RuvB protein 2 [Echinococcus multilocularis]	471.079	-0.0850058	0.133538	-0.636567	0.524407	0.999869	432.63	415.959	529.4	454.507	527.511	522.325	442.472	443.829
1441	MCU_000732-RA	K11446	KDM5, JARID1; [histone H3]-trimethyl-L-lysine4 demethylase [EC:1.14.11.67]	emb|CDS24463.1|	lysine specific demethylase 5A [Echinococcus granulosus]	132.364	-0.670182	0.80952	-0.827876	0.407741	0.999869	17.607	166.384	46.0348	177.995	146.095	71.2617	358.894	74.6379
1442	MCU_000732-RC	K11446	KDM5, JARID1; [histone H3]-trimethyl-L-lysine4 demethylase [EC:1.14.11.67]	emb|CDS24463.1|	lysine specific demethylase 5A [Echinococcus granulosus]	62.6318	0.737316	1.31682	0.559921	0.575533	0.999869	1.25764	112.345	92.0696	107.625	51.9667	57.9491	77.8423	0
1443	MCU_000732-RD			ref|XP_024351088.1|	Lysine-specific demethylase 5B-B [Echinococcus granulosus]	82.3857	-0.394452	0.662241	-0.595632	0.551421	0.999869	137.083	68.971	58.3107	20.6971	89.2258	142.523	30.3175	111.957
1444	MCU_000734-RB	K00049	GRHPR; glyoxylate/hydroxypyruvate reductase [EC:1.1.1.79 1.1.1.81]	emb|CDS35619.1|	glyoxylate reductase:hydroxypyruvate reductase [Echinococcus multilocularis]	91.7715	-0.0567526	0.186509	-0.304288	0.760908	0.999869	86.7775	86.747	110.484	77.8209	91.1868	94.7545	91.7719	94.6301
1445	MCU_000736-RA	K06670	SCC1, MCD1, RAD21; cohesin complex subunit SCC1	emb|CUT98988.1|	Double strand break repair protein rad21 [Echinococcus multilocularis]	311.223	-0.11405	0.48741	-0.233992	0.814991	0.999869	129.537	413.115	248.588	404.007	294.151	238.061	574.394	187.927
1446	MCU_000738-RA			emb|CUT98987.1|	conserved hypothetical protein [Echinococcus multilocularis]	1080.63	0.124362	0.344985	0.360486	0.718484	0.999869	1872.63	690.421	1209.18	737.643	1009.92	1011.76	883.305	1230.19
1447	MCU_000739-RA	K10739	RFA2, RPA2; replication factor A2	ref|XP_024351774.1|	Replication protein A [Echinococcus granulosus]	558.207	0.273636	0.272341	1.00476	0.315014	0.999869	872.805	430.891	638.349	502.525	452.993	498.049	423.626	646.417
1448	MCU_000740-RA	K10631	TOPORS; E3 ubiquitin-protein ligase Topors [EC:2.3.2.27]	emb|CDS18282.1|	transcriptional activator [Echinococcus granulosus]	109.159	0.0117814	0.470251	0.0250535	0.980012	0.999869	61.6246	156.429	87.4661	132.461	101.972	73.611	191.738	67.9738
1449	MCU_000741-RA	K09561	STUB1, CHIP; STIP1 homology and U-box containing protein 1 [EC:2.3.2.27]	emb|CDS25325.1|	STIP1 y and U box containing protein 1 [Hymenolepis microstoma]	677.6	0.000284723	0.100125	0.00284368	0.997731	0.999869	723.145	641.359	719.677	628.363	662.82	675.811	632.571	737.049
1450	MCU_000744-RB	K03010	RPB2, POLR2B; DNA-directed RNA polymerase II subunit RPB2 [EC:2.7.7.6]	emb|CDS18278.1|	DNA directed RNA polymerase II subunit RPB2 [Echinococcus granulosus]	995.867	-0.177127	0.369041	-0.479965	0.631252	0.999869	486.708	1250.72	876.196	1125.09	1125.62	924.836	1527.35	650.416
1451	MCU_000745-RA			ref|XP_024351769.1|	Zinc finger SWIM domain-containing protein 6 [Echinococcus granulosus]	29.6407	-0.200158	0.466198	-0.429341	0.667675	0.999869	15.0917	39.8183	23.0174	31.4595	17.6491	32.1069	39.3308	38.6518
1452	MCU_000746-RA			emb|VDD79655.1|	unnamed protein product [Mesocestoides corti]	3937.8	0.23633	0.321852	0.734281	0.462778	0.999869	7119.52	2852.7	3876.13	3190.66	3700.42	3537.24	2804.78	4420.96
1453	MCU_000747-RA			emb|VDD79655.1|	unnamed protein product [Mesocestoides corti]	515.649	-0.0106436	0.162707	-0.0654158	0.947843	0.999869	578.516	439.424	552.418	485.139	554.965	470.64	441.652	602.434
1454	MCU_000749-RA			emb|CUT98980.1|	zinc finger SWIM domain containing protein [Echinococcus multilocularis]	36.9922	-0.349828	0.89591	-0.390473	0.696187	0.999869	6.28822	57.5944	15.3449	50.5008	34.3176	16.445	100.785	14.661
1455	MCU_000750-RB	K24723	DNAI4, WDR78; dynein intermediate chain 4, axonemal	emb|CDS18274.1|	WD repeat containing protein 78 [Echinococcus granulosus]	5.0308	-0.622303	1.83964	-0.338274	0.735157	0.999869	10.0612	0	0	5.79518	0	10.9633	4.09696	9.32973
1456	MCU_000750-RE	K24723	DNAI4, WDR78; dynein intermediate chain 4, axonemal	emb|CDS18274.1|	WD repeat containing protein 78 [Echinococcus granulosus]	4.09681	-0.697489	2.51091	-0.277783	0.781179	0.999869	0	0	0	12.4182	2.94151	0	14.7491	2.66564
1457	MCU_000751-RA	K20858	MCU; calcium uniporter protein, mitochondrial	ref|XP_024351762.1|	Coiled-coil domain-containing protein [Echinococcus granulosus]	759.331	0.0216746	0.132113	0.164061	0.869683	0.999869	843.879	783.568	705.867	725.225	676.547	824.599	668.624	846.34
1458	MCU_000752-RB					5.70094	0.523524	1.16609	0.448958	0.653462	0.999869	16.3494	2.13312	1.53449	6.62306	5.88302	0.783095	1.63878	10.6626
1459	MCU_000754-RA	K03869	CUL3; cullin 3	ref|XP_024351760.1|	Cullin-3 [Echinococcus granulosus]	753.972	0.0295587	0.240641	0.122833	0.902239	0.999869	535.756	968.438	638.349	902.392	729.494	685.209	917.719	654.414
1460	MCU_000755-RA	K10391	TUBE; tubulin epsilon	emb|CDS18269.1|	tubulin epsilon chain [Echinococcus granulosus]	518.682	0.0732565	0.164279	0.445928	0.655649	0.999869	635.11	445.823	517.124	532.328	560.848	527.806	514.578	415.84
1461	MCU_000756-RA	K22074	NFU1, HIRIP5; NFU1 iron-sulfur cluster scaffold homolog, mitochondrial	emb|CDS18268.1|	NFU1 iron sulfur cluster scaffold [Echinococcus granulosus]	875.544	0.178428	0.298598	0.597554	0.550138	0.999869	1500.37	617.184	890.006	711.979	781.461	793.276	767.771	942.303
1462	MCU_000758-RA			emb|CDS22153.1|	expressed conserved protein [Echinococcus granulosus]	735.739	0.118223	0.228479	0.517435	0.604852	0.999869	1053.91	610.074	787.195	613.461	614.776	716.532	648.959	841.009
1463	MCU_000759-RA	K06130	LYPLA2; lysophospholipase II [EC:3.1.1.5]	emb|CDI96811.1|	acyl protein thioesterase 12 [Echinococcus multilocularis]	24.9646	0.536707	0.726824	0.738427	0.460255	0.999869	18.8647	29.1527	47.5693	23.1807	32.3566	10.1802	34.4145	3.99846
1464	MCU_000759-RB	K06130	LYPLA2; lysophospholipase II [EC:3.1.1.5]	emb|CDS22151.1|	acyl protein thioesterase 12 [Echinococcus granulosus]	959.366	0.131223	0.15263	0.859743	0.389931	0.999869	1187.22	905.156	972.869	946.27	912.849	754.121	948.856	1047.6
1465	MCU_000760-RA	K18533	AK9; adenylate/nucleoside-diphosphate kinase [EC:2.7.4.3 2.7.4.6]	emb|VDD79669.1|	unnamed protein product [Mesocestoides corti]	16.705	-0.983474	0.825483	-1.19139	0.233499	0.999869	3.77293	10.6656	1.53449	28.148	22.5516	25.0591	24.5818	17.3266
1466	MCU_000762-RB			emb|CDS22143.1|	cj cadherin [Echinococcus granulosus]	164.96	0.187096	0.153142	1.22172	0.221815	0.999869	168.524	184.16	154.984	192.897	136.29	169.149	152.407	161.271
1467	MCU_000763-RA			emb|CDI96817.1|	coiled coil domain containing protein 37 [Echinococcus multilocularis]	7.27914	0.805961	1.88519	0.427522	0.668999	0.999869	26.4105	4.97729	0	5.79518	0	5.48167	15.5685	0
1468	MCU_000763-RB			emb|CDI96817.1|	coiled coil domain containing protein 37 [Echinococcus multilocularis]	12.3682	0.136614	1.03845	0.131556	0.895335	0.999869	8.80351	14.9319	21.4829	6.62306	11.766	18.0112	0	17.3266
1469	MCU_000763-RD			ref|XP_024351155.1|	Coiled-coil domain-containing protein 37 [Echinococcus granulosus]	7.57487	-0.175313	1.00839	-0.173854	0.86198	0.999869	16.3494	2.13312	0	9.93459	6.86352	8.61405	7.37453	9.32973
1470	MCU_000763-RE					14.2756	0.294483	0.788653	0.373399	0.708851	0.999869	35.214	7.82146	16.8794	3.31153	12.7465	8.61405	12.2909	17.3266
1471	MCU_000764-RA			emb|CDS22141.1|	expressed conserved protein [Echinococcus granulosus]	12405.4	0.193605	0.218212	0.887233	0.374953	0.999869	18574.1	10197	13827.3	10349.4	11431.7	11423	10869.2	12571.1
1472	MCU_000765-RA			emb|VDD79674.1|	unnamed protein product [Mesocestoides corti]	17.7667	-0.218364	0.619001	-0.352768	0.724263	0.999869	30.1835	13.5098	13.8104	8.27882	20.5906	19.5774	8.19392	27.9892
1473	MCU_000769-RA	K12493	ARFGAP2_3; ADP-ribosylation factor GTPase-activating protein 2/3	emb|CDS22138.1|	GTPase activating protein ZNF289 [Echinococcus granulosus]	949.054	0.0355243	0.0873787	0.406556	0.684334	0.999869	901.731	935.73	1000.49	1004.22	870.687	902.126	989.826	987.619
1474	MCU_000771-RA			emb|CDS22135.1|	expressed protein [Echinococcus granulosus]	2019.28	0.114255	0.188322	0.606704	0.544048	0.999869	2643.57	1672.37	2235.76	1847.01	2196.33	1932.68	1606.01	2020.55
1475	MCU_000772-RB			emb|VDD79679.1|	unnamed protein product [Mesocestoides corti]	30.4634	-0.61979	0.600686	-1.0318	0.302164	0.999869	10.0612	45.5066	12.2759	27.3201	42.1616	45.4195	40.9696	19.9923
1476	MCU_000774-RB	K09536	DNAJC16; DnaJ homolog subfamily C member 16	emb|CDI96826.1|	dnaJ subfamily C 6 [Echinococcus multilocularis]	289.712	-0.333989	0.424784	-0.786256	0.431718	0.999869	83.0045	338.456	294.623	308.8	318.664	379.018	339.228	255.901
1477	MCU_000776-RA			emb|CDS22131.1|	hypothetical protein EgrG_000055500 [Echinococcus granulosus]	49.768	-0.260089	0.246281	-1.05607	0.290938	0.999869	40.2446	47.6398	49.1038	44.7056	44.1226	61.8645	59.8156	50.6471
1478	MCU_000777-RA			emb|CDS22130.1|	expressed conserved protein [Echinococcus granulosus]	47.7883	0.680044	0.682857	0.99588	0.319308	0.999869	119.476	44.7956	55.2418	16.5576	27.4541	69.6955	23.7624	25.3236
1479	MCU_000777-RB			emb|CDS22130.1|	expressed conserved protein [Echinococcus granulosus]	62.5812	-0.484632	0.576261	-0.840995	0.400351	0.999869	42.7599	49.0619	30.6899	85.2719	103.933	20.3605	81.9392	86.6332
1480	MCU_000777-RC			emb|CDS22130.1|	expressed conserved protein [Echinococcus granulosus]	31.1278	0.741986	0.516235	1.4373	0.150632	0.999869	55.3364	39.1073	29.1554	33.1153	19.6101	36.0224	28.6787	7.99691
1481	MCU_000778-RA			emb|VDD79684.1|	unnamed protein product [Mesocestoides corti]	18.986	-0.816362	1.96448	-0.415562	0.677731	0.999869	20.1223	0	0	34.7711	14.7075	28.9745	0	53.3128
1482	MCU_000778-RC			emb|VDD79684.1|	unnamed protein product [Mesocestoides corti]	13.7955	-0.853202	1.89736	-0.449678	0.652943	0.999869	25.1529	14.2208	0	0	10.7855	44.6364	15.5685	0
1483	MCU_000778-RD			emb|VDD79684.1|	unnamed protein product [Mesocestoides corti]	35.9171	-0.42632	1.55938	-0.273391	0.784553	0.999869	0	27.7306	65.9832	28.9759	91.1868	0	50.8023	22.6579
1484	MCU_000780-RB	K14945	QKI; protein quaking	emb|CDS22145.1|	protein quaking [Echinococcus granulosus]	110.225	-0.38088	0.397805	-0.957455	0.338337	0.999869	60.3669	126.565	55.2418	139.084	106.875	101.019	164.698	127.951
1485	MCU_000782-RA			ref|XP_024353192.1|	Monocarboxylate transporter 9 [Echinococcus granulosus]	299.518	-0.012228	0.18181	-0.0672571	0.946377	0.999869	310.638	299.348	291.554	291.415	259.833	377.452	243.359	322.542
1486	MCU_000783-RA	K13783	SLC37A1_2; MFS transporter, OPA family, solute carrier family 37 (glycerol-3-phosphate transporter), member 1/2	ref|XP_024349847.1|	Sugar phosphate exchanger 2 [Echinococcus granulosus]	1283.68	0.00932987	0.108373	0.0860903	0.931395	0.999869	1423.65	1213.04	1207.65	1307.23	1221.71	1166.03	1430.66	1299.5
1487	MCU_000784-RA			emb|CDS34260.2|	Major facilitator superfamily general substrate transporter [Hymenolepis microstoma]	73.0445	-0.289056	0.539427	-0.535858	0.592056	0.999869	38.987	72.5262	73.6557	77.8209	67.6547	32.1069	158.962	62.6425
1488	MCU_000784-RB			emb|CDS34260.2|	Major facilitator superfamily general substrate transporter [Hymenolepis microstoma]	390.664	0.368042	0.231483	1.58993	0.11185	0.999869	528.211	381.118	359.071	492.59	260.814	440.883	308.091	354.53
1489	MCU_000784-RC			emb|CDS34260.2|	Major facilitator superfamily general substrate transporter [Hymenolepis microstoma]	33.6623	0.830162	2.01953	0.411066	0.681024	0.999869	0	89.5912	82.8626	0	16.6686	20.3605	59.8156	0
1490	MCU_000784-RD			emb|VDD79688.1|	unnamed protein product [Mesocestoides corti]	11.6385	-0.192482	1.52475	-0.126238	0.899543	0.999869	0	12.0877	29.1554	2.48365	13.727	8.61405	27.0399	0
1491	MCU_000784-RE			emb|CDS17747.1|	Major facilitator superfamily general substrate transporter [Echinococcus granulosus]	21.1639	-0.102103	0.585386	-0.17442	0.861536	0.999869	40.2446	18.4871	12.2759	10.7625	31.3761	19.5774	13.9297	22.6579
1492	MCU_000785-RA	K14863	WDR12, YTM1; ribosome biogenesis protein	emb|CDS42795.1|	ribosome biolocus tagsis protein wdr12 [Echinococcus multilocularis]	6.62419	3.27318	2.89066	1.13233	0.257496	0.999869	0	29.8637	0	18.2134	0	0	4.91635	0
1493	MCU_000785-RB	K14863	WDR12, YTM1; ribosome biogenesis protein	ref|XP_024349848.1|	Ribosome biogenesis protein WDR12 [Echinococcus granulosus]	376.291	0.132434	0.256613	0.516086	0.605794	0.999869	543.302	285.839	428.124	317.907	363.767	317.937	316.285	437.165
1494	MCU_000786-RA	K15456	KTI12; protein KTI12	emb|CDS17745.1|	protein KTI12 [Echinococcus granulosus]	246.339	-0.0633683	0.157691	-0.40185	0.687794	0.999869	288.001	212.601	248.588	216.905	241.204	274.083	229.43	259.9
1495	MCU_000787-RA	K20102	YTHDF; YTH domain-containing family protein	emb|CDS42793.1|	yth domain family protein 2 [Echinococcus multilocularis]	686.029	0.00215253	0.278164	0.00773834	0.993826	0.999869	440.176	838.318	624.539	841.956	681.45	555.998	919.358	586.44
1496	MCU_000788-RA	K17710	PTCD1; pentatricopeptide repeat domain-containing protein 1	emb|CDS17743.1|	U6 snRNA associated Sm protein LSm8 [Echinococcus granulosus]	129.021	-0.247253	0.248211	-0.996137	0.319184	0.999869	105.642	137.942	93.6041	134.117	137.27	159.751	163.878	99.9614
1497	MCU_000789-RB	K12627	LSM8; U6 snRNA-associated Sm-like protein LSm8	emb|CDS42792.1|	U6 snRNA associated Sm protein LSm8 [Echinococcus multilocularis]	657.025	0.637312	0.433729	1.46938	0.14173	0.999869	1448.81	419.514	857.782	473.549	468.681	472.99	392.489	722.388
1498	MCU_000790-RA	K04153	HTR1; 5-hydroxytryptamine receptor 1	emb|CDS17742.1|	G protein coupled 5 hydroxytryptamine receptor [Echinococcus granulosus]	64.1811	-0.251083	0.461786	-0.543721	0.586633	0.999869	41.5023	73.9483	53.7073	65.4027	84.3233	85.3574	85.2168	23.9907
1499	MCU_000790-RB	K04153	HTR1; 5-hydroxytryptamine receptor 1	emb|CDS17742.1|	G protein coupled 5 hydroxytryptamine receptor [Echinococcus granulosus]	13.2938	-0.457863	1.89635	-0.241445	0.809211	0.999869	0	15.6429	0	28.9759	21.5711	0	29.4981	10.6626
1500	MCU_000792-RA	K09647	IMP1; mitochondrial inner membrane protease subunit 1 [EC:3.4.21.-]	emb|CDS17740.1|	mitochondrial inner membrane protease subunit [Echinococcus granulosus]	370.375	0.30813	0.232247	1.32674	0.184596	0.999869	554.621	306.459	435.796	343.571	336.313	341.43	276.955	367.858
1501	MCU_000793-RA	K12162	UFM1; ubiquitin-fold modifier 1	emb|CDS42788.1|	ubiquitin fold modifier 1 [Echinococcus multilocularis]	2139.43	0.713727	0.4746	1.50385	0.13262	0.999869	5112.32	1146.2	2935.49	1438.86	1564.88	1572.46	1180.74	2164.5
1502	MCU_000794-RA	K17338	REEP1_2_3_4; receptor expression-enhancing protein 1/2/3/4	emb|CDS17738.1|	receptor expression enhancing protein 2 [Echinococcus granulosus]	132.31	-0.0208376	0.206638	-0.100841	0.919677	0.999869	110.673	145.763	135.035	134.117	134.329	167.582	116.354	114.622
1503	MCU_000794-RB	K17338	REEP1_2_3_4; receptor expression-enhancing protein 1/2/3/4	emb|CDS17738.1|	receptor expression enhancing protein 2 [Echinococcus granulosus]	119.742	-0.188321	0.211609	-0.889949	0.373493	0.999869	132.053	82.4808	113.553	120.871	127.465	113.549	136.019	131.949
1504	MCU_000794-RC	K17338	REEP1_2_3_4; receptor expression-enhancing protein 1/2/3/4	emb|CDS17738.1|	receptor expression enhancing protein 2 [Echinococcus granulosus]	164.657	0.196076	0.134309	1.45989	0.144321	0.999869	183.616	166.384	179.536	175.511	168.647	149.571	154.046	139.946
1505	MCU_000794-RD	K17338	REEP1_2_3_4; receptor expression-enhancing protein 1/2/3/4	emb|CDS17738.1|	receptor expression enhancing protein 2 [Echinococcus granulosus]	10.0313	0.0828709	1.45544	0.0569387	0.954594	0.999869	0	7.82146	0	33.1153	8.82453	5.48167	9.01331	15.9938
1506	MCU_000794-RE	K17338	REEP1_2_3_4; receptor expression-enhancing protein 1/2/3/4	emb|CDS17738.1|	receptor expression enhancing protein 2 [Echinococcus granulosus]	8.15755	0.150278	2.4913	0.0603211	0.9519	0.999869	17.607	0	16.8794	0	0	7.83095	22.943	0
1507	MCU_000795-RA			emb|CDS42786.1|	PP2C domain containing protein [Echinococcus multilocularis]	255.479	0.0275493	0.282325	0.0975801	0.922266	0.999869	147.144	319.969	250.122	312.94	271.599	213.002	285.148	243.906
1508	MCU_000795-RB			emb|CDS42786.1|	PP2C domain containing protein [Echinococcus multilocularis]	25.5808	0.607585	2.77149	0.219227	0.826473	0.999869	121.991	0	1.53449	0	0	21.1436	0	59.9769
1509	MCU_000796-RA	K11824	AP2A; AP-2 complex subunit alpha	emb|CDS42785.1|	AP 2 complex subunit alpha 2 [Echinococcus multilocularis]	383.271	-0.239263	0.37078	-0.645297	0.518735	0.999869	186.131	481.375	273.14	464.442	417.694	369.621	575.213	298.551
1510	MCU_000797-RA	K17780	TIM8; mitochondrial import inner membrane translocase subunit TIM8	ref|XP_024349859.1|	Mitochondrial import inner membrane translocase subunit tim-8 [Echinococcus granulosus]	570.523	0.425711	0.336949	1.26343	0.206436	0.999869	1050.13	441.557	670.574	454.507	456.915	457.328	386.753	646.417
1511	MCU_000798-RA			emb|CDS17734.1|	dynein light chain [Echinococcus granulosus]	164.565	-0.29673	0.208285	-1.42463	0.154264	0.999869	105.642	154.296	162.656	168.06	203.945	178.546	190.099	153.274
1512	MCU_000798-RB					3.6851	1.79766	1.92168	0.935466	0.349548	0.999869	7.54587	0	13.8104	1.65576	4.90252	1.56619	0	0
1513	MCU_000799-RA	K10418	DYNLL; dynein light chain LC8-type	ref|XP_024349861.1|	Dynein light chain 1, cytoplasmic [Echinococcus granulosus]	1334.88	0.599358	0.495066	1.21066	0.226025	0.999869	3165.49	685.444	1701.75	880.867	1402.12	998.447	665.346	1179.54
1514	MCU_000800-RB	K04710	CERS1, LASS1; sphingoid base N-stearoyltransferase [EC:2.3.1.299]	ref|XP_024349862.1|	LAG1 longevity assurance [Echinococcus granulosus]	717.898	0.00815376	0.140062	0.0582156	0.953577	0.999869	686.674	752.282	644.487	793.939	612.815	683.642	834.961	734.383
1515	MCU_000801-RA	K23504	SERAC1; protein SERAC1	emb|CDS42779.1|	protein serac1 [Echinococcus multilocularis]	301.099	-0.0556148	0.22644	-0.245605	0.805988	0.999869	231.407	379.696	243.984	324.53	283.365	329.683	358.894	257.234
1516	MCU_000803-RA	K02134	ATPeF1D, ATP5D, ATP16; F-type H+-transporting ATPase subunit delta	emb|CUT99460.1|	ATP synthase subunit delta mitochondrial [Echinococcus multilocularis]	963.086	0.258576	0.200673	1.28854	0.197557	0.999869	1291.6	811.298	1170.82	923.917	932.459	765.084	779.242	1030.27
1517	MCU_000804-RA			emb|CDS18727.1|	EGF type aspartate asparagine hydroxylation site [Echinococcus granulosus]	433.712	-0.181007	0.13406	-1.35019	0.176954	0.999869	472.874	369.03	408.175	379.17	486.33	500.398	417.89	435.832
1518	MCU_000805-RA			ref|XP_024348684.1|	Mitochondrial carrier triple repeat protein [Echinococcus granulosus]	103.844	-0.0757354	0.25196	-0.300584	0.763731	0.999869	130.795	71.8152	110.484	92.7228	116.68	93.9715	98.3271	115.955
1519	MCU_000806-RA					21.6677	0.279182	0.590182	0.473044	0.636182	0.999869	46.5328	14.2208	23.0174	11.5904	21.5711	18.7943	12.2909	25.3236
1520	MCU_000807-RA			emb|CDS18728.1|	mitochondrial carrier triple repeat protein [Echinococcus granulosus]	71.4871	-0.143661	0.475018	-0.302432	0.762323	0.999869	28.9258	83.1918	70.5867	88.5834	74.5183	44.6364	118.812	62.6425
1521	MCU_000808-RA			ref|XP_024348685.1|	Chronic lymphocytic leukemia deletion region gene 6 protein [Echinococcus granulosus]	386.112	0.116632	0.138118	0.84444	0.398424	0.999869	474.132	359.076	389.761	386.621	334.352	404.077	381.017	359.861
1522	MCU_000809-RA	K12182	HGS, HRS, VPS27; hepatocyte growth factor-regulated tyrosine kinase substrate	emb|CUT99464.1|	hepatocyte growth factor regulated tyrosine [Echinococcus multilocularis]	287.233	-0.258396	1.09027	-0.237001	0.812656	0.999869	413.765	378.985	0	253.332	265.716	463.592	199.932	322.542
1523	MCU_000809-RB	K12182	HGS, HRS, VPS27; hepatocyte growth factor-regulated tyrosine kinase substrate	emb|CUT99464.1|	hepatocyte growth factor regulated tyrosine [Echinococcus multilocularis]	612.477	0.36255	2.69116	0.134719	0.892834	0.999869	1828.61	0.711041	926.834	0	14.7075	1237.29	0	891.656
1524	MCU_000809-RC	K12182	HGS, HRS, VPS27; hepatocyte growth factor-regulated tyrosine kinase substrate	emb|CUT99464.1|	hepatocyte growth factor regulated tyrosine [Echinococcus multilocularis]	2442.97	0.00751038	0.330467	0.0227265	0.981868	0.999869	1201.05	3420.11	2185.12	2989.48	1996.3	2242	3029.29	2480.38
1525	MCU_000809-RD	K12182	HGS, HRS, VPS27; hepatocyte growth factor-regulated tyrosine kinase substrate	emb|CUT99464.1|	hepatocyte growth factor regulated tyrosine [Echinococcus multilocularis]	74.2619	2.24817	3.22969	0.696095	0.486369	0.999869	0	0	283.881	206.971	0	0	103.243	0
1526	MCU_000809-RE	K12182	HGS, HRS, VPS27; hepatocyte growth factor-regulated tyrosine kinase substrate	emb|CUT99464.1|	hepatocyte growth factor regulated tyrosine [Echinococcus multilocularis]	311.422	-0.563106	3.22648	-0.174526	0.861452	0.999869	0	420.225	0	585.313	654.976	0	830.864	0
1527	MCU_000810-RA			emb|CDS18731.1|	short transient receptor potential channel 6 [Echinococcus granulosus]	61.3369	-0.125141	0.338839	-0.369323	0.711887	0.999869	67.9128	53.3281	67.5177	46.3614	79.4208	68.1293	36.0533	71.9722
1528	MCU_000810-RB			emb|CDS18731.1|	short transient receptor potential channel 6 [Echinococcus granulosus]	21.65	0.80002	1.18131	0.677231	0.498259	0.999869	2.51529	40.5294	6.13797	60.4354	32.3566	11.7464	0.819392	18.6595
1529	MCU_000810-RC			emb|CDS18731.1|	short transient receptor potential channel 6 [Echinococcus granulosus]	12.0266	-2.5973	3.01885	-0.86036	0.38959	0.999869	0	13.5098	0	0	19.6101	0	63.0932	0
1530	MCU_000811-RB			emb|CDS18732.1|	aldehyde dehydrogenase [Echinococcus granulosus]	49.1278	-1.234	1.61583	-0.763697	0.445048	0.999869	0	44.0846	0	72.8536	90.2063	5.48167	152.407	27.9892
1531	MCU_000811-RC	K14786	KRI1; protein KRI1	emb|CDS18733.1|	protein KRI1 [Echinococcus granulosus]	606.898	-0.0174476	0.158274	-0.110237	0.912222	0.999869	558.394	673.356	580.038	601.87	651.054	701.654	617.002	471.818
1532	MCU_000812-RE	K19413	KDM1B, AOF1, LSD2; lysine-specific histone demethylase 1B [EC:1.-.-.-]	ref|XP_024348692.1|	Lysine-specific histone demethylase 1B [Echinococcus granulosus]	56.6584	-0.682234	0.9742	-0.700302	0.483738	0.999869	28.9258	67.5489	0	76.9931	95.1088	57.9491	82.7586	43.983
1533	MCU_000813-RA			emb|CDS18735.1|	expressed conserved protein [Echinococcus granulosus]	254.358	-0.45515	0.317314	-1.43438	0.151464	0.999869	128.28	281.572	204.088	243.397	350.04	258.421	363.81	205.254
1534	MCU_000814-RA	K18674	GALK2; N-acetylgalactosamine kinase [EC:2.7.1.157]	emb|CDS18736.1|	N acetylgalactosamine kinase [Echinococcus granulosus]	16.5037	-1.54074	0.785125	-1.96241	0.0497149	0.999869	10.0612	16.354	0	6.62306	31.3761	24.276	28.6787	14.661
1535	MCU_000814-RC	K18674	GALK2; N-acetylgalactosamine kinase [EC:2.7.1.157]	emb|CDS18736.1|	N acetylgalactosamine kinase [Echinococcus granulosus]	223.017	0.00586105	0.209135	0.0280252	0.977642	0.999869	150.917	258.819	257.795	226.012	210.808	227.881	235.985	215.917
1536	MCU_000815-RA	K04282	TRHR; thyrotropin-releasing hormone receptor	emb|CDS18737.1|	thyrotropin releasing hormone receptor [Echinococcus granulosus]	45.3789	0.245955	0.30619	0.803275	0.421816	0.999869	60.3669	43.3735	38.3623	53.8124	46.0837	30.5407	38.5114	51.9799
1537	MCU_000816-RA	K04564	SOD2; superoxide dismutase, Fe-Mn family [EC:1.15.1.1]	emb|CDS25358.1|	manganese superoxide dismutase [Hymenolepis microstoma]	2380.69	0.129005	0.21724	0.593839	0.55262	0.999869	3184.36	2000.16	2729.86	2034.93	2500.28	2187.97	1764.97	2642.98
1538	MCU_000817-RA			emb|VDD79719.1|	unnamed protein product [Mesocestoides corti]	369.443	0.389416	0.457217	0.851708	0.394376	0.999869	716.857	196.958	472.624	289.759	329.449	231.013	231.069	487.812
1539	MCU_000817-RB			emb|VDD79719.1|	unnamed protein product [Mesocestoides corti]	65.5053	0.385104	0.383407	1.00442	0.315174	0.999869	57.8516	83.9029	98.2076	57.1239	28.4346	64.9969	65.5514	67.9738
1540	MCU_000817-RC			emb|VDD79719.1|	unnamed protein product [Mesocestoides corti]	20.6557	0.214331	1.47634	0.145177	0.884571	0.999869	32.6988	46.9287	0	9.10671	20.5906	13.3126	42.6084	0
1541	MCU_000818-RA			emb|CUT99017.1|	acetyltransferase [Echinococcus multilocularis]	20.2325	-0.426779	1.93545	-0.220506	0.825477	0.999869	0	29.8637	0	38.9105	17.6491	0	22.1236	53.3128
1542	MCU_000818-RB	K13510	LPCAT1_2; lysophosphatidylcholine acyltransferase / lyso-PAF acetyltransferase [EC:2.3.1.23 2.3.1.67]	emb|CUT99017.1|	acetyltransferase [Echinococcus multilocularis]	218.635	0.000845481	0.675081	0.00125241	0.999001	0.999869	46.5328	330.634	190.277	307.144	267.677	166.016	372.823	67.9738
1543	MCU_000818-RC			emb|CUT99017.1|	acetyltransferase [Echinococcus multilocularis]	58.7778	-1.03491	2.0982	-0.493238	0.621845	0.999869	114.446	0	39.8968	0	36.2786	114.332	0	165.27
1544	MCU_000819-RA	K19619	TDP2; tyrosyl-DNA phosphodiesterase 2 [EC:3.1.4.-]	emb|CUT99015.1|	traf and tnf receptor associated protein [Echinococcus multilocularis]	139.989	-0.0416311	0.182559	-0.228042	0.819613	0.999869	132.053	137.942	115.087	164.749	128.446	133.909	159.781	147.943
1545	MCU_000820-RA	K17541	SCYL2; SCY1-like protein 2	ref|XP_024346194.1|	SCY1-like protein [Echinococcus granulosus]	4.69207	-1.1967	1.00362	-1.19238	0.233111	0.999869	0	2.84417	1.53449	6.62306	8.82453	4.69857	9.01331	3.99846
1546	MCU_000821-RA			emb|CUT99014.1|	protein kinase [Echinococcus multilocularis]	18.8737	-0.503238	0.485783	-1.03593	0.300234	0.999869	12.5764	19.9092	16.8794	13.2461	24.5126	34.4562	14.7491	14.661
1547	MCU_000822-RA	K03021	RPC2, POLR3B; DNA-directed RNA polymerase III subunit RPC2 [EC:2.7.7.6]	emb|CUT99013.1|	DNA directed RNA polymerase III subunit RPC2 [Echinococcus multilocularis]	166.673	-0.221545	0.259899	-0.852427	0.393977	0.999869	113.188	183.449	135.035	182.962	184.335	171.498	226.972	135.948
1548	MCU_000823-RA			emb|CUT99011.1|	clathrin light chain a [Echinococcus multilocularis]	209.303	-0.107655	0.229114	-0.469877	0.638443	0.999869	230.149	187.004	217.898	171.372	284.346	178.546	174.531	230.578
1549	MCU_000824-RA			ref|XP_024346198.1|	Zinc finger SWIM domain-containing protein [Echinococcus granulosus]	114.574	-0.467256	0.25332	-1.84453	0.0651061	0.999869	106.9	66.1268	93.6041	119.215	145.114	148.005	127.006	110.624
1550	MCU_000824-RB			emb|CDS18305.1|	zinc finger SWIM domain containing protein [Echinococcus granulosus]	53.0713	0.527825	2.2654	0.232994	0.815766	0.999869	0	142.208	41.4313	67.0585	0.980503	0	172.892	0
1551	MCU_000825-RB			emb|CDS40738.1|	fibroblast growth factor receptor 4 [Echinococcus multilocularis]	4.75544	-0.774743	1.0081	-0.768521	0.442178	0.999869	3.77293	4.97729	0	4.96729	9.80503	9.39715	2.45818	2.66564
1552	MCU_000826-RA			emb|CUT99006.1|	GPI anchored surface glycoprotein [Echinococcus multilocularis]	5.89368	0.828156	1.54063	0.537543	0.590893	0.999869	11.3188	0	10.7415	8.27882	6.86352	8.61405	0	1.33282
1553	MCU_000826-RB			emb|CUT99006.1|	GPI anchored surface glycoprotein [Echinococcus multilocularis]	24.7998	-0.936107	0.977623	-0.957534	0.338298	0.999869	0	33.4189	15.3449	19.0413	23.5321	57.166	35.2339	14.661
1554	MCU_000826-RC			emb|CDS18302.1|	GPI anchored surface glycoprotein [Echinococcus granulosus]	3.94547	-1.92872	1.70612	-1.13047	0.258277	0.999869	0	2.13312	0	4.13941	11.766	0	8.19392	5.33128
1555	MCU_000826-RD			emb|CUT99006.1|	GPI anchored surface glycoprotein [Echinococcus multilocularis]	11.6992	-1.36472	1.7813	-0.76614	0.443593	0.999869	0	13.5098	0	12.4182	25.4931	9.39715	32.7757	0
1556	MCU_000827-RA	K19684	CLUAP1, DYF3; clusterin-associated protein 1	emb|VDD79727.1|	unnamed protein product [Mesocestoides corti]	170.117	0.198513	0.205428	0.966337	0.333875	0.999869	210.027	145.052	210.226	163.921	180.413	162.101	131.922	157.273
1557	MCU_000828-RB	K19681	IFT52; intraflagellar transport protein 52	ref|XP_024351794.1|	Intraflagellar transport protein [Echinococcus granulosus]	35.1712	-0.291272	0.362681	-0.803109	0.421912	0.999869	33.9564	38.3962	23.0174	30.6316	56.8692	34.4562	36.0533	27.9892
1558	MCU_000829-RA	K09448	TEAD; transcriptional enhancer factor	emb|CDS18298.1|	transcriptional enhancer factor TEF 5 [Echinococcus granulosus]	12.3136	0.654346	1.85809	0.35216	0.724718	0.999869	0	14.9319	23.0174	22.3528	18.6296	19.5774	0	0
1559	MCU_000829-RB	K09448	TEAD; transcriptional enhancer factor	emb|CDS18298.1|	transcriptional enhancer factor TEF 5 [Echinococcus granulosus]	152.143	-0.116867	0.354982	-0.329219	0.74199	0.999869	111.93	194.825	105.88	170.544	101.972	181.678	223.694	126.618
1560	MCU_000830-RA	K18741	NANOS1, NOS1; protein nanos 1	emb|CDS18297.1|	nanos protein [Echinococcus granulosus]	54.7664	-0.0390494	0.30018	-0.130087	0.896498	0.999869	70.4281	41.2404	61.3797	43.8778	57.8497	52.4674	44.2472	66.641
1561	MCU_000831-RA			ref|XP_024351789.1|	Monocarboxylate transporter [Echinococcus granulosus]	1051.91	-0.267983	0.231779	-1.1562	0.247599	0.999869	651.46	1184.59	902.282	1077.9	1064.83	1446.38	992.284	1095.58
1562	MCU_000832-RA	K12184	VPS28; ESCRT-I complex subunit VPS28	ref|XP_024353564.1|	Vacuolar protein sorting-associated protein [Echinococcus granulosus]	2113.44	0.49544	0.328857	1.50655	0.131926	0.999869	4021.95	1562.16	2604.04	1703.78	1697.25	1586.55	1538	2193.82
1563	MCU_000832-RB	K12184	VPS28; ESCRT-I complex subunit VPS28	ref|XP_024353564.1|	Vacuolar protein sorting-associated protein [Echinococcus granulosus]	53.9369	-0.00278687	1.46183	-0.00190642	0.998479	0.999869	77.9739	64.7048	0	72.8536	59.8107	78.3095	77.8423	0
1564	MCU_000833-RA	K12485	RAB11FIP3_4; Rab11 family-interacting protein 3/4	emb|CDS18515.1|	rab11 family interacting protein 4A [Echinococcus granulosus]	9478.86	0.317667	0.140106	2.26733	0.0233701	0.999869	12215.5	9336.68	10465.2	10057.9	6981.18	9526.36	8570.02	8677.98
1565	MCU_000834-RA	K00021	HMGCR; hydroxymethylglutaryl-CoA reductase (NADPH) [EC:1.1.1.34]	emb|CDS25755.1|	3 hydroxy 3 methylglutaryl coenzyme A reductase [Hymenolepis microstoma]	521.914	-0.104445	0.171206	-0.610053	0.541827	0.999869	609.957	408.138	452.676	543.091	536.335	612.381	523.592	489.145
1566	MCU_000834-RB	K00021	HMGCR; hydroxymethylglutaryl-CoA reductase (NADPH) [EC:1.1.1.34]	emb|CDS25755.1|	3 hydroxy 3 methylglutaryl coenzyme A reductase [Hymenolepis microstoma]	108.839	0.151171	1.11454	0.135635	0.89211	0.999869	0	226.822	122.759	108.453	106.875	59.5153	187.641	58.644
1567	MCU_000835-RA	K02988	RP-S5, MRPS5, rpsE; small subunit ribosomal protein S5	ref|XP_024353562.1|	28S ribosomal protein S5 [Echinococcus granulosus]	669.535	0.155348	0.155335	1.00009	0.317267	0.999869	821.242	573.099	804.074	627.535	662.82	629.609	608.808	629.091
1568	MCU_000837-RB	K20176	SGSM3, MAP; small G protein signaling modulator 3	emb|CUT99243.1|	small g protein signaling modulator 3 [Echinococcus multilocularis]	497.379	-0.162231	0.385912	-0.420384	0.674205	0.999869	212.542	578.788	443.469	642.437	500.057	510.578	736.634	354.53
1569	MCU_000838-RA	K14328	UPF3, RENT3; regulator of nonsense transcripts 3	emb|CDS18511.1|	upf3 regulator of nonsense transcripts [Echinococcus granulosus]	360.135	-0.105115	0.355453	-0.295721	0.767443	0.999869	198.708	461.466	464.951	262.439	432.402	350.044	249.915	461.155
1570	MCU_000838-RB	K14328	UPF3, RENT3; regulator of nonsense transcripts 3	emb|CDS18511.1|	upf3 regulator of nonsense transcripts [Echinococcus granulosus]	97.122	0.807911	3.22775	0.250302	0.802354	0.999869	320.699	0	0	173.855	0	147.222	135.2	0
1571	MCU_000839-RB			emb|CDS30836.1|	Cold shock protein DNA binding [Hymenolepis microstoma]	442.514	0.339989	0.319787	1.06317	0.287704	0.999869	777.224	337.034	469.555	394.072	396.123	364.139	294.162	507.804
1572	MCU_000841-RA	K04567	KARS, lysS; lysyl-tRNA synthetase, class II [EC:6.1.1.6]	emb|CUT99225.1|	lysyl tRNA synthetase [Echinococcus multilocularis]	2532.86	-0.0506822	0.124452	-0.407243	0.683829	0.999869	2287.66	2731.11	2375.4	2558.98	2321.83	3002.39	2649.1	2336.43
1573	MCU_000843-RA	K23565	EMC4, TMEM85; ER membrane protein complex subunit 4	emb|CUT99223.1|	transmembrane protein 85 [Echinococcus multilocularis]	781.251	0.164184	0.246293	0.66662	0.505015	0.999869	1228.72	585.898	753.436	735.987	788.325	676.594	754.66	726.386
1574	MCU_000844-RC	K11886	ECM29; proteasome component ECM29	emb|CDS18507.1|	proteasome associated protein ECM29 [Echinococcus granulosus]	267.762	-0.16959	0.398967	-0.425074	0.670783	0.999869	169.782	256.686	240.915	341.088	251.009	309.323	440.014	133.282
1575	MCU_000845-RA			emb|CUT99222.1|	expressed conserved protein [Echinococcus multilocularis]	92.1109	-0.176705	0.378111	-0.467336	0.64026	0.999869	41.5023	103.101	128.897	72.8536	81.3818	96.3207	115.534	97.2958
1576	MCU_000845-RB			emb|CUT99222.1|	expressed conserved protein [Echinococcus multilocularis]	416.649	-0.150086	0.217064	-0.691435	0.489292	0.999869	304.35	420.937	394.365	458.647	523.589	319.503	471.97	439.83
1577	MCU_000849-RA	K10408	DNAH; dynein heavy chain, axonemal	ref|XP_024353553.1|	Dynein beta chain, ciliary [Echinococcus granulosus]	38.7313	-1.1319	0.448331	-2.5247	0.0115798	0.999869	20.1223	29.1527	23.0174	24.8365	59.8107	60.2983	71.2871	21.3251
1578	MCU_000854-RB			emb|CUT99216.1|	expressed conserved protein [Echinococcus multilocularis]	11.7445	-0.13296	1.45276	-0.091522	0.927078	0.999869	8.80351	19.1981	0	16.5576	29.4151	0	10.6521	9.32973
1579	MCU_000854-RC			emb|CUT99216.1|	expressed conserved protein [Echinococcus multilocularis]	400.724	-0.0423847	0.103055	-0.411282	0.680866	0.999869	403.704	401.027	395.899	379.998	434.363	376.669	434.278	379.853
1580	MCU_000855-RA			ref|XP_024353548.1|	hypothetical protein EGR_02805 [Echinococcus granulosus]	33.3159	0.374929	0.478196	0.784048	0.433012	0.999869	55.3364	34.841	36.8278	23.1807	38.2396	19.5774	17.2072	41.3174
1581	MCU_000855-RB			emb|CDS18498.1|	hypothetical protein EgrG_000628500 [Echinococcus granulosus]	4.9154	1.15323	1.74054	0.662573	0.507604	0.999869	11.3188	4.26625	0	11.5904	5.88302	6.26476	0	0
1582	MCU_000855-RC			emb|VDD79747.1|	unnamed protein product [Mesocestoides corti]	116.896	-0.803569	1.77858	-0.451805	0.65141	0.999869	0	172.783	15.3449	152.33	80.4013	23.4929	490.816	0
1583	MCU_000855-RD			emb|VDD79747.1|	unnamed protein product [Mesocestoides corti]	20.2354	-0.485547	3.23444	-0.150118	0.880672	0.999869	0	0	67.5177	0	0	25.0591	0	69.3066
1584	MCU_000855-RE			emb|VDD79747.1|	unnamed protein product [Mesocestoides corti]	12.3226	-1.37707	2.41833	-0.569429	0.569065	0.999869	0	20.6202	0	6.62306	40.2006	0	31.1369	0
1585	MCU_000855-RG			emb|VDD79747.1|	unnamed protein product [Mesocestoides corti]	34.4126	-0.604748	0.644561	-0.938233	0.348125	0.999869	50.3058	31.2858	7.67247	19.8692	48.0447	24.276	67.1902	26.6564
1586	MCU_000855-RH			emb|VDD79747.1|	unnamed protein product [Mesocestoides corti]	348.839	0.237922	0.246182	0.966449	0.33382	0.999869	325.73	408.849	359.071	417.253	327.488	444.798	287.607	219.915
1587	MCU_000857-RA	K22037	inx, zpg, ogre, shakB; innexin	ref|XP_024353546.1|	Innexin unc-9 [Echinococcus granulosus]	4.36151	-0.272825	1.05155	-0.259451	0.795287	0.999869	0	4.97729	7.67247	3.31153	4.90252	2.34929	9.01331	2.66564
1588	MCU_000858-RA	K04224	TACR3; tachykinin receptor 3	emb|CDS21918.1|	tachykinin peptides receptor 99D [Echinococcus granulosus]	9.69182	-0.447536	0.789904	-0.56657	0.571006	0.999869	1.25764	8.5325	7.67247	14.9019	13.727	4.69857	14.7491	11.9954
1589	MCU_000859-RA	K24627	GAS2, GAS2L; growth arrest-specific protein 2	emb|CDS21915.1|	GAS2 protein 3 [Echinococcus granulosus]	918.991	-0.0212548	0.151878	-0.139947	0.888702	0.999869	847.652	968.438	897.679	936.335	814.798	1137.05	963.605	786.363
1590	MCU_000859-RC	K24627	GAS2, GAS2L; growth arrest-specific protein 2	emb|CDS21915.1|	GAS2 protein 3 [Echinococcus granulosus]	154.807	-0.30389	0.614702	-0.49437	0.621045	0.999869	38.987	196.958	69.0522	248.365	207.867	125.295	246.637	105.293
1591	MCU_000862-RA	K23568	EMC7; ER membrane protein complex subunit 7	emb|VDD79751.1|	unnamed protein product [Mesocestoides corti]	492.768	-0.166325	0.119568	-1.39105	0.16421	0.999869	500.542	469.998	457.279	432.155	518.686	598.285	486.719	478.482
1592	MCU_000863-RA			emb|CDS21914.1|	Rab5 interacting [Echinococcus granulosus]	388.655	0.245941	0.24633	0.998422	0.318075	0.999869	593.608	327.79	408.175	357.645	391.221	320.286	293.342	417.172
1593	MCU_000864-RA			emb|VDD79754.1|	unnamed protein product [Mesocestoides corti]	31.1063	0.604165	0.559333	1.08015	0.280074	0.999869	40.2446	18.4871	56.7763	35.5989	21.5711	16.445	45.0666	14.661
1594	MCU_000864-RB	K13173	ARGLU1; arginine and glutamate-rich protein 1	ref|XP_024350898.1|	arginine and glutamate-rich protein [Echinococcus granulosus]	551.157	0.135751	0.32986	0.41154	0.680676	0.999869	924.369	337.745	606.125	441.261	600.068	489.435	442.472	567.781
1595	MCU_000865-RA			emb|CDI97014.1|	alpha tubulin N acetyltransferase [Echinococcus multilocularis]	56.3622	0.13471	0.690289	0.195151	0.845275	0.999869	6.28822	71.8152	61.3797	96.0344	40.2006	46.9857	65.5514	62.6425
1596	MCU_000865-RB	K19573	ATAT1, MEC17; alpha-tubulin N-acetyltransferase 1 [EC:2.3.1.108]	ref|XP_024350900.1|	Ubiquinone biosynthesis protein COQ7 [Echinococcus granulosus]	123.05	0.474558	0.270251	1.75599	0.0790903	0.999869	192.42	155.718	113.553	110.108	83.3428	107.284	96.6883	125.285
1597	MCU_000866-RA	K06134	COQ7; 3-demethoxyubiquinol 3-hydroxylase [EC:1.14.99.60]	emb|VDD79756.1|	unnamed protein product [Mesocestoides corti]	12.9386	0.348153	0.628547	0.553901	0.579646	0.999869	25.1529	12.0877	10.7415	9.93459	4.90252	8.61405	14.7491	17.3266
1598	MCU_000866-RB	K06134	COQ7; 3-demethoxyubiquinol 3-hydroxylase [EC:1.14.99.60]	emb|CDI97015.1|	coenzyme q10 biosynthesis protein [Echinococcus multilocularis]	427.679	0.491035	0.240809	2.03911	0.0414395	0.999869	714.342	396.761	481.831	406.49	355.923	317.154	327.757	421.171
1599	MCU_000867-RA			emb|CDI97016.1|	epidermal growth factor receptor [Echinococcus multilocularis]	161.422	0.521747	0.550142	0.948387	0.342933	0.999869	255.302	205.491	102.811	197.864	78.4403	83.7912	291.704	75.9707
1600	MCU_000867-RB	K04361	EGFR, ERBB1; epidermal growth factor receptor [EC:2.7.10.1]	emb|CAD56486.1|	EGF receptor [Echinococcus multilocularis]	457.491	-0.121555	0.598954	-0.202946	0.839177	0.999869	74.201	721.707	415.848	540.607	479.466	339.08	725.162	363.86
1601	MCU_000867-RD	K04361	EGFR, ERBB1; epidermal growth factor receptor [EC:2.7.10.1]	emb|CAD56486.1|	EGF receptor [Echinococcus multilocularis]	8.36369	0.0307265	0.607261	0.0505986	0.959645	0.999869	12.5764	8.5325	4.60348	8.27882	6.86352	12.5295	8.19392	5.33128
1602	MCU_000869-RA			emb|CDI97021.1|	guanine nucleotide exchange factor [Echinococcus multilocularis]	114.238	0.295996	0.651075	0.454626	0.649378	0.999869	222.603	85.325	119.69	76.1652	88.2453	154.27	19.6654	147.943
1603	MCU_000869-RB	K07525	NGEF, EPHEXIN, ARHGEF27; neuronal guanine nucleotide exchange factor	emb|CDI97021.1|	guanine nucleotide exchange factor [Echinococcus multilocularis]	306.8	-0.126397	0.708804	-0.178324	0.858468	0.999869	46.5328	510.528	201.019	414.769	293.17	131.56	602.253	254.568
1604	MCU_000871-RA			emb|VDD79760.1|	unnamed protein product [Mesocestoides corti]	59.3595	2.12575	1.99573	1.06515	0.286809	0.999869	271.651	71.8152	0	43.0499	0	73.611	14.7491	0
1605	MCU_000871-RB			emb|VDD79760.1|	unnamed protein product [Mesocestoides corti]	420.217	-0.264978	0.53821	-0.492332	0.622485	0.999869	72.9434	506.261	417.382	529.845	528.491	397.029	543.257	366.525
1606	MCU_000871-RC			emb|VDD79760.1|	unnamed protein product [Mesocestoides corti]	18.4308	-0.772198	1.23989	-0.622794	0.53342	0.999869	6.28822	23.4644	4.60348	19.8692	35.2981	5.48167	52.4411	0
1607	MCU_000872-RA	K22530	ATAD1; ATPase family AAA domain-containing protein 1 [EC:3.6.1.-]	emb|CDS21896.1|	ATPase family AAA domain containing protein 1 B [Echinococcus granulosus]	353.591	-0.124468	0.203202	-0.612537	0.540183	0.999869	365.974	347.699	322.244	318.735	309.839	504.313	340.048	319.877
1608	MCU_000873-RA	K22530	ATAD1; ATPase family AAA domain-containing protein 1 [EC:3.6.1.-]	ref|XP_024350911.1|	ATPase family AAA domain-containing protein [Echinococcus granulosus]	11.191	0.911765	0.626268	1.45587	0.145429	0.999869	21.38	10.6656	15.3449	11.5904	2.94151	7.83095	13.1103	6.6641
1609	MCU_000873-RB	K22530	ATAD1; ATPase family AAA domain-containing protein 1 [EC:3.6.1.-]	ref|XP_024350911.1|	ATPase family AAA domain-containing protein [Echinococcus granulosus]	10.3288	-0.175633	1.49829	-0.117223	0.906683	0.999869	0	11.3767	18.4139	9.10671	27.4541	2.34929	13.9297	0
1610	MCU_000873-RC	K22530	ATAD1; ATPase family AAA domain-containing protein 1 [EC:3.6.1.-]	ref|XP_024350911.1|	ATPase family AAA domain-containing protein [Echinococcus granulosus]	216.783	-0.156611	0.340287	-0.460232	0.64535	0.999869	124.507	260.241	178.001	256.644	213.75	208.303	330.215	162.604
1611	MCU_000874-RA	K03909	TFPI; tissue factor pathway inhibitor	ref|XP_021361358.1|	protein AMBP-like isoform X2 [Mizuhopecten yessoensis]	6.61127	-0.854721	0.647437	-1.32016	0.186782	0.999869	6.28822	5.68833	4.60348	2.48365	8.82453	10.9633	7.37453	6.6641
1612	MCU_000875-RA	K18327	REXO4, REX4; RNA exonuclease 4 [EC:3.1.-.-]	emb|CDS31832.1|	rna exonuclease 4 [Hymenolepis microstoma]	701.021	0.0594478	0.139289	0.426793	0.66953	0.999869	842.622	649.181	712.005	659.822	731.455	729.845	587.504	695.732
1613	MCU_000876-RA	K11304	TIP60, KAT5, ESA1; histone acetyltransferase HTATIP [EC:2.3.1.48]	ref|XP_024352861.1|	Histone acetyltransferase KAT5 [Echinococcus granulosus]	277.617	-0.159915	0.214157	-0.746717	0.455235	0.999869	303.092	211.89	280.812	254.988	387.299	265.469	265.483	251.903
1614	MCU_000877-RA	K11687	ADPRHL2; poly(ADP-ribose) glycohydrolase ARH3 [EC:3.2.1.143]	ref|XP_024352858.1|	Dolichyl pyrophosphate Man9GlcNAc2 alpha-1,3-glucosyltransferase [Echinococcus granulosus]	1797.34	0.138006	0.152951	0.90229	0.366903	0.999869	1822.33	1830.22	2146.76	1732.76	1545.27	1581.07	1569.14	2151.17
1615	MCU_000877-RC	K11687	ADPRHL2; poly(ADP-ribose) glycohydrolase ARH3 [EC:3.2.1.143]	ref|XP_024352858.1|	Dolichyl pyrophosphate Man9GlcNAc2 alpha-1,3-glucosyltransferase [Echinococcus granulosus]	78.3449	-0.158026	0.490688	-0.32205	0.747415	0.999869	51.5634	81.0587	67.5177	95.2065	69.6157	28.9745	115.534	117.288
1616	MCU_000877-RD	K03848	ALG6; alpha-1,3-glucosyltransferase [EC:2.4.1.267]	emb|CDS35857.1|	dolichyl pyrophosphate Man9GlcNAc2 [Echinococcus multilocularis]	231.282	0.128768	0.150821	0.853778	0.393228	0.999869	257.817	246.731	230.174	231.807	239.243	249.024	183.544	211.918
1617	MCU_000877-RE	K03848	ALG6; alpha-1,3-glucosyltransferase [EC:2.4.1.267]	emb|CDS35857.1|	dolichyl pyrophosphate Man9GlcNAc2 [Echinococcus multilocularis]	85.5024	-0.704551	0.723494	-0.973817	0.330147	0.999869	26.4105	95.9906	44.5003	92.7228	121.582	26.6252	222.875	53.3128
1618	MCU_000879-RA			gb|KAA3677471.1|	uncharacterized protein DEA37_0013753 [Paragonimus westermani]	7.87053	0.533944	1.28186	0.416537	0.677017	0.999869	26.4105	3.55521	1.53449	5.79518	8.82453	10.1802	0	6.6641
1619	MCU_000879-RB			ref|XP_024352858.1|	Dolichyl pyrophosphate Man9GlcNAc2 alpha-1,3-glucosyltransferase [Echinococcus granulosus]	30.0391	0.353697	0.460717	0.76771	0.442659	0.999869	44.0176	27.7306	36.8278	26.4922	10.7855	28.9745	29.4981	35.9861
1620	MCU_000881-RA			emb|CDS31827.1|	serine:threonine protein kinase PAK 3 [Hymenolepis microstoma]	2608.45	0.125662	0.276529	0.454426	0.649522	0.999869	1886.47	3293.54	2462.86	3243.64	2120.83	1820.7	3515.19	2524.36
1621	MCU_000882-RA	K11266	MAU2; MAternally affected uncoordination	emb|CDS22649.1|	mau2 chromatid cohesion factor [Echinococcus granulosus]	516.255	-0.0424644	0.229952	-0.184666	0.853491	0.999869	357.171	637.804	446.538	591.108	460.837	506.663	630.113	499.807
1622	MCU_000883-RA			emb|CDS22648.1|	expressed protein [Echinococcus granulosus]	54.5623	0.328048	0.443361	0.739913	0.459353	0.999869	111.93	41.9514	44.5003	44.7056	51.9667	34.4562	48.3441	58.644
1623	MCU_000884-RA	K17406	MRPS27; small subunit ribosomal protein S27	emb|CDS31824.1|	expressed protein [Hymenolepis microstoma]	369.112	-0.238703	0.179172	-1.33225	0.182776	0.999869	262.848	317.836	368.278	404.834	455.934	359.441	389.211	394.514
1624	MCU_000884-RB			emb|CDS22647.1|	Ribosomal protein S27 mitochondrial [Echinococcus granulosus]	104.803	0.508147	0.780894	0.650724	0.515225	0.999869	286.743	73.9483	98.2076	33.9432	46.0837	195.774	34.4145	69.3066
1625	MCU_000885-RA			emb|VDD79771.1|	unnamed protein product [Mesocestoides corti]	10.7976	-0.157409	0.622143	-0.253012	0.800259	0.999869	10.0612	8.5325	15.3449	7.45094	6.86352	19.5774	6.55514	11.9954
1626	MCU_000885-RB	K16498	PCDHD1; protocadherin delta 1	ref|XP_024352854.1|	Protocadherin-1 [Echinococcus granulosus]	16.4146	-0.161833	1.27324	-0.127103	0.898859	0.999869	0	24.8864	4.60348	32.2874	15.6881	9.39715	41.789	2.66564
1627	MCU_000886-RC			emb|CDS27423.2|	chondroitin sulfate proteoglycan 4 [Hymenolepis microstoma]	11.7534	-0.602125	1.39146	-0.432729	0.665212	0.999869	0	29.8637	3.06899	4.13941	4.90252	6.26476	41.789	3.99846
1628	MCU_000886-RD			emb|VDK21876.1|	unnamed protein product [Taenia asiatica]	18.6252	-0.37325	0.684906	-0.544965	0.585777	0.999869	13.8341	16.354	13.8104	20.6971	18.6296	37.5886	4.09696	23.9907
1629	MCU_000887-RA	K24822	LOXHD1; lipoxygenase homology domain-containing protein 1	emb|CDS22644.1|	lipoxygenase domain containing protein [Echinococcus granulosus]	690.112	-0.0655773	0.456856	-0.14354	0.885863	0.999869	363.459	969.86	448.072	915.638	593.205	570.877	1237.28	422.504
1630	MCU_000887-RB	K24822	LOXHD1; lipoxygenase homology domain-containing protein 1	emb|CDS22644.1|	lipoxygenase domain containing protein [Echinococcus granulosus]	38.8577	0.187273	0.592179	0.316245	0.751817	0.999869	33.9564	51.906	29.1554	50.5008	11.766	39.9379	69.6483	23.9907
1631	MCU_000888-RB	K14555	UTP13, TBL3; U3 small nucleolar RNA-associated protein 13	ref|XP_024352849.1|	Transducin beta-like protein 3 [Echinococcus granulosus]	372.467	-0.243418	0.442551	-0.550034	0.582296	0.999869	109.415	447.245	317.64	489.278	445.149	353.959	489.177	327.873
1632	MCU_000888-RC	K14555	UTP13, TBL3; U3 small nucleolar RNA-associated protein 13	ref|XP_024352849.1|	Transducin beta-like protein 3 [Echinococcus granulosus]	76.4911	1.39031	1.69968	0.817984	0.413366	0.999869	290.516	19.9092	113.553	19.0413	0	104.935	0	63.9753
1633	MCU_000889-RA	K15078	SLX1; structure-specific endonuclease subunit SLX1 [EC:3.6.1.-]	emb|CDS17642.1|	structure specific endonuclease subunit [Echinococcus granulosus]	98.8259	0.0382758	0.246165	0.155488	0.876436	0.999869	130.795	75.3704	104.346	91.8949	101.972	111.2	84.3974	90.6317
1634	MCU_000890-RB	K14326	UPF1, RENT1; regulator of nonsense transcripts 1 [EC:3.6.4.-]	emb|CDS42690.1|	regulator of nonsense transcripts 1 [Echinococcus multilocularis]	7.14041	0.179782	2.4128	0.0745116	0.940603	0.999869	0	12.0877	0	18.2134	0	4.69857	22.1236	0
1635	MCU_000890-RC	K14326	UPF1, RENT1; regulator of nonsense transcripts 1 [EC:3.6.4.-]	emb|CDS17643.1|	regulator of nonsense transcripts 1 [Echinococcus granulosus]	720.298	-0.126419	0.372062	-0.33978	0.734022	0.999869	383.582	942.841	520.193	907.359	681.45	646.054	1129.12	551.787
1636	MCU_000892-RA			emb|VDD81176.1|	unnamed protein product [Mesocestoides corti]	19.3254	-0.237233	0.534094	-0.444178	0.656914	0.999869	28.9258	9.95458	19.9484	13.2461	23.5321	28.9745	18.0266	11.9954
1637	MCU_000893-RA	K24242	NT5C3; cytosolic 5'-nucleotidase 3 [EC:3.1.3.5 3.1.3.-]	emb|CDS17644.1|	cytosolic 5' nucleotidase III [Echinococcus granulosus]	32.9499	-0.946006	0.867508	-1.09049	0.275499	0.999869	3.77293	37.6852	4.60348	43.0499	51.9667	49.335	17.2072	55.9784
1638	MCU_000893-RB	K24242	NT5C3; cytosolic 5'-nucleotidase 3 [EC:3.1.3.5 3.1.3.-]	emb|CDS17644.1|	cytosolic 5' nucleotidase III [Echinococcus granulosus]	2353.94	0.30635	0.198422	1.54393	0.122604	0.999869	3615.73	2290.26	2228.08	2278.33	1833.54	2127.67	2200.07	2257.8
1639	MCU_000894-RA			ref|XP_024350570.1|	EF-hand domain-containing family member B [Echinococcus granulosus]	68.8644	-0.0445482	0.363233	-0.122643	0.902389	0.999869	95.581	59.7275	70.5867	45.5335	90.2063	54.8167	49.1635	85.3004
1640	MCU_000895-RA			emb|CDS42694.1|	liprin alpha 2 [Echinococcus multilocularis]	103.76	-0.212379	0.391133	-0.542983	0.587142	0.999869	64.1399	114.478	65.9832	139.084	132.368	101.019	145.032	67.9738
1641	MCU_000895-RB			emb|CDS17647.1|	liprin alpha 2 [Echinococcus granulosus]	5.54666	0.448126	1.39163	0.322014	0.747442	0.999869	0	6.39937	15.3449	4.13941	3.92201	3.91548	10.6521	0
1642	MCU_000896-RA	K00072	SPR; sepiapterin reductase [EC:1.1.1.153]	ref|XP_024350572.1|	Sepiapterin reductase [Echinococcus granulosus]	347.754	0.0990078	0.122567	0.807784	0.419215	0.999869	326.988	351.965	377.485	383.31	355.923	313.238	367.907	305.216
1643	MCU_000897-RA	K09091	HEY; hairy and enhancer of split related with YRPW motif	ref|XP_024350573.1|	Hairy/enhancer-of-split related with YRPW motif protein [Echinococcus granulosus]	9.96733	-0.362103	0.635059	-0.570188	0.56855	0.999869	8.80351	12.0877	4.60348	9.10671	8.82453	7.83095	20.4848	7.99691
1644	MCU_000898-RA			emb|VUZ40797.1|	unnamed protein product [Hymenolepis diminuta]	10.2115	0.432651	0.629451	0.687347	0.491864	0.999869	20.1223	7.82146	13.8104	5.79518	7.84403	11.7464	6.55514	7.99691
1645	MCU_000899-RA	K08819	CDK12_13; cyclin-dependent kinase 12/13 [EC:2.7.11.22 2.7.11.23]	ref|XP_024350574.1|	Cell division protein kinase [Echinococcus granulosus]	5.19426	2.61015	2.17938	1.19765	0.231052	0.999869	0	6.39937	15.3449	14.074	0	0	5.73575	0
1646	MCU_000899-RB	K08819	CDK12_13; cyclin-dependent kinase 12/13 [EC:2.7.11.22 2.7.11.23]	ref|XP_024350574.1|	Cell division protein kinase [Echinococcus granulosus]	509.551	-0.244197	0.245776	-0.993574	0.32043	0.999869	335.791	597.986	403.572	527.361	574.575	541.902	672.721	422.504
1647	MCU_000900-RA	K03424	tatD; TatD DNase family protein [EC:3.1.21.-]	emb|CDS42701.1|	deoxyribonuclease TATDN1 [Echinococcus multilocularis]	760.596	0.0295202	0.231184	0.127691	0.898394	0.999869	1118.05	583.054	744.229	630.018	775.578	701.654	775.145	757.041
1648	MCU_000901-RA			emb|CDS17656.1|	cadherin [Echinococcus granulosus]	28.8499	0.119016	0.410105	0.290208	0.771657	0.999869	27.6682	27.7306	29.1554	35.5989	34.3176	37.5886	14.7491	23.9907
1649	MCU_000902-RA			emb|CDS31247.2|	cadherin [Hymenolepis microstoma]	10.9273	-0.446544	1.09828	-0.406583	0.684314	0.999869	1.25764	13.5098	4.60348	17.3855	13.727	3.13238	31.1369	2.66564
1650	MCU_000903-RA	K10394	KIF3A; kinesin family member 3A	ref|XP_024350579.1|	Kinesin-like protein KIF3A [Echinococcus granulosus]	100.629	-0.153313	0.383503	-0.399771	0.689325	0.999869	55.3364	117.322	98.2076	109.28	125.504	55.5998	127.825	115.955
1651	MCU_000903-RB	K10394	KIF3A; kinesin family member 3A	ref|XP_024350579.1|	Kinesin-like protein KIF3A [Echinococcus granulosus]	232.451	-0.150046	0.180802	-0.82989	0.406601	0.999869	184.874	216.868	233.243	247.537	261.794	281.131	240.901	193.259
1652	MCU_000904-RA					25.651	-0.207914	0.56072	-0.370798	0.710788	0.999869	33.9564	27.0196	10.7415	23.1807	37.2591	37.5886	11.4715	23.9907
1653	MCU_000905-RC			emb|CDS16203.1|	Protein son of sevenless [Echinococcus granulosus]	5.45046	-3.2172	2.95162	-1.08998	0.275723	0.999869	0	0	0	4.13941	10.7855	0	28.6787	0
1654	MCU_000905-RF			ref|XP_024354754.1|	Son of sevenless [Echinococcus granulosus]	62.656	0.333227	0.313294	1.06362	0.287499	0.999869	84.2622	70.3931	55.2418	69.5421	79.4208	57.9491	41.789	42.6502
1655	MCU_000906-RA			emb|CDS16204.1|	ral guanine nucleotide dissociation [Echinococcus granulosus]	23.308	0.0668533	0.969693	0.0689428	0.945035	0.999869	22.6376	39.8183	0	32.2874	14.7075	18.7943	15.5685	42.6502
1656	MCU_000906-RB			emb|CDS16204.1|	ral guanine nucleotide dissociation [Echinococcus granulosus]	9.60171	-0.168514	1.86581	-0.0903168	0.928035	0.999869	7.54587	12.7987	0	15.7298	23.5321	0	17.2072	0
1657	MCU_000906-RC			emb|CDS16204.1|	ral guanine nucleotide dissociation [Echinococcus granulosus]	35.0328	1.24744	1.58064	0.789203	0.429993	0.999869	86.7775	0	89.0006	21.5249	24.5126	34.4562	0	23.9907
[truncated: 14,362 more rows]

## Sheet: diff_exp_significant
	Transcript	KEGG_ID	KEGG_anno	sseqid	NCBI_anno	baseMean	log2FoldChange	lfcSE	stat	pvalue	padj	B1	B2	B3	B4	ICR1	ICR2	ICR3	ICR4
[truncated: 26 more rows]

## Sheet: B_up_log2FC>2
	Transcipt	KEGG_ID	KEGG_anno	sseqid	NCBI_anno	baseMean	log2FoldChange	lfcSE	stat	pvalue	padj	B1	B2	B3	B4	ICR1	ICR2	ICR3	ICR4
[truncated: 7 more rows]

[truncated: 5 more sheets: B_up_log2FC_1;2, B_up_log2FC_0;1, ICR_up_log2FC_-1;0, ICR_up_log2FC_-1;-2, ICR_up_log2FC<-2]
