# Supplementary material for: Integrated transcriptomic and proteomic analysis of cancer-suppressive Mesocestoides corti larvae
Source: Parasit Vectors. 2026 Apr 26;19:244. doi: 10.1186/s13071-026-07391-4 (PMC13248251; doi:10.1186/s13071-026-07391-4)
Supplement: Supplementary file 12 — Additional file 12: Supplementary Table 5. Differential gene expression in larvae in vitro × ICR. [file 13071_2026_7391_MOESM12_ESM.xlsx]

## Sheet: legend
Supplementary table 5. Differential expression analysis of Mesocestoides corti transcripts between in vitro–cultivated parasites and parasites recovered from ICR mice, including DESeq2 statistics and NCBI- and KEGG-based functional annotations.
all_diff_exp	all transcripts identified as the differentially expresssed by DESeq2
diff_exp_significant	differentially expressed transcripts with p-adjusted value < 0.05
baseMean	the average of the normalized count values, dividing by size factors, taken over all samples
log2FoldChange	how much the transcript expression seems to have changed
lfcSE	the standard error estimate for the log2 fold change estimate
stat	Wald statistic
padj	p adjusted value (false dicovery rate)

## Sheet: all_diff_exp
	Transcipt	KEGG_ID	KEGG_anno	sseqid	NCBI_anno	baseMean	log2FoldChange	lfcSE	stat	pvalue	padj	IV1	IV2	IV3	IV4	ICR1	ICR2	ICR3	ICR4
0	MCU_000195-RA			ref|XP_024348047.1|	GLIPR1-like protein [Echinococcus granulosus]	3813.37	-4.26856	0.12783	-33.3926	1.75747e-244	2.50791e-240	375.534	381.665	406.333	341.091	7608.94	7666.5	7861.12	5865.81
1	MCU_005343-RA	K11995	DNASE1L; deoxyribonuclease-1-like protein [EC:3.1.21.-]	emb|CDS28709.2|	transient receptor potential cation channel [Hymenolepis microstoma]	2351.57	-6.74666	0.288733	-23.3664	9.38569e-121	6.69669e-117	26.3055	45.8731	39.1647	63.6364	3688.13	4391	4125.31	6433.14
2	MCU_009411-RA	K01077	E3.1.3.1, phoA, phoB; alkaline phosphatase [EC:3.1.3.1]	emb|CDS36770.1|	intestinal type alkaline phosphatase 1 [Echinococcus multilocularis]	10650.4	-3.40748	0.157302	-21.6621	4.67428e-104	2.2234e-100	1643.64	1981.72	2199.34	1513.27	17492.9	17188.4	21366.5	21817.2
3	MCU_009410-RA	K01077	E3.1.3.1, phoA, phoB; alkaline phosphatase [EC:3.1.3.1]	ref|XP_024348057.1|	Alkaline phosphatase [Echinococcus granulosus]	8000.28	-3.91091	0.186171	-21.0071	5.64975e-98	2.01555e-94	875.339	1124.81	1118.64	870.546	12181.7	12500.3	16605.3	18725.6
4	MCU_011036-RA			gb|AAT74668.2|	cysteine-rich secreted protein 2 precursor [Mesocestoides vogae]	2093.8	-3.35095	0.16518	-20.2867	1.68693e-91	4.8145e-88	403.654	364.233	365.945	360.182	3287.76	3784	3232.29	4952.37
5	MCU_013340-RA			gb|AAT74668.2|	cysteine-rich secreted protein 2 precursor [Mesocestoides vogae]	31318.2	-4.87198	0.24037	-20.2686	2.43325e-91	5.78709e-88	2288.58	2617.52	1977.82	1387.27	45895.8	58995.6	57233.9	80148.8
6	MCU_004821-RA			gb|AAT74668.2|	cysteine-rich secreted protein 2 precursor [Mesocestoides vogae]	944.762	-7.11228	0.362612	-19.6141	1.17304e-85	2.39132e-82	16.3276	7.3397	20.8062	10.1818	1147.42	2379.89	1956.67	2019.46
7	MCOS_0000616901-mRNA-1	K13421	UMPS; uridine monophosphate synthetase [EC:2.4.2.10 4.1.1.23]	emb|CDS24516.1|	uridine 5' monophosphate synthase [Echinococcus granulosus]	2129.48	5.23444	0.273882	19.112	2.00716e-81	3.58027e-78	4314.1	4681.81	5334.96	2264.18	114.93	92.3859	125.496	108
8	MCU_008478-RB			ref|XP_024348047.1|	GLIPR1-like protein [Echinococcus granulosus]	435.817	-2.92713	0.161118	-18.1677	9.30866e-74	1.47594e-70	98.8724	88.0764	102.807	117.091	861.976	652.809	831.03	733.877
9	MCU_011535-RA	K24834	GLIPR1; glioma pathogenesis-related protein 1	gb|AAT74668.2|	cysteine-rich secreted protein 2 precursor [Mesocestoides vogae]	8061.6	-4.53086	0.268036	-16.9039	4.20857e-64	6.00563e-61	670.337	784.431	756.368	462	15356.4	9561.56	15703.9	21197.9
10	MCU_004157-RB			gb|AAT74669.1|	cysteine-rich secreted protein 3, partial [Mesocestoides vogae]	1923.64	-3.74663	0.2254	-16.6221	4.82084e-62	6.25395e-59	192.302	246.798	287.616	342.364	3762.55	2851.75	3158.07	4547.7
11	MCU_001456-RD	K13421	UMPS; uridine monophosphate synthetase [EC:2.4.2.10 4.1.1.23]	emb|CDS24516.1|	uridine 5' monophosphate synthase [Echinococcus granulosus]	2676.35	7.61543	0.458993	16.5916	8.01362e-62	9.52953e-59	5399.89	5875.43	6777.94	3249.28	36.74	7.6352	44.3828	19.518
12	MCU_011041-RA	K24243	CRISPLD; cysteine-rich secretory protein LCCL domain-containing	emb|VDD82950.1|	unnamed protein product [Mesocestoides corti]	271.359	-5.04049	0.317681	-15.8665	1.08076e-56	1.18634e-53	17.2346	15.5969	22.0301	8.9091	568.057	411.537	686.403	441.107
13	MCU_004822-RA			gb|AAT74668.2|	cysteine-rich secreted protein 2 precursor [Mesocestoides vogae]	1041	-3.81137	0.244828	-15.5675	1.20996e-54	1.23329e-51	141.506	128.445	156.659	127.273	1154.01	2114.19	2153.33	2352.57
14	MCU_011868-RA			emb|VDD78701.1|	unnamed protein product, partial [Mesocestoides corti]	272.789	-8.01131	0.579939	-13.8141	2.09658e-43	1.99455e-40	1.81417	2.75239	0	3.81818	421.097	441.314	698.647	612.866
15	MCU_012854-RA	K24834	GLIPR1; glioma pathogenesis-related protein 1	emb|CDS35452.2|	glioma pathogenesis protein 1 [Echinococcus multilocularis]	384.973	-5.83108	0.425954	-13.6895	1.17369e-42	1.04679e-39	19.9559	14.6794	7.34337	10.1818	421.097	803.223	650.438	1152.86
16	MCU_012212-RA			gb|AAT74668.2|	cysteine-rich secreted protein 2 precursor [Mesocestoides vogae]	2769.02	-7.57414	0.566814	-13.3627	9.9936e-41	8.38874e-38	9.07087	48.6255	48.9558	8.9091	5825.64	2819.68	6610.74	6780.56
17	MCU_011862-RA	K20412	PI16, CRISP9, CD364; peptidase inhibitor 16	emb|CDS35452.2|	glioma pathogenesis protein 1 [Echinococcus multilocularis]	5400.13	-3.26646	0.246808	-13.2348	5.52109e-40	4.377e-37	1058.57	1227.57	1029.3	749.637	7805.83	8635.41	8251.38	14443.3
18	MCU_005386-RA			ref|XP_024347076.1|	GLIPR1-like protein [Echinococcus granulosus]	864.393	-6.39317	0.488069	-13.0989	3.34062e-39	2.50898e-36	16.3276	23.854	22.0301	19.0909	857.266	1176.58	1176.14	3623.84
19	MCU_011681-RA	K20412	PI16, CRISP9, CD364; peptidase inhibitor 16	ref|XP_024348047.1|	GLIPR1-like protein [Echinococcus granulosus]	116.503	-3.97083	0.308067	-12.8895	5.15697e-38	3.6795e-35	19.0488	15.5969	8.56727	11.4546	249.643	191.643	248.697	187.373
20	MCU_003304-RA			emb|CDI98358.1|	LAMA protein 2 [Echinococcus multilocularis]	926.934	1.20761	0.0956549	12.6247	1.54426e-36	1.04936e-33	1288.97	1377.11	1308.34	1201.46	589.724	516.139	610.646	523.083
21	MCU_004983-RA	K02599	NOTCH1; Notch 1	emb|CDS40869.1|	fibropellin Ia [Echinococcus multilocularis]	751.102	1.13411	0.0907852	12.4922	8.22944e-36	5.33791e-33	1051.31	986.273	1073.36	1020.73	465.373	453.531	524.942	433.3
22	MCU_000419-RA	K11536	SLC28A; pyrimidine nucleoside transport protein	emb|CDI97496.1|	concentrative Na nucleoside cotransporter [Echinococcus multilocularis]	3639.59	-2.45831	0.196876	-12.4866	8.83957e-36	5.48438e-33	1113	1393.63	1182.28	791.637	6417.25	5066.72	7225.22	5926.97
23	MCU_003377-RA			emb|VDD74629.1|	unnamed protein product [Mesocestoides corti]	13282.5	1.03988	0.0840836	12.3672	3.9332e-35	2.33862e-32	16764.8	17247.4	17558	19916.9	8680.05	8077.27	8636.29	9379.05
24	MCU_002070-RA	K24836	PI15, CRISP8; peptidase inhibitor 15	gb|AAT74668.2|	cysteine-rich secreted protein 2 precursor [Mesocestoides vogae]	189.263	-6.78321	0.553499	-12.2551	1.57678e-34	9.00024e-32	7.25669	0	4.89558	1.27273	256.238	380.996	387.202	476.239
25	MCU_000211-RA			emb|CDS20052.1|	expressed conserved protein [Echinococcus granulosus]	990.623	-1.03299	0.0845659	-12.2152	2.57799e-34	1.41492e-31	656.731	666.078	681.71	594.364	1304.74	1233.85	1383.52	1404
26	MCU_007046-RB	K17095	ANXA7_11; annexin A7/11	emb|CDI98110.1|	annexin [Echinococcus multilocularis]	13553	-1.07938	0.0885551	-12.1888	3.56678e-34	1.88511e-31	8851.35	8631.49	8428.97	8916.73	18474.6	20898.3	16398.7	17823.8
27	MCU_014238-RA			gb|AAT74668.2|	cysteine-rich secreted protein 2 precursor [Mesocestoides vogae]	251.805	-6.86245	0.564684	-12.1527	5.54889e-34	2.82795e-31	8.16378	5.50478	2.44779	0	373.052	309.989	615.238	700.046
28	MCU_013716-RA	K24834	GLIPR1; glioma pathogenesis-related protein 1	emb|CDS35452.2|	glioma pathogenesis protein 1 [Echinococcus multilocularis]	434.283	-4.91371	0.41048	-11.9706	5.06332e-33	2.4915e-30	34.4693	26.6064	20.8062	29.2727	568.999	485.598	813.43	1495.08
29	MCU_004109-RA	K24836	PI15, CRISP8; peptidase inhibitor 15	ref|XP_024346022.1|	Peptidase inhibitor [Echinococcus granulosus]	116.9	-6.46735	0.553234	-11.6901	1.43228e-31	6.81287e-29	5.44252	0.917463	3.67169	0	173.337	268.759	215.027	268.047
30	MCU_003186-RA	K01052	LIPA; lysosomal acid lipase/cholesteryl ester hydrolase [EC:3.1.1.13]	ref|XP_024345578.1|	Lysosomal acid lipase/cholesteryl ester hydrolase [Echinococcus granulosus]	471.376	1.85246	0.164597	11.2545	2.20068e-29	1.01302e-26	697.55	757.824	747.8	747.091	200.657	151.94	219.618	248.529
31	MCU_011727-RA	K06497	CD63, MLA1, TSPAN30; CD63 antigen	emb|CDS36262.1|	Tetraspanin-5 [Echinococcus multilocularis]	463.504	-1.38459	0.124658	-11.107	1.15934e-28	5.16995e-26	239.471	233.036	302.302	254.546	608.565	677.242	716.247	676.624
32	MCU_000053-RA	K01915	glnA, GLUL; glutamine synthetase [EC:6.3.1.2]	emb|CDS41911.1|	glutamine synthetase [Echinococcus multilocularis]	18705.2	1.00744	0.0911766	11.0494	2.20788e-28	9.54742e-26	22707.1	25054.1	25328.5	26846.9	12322	11730	13972.2	11680.9
33	MCU_004792-RC	K18398	ENPP5; ectonucleotide pyrophosphatase/phosphodiesterase family member 5 [EC:3.1.-.-]	emb|CDS20669.1|	ectonucleotide pyrophosphatase:phosphodiesterase [Echinococcus granulosus]	3591.61	-2.93319	0.265916	-11.0305	2.72214e-28	1.1425e-25	562.394	890.857	1167.6	706.364	6536.89	4377.26	7653.74	6837.81
34	MCU_010240-RA			gb|AAT74669.1|	cysteine-rich secreted protein 3, partial [Mesocestoides vogae]	677.608	-1.99092	0.183001	-10.8793	1.44734e-27	5.90103e-25	253.984	231.201	268.033	338.546	1297.2	1164.37	922.857	944.672
35	MCOS_0001049001-mRNA-1			emb|VDD84488.1|	unnamed protein product [Mesocestoides corti]	447.009	1.58983	0.146233	10.8719	1.56954e-27	6.22148e-25	592.328	615.618	687.829	787.819	224.208	232.11	192.836	243.325
36	MCU_008018-RA	K17353	TSPAN18; tetraspanin-18	emb|CDS17163.1|	tetraspanin similiar to uroplakin 1 [Echinococcus granulosus]	1102.59	0.909986	0.0839592	10.8384	2.2632e-27	8.7286e-25	1396.01	1420.23	1402.58	1541.27	757.409	845.216	725.43	732.576
37	MCU_008757-RA	K24243	CRISPLD; cysteine-rich secretory protein LCCL domain-containing	gb|AAT74668.2|	cysteine-rich secreted protein 2 precursor [Mesocestoides vogae]	906.915	-5.08213	0.476301	-10.67	1.40644e-26	5.28157e-24	57.1465	42.2033	48.9558	59.8182	729.147	1015.48	1738.58	3563.99
38	MCU_000608-RA			ref|XP_024355392.1|	Transmembrane protein [Echinococcus granulosus]	1929.5	-0.95982	0.0904681	-10.6095	2.69214e-26	9.85047e-24	1295.32	1288.12	1351.18	1305.82	2873.25	2336.37	2378.31	2607.61
39	MCU_012543-RA			emb|CDS35452.2|	glioma pathogenesis protein 1 [Echinococcus multilocularis]	246.409	-11.2928	1.06736	-10.5801	3.68709e-26	1.31537e-23	0	0	0	0	351.385	422.99	511.168	685.733
40	MCU_011594-RA	K00816	CCBL; kynurenine---oxoglutarate transaminase / cysteine-S-conjugate beta-lyase / glutamine---phenylpyruvate transaminase [EC:2.6.1.7 4.4.1.13 2.6.1.64]	gb|RTG82019.1|	cysteine-S-conjugate beta-lyase [Schistosoma bovis]	1105.61	-1.20304	0.113931	-10.5594	4.59632e-26	1.59974e-23	650.381	665.161	637.65	726.728	1748.45	1388.84	1631.45	1396.19
41	MCU_012704-RA	K10442	KLHL1_4_5; kelch-like protein 1/4/5	emb|CDS27681.1|	kelch protein 12 [Hymenolepis microstoma]	84.1828	-4.59297	0.440258	-10.4324	1.76301e-25	5.99004e-23	7.25669	11.0096	0	7.63637	143.192	153.467	162.227	188.674
42	MCU_003369-RB	K12757	MYL12; myosin regulatory light chain 12	emb|CDS32293.1|	Myosin regulatory light chain [Hymenolepis microstoma]	4291.56	-0.897291	0.0866743	-10.3524	4.07943e-25	1.3538e-22	2854.6	3239.56	3043.83	2854.73	5848.25	5995.16	5031.33	5465.04
43	MCU_006137-RA	K20412	PI16, CRISP9, CD364; peptidase inhibitor 16	gb|AAT74668.2|	cysteine-rich secreted protein 2 precursor [Mesocestoides vogae]	137.803	-5.91602	0.575577	-10.2784	8.81592e-25	2.85916e-22	8.16378	0	8.56727	1.27273	217.614	320.678	275.48	270.65
44	MCU_010505-RA	K20412	PI16, CRISP9, CD364; peptidase inhibitor 16	ref|XP_013777922.1|	lisH domain-containing protein C1711.05-like [Limulus polyphemus]	100.426	-6.22342	0.610018	-10.202	1.94191e-24	6.158e-22	2.72126	1.83493	4.89558	1.27273	112.104	173.319	215.792	291.469
45	MCU_006635-RC	K00760	hprT, hpt, HPRT1; hypoxanthine phosphoribosyltransferase [EC:2.4.2.8]	ref|XP_024350349.1|	Hypoxanthine-guanine phosphoribosyltransferase [Echinococcus granulosus]	434.389	-2.61588	0.256751	-10.1884	2.23407e-24	6.93049e-22	102.501	106.426	146.867	132.364	803.569	496.288	695.586	991.515
46	MCU_003732-RA			emb|VDD81337.1|	unnamed protein product [Mesocestoides corti]	190.257	-2.04277	0.201836	-10.1209	4.46225e-24	1.35481e-21	73.474	83.4891	61.1948	78.9092	263.774	297.773	381.08	282.361
47	MCU_004820-RA			emb|CDS43758.1|	cysteine rich secretory protein LCCL [Echinococcus multilocularis]	254.058	-6.19721	0.613885	-10.0951	5.80902e-24	1.72697e-21	4.53543	3.66985	18.3584	1.27273	271.311	629.904	616.768	486.649
48	MCU_014191-RA			emb|CDS35452.2|	glioma pathogenesis protein 1 [Echinococcus multilocularis]	401.644	-6.48571	0.644049	-10.0702	7.48171e-24	2.17886e-21	19.9559	8.25717	0	6.36364	527.548	659.681	707.064	1284.29
49	MCU_010278-RA			emb|VDD77116.1|	unnamed protein product, partial [Mesocestoides corti]	163.447	-7.93307	0.789051	-10.0539	8.82687e-24	2.51919e-21	0	1.83493	2.44779	1.27273	230.802	184.008	537.185	350.023
50	MCU_006711-RA	K20412	PI16, CRISP9, CD364; peptidase inhibitor 16	emb|VDD83705.1|	unnamed protein product [Mesocestoides corti]	77.59	-5.87505	0.588693	-9.97982	1.86803e-23	5.22682e-21	3.62835	2.75239	3.67169	0	121.525	212.258	167.583	109.301
51	MCU_004795-RA	K18398	ENPP5; ectonucleotide pyrophosphatase/phosphodiesterase family member 5 [EC:3.1.-.-]	emb|CDS20669.1|	ectonucleotide pyrophosphatase:phosphodiesterase [Echinococcus granulosus]	668.015	-1.90038	0.192264	-9.88418	4.87563e-23	1.33798e-20	253.984	275.239	219.077	381.818	915.673	1059	1081.26	1158.07
52	MCU_010913-RA			emb|VDD84032.1|	unnamed protein product [Mesocestoides corti]	219.996	-4.4315	0.454895	-9.74181	1.99966e-22	5.38399e-20	21.7701	17.4318	22.0301	16.5455	312.761	302.354	252.523	814.552
53	MCU_007086-RA	K01698	hemB, ALAD; porphobilinogen synthase [EC:4.2.1.24]	emb|CDS31386.1|	delta aminolevulinic acid dehydratase [Hymenolepis microstoma]	539.667	-1.46973	0.15164	-9.69219	3.25479e-22	8.60109e-20	309.317	301.845	288.839	243.091	647.189	794.06	819.552	913.443
54	MCU_005046-RA	K00639	kbl, GCAT; glycine C-acetyltransferase [EC:2.3.1.29]	emb|CDI97306.1|	2 amino 3 ketobutyrate coenzyme A ligase [Echinococcus multilocularis]	2275.5	-0.92798	0.0960246	-9.66397	4.28895e-22	1.11279e-19	1490.34	1547.76	1604.53	1630.36	3242.54	3177	2590.27	2921.2
55	MCU_007875-RB	K00658	DLST, sucB; 2-oxoglutarate dehydrogenase E2 component (dihydrolipoamide succinyltransferase) [EC:2.3.1.61]	emb|CDS32966.1|	dihydrolipoyllysine residue succinyltransferase [Hymenolepis microstoma]	940.295	-0.719588	0.0750227	-9.59161	8.67249e-22	2.20994e-19	735.647	694.519	724.546	684.728	1207.71	1081.91	1175.38	1217.92
56	MCU_006447-RA	K19919	CRISP1_2_3; cysteine-rich secretory protein 1/2/3	gb|AAT74668.2|	cysteine-rich secreted protein 2 precursor [Mesocestoides vogae]	1089.04	-2.89695	0.303317	-9.55089	1.28587e-21	3.21919e-19	229.493	266.982	319.437	215.091	1279.3	1539.26	1738.58	3124.18
57	MCU_002160-RA			emb|CDS17180.1|	expressed conserved protein [Echinococcus granulosus]	742.69	1.58778	0.167139	9.49979	2.1032e-21	5.17459e-19	980.561	938.565	1114.97	1425.46	390.951	397.03	337.462	356.529
58	MCU_002244-RA	K19519	TGFBI, BIGH3; transforming growth factor-beta-induced protein	emb|CDS40648.1|	gynecophoral canal protein [Echinococcus multilocularis]	1671.06	-1.23687	0.132663	-9.32334	1.1273e-20	2.72654e-18	1130.23	1029.39	1036.64	784.001	2292.95	2582.99	2248.22	2264.09
59	MCU_008154-RA	K01365	CTSL; cathepsin L [EC:3.4.22.15]	dbj|BAF02516.1|	cathepsin L-like proteinase [Echinococcus multilocularis]	23745.1	1.74615	0.188154	9.28039	1.68852e-20	4.01587e-18	29717.1	30624.9	36347.3	49647.9	10734.7	10549.5	9759.63	12580
60	MCU_011847-RA	K05613	SLC1A2, EAAT2; solute carrier family 1 (glial high affinity glutamate transporter), member 2	emb|VDD77844.1|	unnamed protein product [Mesocestoides corti]	405.994	-1.92223	0.208037	-9.23985	2.46843e-20	5.7745e-18	168.718	186.245	165.226	156.546	512.476	681.823	527.237	849.684
61	MCOS_0000792601-mRNA-1			emb|VDD81924.1|	unnamed protein product [Mesocestoides corti]	574.057	-5.59187	0.609215	-9.17882	4.35841e-20	1.00314e-17	36.2835	13.7619	37.9408	5.09091	759.293	1879.02	1370.51	490.553
62	MCU_006712-RA	K24243	CRISPLD; cysteine-rich secretory protein LCCL domain-containing	gb|AAT74668.2|	cysteine-rich secreted protein 2 precursor [Mesocestoides vogae]	109.428	-4.71244	0.514477	-9.15967	5.20566e-20	1.1607e-17	9.07087	14.6794	6.11948	1.27273	179.932	196.988	309.915	157.445
63	MCU_010829-RC			emb|CDS24996.1|	Kelch repeat type 1 [Echinococcus granulosus]	371.026	-2.09092	0.22827	-9.15984	5.19739e-20	1.1607e-17	173.254	150.464	140.748	98.0001	602.912	704.729	455.307	642.793
64	MCOS_0000817401-mRNA-1			emb|VDD82172.1|	unnamed protein product, partial [Mesocestoides corti]	1150.01	1.5516	0.170409	9.10513	8.61661e-20	1.89168e-17	1505.76	1544.09	1647.36	2161.09	520.954	528.356	584.629	707.853
65	MCU_009298-RA			emb|VDD83592.1|	unnamed protein product, partial [Mesocestoides corti]	2232.29	-1.33075	0.146434	-9.08771	1.01142e-19	2.18682e-17	1073.99	1256.92	1216.55	1534.91	2716.87	3157.92	3606.49	3294.64
66	MCU_006633-RA	K00760	hprT, hpt, HPRT1; hypoxanthine phosphoribosyltransferase [EC:2.4.2.8]	emb|CDS15191.1|	hypoxanthine guanine phosphoribosyltransferase [Echinococcus granulosus]	1362.23	-0.964967	0.106716	-9.04234	1.53348e-19	3.26608e-17	934.299	1048.66	866.518	837.455	1794.61	1676.69	1750.06	1989.54
67	MCU_009814-RA	K13289	CTSA, CPY; cathepsin A (carboxypeptidase C) [EC:3.4.16.5]	emb|CDS21305.1|	lysosomal protective protein [Echinococcus granulosus]	1987.94	0.867903	0.0965622	8.98802	2.51734e-19	5.28271e-17	2696.77	2749.64	2457.58	2371.09	1323.58	1584.3	1388.11	1332.43
68	MCU_006635-RA	K00760	hprT, hpt, HPRT1; hypoxanthine phosphoribosyltransferase [EC:2.4.2.8]	emb|CDS40030.1|	hypoxanthine guanine phosphoribosyltransferase [Echinococcus multilocularis]	200.303	-2.78093	0.309571	-8.98316	2.63103e-19	5.44128e-17	41.726	49.543	45.2841	67.4546	353.269	390.158	207.375	447.613
69	MCU_006511-RA	K10355	ACTF; actin, other eukaryote	ref|XP_024348013.1|	Actin [Echinococcus granulosus]	688.581	-0.981747	0.109509	-8.96497	3.10369e-19	6.32709e-17	481.663	448.639	477.319	442.909	1022.12	913.933	794.299	927.756
70	MCU_002840-RB	K10373	TPM1; tropomyosin 1	gb|ADQ26722.1|	tropomyosin 2 high molecular weight isoform, partial [Mesocestoides corti]	8387.95	-1.07495	0.119936	-8.96269	3.16861e-19	6.36845e-17	5174.02	5423.12	5500.19	5503.28	11873.6	13163.8	9201.02	11264.5
71	MCU_010797-RA					238.826	-3.84224	0.429199	-8.9521	3.48774e-19	6.9125e-17	33.5622	48.6255	17.1345	24.1818	640.594	532.173	235.688	378.649
72	MCU_011986-RA			ref|XP_024348047.1|	GLIPR1-like protein [Echinococcus granulosus]	253.425	-4.28663	0.480577	-8.91975	4.67337e-19	9.13547e-17	19.0488	14.6794	36.7169	29.2727	601.028	504.686	648.907	173.06
73	MCU_000186-RA	K24834	GLIPR1; glioma pathogenesis-related protein 1	gb|AAT74668.2|	cysteine-rich secreted protein 2 precursor [Mesocestoides vogae]	98.2851	-5.98724	0.672631	-8.90122	5.52352e-19	1.06514e-16	0	1.83493	7.34337	3.81818	102.684	180.191	264.001	226.409
74	MCU_004653-RA	K20412	PI16, CRISP9, CD364; peptidase inhibitor 16	gb|AAT74668.2|	cysteine-rich secreted protein 2 precursor [Mesocestoides vogae]	132.755	-2.98972	0.33929	-8.8117	1.23262e-18	2.34527e-16	34.4693	25.689	34.2691	24.1818	130.945	247.38	289.254	275.855
75	MCU_009252-RB	K00134	GAPDH, gapA; glyceraldehyde 3-phosphate dehydrogenase [EC:1.2.1.12]	gb|ABR24229.1|	gyceraldehyde-3-phosphate dehydrogenase [Taenia solium]	48258.6	0.277882	0.0317431	8.75408	2.0578e-18	3.86379e-16	52523	51724.7	53937.1	53389.7	44268.8	42844.1	44349.2	43032
76	MCU_010902-RA			ref|XP_024348047.1|	GLIPR1-like protein [Echinococcus granulosus]	233.036	-4.48021	0.512743	-8.73773	2.37839e-18	4.40775e-16	36.2835	7.3397	22.0301	14	212.903	459.639	522.646	589.444
77	MCU_006139-RA			gb|AAT74668.2|	cysteine-rich secreted protein 2 precursor [Mesocestoides vogae]	87.1958	-5.74575	0.661488	-8.6861	3.75079e-18	6.86203e-16	5.44252	0	3.67169	3.81818	80.0743	243.563	190.54	170.457
78	MCU_008080-RA	K14709	SLC39A1_2_3, ZIP1_2_3; solute carrier family 39 (zinc transporter), member 1/2/3	ref|XP_024353182.1|	Zinc transporter ZIP1 [Echinococcus granulosus]	504.364	0.807132	0.0931117	8.66843	4.38137e-18	7.91419e-16	628.611	616.535	680.486	646.546	367.4	380.996	386.437	327.903
79	MCOS_0000883601-mRNA-1			emb|VDD82834.1|	unnamed protein product [Mesocestoides corti]	360.323	-5.69638	0.657458	-8.66425	4.54487e-18	8.10691e-16	14.5134	1.83493	15.9106	22.9091	311.819	1206.36	926.683	382.553
80	MCU_002071-RB			gb|AAT74668.2|	cysteine-rich secreted protein 2 precursor [Mesocestoides vogae]	489.738	-6.33213	0.735078	-8.61424	7.04093e-18	1.24042e-15	31.748	4.58731	11.0151	0	829.947	921.568	929.744	1189.3
81	MCU_010424-RA	K00753	E2.4.1.214; glycoprotein 3-alpha-L-fucosyltransferase [EC:2.4.1.214]	emb|VDD77182.1|	unnamed protein product [Mesocestoides corti]	226.123	-1.82193	0.21275	-8.56373	1.09276e-17	1.90166e-15	109.757	83.4891	78.3293	127.273	315.587	332.131	338.228	424.191
82	MCU_011561-RA	K00844	HK; hexokinase [EC:2.7.1.1]	ref|XP_024350447.1|	Hexokinase [Echinococcus granulosus]	554.708	-1.06178	0.12475	-8.51122	1.72106e-17	2.95897e-15	326.551	368.82	312.093	431.455	760.235	762.756	748.386	727.371
83	MCU_002250-RA	K19719	COL2A; collagen type II alpha	emb|CDS32007.2|	collagen alpha 2(I) chain [Hymenolepis microstoma]	5476.49	-1.22806	0.144701	-8.48685	2.12309e-17	3.60672e-15	3588.43	3445.99	3628.85	2442.37	7126.61	7704.68	8207	7667.98
84	MCU_007046-RA	K17089	ANXA3; annexin A3	emb|CDS21833.1|	annexin [Echinococcus granulosus]	14917.8	-1.08461	0.12785	-8.48345	2.18605e-17	3.66999e-15	9305.8	9464.55	9480.3	9990.92	19316.7	24709	16729.3	20345.6
85	MCU_010721-RA			gb|APY21164.1|	Kunitz protein 2 precursor [Echinococcus granulosus]	956.611	2.42907	0.287816	8.43966	3.18256e-17	5.28083e-15	1278.99	1378.03	1424.61	2371.09	282.615	199.279	308.384	409.878
86	MCU_007878-RA			gb|AIM55123.1|	cystatin [Taenia asiatica]	6651.28	0.893318	0.106093	8.42011	3.76119e-17	6.16922e-15	8101.19	8806.73	9121.7	8557.82	5428.1	4064.98	4498.73	4630.97
87	MCU_000443-RB	K00234	SDHA, SDH1; succinate dehydrogenase (ubiquinone) flavoprotein subunit [EC:1.3.5.1]	dbj|BAX90095.1|	flavoprotein subunit of complex II [Echinococcus multilocularis]	4579.42	-0.624345	0.0744415	-8.38705	4.98481e-17	8.08332e-15	3662.82	3479.94	3756.14	3517.82	5140.77	5467.56	6117.94	5492.37
88	MCU_003451-RA			emb|CDS17551.1|	Basic leucine zipper bZIP transcription factor [Echinococcus granulosus]	1317.6	-1.12936	0.135495	-8.33506	7.74556e-17	1.2281e-14	749.254	778.009	810.219	969.819	1768.23	1739.3	1598.55	2127.46
89	MCU_010796-RA			gb|AAT74668.2|	cysteine-rich secreted protein 2 precursor [Mesocestoides vogae]	249.482	-3.29299	0.395024	-8.33617	7.67354e-17	1.2281e-14	49.8898	76.1494	29.3735	28	668.856	364.962	437.706	340.915
90	MCU_001817-RA					876.498	-0.839405	0.100992	-8.31161	9.44106e-17	1.48048e-14	690.293	659.656	560.544	602	1109.74	1188.8	1163.9	1037.06
91	MCU_007519-RA					937.356	-1.59507	0.192403	-8.29027	1.12996e-16	1.75267e-14	383.698	452.309	446.722	582.91	1212.42	1421.67	1215.17	1783.95
92	MCU_006997-RA	K07299	SLC2A1, GLUT1; MFS transporter, SP family, solute carrier family 2 (facilitated glucose transporter), member 1	gb|AAB05911.1|	TGTP1 [Taenia solium]	1269	-1.43317	0.173223	-8.27352	1.30057e-16	1.9956e-14	729.298	725.713	734.337	552.364	1429.09	1967.59	1802.86	2210.74
93	MCU_000164-RA			emb|VDD78357.1|	unnamed protein product [Mesocestoides corti]	320.573	-6.57237	0.796729	-8.24919	1.59473e-16	2.42094e-14	16.3276	0	1.2239	8.9091	333.486	664.262	680.282	860.094
94	MCU_001595-RA	K20412	PI16, CRISP9, CD364; peptidase inhibitor 16	gb|AAT74668.2|	cysteine-rich secreted protein 2 precursor [Mesocestoides vogae]	15955.3	-2.39041	0.291047	-8.21314	2.15482e-16	3.23677e-14	3063.23	3607.46	5968.94	7808.19	26545.1	25971.9	24890.3	29787.1
95	MCU_011961-RA	K10461	KLHL24_35; kelch-like protein 24/35	emb|VDD77618.1|	unnamed protein product [Mesocestoides corti]	109.384	-1.86534	0.228048	-8.17957	2.84857e-16	4.23427e-14	43.5402	57.8002	40.3886	45.8182	208.193	158.049	146.922	174.361
96	MCU_011997-RB	K05698	PTPRJ, DEP1, CD148; receptor-type tyrosine-protein phosphatase eta [EC:3.1.3.48]	emb|CDS30077.2|	tyrosine protein phosphatase non receptor type [Hymenolepis microstoma]	90.727	-2.44429	0.300342	-8.13835	4.00715e-16	5.89506e-14	38.0976	22.0191	25.7018	26.7273	153.554	197.752	146.157	115.807
97	MCU_002489-RA	K24015	UNC80; protein unc-80	emb|CDS34124.1|	protein unc 80 [Hymenolepis microstoma]	144.198	-2.9536	0.363474	-8.12601	4.43634e-16	6.45986e-14	47.1685	42.2033	23.254	17.8182	229.86	239.745	346.645	206.891
98	MCU_000696-RA	K09209	KLF10_11, TIEG; krueppel-like factor 10/11	ref|XP_024355926.1|	Krueppel-like factor [Echinococcus granulosus]	1353.31	0.90229	0.11112	8.11996	4.6634e-16	6.72189e-14	1636.38	1821.16	1901.93	1697.82	956.181	947.528	1061.36	804.142
99	MCU_005218-RA			emb|VDD75108.1|	unnamed protein product [Mesocestoides corti]	110.239	1.55323	0.191506	8.11064	5.03523e-16	7.18527e-14	158.74	164.226	155.435	179.455	53.6969	67.1897	45.9133	57.2528
100	MCU_011407-RA			emb|CDS34035.2|	expressed protein [Hymenolepis microstoma]	79.1116	-3.244	0.403496	-8.03973	9.00374e-16	1.27211e-13	19.9559	13.7619	17.1345	8.9091	159.207	118.346	92.5918	202.987
101	MCU_008723-RA	K20412	PI16, CRISP9, CD364; peptidase inhibitor 16	emb|CDS35452.2|	glioma pathogenesis protein 1 [Echinococcus multilocularis]	474.665	-2.81967	0.351562	-8.02042	1.05386e-15	1.47437e-13	108.85	122.023	144.42	95.4546	673.566	616.16	567.794	1469.06
102	MCU_009408-RA			emb|CDS27333.1|	ETS transcription factor Elf 1 [Hymenolepis microstoma]	187.877	-2.05387	0.256955	-7.99312	1.3157e-15	1.82282e-13	62.589	58.7176	78.3293	92.9092	315.587	268.759	231.862	394.264
103	MCU_009544-RB			emb|CDS26125.1|	expressed protein [Hymenolepis microstoma]	662.187	-0.725591	0.0909279	-7.97984	1.46521e-15	2.01044e-13	483.477	537.633	501.797	470.909	806.395	859.723	764.456	873.106
104	MCU_011421-RB	K04712	DEGS; sphingolipid 4-desaturase/C4-monooxygenase [EC:1.14.19.17 1.14.18.5]	emb|CDS26339.2|	Peptidase M neutral zinc metallopeptidases zinc binding site [Hymenolepis microstoma]	1655.87	-0.716784	0.0903917	-7.92976	2.19571e-15	2.98407e-13	1259.94	1299.13	1238.58	1212.91	1788.01	2215.73	2127.31	2105.34
105	MCU_007034-RA			gb|AAT74668.2|	cysteine-rich secreted protein 2 precursor [Mesocestoides vogae]	164.592	-4.09751	0.519814	-7.88265	3.20509e-15	4.31478e-13	14.5134	21.1016	26.9257	10.1818	129.061	456.585	451.48	206.891
106	MCU_009051-RA	K20056	GIPC, SEMCAP; PDZ domain-containing protein GIPC	emb|VDD83515.1|	unnamed protein product [Mesocestoides corti]	1640.23	0.511113	0.0652122	7.83769	4.58904e-15	6.12014e-13	1894.9	1916.58	1859.1	2040.18	1278.36	1403.35	1325.36	1404
107	MCU_002148-RB	K01255	CARP, pepA; leucyl aminopeptidase [EC:3.4.11.1]	gb|AGC52719.1|	leucyl aminopeptidase [Spirometra erinaceieuropaei]	2360.34	1.81427	0.23162	7.83295	4.76555e-15	6.2967e-13	4011.14	4059.77	3342.46	3291.28	892.122	1030.75	1517.43	737.781
108	MCU_004110-RA			gb|AAT74668.2|	cysteine-rich secreted protein 2 precursor [Mesocestoides vogae]	144.554	-6.93984	0.888433	-7.81133	5.65892e-15	7.40852e-13	2.72126	2.75239	2.44779	1.27273	132.829	175.609	74.9917	763.805
109	MCU_003900-RA	K06236	COL1A; collagen type I alpha	emb|CDS42885.1|	fibrillar collagen chain FAp1 alpha [Echinococcus multilocularis]	6146.17	-1.49387	0.191528	-7.79976	6.20271e-15	8.04661e-13	3949.46	3391.86	3406.1	2134.37	8677.23	9441.68	9829.26	8339.39
110	MCU_004568-RB	K01836	PGM3; phosphoacetylglucosamine mutase [EC:5.4.2.3]	emb|CDS18360.1|	phosphoacetylglucosamine mutase [Echinococcus granulosus]	569.274	-0.95603	0.123062	-7.7687	7.92956e-15	1.01086e-12	400.932	414.693	359.825	372.909	645.305	850.561	768.282	741.684
111	MCU_010592-RA	K15281	SLC35D; solute carrier family 35	emb|CDS19594.1|	UDP glucuronic acid:UDP N acetylgalactosamine [Echinococcus granulosus]	1466.58	0.995239	0.12811	7.76863	7.93384e-15	1.01086e-12	1730.72	1904.65	1789.34	2390.18	1046.62	971.96	968.77	930.358
112	MCU_000181-RA					241.23	-2.88392	0.373751	-7.71614	1.1991e-14	1.51426e-12	51.7039	97.2511	39.1647	40.7273	319.355	397.03	366.541	618.07
113	MCU_007853-RA			emb|CDS19711.1|	expressed conserved protein [Echinococcus granulosus]	551.436	0.791964	0.103044	7.68567	1.52194e-14	1.9051e-12	651.288	669.748	742.905	731.819	438.996	366.489	392.558	417.685
114	MCU_009167-RA			emb|CDS40549.1|	Cytochrome P450 1A1 [Echinococcus multilocularis]	76.3562	-3.02621	0.400574	-7.55469	4.19843e-14	5.2097e-12	19.9559	11.0096	23.254	12.7273	99.8574	193.934	101.774	148.337
115	MCU_012433-RA	K24834	GLIPR1; glioma pathogenesis-related protein 1	gb|AAT74668.2|	cysteine-rich secreted protein 2 precursor [Mesocestoides vogae]	85.597	-9.767	1.29663	-7.5326	4.97405e-14	6.11894e-12	0	0	0	0	59.3492	68.7168	202.784	353.927
116	MCU_005399-RB	K02132	ATPeF1A, ATP5A1, ATP1; F-type H+-transporting ATPase subunit alpha	emb|CDS28879.1|	ATP synthase subunit alpha mitochondrial [Hymenolepis microstoma]	3715.2	-0.465691	0.0622289	-7.48352	7.23604e-14	8.82549e-12	3181.15	3200.11	3250.67	2848.37	4304.23	4439.87	4194.18	4303.07
117	MCU_004789-RA	K18398	ENPP5; ectonucleotide pyrophosphatase/phosphodiesterase family member 5 [EC:3.1.-.-]	emb|CDS20666.1|	ectonucleotide pyrophosphatase:phosphodiesterase [Echinococcus granulosus]	7924.31	-1.82788	0.24451	-7.47569	7.6798e-14	9.20931e-12	3362.57	3327.64	3797.75	3444	10753.5	7530.59	13819.1	17359.3
118	MCU_006156-RA	K01255	CARP, pepA; leucyl aminopeptidase [EC:3.4.11.1]	gb|AUR26646.1|	leucine aminopeptidase [Taenia pisiformis]	156.362	-1.82882	0.244622	-7.47612	7.65493e-14	9.20931e-12	62.589	96.3336	57.5231	57.2728	278.847	268.759	222.679	206.891
119	MCU_006125-RB	K15789	TDH; threonine 3-dehydrogenase [EC:1.1.1.103]	emb|CDS37833.1|	NADP binding domain [Echinococcus multilocularis]	2254.22	-0.752963	0.100883	-7.46369	8.41349e-14	1.0005e-11	1581.96	1791.81	1708.56	1630.36	2671.66	2644.07	2721.13	3284.23
120	MCU_009341-RA	K24243	CRISPLD; cysteine-rich secretory protein LCCL domain-containing	gb|AAT74668.2|	cysteine-rich secreted protein 2 precursor [Mesocestoides vogae]	57.8332	-7.21075	0.968803	-7.44295	9.84604e-14	1.16118e-11	2.72126	0	0	0	63.1174	127.508	117.079	152.24
121	MCU_012628-RA			gb|AIM55121.1|	stefin 1 [Taenia asiatica]	127.851	-1.97202	0.266034	-7.41266	1.23794e-13	1.44799e-11	34.4693	54.1303	50.1797	70.0001	208.193	226.002	159.931	219.903
122	MCU_014773-RA			gb|AAT74668.2|	cysteine-rich secreted protein 2 precursor [Mesocestoides vogae]	44.0104	-6.37699	0.871122	-7.32043	2.47173e-13	2.86761e-11	0	2.75239	0	1.27273	57.4651	64.1356	113.253	113.204
123	MCU_001101-RA	K00844	HK; hexokinase [EC:2.7.1.1]	emb|CDS34381.1|	hexokinase [Hymenolepis microstoma]	2397.03	-0.628998	0.0860614	-7.30872	2.69702e-13	3.10375e-11	1897.63	1897.31	1745.28	1986.73	2867.6	2841.06	2692.81	3247.8
124	MCU_011345-RA	K09866	AQP4; aquaporin-4	emb|CDI97472.1|	aquaporin 4 [Echinococcus multilocularis]	261.837	1.6076	0.221576	7.2553	4.00764e-13	4.57512e-11	333.808	373.407	392.871	478.546	129.061	171.792	103.305	111.903
125	MCU_011957-RA			emb|CDS16761.1|	zinc transporter zip8 [Echinococcus granulosus]	7199.47	-0.899311	0.123987	-7.25328	4.06789e-13	4.60705e-11	4983.53	5519.46	5397.38	4201.28	9681.45	8874.39	10558.5	8379.73
126	MCU_007698-RA			ref|XP_024348047.1|	GLIPR1-like protein [Echinococcus granulosus]	291.407	-4.0922	0.564893	-7.24421	4.34959e-13	4.8873e-11	23.5843	11.0096	64.8665	30.5455	262.832	853.615	687.934	396.866
127	MCU_009785-RA	K09571	FKBP4_5; FK506-binding protein 4/5 [EC:5.2.1.8]	emb|CDS35906.1|	peptidyl prolyl cis trans isomerase FKBP4 [Echinococcus multilocularis]	717.312	-0.960712	0.132955	-7.22584	4.98021e-13	5.55216e-11	488.013	453.227	463.857	544.728	1089.01	998.684	896.839	804.142
128	MCU_007718-RA			ref|XP_024348047.1|	GLIPR1-like protein [Echinococcus granulosus]	58.359	-5.26583	0.732969	-7.18424	6.75801e-13	7.47573e-11	4.53543	0	1.2239	6.36364	65.0015	171.792	134.679	83.2768
129	MCU_007388-RC	K06237	COL4A; collagen type IV alpha	emb|CDS24002.1|	Collagen alpha 1V chain [Echinococcus granulosus]	1756.21	-1.32503	0.185153	-7.15637	8.28427e-13	9.02416e-11	893.48	871.59	1340.17	904.91	2265.63	3001.4	2508.39	2264.09
130	MCU_011751-RA			emb|CDS37229.1|	Transmembrane protein 45B [Echinococcus multilocularis]	765.095	-0.65683	0.0917724	-7.15717	8.23614e-13	9.02416e-11	552.416	570.662	593.589	660.546	909.079	963.562	884.596	986.31
131	MCU_014072-RA	K24243	CRISPLD; cysteine-rich secretory protein LCCL domain-containing	emb|VDD80496.1|	unnamed protein product [Mesocestoides corti]	367.277	-3.68739	0.515826	-7.14852	8.77217e-13	9.48324e-11	59.8677	34.8636	66.0904	50.9091	276.021	360.381	727.725	1362.36
132	MCU_009751-RA			gb|AAT74668.2|	cysteine-rich secreted protein 2 precursor [Mesocestoides vogae]	1104.83	1.07614	0.150664	7.14264	9.15553e-13	9.82327e-11	1251.78	1678.04	1584.95	1480.18	730.089	577.984	813.43	722.166
133	MCU_009754-RA	K24834	GLIPR1; glioma pathogenesis-related protein 1	ref|XP_024348047.1|	GLIPR1-like protein [Echinococcus granulosus]	12658.7	-1.51468	0.212297	-7.13472	9.6985e-13	1.03282e-10	6976.4	8512.22	5857.57	4905.09	13934.8	19016.2	20449	21618.1
134	MCU_002156-RA	K01365	CTSL; cathepsin L [EC:3.4.22.15]	dbj|BAH03397.1|	cathepsin L-like cysteine peptidase [Taenia asiatica]	2665.67	0.801842	0.11265	7.11799	1.09509e-12	1.15755e-10	3016.97	3319.38	3457.51	3755.82	1908.59	1952.32	1711.8	2202.93
135	MCU_003681-RB	K15100	SLC25A1, CTP; solute carrier family 25 (mitochondrial citrate transporter), member 1	emb|CDS34148.1|	tricarboxylate transport protein [Hymenolepis microstoma]	1050.55	0.577314	0.0820511	7.03604	1.97786e-12	2.0753e-10	1201.89	1208.3	1323.03	1296.91	889.296	809.331	784.352	891.322
136	MCOS_0000606401-mRNA-1	K07375	TUBB; tubulin beta	emb|CDS18390.1|	Tubulin beta 2C chain [Echinococcus granulosus]	788.252	-0.742116	0.105913	-7.00685	2.43746e-12	2.53888e-10	608.655	651.399	586.246	511.637	1043.79	976.542	1020.8	906.937
137	MCU_012025-RA	K24834	GLIPR1; glioma pathogenesis-related protein 1	emb|CDS35452.2|	glioma pathogenesis protein 1 [Echinococcus multilocularis]	44.704	-4.87237	0.69578	-7.00275	2.50993e-12	2.59542e-10	1.81417	2.75239	4.89558	2.54546	33.9138	67.9532	107.131	136.626
138	MCU_006896-RA			emb|CDS20443.1|	receptor type tyrosine protein phosphatase [Echinococcus granulosus]	42.2339	1.99172	0.287042	6.93879	3.95476e-12	4.06003e-10	60.7748	67.8923	77.1054	64.9091	19.7831	18.3245	16.0696	13.012
139	MCU_007601-RB					1269.66	-1.40624	0.203627	-6.90598	4.98586e-12	5.08182e-10	722.948	764.247	621.739	672.001	1494.09	2169.16	1386.58	2326.55
140	MCU_008458-RA			emb|CDS30077.2|	tyrosine protein phosphatase non receptor type [Hymenolepis microstoma]	372.53	0.780167	0.112986	6.90497	5.02128e-12	5.08182e-10	490.734	411.023	509.141	473.455	263.774	267.232	287.723	277.156
141	MCU_003474-RA	K20235	RAW; raw	emb|CDS30645.1|	expressed conserved protein [Hymenolepis microstoma]	1768.85	-0.815893	0.118647	-6.87666	6.12711e-12	6.15731e-10	1423.22	1286.28	1241.03	1174.73	1890.7	2447.84	2424.22	2262.79
142	MCU_007492-RA	K04364	GRB2; growth factor receptor-bound protein 2	emb|CUT98830.1|	growth factor receptor bound protein 2 [Echinococcus multilocularis]	1022.74	0.533359	0.0777898	6.85641	7.06112e-12	7.04631e-10	1197.35	1216.56	1121.09	1302	795.091	836.817	829.5	883.515
143	MCU_003138-RA			emb|CDS18785.1|	oxalate:formate antiporter [Echinococcus granulosus]	1044.89	-0.987365	0.144119	-6.85105	7.33075e-12	7.26456e-10	589.606	688.097	756.368	771.273	1589.24	1495.73	1249.61	1219.23
144	MCU_006550-RA	K01676	E4.2.1.2A, fumA, fumB; fumarate hydratase, class I [EC:4.2.1.2]	ref|XP_024351026.1|	Fumarate hydratase class I, aerobic [Echinococcus granulosus]	2567.04	-0.428305	0.0626175	-6.84002	7.91844e-12	7.79283e-10	2217.83	2251.45	2162.62	2125.46	2857.24	3074.69	3084.61	2762.45
145	MCU_010279-RA			emb|VDM36860.1|	unnamed protein product [Hydatigera taeniaeformis]	62.9165	-8.6012	1.26269	-6.81183	9.63627e-12	9.41847e-10	0	0.917463	0	0	95.1471	38.176	266.297	102.795
146	MCU_001537-RA			emb|VDD80223.1|	unnamed protein product [Mesocestoides corti]	902.858	-0.928722	0.136378	-6.80992	9.76524e-12	9.47959e-10	688.479	661.491	561.768	572.728	1017.41	1104.81	1260.32	1355.85
147	MCU_004650-RA	K20412	PI16, CRISP9, CD364; peptidase inhibitor 16	gb|AAT74668.2|	cysteine-rich secreted protein 2 precursor [Mesocestoides vogae]	11345.5	1.87858	0.276863	6.78525	1.15884e-11	1.11734e-09	17523.1	18871.3	14058.9	20907.1	3404.57	5887.5	6877.81	3233.48
148	MCU_006406-RA	K04460	PPP5C; serine/threonine-protein phosphatase 5 [EC:3.1.3.16]	emb|CDS43281.1|	protein phosphatase 5 [Echinococcus multilocularis]	2181.73	0.666228	0.0986043	6.75658	1.41285e-11	1.35311e-09	2656.86	2712.94	2381.7	2956.55	1591.12	1866.81	1618.44	1669.44
149	MCU_000743-RA	K00261	GLUD1_2, gdhA; glutamate dehydrogenase (NAD(P)+) [EC:1.4.1.3]	emb|CDS25323.1|	Glutamate dehydrogenase mitochondrial [Hymenolepis microstoma]	102.256	-2.44726	0.362908	-6.74349	1.54627e-11	1.47102e-09	29.0268	22.0191	28.1496	48.3637	214.788	104.602	192.836	178.264
150	MCU_000200-RA			gb|AAT74668.2|	cysteine-rich secreted protein 2 precursor [Mesocestoides vogae]	132.811	-1.97533	0.292976	-6.74229	1.55905e-11	1.47335e-09	40.8189	62.3875	44.0602	68.7273	285.441	190.88	212.731	157.445
151	MCU_004342-RB	K04570	BCL2L1, bcl-xL; Bcl-2-like 1 (apoptosis regulator Bcl-X)	emb|CDS22448.1|	BCL2 apoptosis inhibitordomain containing protein [Echinococcus granulosus]	437.434	0.678572	0.10067	6.74056	1.57777e-11	1.48124e-09	518.854	536.716	518.932	580.364	315.587	368.78	320.628	339.613
152	MCU_009755-RA			emb|CDS32229.2|	nuclear transcription factor Y subunit [Hymenolepis microstoma]	465.529	-1.33367	0.198237	-6.72766	1.72417e-11	1.6081e-09	336.529	259.642	276.6	183.273	591.608	664.262	707.064	705.251
153	MCU_007528-RA	K00963	UGP2, galU, galF; UTP--glucose-1-phosphate uridylyltransferase [EC:2.7.7.9]	emb|CDS16022.1|	UTP glucose 1 phosphate uridylyltransferase [Echinococcus granulosus]	1932.33	-0.435976	0.0650819	-6.69888	2.10025e-11	1.94614e-09	1665.41	1729.42	1513.96	1657.09	2290.13	2142.44	2200.01	2260.19
154	MCU_006544-RA			emb|VDD82683.1|	unnamed protein product [Mesocestoides corti]	198.67	0.878981	0.131292	6.69488	2.15849e-11	1.9872e-09	250.356	267.899	264.361	248.182	130.003	136.67	159.166	132.722
155	MCU_009894-RB	K06236	COL1A; collagen type I alpha	emb|VDD76959.1|	unnamed protein product [Mesocestoides corti]	4031.18	-1.4466	0.216226	-6.69023	2.22813e-11	2.03817e-09	2601.52	2475.32	2198.12	1379.64	5641	6576.96	6462.29	4914.63
156	MCU_006851-RB	K12389	BTS, CLN3; battenin	emb|CDS21182.1|	battenin [Echinococcus granulosus]	480.249	0.673925	0.101094	6.66631	2.62321e-11	2.38428e-09	578.721	563.322	622.963	600.728	396.603	378.706	379.55	321.397
157	MCU_000182-RA	K24834	GLIPR1; glioma pathogenesis-related protein 1	gb|AAT74668.2|	cysteine-rich secreted protein 2 precursor [Mesocestoides vogae]	765.966	-2.97996	0.447693	-6.65627	2.8087e-11	2.53672e-09	195.931	318.36	86.8966	86.5455	1051.33	1040.68	1528.91	1819.08
158	MCU_009662-RA			emb|VDD76868.1|	unnamed protein product [Mesocestoides corti]	1085.2	-1.60963	0.242112	-6.64828	2.96544e-11	2.66144e-09	688.479	614.7	484.663	352.546	1469.6	1306.38	1886.27	1878.93
159	MCU_005853-RB	K01887	RARS, argS; arginyl-tRNA synthetase [EC:6.1.1.19]	ref|XP_024349727.1|	Arginyl-tRNA synthetase, cytoplasmic [Echinococcus granulosus]	5588.19	0.836122	0.126208	6.62497	3.47323e-11	3.09769e-09	6718.79	7624.12	6671.46	7644.01	4117.7	3905.4	4700.75	3323.27
160	MCU_006695-RA	K08957	CSNK1A; casein kinase 1, alpha [EC:2.7.11.1]	emb|CDS25409.1|	galactose 1 phosphate uridylyltransferase [Hymenolepis microstoma]	908.179	0.571447	0.0862847	6.62281	3.52438e-11	3.12379e-09	1179.21	1117.47	1029.3	1016.91	704.654	742.141	774.404	701.347
161	MCU_006991-RA			emb|VDD75740.1|	unnamed protein product [Mesocestoides corti]	93.7379	4.16788	0.630408	6.61141	3.80687e-11	3.35334e-09	83.452	100.921	137.076	388.182	10.3626	6.87168	6.12177	16.9156
162	MCU_003537-RA			emb|CDS19148.1|	procollagen lysine2 oxoglutarate 5 dioxygenase [Echinococcus granulosus]	247.077	-2.062	0.312043	-6.60805	3.89405e-11	3.40908e-09	123.364	94.4987	74.6576	89.091	455.953	497.051	424.698	217.301
163	MCU_000184-RA	K24834	GLIPR1; glioma pathogenesis-related protein 1	ref|XP_024348047.1|	GLIPR1-like protein [Echinococcus granulosus]	69.1887	-6.67236	1.02015	-6.54056	6.12901e-11	5.33299e-09	1.81417	0	3.67169	0	44.2764	64.1356	163.757	275.855
164	MCU_004111-RA	K24243	CRISPLD; cysteine-rich secretory protein LCCL domain-containing	gb|AAT74668.2|	cysteine-rich secreted protein 2 precursor [Mesocestoides vogae]	306.551	-1.04289	0.159931	-6.52087	6.99023e-11	6.04549e-09	223.143	203.677	188.48	183.273	382.473	389.395	371.897	510.071
165	MCU_008520-RA	K06497	CD63, MLA1, TSPAN30; CD63 antigen	gb|ACJ02406.1|	TSP5 [Echinococcus multilocularis]	27.8201	-5.10492	0.784282	-6.50903	7.56368e-11	6.4631e-09	2.72126	0.917463	2.44779	0	47.1025	30.5408	58.1568	80.6744
166	MCU_010191-RA			ref|XP_024351486.1|	Neuronal calcium sensor 2 [Echinococcus granulosus]	237.428	-0.72963	0.112093	-6.50918	7.55613e-11	6.4631e-09	185.046	179.823	179.913	168	308.051	290.137	280.071	308.385
167	MCU_014000-RA			gb|AAT74668.2|	cysteine-rich secreted protein 2 precursor [Mesocestoides vogae]	24.5269	-7.96888	1.23053	-6.47598	9.41989e-11	8.0013e-09	0	0	0	0	21.6672	72.5344	64.2786	37.7348
168	MCU_008739-RB	K20412	PI16, CRISP9, CD364; peptidase inhibitor 16	emb|CDS35452.2|	glioma pathogenesis protein 1 [Echinococcus multilocularis]	5205.61	-2.27987	0.352382	-6.46989	9.80773e-11	8.28144e-09	1709.86	2686.33	1340.17	1373.27	6891.1	9646.31	4771.15	13226.7
169	MCU_001757-RA	K11279	NAP1L1, NRP; nucleosome assembly protein 1-like 1	emb|CDS42710.1|	nucleosome assembly protein [Echinococcus multilocularis]	398.653	-1.06627	0.165576	-6.43978	1.19644e-10	1.0043e-08	192.302	277.991	266.809	295.273	568.057	488.653	573.151	526.986
170	MCU_001233-RA			emb|CDS17431.1|	transmembrane protein 144 [Echinococcus granulosus]	1103.86	0.848103	0.131992	6.42542	1.31504e-10	1.09741e-08	1321.63	1609.23	1210.43	1537.46	837.483	769.628	850.161	694.841
171	MCU_006988-RA			emb|VDD75737.1|	unnamed protein product [Mesocestoides corti]	138.076	3.61097	0.56251	6.41938	1.36829e-10	1.13521e-08	136.97	116.518	237.436	529.455	18.841	19.088	13.774	32.53
172	MCU_004041-RA			ref|XP_024350701.1|	Fatty acid-binding protein [Echinococcus granulosus]	386.813	-1.142	0.177952	-6.41748	1.38549e-10	1.14283e-08	192.302	256.89	249.675	266	573.709	444.368	484.385	627.179
173	MCU_009149-RD			emb|VDD83535.1|	unnamed protein product, partial [Mesocestoides corti]	470.257	-1.761	0.276259	-6.37446	1.8361e-10	1.50581e-08	234.028	226.613	154.211	241.818	427.691	752.067	900.665	824.961
174	MCU_006874-RA			emb|VDD75682.1|	unnamed protein product [Mesocestoides corti]	3331.5	-1.65905	0.260328	-6.37294	1.85434e-10	1.51208e-08	2074.51	1723.91	1734.26	875.637	4602.86	5078.93	6037.59	4524.27
175	MCU_010482-RA			emb|CDS42047.1|	expressed conserved protein [Echinococcus multilocularis]	116.79	2.1364	0.335528	6.36727	1.92417e-10	1.56011e-08	211.351	226.613	122.39	201.091	59.3492	51.1558	29.8436	32.53
176	MCU_011015-RA	K06052	JAG1, CD339; jagged-1	emb|CDS36763.1|	protein jagged 2 [Echinococcus multilocularis]	696.517	1.22874	0.193498	6.35016	2.15089e-10	1.73408e-08	859.011	854.158	1009.71	1183.64	476.678	483.308	315.271	390.36
177	MCU_000435-RA	K01613	psd, PISD; phosphatidylserine decarboxylase [EC:4.1.1.65]	emb|CDI97515.1|	phosphatidylserine decarboxylase proenzyme [Echinococcus multilocularis]	478.25	-0.680393	0.107436	-6.33298	2.40472e-10	1.92783e-08	360.113	364.233	369.617	375.455	590.666	510.795	630.542	624.576
178	MCU_004179-RB			emb|CDS19792.1|	expressed protein [Echinococcus granulosus]	2603.24	-1.2718	0.201018	-6.3268	2.50294e-10	1.99536e-08	1757.03	1662.44	1394.02	1282.91	3024.92	3813.02	2991.25	4900.32
179	MCU_010950-RA	K00016	LDH, ldh; L-lactate dehydrogenase [EC:1.1.1.27]	ref|XP_024353608.1|	L-lactate dehydrogenase B chain [Echinococcus granulosus]	4819.18	-0.761432	0.120663	-6.31041	2.78299e-10	2.20629e-08	3155.75	3681.78	3535.84	3931.46	5988.62	6543.36	5081.83	6634.82
180	MCU_000497-RA	K04239	HCRTR2; hypocretin (orexin) receptor 2	emb|CDS16546.1|	orexin receptor type 2 [Echinococcus granulosus]	688.192	0.593003	0.094012	6.30774	2.83145e-10	2.23231e-08	751.975	791.771	871.414	896.001	564.288	536.754	523.411	569.926
181	MCU_007027-RA	K12384	SCARB2, LIMP2, CD36L2; lysosome membrane protein 2	emb|CUT99300.1|	CD36 class B scavenger receptor [Echinococcus multilocularis]	62.1249	2.35309	0.373774	6.2955	3.06413e-10	2.40248e-08	121.55	133.95	105.255	54.7273	17.899	23.6691	19.1305	20.8192
182	MCU_010700-RC	K01611	speD, AMD1; S-adenosylmethionine decarboxylase [EC:4.1.1.50]	emb|CDS23447.1|	S adenosylmethionine decarboxylase proenzyme [Echinococcus granulosus]	306.059	-0.816401	0.129755	-6.29185	3.13711e-10	2.44626e-08	205.002	243.128	190.928	248.182	370.226	411.537	395.619	383.854
183	MCU_008284-RA			emb|CDS19322.1|	Transmembrane protein 106A [Echinococcus granulosus]	803.787	0.969665	0.154191	6.28873	3.20067e-10	2.48226e-08	979.654	935.812	1039.09	1302	479.504	496.288	587.69	610.263
184	MCU_004656-RB			gb|AMN08807.1|	CAP superfamily protein VAL2, partial [Echinococcus granulosus]	106.733	-1.7198	0.273618	-6.28541	3.26992e-10	2.52226e-08	49.8898	41.2858	41.6125	66.1819	132.829	148.886	154.575	218.602
185	MCU_005492-RA			emb|CDS37177.1|	PUR alpha beta gamma DNA RNA binding [Echinococcus multilocularis]	804.493	-0.65129	0.103825	-6.27294	3.54285e-10	2.71809e-08	653.102	679.84	631.53	537.091	1030.6	934.548	1028.46	940.768
186	MCU_012017-RA	K01785	galM, GALM; aldose 1-epimerase [EC:5.1.3.3]	ref|XP_024354684.1|	Aldose 1-epimerase [Echinococcus granulosus]	410.264	-1.31705	0.21016	-6.26689	3.68327e-10	2.81071e-08	233.121	311.02	220.301	173.091	596.318	542.862	515.759	689.636
187	MCU_005393-RA			emb|CDS24871.1|	cysteine rich secretory protein LCCL [Echinococcus granulosus]	43.986	-4.40705	0.703566	-6.26387	3.75528e-10	2.83534e-08	6.34961	1.83493	0	7.63637	56.523	80.1696	62.7481	136.626
188	MCU_010485-RA	K11826	AP2M1; AP-2 complex subunit mu-1	emb|CDS27182.1|	AP 2 complex subunit mu 1 [Hymenolepis microstoma]	976.883	1.07524	0.171641	6.26445	3.7414e-10	2.83534e-08	1089.41	1293.62	1392.79	1522.18	654.725	493.234	618.299	750.793
189	MCU_008478-RA			ref|XP_024348047.1|	GLIPR1-like protein [Echinococcus granulosus]	791.296	-1.79738	0.287612	-6.24935	4.12173e-10	3.09564e-08	257.613	260.559	406.333	491.273	1216.19	1364.41	827.204	1506.79
190	MCU_007032-RA			emb|CDS39559.1|	GLIPR1 protein 1 [Echinococcus multilocularis]	89.1268	-4.69853	0.756584	-6.21019	5.29215e-10	3.95387e-08	3.62835	0	15.9106	7.63637	98.9153	225.238	195.131	166.554
191	MCU_010829-RA			emb|VDD77387.1|	unnamed protein product [Mesocestoides corti]	89.3606	-1.72967	0.279091	-6.19754	5.7354e-10	4.26271e-08	41.726	44.0382	37.9408	42	180.874	112.237	154.575	101.494
192	MCU_001950-RA			emb|VDD80396.1|	unnamed protein product [Mesocestoides corti]	871.426	0.540327	0.0873734	6.18412	6.24514e-10	4.61752e-08	1018.66	1019.3	1002.37	1090.73	743.278	635.248	755.273	706.552
193	MCU_007074-RC			emb|CDS19334.1|	cdk5 regulatory subunit associated protein 1 [Echinococcus granulosus]	19.5658	7.85824	1.27449	6.16578	7.01376e-10	5.15909e-08	48.0756	66.0573	22.0301	20.3637	0	0	0	0
194	MCU_006924-RA			emb|CDS39747.2|	Immunoglobulin E set [Echinococcus multilocularis]	3573.72	0.573191	0.0930785	6.15815	7.35991e-10	5.38594e-08	4348.57	4315.75	4035.18	4401.09	2617.96	2853.27	3295.81	2722.11
195	MCU_002069-RA	K20412	PI16, CRISP9, CD364; peptidase inhibitor 16	ref|XP_024348047.1|	GLIPR1-like protein [Echinococcus granulosus]	151.814	-5.82259	0.945862	-6.15585	7.46746e-10	5.43677e-08	5.44252	0	15.9106	0	162.975	393.976	325.219	310.987
196	MCU_007885-RA	K15292	STXBP1, MUNC18-1; syntaxin-binding protein 1	ref|XP_024349319.1|	Syntaxin-binding protein [Echinococcus granulosus]	1051.42	-0.711942	0.11598	-6.13847	8.33222e-10	6.03558e-08	828.17	833.974	763.711	763.637	1310.39	1511.01	1284.04	1116.43
197	MCU_013758-RA	K20412	PI16, CRISP9, CD364; peptidase inhibitor 16	gb|AAT74668.2|	cysteine-rich secreted protein 2 precursor [Mesocestoides vogae]	1237.15	-1.8926	0.308819	-6.12849	8.8716e-10	6.39383e-08	510.69	559.652	598.485	430.182	1478.08	1367.46	1630.69	3321.97
198	MCU_006167-RA	K13084	TMEM55; phosphatidylinositol-4,5-bisphosphate 4-phosphatase [EC:3.1.3.78]	ref|XP_024346931.1|	Transmembrane protein 55A [Echinococcus granulosus]	1714.52	0.769908	0.125847	6.11783	9.48597e-10	6.80225e-08	2150.7	2117.5	2239.73	2138.18	1130.46	1102.52	1531.97	1305.1
199	MCU_006196-RB	K03783	punA, PNP; purine-nucleoside phosphorylase [EC:2.4.2.1]	emb|CDS43476.1|	purine nucleoside phosphorylase [Echinococcus multilocularis]	3670.97	1.19966	0.196255	6.11276	9.79227e-10	6.98678e-08	3944.01	4679.06	4846.63	6989.82	2379.62	2156.18	1896.22	2476.18
200	MCU_012951-RA			gb|AMN08807.1|	CAP superfamily protein VAL2, partial [Echinococcus granulosus]	112.642	-2.18741	0.358268	-6.1055	1.02477e-09	7.27534e-08	28.1197	31.1937	46.508	57.2728	129.061	158.049	182.888	268.047
201	MCU_006041-RA	K01379	CTSD; cathepsin D [EC:3.4.23.5]	ref|XP_024349177.1|	Lysosomal aspartic protease [Echinococcus granulosus]	1666.26	0.487902	0.0800901	6.09191	1.11572e-09	7.88181e-08	1913.05	1869.79	1987.61	2010.91	1478.08	1239.19	1437.85	1393.59
202	MCU_009290-RA			emb|CDS41723.1|	Complement component 1 Q subcomponent binding [Echinococcus multilocularis]	1803.52	-0.608904	0.100172	-6.07861	1.21228e-09	8.52183e-08	1342.49	1446.84	1391.57	1532.36	2382.45	2153.89	1892.39	2286.21
203	MCU_009753-RA			emb|CDS35452.2|	glioma pathogenesis protein 1 [Echinococcus multilocularis]	8430.51	-1.51267	0.24907	-6.07328	1.25321e-09	8.7663e-08	5070.61	4820.35	4009.48	3601.82	13580.6	11687.2	17030.8	7643.25
204	MCU_004466-RA	K01596	E4.1.1.32, pckA, PCK; phosphoenolpyruvate carboxykinase (GTP) [EC:4.1.1.32]	ref|XP_024348873.1|	Phosphoenolpyruvate carboxykinase [GTP] [Echinococcus granulosus]	58627	-0.431371	0.071111	-6.06616	1.31003e-09	9.11907e-08	51688.5	51745.8	49304.6	46966.2	61888	66603.3	72539.1	68280.5
205	MCU_008738-RA	K24834	GLIPR1; glioma pathogenesis-related protein 1	emb|VDD83396.1|	unnamed protein product [Mesocestoides corti]	27.8245	-6.69993	1.10499	-6.06336	1.33304e-09	9.23421e-08	0.907087	0	1.2239	0	29.2036	60.318	74.9917	55.9516
206	MCU_006321-RA			ref|XP_024348047.1|	GLIPR1-like protein [Echinococcus granulosus]	125.661	1.7448	0.288136	6.05547	1.40009e-09	9.65183e-08	145.134	191.75	166.45	269.818	50.8707	51.1558	52.035	78.072
207	MCU_005567-RA			emb|VDD84032.1|	unnamed protein product [Mesocestoides corti]	26.3624	-5.98168	0.991269	-6.03437	1.59582e-09	1.09482e-07	0	0	2.44779	1.27273	46.1605	36.6489	39.7915	84.578
208	MCU_013033-RA	K18398	ENPP5; ectonucleotide pyrophosphatase/phosphodiesterase family member 5 [EC:3.1.-.-]	emb|CDS43589.1|	ectonucleotide pyrophosphatase:phosphodiesterase [Echinococcus multilocularis]	56.8499	-1.98762	0.329838	-6.02604	1.68028e-09	1.14725e-07	26.3055	20.1842	19.5823	25.4546	93.263	61.0816	117.844	91.084
209	MCU_007587-RA			emb|VDD83037.1|	unnamed protein product [Mesocestoides corti]	71.0031	3.42666	0.570372	6.00776	1.88107e-09	1.27823e-07	66.2173	66.0573	123.613	263.455	10.3626	9.92575	11.4783	16.9156
210	MCOS_0000026401-mRNA-1	K07375	TUBB; tubulin beta	emb|CDI98194.1|	Tubulin beta 2C chain [Echinococcus multilocularis]	3286.47	0.483537	0.0809224	5.97531	2.29652e-09	1.55315e-07	3782.55	3961.61	3750.02	3828.37	2866.66	2475.33	2620.12	3007.07
211	MCU_005734-RA			gb|AAT74668.2|	cysteine-rich secreted protein 2 precursor [Mesocestoides vogae]	49.3819	-5.80883	0.976347	-5.94956	2.68872e-09	1.80981e-07	0	0	2.44779	5.09091	44.2764	61.8451	189.01	92.3852
212	MCU_008677-RC	K19028	PFKFB1; 6-phosphofructo-2-kinase / fructose-2,6-biphosphatase 1 [EC:2.7.1.105 3.1.3.46]	ref|XP_024354331.1|	6-phosphofructo-2-kinase/fructose-2,6-biphosphatase [Echinococcus granulosus]	263.43	-0.779325	0.131209	-5.93958	2.8575e-09	1.91439e-07	207.723	168.813	205.614	193.455	325.007	301.59	347.41	357.83
213	MCU_007026-RA			emb|CUT99300.1|	CD36 class B scavenger receptor [Echinococcus multilocularis]	159.956	1.5568	0.262439	5.93203	2.9922e-09	1.99527e-07	304.781	202.759	265.585	180.727	75.3641	91.6223	61.2177	97.59
214	MCU_007520-RA					1739.28	-1.35525	0.228604	-5.92839	3.05924e-09	2.03048e-07	751.068	773.421	1019.51	1368.18	2200.63	2823.5	2142.62	2835.32
215	MCU_012372-RB	K07417	CYP2G1; cytochrome P450 family 2 subfamily G1	emb|CDS15733.1|	cytochrome P450 2K1 [Echinococcus granulosus]	44.4802	-3.03367	0.513271	-5.91046	3.41164e-09	2.25389e-07	4.53543	15.5969	14.6867	3.81818	59.3492	87.8047	97.1831	72.8672
216	MCU_008612-RA			emb|CDS21486.1|	expressed conserved protein [Echinococcus granulosus]	1549.56	0.470858	0.0796868	5.90885	3.44499e-09	2.26544e-07	1788.77	1720.24	1818.71	1872.18	1309.45	1372.81	1162.37	1351.95
217	MCU_004216-RA	K01408	IDE, ide; insulysin [EC:3.4.24.56]	emb|CDS15260.1|	insulin degrading enzyme [Echinococcus granulosus]	1118.35	-1.04201	0.176381	-5.90773	3.46859e-09	2.27049e-07	758.324	744.98	871.414	549.819	1493.15	1348.38	1806.69	1374.07
218	MCU_003102-RA	K02183	CALM; calmodulin	ref|XP_024351780.1|	Calmodulin [Echinococcus granulosus]	326.125	1.51188	0.256709	5.88948	3.87414e-09	2.52438e-07	378.255	421.116	454.065	678.364	198.773	185.535	122.435	170.457
219	MCU_003659-RA			ref|XP_024347136.1|	Four and a half LIM domains-containing protein [Echinococcus granulosus]	2200.89	-0.587288	0.100103	-5.86682	4.44225e-09	2.88141e-07	1918.49	1834.01	1783.22	1498	2676.37	2823.5	2524.46	2549.05
220	MCU_007290-RA	K20412	PI16, CRISP9, CD364; peptidase inhibitor 16	emb|VDM25389.1|	unnamed protein product [Hydatigera taeniaeformis]	12440.6	-0.771621	0.131542	-5.86598	4.46487e-09	2.88297e-07	8798.74	8175.51	8249.06	11542.4	16121.3	14992.5	16414.8	15230.6
221	MCU_001819-RB	K10644	CHFR; E3 ubiquitin-protein ligase CHFR [EC:2.3.2.27]	gb|THD25456.1|	E3 ubiquitin-protein ligase CHFR [Fasciola hepatica]	557.268	0.600134	0.102373	5.86225	4.5665e-09	2.93531e-07	684.85	652.316	667.023	682.182	377.762	461.166	468.315	464.529
222	MCOS_0000886201-mRNA-1	K03937	NDUFS4; NADH dehydrogenase (ubiquinone) Fe-S protein 4	emb|CDS33031.1|	NADH dehydrogenase (ubiquinone) iron sulfur [Hymenolepis microstoma]	338.153	-1.09264	0.186507	-5.85842	4.67281e-09	2.99018e-07	220.422	229.366	220.301	192.182	468.199	523.774	334.402	516.577
223	MCU_004199-RA	K13866	SLC7A4; solute carrier family 7 (cationic amino acid transporter), member 4	emb|CDS17231.1|	cationic amino acid transporter 4 [Echinococcus granulosus]	2496.29	-0.747296	0.127749	-5.8497	4.92451e-09	3.13718e-07	2161.59	1814.74	1742.83	1736	2884.56	3140.36	3669.24	2821
224	MCU_004242-RB	K05289	GAA1; GPI-anchor transamidase subunit GAA1	emb|CDS21280.1|	glycosylphosphatidylinositol anchor attachment 1 [Echinococcus granulosus]	1304.19	-0.463207	0.0795242	-5.82473	5.72043e-09	3.62802e-07	1160.16	1122.06	1064.79	1038.55	1406.48	1538.49	1626.09	1476.86
225	MCU_002708-RA	K00623	CHAT; choline O-acetyltransferase [EC:2.3.1.6]	emb|CDS23060.1|	choline O acetyltransferase [Echinococcus granulosus]	237.424	-0.712385	0.122551	-5.81298	6.13704e-09	3.87503e-07	191.395	195.42	165.226	166.727	292.978	312.279	296.906	278.457
226	MCU_005676-RA			gb|ADP89566.1|	trypsin-like protein [Taenia solium]	7348.74	0.886574	0.15297	5.79572	6.80279e-09	4.27647e-07	7758.31	8720.49	9654.09	12020.9	5051.28	5505.74	4625.76	5453.33
227	MCU_002198-RA	K13997	PDHX; dihydrolipoamide dehydrogenase-binding protein of pyruvate dehydrogenase complex	emb|CDS18254.1|	dihydrolipoyllysine residue acetyltransferase [Echinococcus granulosus]	1036.13	-0.56257	0.0970879	-5.79444	6.85495e-09	4.29036e-07	847.219	864.25	853.055	782.728	1211.48	1407.17	1171.55	1151.56
228	MCU_012221-RA	K08752	FABP3; fatty acid-binding protein 3, muscle and heart	gb|ABO93623.1|	fatty acid binding protein a, partial [Mesocestoides vogae]	48.4059	-2.26146	0.391055	-5.78297	7.33929e-09	4.57343e-07	14.5134	17.4318	24.4779	10.1818	81.9584	75.5884	55.0959	108
229	MCU_007079-RB			emb|CDS37382.1|	neuronal acetylcholine receptor subunit alpha 4 [Echinococcus multilocularis]	384.24	-0.964729	0.167084	-5.77393	7.74439e-09	4.80489e-07	300.246	287.166	243.555	208.727	509.649	590.964	456.072	477.541
230	MCU_006140-RA	K20412	PI16, CRISP9, CD364; peptidase inhibitor 16	emb|VDD83071.1|	unnamed protein product [Mesocestoides corti]	28.5504	-5.4089	0.938332	-5.76438	8.19604e-09	5.06309e-07	2.72126	0	1.2239	1.27273	16.0149	65.6627	67.3395	74.1684
231	MCU_004792-RA	K18398	ENPP5; ectonucleotide pyrophosphatase/phosphodiesterase family member 5 [EC:3.1.-.-]	emb|CDS43591.1|	ectonucleotide pyrophosphatase:phosphodiesterase [Echinococcus multilocularis]	5811.14	-1.003	0.174393	-5.75136	8.8529e-09	5.42193e-07	3440.58	3800.13	4161.25	4072.73	7207.63	5676.77	8663.83	9466.23
232	MCU_012212-RB			emb|VDD84170.1|	unnamed protein product [Mesocestoides corti]	231.649	-5.92593	1.03035	-5.75137	8.85227e-09	5.42193e-07	16.3276	0	11.0151	2.54546	94.2051	528.356	141.566	1059.18
233	MCU_006707-RA			emb|CDS37227.1|	forkhead box protein D2 [Echinococcus multilocularis]	459.41	0.816363	0.142641	5.72321	1.04532e-08	6.37467e-07	571.465	502.77	571.559	697.455	332.544	303.117	322.923	373.445
234	MCU_014001-RA			emb|CDS40519.1|	universal stress protein [Echinococcus multilocularis]	33.1453	1.88423	0.331741	5.67982	1.34834e-08	8.18757e-07	46.2614	47.7081	47.7319	67.4546	16.0149	14.5069	13.774	11.7108
235	MCU_006984-RD	K12567	TTN; titin [EC:2.7.11.1]	emb|CUT98923.1|	titin [Echinococcus multilocularis]	26.6539	-8.08181	1.42532	-5.67018	1.42646e-08	8.62527e-07	0	0	0	0	11.3046	54.2099	30.6088	117.108
236	MCU_011443-RB	K01754	E4.3.1.19, ilvA, tdcB; threonine dehydratase [EC:4.3.1.19]	gb|MPC29501.1|	L-threonine ammonia-lyase [Portunus trituberculatus]	812.06	1.6399	0.290172	5.65145	1.59099e-08	9.57952e-07	857.197	1027.56	1092.94	1940.91	509.649	362.672	332.106	373.445
237	MCU_003925-RC	K01900	LSC2; succinyl-CoA synthetase beta subunit [EC:6.2.1.4 6.2.1.5]	ref|XP_024349034.1|	Succinyl-CoA ligase [ADP-forming] subunit beta [Echinococcus granulosus]	4824.67	-0.510866	0.0904167	-5.65013	1.6033e-08	9.61304e-07	3878.7	4103.81	3806.32	4130	5770.06	5210.26	6417.91	5280.27
238	MCU_012765-RB			emb|CDS43753.1|	expressed conserved protein [Echinococcus multilocularis]	187.721	0.766083	0.135755	5.64312	1.66995e-08	9.97078e-07	217.701	255.055	231.316	240.546	149.786	138.197	124.731	144.433
239	MCU_006627-RA			emb|CDS20880.1|	expressed conserved protein [Echinococcus granulosus]	1055.27	0.98749	0.175718	5.61974	1.91246e-08	1.13712e-06	1088.5	1231.24	1478.47	1814.91	666.972	722.289	712.421	727.371
240	MCU_007868-RA			ref|XP_024350391.1|	PDZ and LIM domain protein [Echinococcus granulosus]	345.242	-0.646439	0.115088	-5.61691	1.94399e-08	1.15107e-06	300.246	266.982	236.212	271.091	394.719	429.862	417.811	445.011
241	MCU_011635-RA			ref|XP_024348047.1|	GLIPR1-like protein [Echinococcus granulosus]	43.0168	-2.87702	0.514687	-5.58985	2.27261e-08	1.34009e-06	7.25669	13.7619	4.89558	15.2727	46.1605	55.7369	95.6526	105.397
242	MCU_008928-RB	K15332	TRMT2A; tRNA (uracil-5-)-methyltransferase [EC:2.1.1.-]	emb|CDS17363.1|	tRNA uracil 5 methyltransferase A [Echinococcus granulosus]	2065.7	0.810784	0.14619	5.54608	2.92141e-08	1.71558e-06	2806.53	2560.64	2644.84	2514.91	1390.47	1311.73	1927.59	1368.86
243	MCU_000494-RA	K17261	CAP1_2, SRV2; adenylyl cyclase-associated protein	emb|CDS41332.1|	adenylyl cyclase associated protein 1 [Echinococcus multilocularis]	2125.6	-0.419708	0.0757468	-5.54092	3.0088e-08	1.75965e-06	1884.02	1827.59	1750.17	1808.55	2303.31	2536.41	2265.05	2629.73
244	MCU_004523-RA	K10870	RAD51L2, RAD51C; RAD51-like protein 2	emb|CDS40736.1|	DNA repair protein RAD51 3 [Echinococcus multilocularis]	116.226	0.894401	0.161601	5.53462	3.11905e-08	1.81669e-06	165.997	157.804	143.196	137.455	81.9584	87.0412	79.583	76.7708
245	MCU_013603-RA			gb|AAT74669.1|	cysteine-rich secreted protein 3, partial [Mesocestoides vogae]	123.623	-3.91125	0.708477	-5.52064	3.37762e-08	1.9593e-06	16.3276	16.5143	17.1345	11.4546	68.7697	115.291	129.322	614.167
246	MCU_006268-RB	K21635	JAG2; jagged-2	emb|CDS16096.1|	protein jagged 1 [Echinococcus granulosus]	142.709	1.6536	0.300208	5.50818	3.6257e-08	2.09469e-06	192.302	229.366	210.51	234.182	83.8425	37.4125	90.2961	63.7588
247	MCU_000318-RA	K01431	UPB1, pydC; beta-ureidopropionase [EC:3.5.1.6]	ref|XP_024355206.1|	Beta-ureidopropionase [Echinococcus granulosus]	1485.26	-0.796323	0.144695	-5.50346	3.72414e-08	2.14233e-06	989.631	1033.98	1077.03	1242.18	2095.12	2038.6	1487.59	1917.97
248	MCU_008959-RA			ref|XP_024348047.1|	GLIPR1-like protein [Echinococcus granulosus]	417.132	-1.59215	0.289335	-5.50279	3.7382e-08	2.14233e-06	241.285	200.924	170.122	217.637	479.504	598.599	449.185	979.804
249	MCU_009508-RA	K05687	PARK7; protein DJ-1 [EC:3.5.1.124]	gb|KAA0192010.1|	Ribosomal-protein-alanine acetyltransferase, partial [Fasciolopsis buski]	1739.12	1.01353	0.184656	5.48874	4.04802e-08	2.31061e-06	1954.77	2025.76	2240.95	3082.55	995.748	1185.75	1082.02	1345.44
250	MCU_005263-RA	K09580	PDIA1, P4HB; protein disulfide-isomerase A1 [EC:5.3.4.1]	ref|XP_024347392.1|	Protein disulfide-isomerase [Echinococcus granulosus]	6534.94	-0.519214	0.0946965	-5.48293	4.18339e-08	2.37837e-06	5224.82	5397.43	5059.59	5806.19	8662.16	7910.83	7181.6	7036.89
251	MCU_008604-RB	K07934	IFT27, RAYL, RABL4; intraflagellar transport protein 27	ref|XP_024354827.1|	Putative GTP-binding protein RAY-like protein [Echinococcus granulosus]	191.636	1.92489	0.351562	5.47526	4.36866e-08	2.47384e-06	214.072	222.944	268.033	507.819	82.9005	69.4803	65.0438	102.795
252	MCU_000489-RA	K16944	SEPT7, CDC3; septin 7	emb|CDI98245.1|	septin 7 [Echinococcus multilocularis]	788.714	-0.64039	0.116985	-5.4741	4.39732e-08	2.48023e-06	585.071	684.427	656.008	539.637	955.239	1062.82	879.239	947.274
253	MCU_007699-RA	K20412	PI16, CRISP9, CD364; peptidase inhibitor 16	emb|CDS35452.2|	glioma pathogenesis protein 1 [Echinococcus multilocularis]	11.8147	-6.91905	1.2653	-5.46829	4.54393e-08	2.55283e-06	0	0	0	0	18.841	37.4125	25.2523	13.012
254	MCU_000183-RA			gb|AAT74667.1|	cysteine-rich secreted protein 1, partial [Mesocestoides vogae]	38.9214	-4.28393	0.78727	-5.4415	5.28324e-08	2.95654e-06	1.81417	3.66985	7.34337	2.54546	32.0297	32.0678	75.7569	156.144
255	MCU_005385-RA	K20412	PI16, CRISP9, CD364; peptidase inhibitor 16	emb|VDM35801.1|	unnamed protein product [Hydatigera taeniaeformis]	19.1324	-7.60074	1.39774	-5.43788	5.39175e-08	3.00548e-06	0	0	0	0	14.1308	25.9597	24.4871	88.4816
256	MCU_006683-RA	K03783	punA, PNP; purine-nucleoside phosphorylase [EC:2.4.2.1]	emb|CDS34495.1|	purine nucleoside phosphorylase [Hymenolepis microstoma]	853.081	1.16761	0.215455	5.41929	5.98375e-08	3.3225e-06	1025.91	1183.53	1195.75	1314.73	448.416	532.173	390.263	733.877
257	MCU_004639-RA	K23532	WDFY2; WD repeat and FYVE domain-containing protein 2	emb|CDS39730.1|	WD40 repeat and fyve domain containing protein [Echinococcus multilocularis]	2165.77	0.332366	0.0614396	5.40964	6.31505e-08	3.49286e-06	2325.77	2447.79	2319.28	2568.37	1947.22	1963.77	1928.36	1825.58
258	MCU_010789-RA	K02147	ATPeV1B, ATP6B; V-type H+-transporting ATPase subunit B	emb|CDS25962.1|	vacuolar ATP synthase subunit b [Hymenolepis microstoma]	1377.47	-0.362002	0.0669732	-5.40517	6.47467e-08	3.56732e-06	1228.2	1195.45	1203.09	1198.91	1587.36	1543.07	1637.57	1426.12
259	MCU_002124-RA	K06535	BSG, CD147; basigin	emb|VDD80532.1|	unnamed protein product [Mesocestoides corti]	1379.44	0.446962	0.0827247	5.403	6.55357e-08	3.5969e-06	1619.15	1578.95	1632.68	1534.91	1233.14	1048.31	1251.14	1137.25
260	MCU_005953-RA			emb|CDS38117.1|	n acetyltransferase [Echinococcus multilocularis]	92.3787	1.31031	0.243129	5.38936	7.07076e-08	3.85454e-06	107.036	122.023	156.659	140	59.3492	41.2301	48.9741	63.7588
261	MCU_009069-RA	K08266	MLST8, GBL; target of rapamycin complex subunit LST8	ref|XP_024350284.1|	Target of rapamycin complex subunit lst8 [Echinococcus granulosus]	192.693	1.02667	0.190505	5.3892	7.07701e-08	3.85454e-06	207.723	258.725	283.944	283.818	120.582	147.359	104.07	135.325
262	MCU_009285-RA	K05658	ABCB1, CD243; ATP-binding cassette, subfamily B (MDR/TAP), member 1 [EC:7.6.2.2]	emb|CDS41648.1|	ATP binding cassette subfamily B MDR:TAP [Echinococcus multilocularis]	581.208	-0.849064	0.157839	-5.37929	7.47783e-08	4.05736e-06	477.128	418.363	419.796	343.637	651.899	897.135	720.838	720.865
263	MCU_007811-RA	K07512	MECR, NRBF1; mitochondrial enoyl-[acyl-carrier protein] reductase / trans-2-enoyl-CoA reductase [EC:1.3.1.- 1.3.1.38]	ref|XP_024346991.1|	putative trans-2-enoyl-CoA reductase [Echinococcus granulosus]	2374.13	-0.907989	0.169067	-5.37059	7.84797e-08	4.24207e-06	1372.42	1700.98	1664.5	1864.55	2855.36	2604.37	2958.34	3972.57
264	MCU_002538-RA	K00382	DLD, lpd, pdhD; dihydrolipoamide dehydrogenase [EC:1.8.1.4]	emb|CDS16281.1|	dihydrolipoamide dehydrogenase [Echinococcus granulosus]	4590.35	-0.427365	0.0798105	-5.35475	8.56768e-08	4.61362e-06	3534.92	4070.78	3827.12	4230.55	5315.99	4948.37	5509.59	5285.48
265	MCU_003236-RA	K16330	K16330; pseudouridylate synthase / pseudouridine kinase [EC:4.2.1.70 2.7.1.83]	emb|CDS29349.1|	pseudouridine metabolizing bifunctional protein [Hymenolepis microstoma]	226.019	0.738322	0.137904	5.35387	8.60908e-08	4.61848e-06	292.082	283.496	279.048	278.727	173.337	183.245	182.888	135.325
266	MCU_008366-RA	K00873	PK, pyk; pyruvate kinase [EC:2.7.1.40]	emb|CDS17986.1|	pyruvate kinase [Echinococcus granulosus]	3648.37	0.637821	0.119252	5.3485	8.86866e-08	4.73992e-06	4585.32	4557.04	4407.25	4219.09	2453.1	2709.73	3443.49	2811.89
267	MCU_005099-RA	K01444	AGA, aspG; N4-(beta-N-acetylglucosaminyl)-L-asparaginase [EC:3.5.1.26]	emb|CDS36241.1|	N4 Beta N acetylglucosaminyl L asparaginase [Echinococcus multilocularis]	1732.72	1.53218	0.28692	5.34009	9.28994e-08	4.94655e-06	1752.49	1931.26	3027.92	3587.82	927.92	852.088	635.899	1146.36
268	MCU_006123-RB			ref|XP_024348563.1|	Protein-L-isoaspartate O-methyltransferase domain-containing protein [Echinococcus granulosus]	1123.2	0.435797	0.0819432	5.31828	1.04753e-07	5.55699e-06	1278.99	1340.41	1266.73	1284.18	955.239	1044.49	958.057	857.491
269	MCU_010542-RC	K10448	KLHL10; kelch-like protein 10	emb|CDS36864.1|	Kelch repeat type 1 [Echinococcus multilocularis]	149.523	-0.825663	0.155389	-5.31352	1.07526e-07	5.68296e-06	117.921	98.1685	122.39	92.9092	183.7	200.806	189.01	191.276
270	MCU_005875-RA					32.7897	2.04815	0.386419	5.30035	1.15583e-07	6.08622e-06	41.726	44.9557	51.4036	72.5455	14.1308	9.16223	11.4783	16.9156
271	MCU_011845-RA			emb|CDS33925.2|	excitatory amino acid transporter 3 [Hymenolepis microstoma]	197.294	-1.69624	0.320719	-5.28886	1.2308e-07	6.45719e-06	97.0583	135.785	84.4488	53.4546	245.875	244.326	363.48	353.927
272	MCU_005617-RC			emb|CDS31185.1|	neurogenic locus notch (notch) [Hymenolepis microstoma]	421.68	1.00542	0.190399	5.2806	1.28763e-07	6.73057e-06	490.734	519.284	504.245	738.182	321.239	293.192	237.219	269.349
273	MCU_014134-RA	K20412	PI16, CRISP9, CD364; peptidase inhibitor 16	emb|VDD83705.1|	unnamed protein product [Mesocestoides corti]	15428.8	-0.774642	0.147188	-5.26293	1.41774e-07	7.38363e-06	10335.3	10260	10696.8	14243.1	19178.3	21635.1	16612.9	20469.2
274	MCU_004249-RA	K17917	SNX1_2; sorting nexin-1/2	emb|CDS15876.1|	sorting nexin 2 [Echinococcus granulosus]	2564.72	0.46015	0.0875108	5.25821	1.45464e-07	7.52089e-06	2841.9	3100.11	2958.16	2978.18	1925.55	2246.27	2079.87	2387.7
275	MCU_010677-RA			ref|XP_024354364.1|	Tyrosine-protein kinase SPK-1 [Echinococcus granulosus]	48.421	-1.7726	0.337097	-5.25843	1.4529e-07	7.52089e-06	34.4693	17.4318	15.9106	19.0909	68.7697	83.2236	70.4003	78.072
276	MCU_011181-RA	K13044	HNRNPABD; heterogeneous nuclear ribonucleoprotein A/B/D	emb|CDS28522.1|	heterogeneous nuclear ribonucleoprotein [Hymenolepis microstoma]	1549.92	-0.417995	0.0795101	-5.25713	1.46321e-07	7.53791e-06	1415.96	1254.17	1348.73	1289.27	1833.23	1655.31	1891.63	1711.08
277	MCU_002641-RA			emb|CDI98019.1|	sarcoplasmic calcium binding protein [Echinococcus multilocularis]	1611.72	-0.570226	0.108489	-5.25609	1.47147e-07	7.55318e-06	1251.78	1486.29	1302.23	1145.46	1863.38	1781.29	1982.69	2080.62
278	MCU_008794-RA			emb|CDS37781.1|	expressed conserved protein [Echinococcus multilocularis]	456.157	-0.761334	0.145252	-5.24147	1.59302e-07	8.14783e-06	334.715	333.039	343.915	341.091	597.26	595.545	449.185	654.504
279	MCU_004132-RA	K07532	ARHGEF12, LARG; Rho guanine nucleotide exchange factor 12	emb|CDS28051.2|	protein kinase c eta type [Hymenolepis microstoma]	677.002	-0.836186	0.159635	-5.23811	1.62233e-07	8.26808e-06	603.213	445.887	403.886	491.273	839.367	929.967	941.222	761.202
280	MCU_005899-RA	K19942	GAS8; growth arrest-specific protein 8	emb|CDS20541.1|	growth arrest specific protein 8 [Echinococcus granulosus]	241.609	1.20211	0.229838	5.23023	1.69301e-07	8.59759e-06	250.356	294.506	370.84	431.455	168.627	135.143	123.201	158.746
281	MCU_000199-RA	K20412	PI16, CRISP9, CD364; peptidase inhibitor 16	emb|VDD79234.1|	unnamed protein product [Mesocestoides corti]	1299.49	-1.26964	0.242956	-5.22582	1.73383e-07	8.77369e-06	642.217	661.491	711.083	1033.46	1537.43	1915.67	1408.01	2486.59
282	MCU_009621-RB			ref|XP_024355653.1|	Tumor necrosis factor receptor superfamily member [Echinococcus granulosus]	154.069	1.28215	0.247112	5.18851	2.11978e-07	1.06888e-05	198.652	187.162	243.555	244.364	56.523	99.2575	100.244	102.795
283	MCU_003145-RA			emb|CDS18778.1|	oxalate:formate antiporter [Echinococcus granulosus]	615.384	-0.728656	0.140475	-5.18709	2.1361e-07	1.07331e-05	434.494	398.179	485.887	535.819	704.654	691.749	835.621	836.672
284	MCU_004474-RG			emb|CDS19111.1|	expressed conserved protein [Echinococcus granulosus]	1100.74	-1.40325	0.271032	-5.17742	2.24977e-07	1.12646e-05	653.102	769.751	516.484	474.728	1203	1827.87	1155.48	2205.54
285	MCU_008577-RA			emb|CDS20476.1|	ankyrin repeat containing [Echinococcus granulosus]	288.13	0.621354	0.120214	5.16872	2.35698e-07	1.17602e-05	325.644	341.296	329.228	400.909	229.86	214.549	228.036	235.517
286	MCU_004157-RA			gb|AAT74669.1|	cysteine-rich secreted protein 3, partial [Mesocestoides vogae]	7.99993	-6.3426	1.22882	-5.16153	2.44937e-07	1.21786e-05	0	0	0	0	14.1308	12.9798	16.0696	20.8192
287	MCU_002419-RA			emb|CDS25920.1|	expressed protein [Hymenolepis microstoma]	543.492	1.43099	0.277655	5.15385	2.55186e-07	1.26441e-05	631.332	566.075	774.726	1198.91	275.079	283.266	246.401	372.143
288	MCU_001395-RA			ref|XP_024354999.1|	Ubiquitin hydrolase [Echinococcus granulosus]	2521.23	-0.414959	0.080557	-5.15112	2.58932e-07	1.27853e-05	2265	2289.99	2030.44	2058	3079.56	2918.17	2883.35	2645.34
289	MCU_007601-RA					1764.5	-1.20998	0.235278	-5.14274	2.70753e-07	1.33229e-05	1133.86	1066.09	1028.07	1030.91	1829.46	2600.55	1835.77	3591.31
290	MCU_010189-RA	K08114	PTPRZ; receptor-type tyrosine-protein phosphatase zeta [EC:3.1.3.48]	ref|XP_024351485.1|	Receptor-type tyrosine-protein phosphatase alpha [Echinococcus granulosus]	86.0241	1.2787	0.249026	5.13482	2.82413e-07	1.38489e-05	127.899	108.261	126.061	127.273	46.1605	58.791	61.2177	32.53
291	MCU_002230-RA			emb|CUT99565.1|	expressed conserved protein [Echinococcus multilocularis]	316.668	-1.07417	0.209575	-5.12548	2.96781e-07	1.45036e-05	196.838	159.639	190.928	269.818	356.095	499.342	407.863	452.818
292	MCU_002550-RA	K20412	PI16, CRISP9, CD364; peptidase inhibitor 16	gb|AAT74668.2|	cysteine-rich secreted protein 2 precursor [Mesocestoides vogae]	556.181	-2.01397	0.393646	-5.1162	3.11752e-07	1.51833e-05	228.586	330.287	204.391	118.364	685.813	559.66	875.413	1446.94
293	MCU_007585-RA			emb|VDD83037.1|	unnamed protein product [Mesocestoides corti]	563.431	2.04339	0.40087	5.0974	3.44357e-07	1.67142e-05	605.027	559.652	909.355	1552.73	223.266	232.873	123.966	300.577
294	MCU_005612-RB			emb|VDD82281.1|	unnamed protein product [Mesocestoides corti]	160.648	0.938278	0.184448	5.08695	3.63859e-07	1.74824e-05	228.586	237.623	208.062	170.546	119.64	103.839	123.201	93.6864
295	MCU_007892-RA			emb|CDS25419.1|	expressed conserved protein [Hymenolepis microstoma]	16468.6	-1.24478	0.244691	-5.08716	3.63471e-07	1.74824e-05	9495.38	9499.41	10131.4	9969.28	17117.1	19400.3	19577.4	36558.5
296	MCU_009991-RD	K04523	UBQLN, DSK2; ubiquilin	ref|XP_024349202.1|	Ubiquilin-1 [Echinococcus granulosus]	476.309	0.851802	0.16743	5.0875	3.62808e-07	1.74824e-05	679.408	693.602	550.753	529.455	334.428	395.503	352.767	274.553
297	MCU_000189-RA	K24834	GLIPR1; glioma pathogenesis-related protein 1	emb|CDS35452.2|	glioma pathogenesis protein 1 [Echinococcus multilocularis]	404.704	1.52892	0.301705	5.0676	4.02857e-07	1.92912e-05	595.049	583.506	461.409	766.182	150.728	319.915	211.201	149.638
298	MCU_004203-RA	K05751	ABI2; abl interactor 2	ref|XP_024355596.1|	Abl interactor [Echinococcus granulosus]	1681.62	0.403294	0.0796568	5.0629	4.12929e-07	1.97073e-05	1736.16	2009.24	1882.35	2032.55	1433.8	1370.52	1490.65	1497.68
299	MCU_002688-RA					461.853	-1.28021	0.253164	-5.05685	4.26241e-07	2.02749e-05	343.786	308.268	249.675	174.364	520.012	819.256	623.655	655.805
300	MCU_006442-RA			emb|CDS38235.1|	Transmembrane protein 45B [Echinococcus multilocularis]	880.832	-0.825049	0.163411	-5.04892	4.44309e-07	2.10641e-05	681.222	682.592	663.352	512.909	1067.34	1230.79	909.848	1298.6
301	MCU_006197-RA	K03783	punA, PNP; purine-nucleoside phosphorylase [EC:2.4.2.1]	emb|CDS43476.1|	purine nucleoside phosphorylase [Echinococcus multilocularis]	6392.06	1.13336	0.22457	5.0468	4.49279e-07	2.12292e-05	6627.17	7469.98	8540.35	12486.7	3791.75	4090.17	3308.05	4822.25
302	MCU_008616-RA			emb|CDS16619.1|	betaine aldehyde dehydrogenase [Echinococcus granulosus]	586.18	-0.777404	0.154446	-5.03349	4.81619e-07	2.26822e-05	449.915	503.687	434.483	338.546	750.814	705.492	836.387	670.118
303	MCU_003942-RA	K06497	CD63, MLA1, TSPAN30; CD63 antigen	ref|XP_024351281.1|	integral membrane protein [Echinococcus granulosus]	1858.98	0.67791	0.134836	5.02767	4.96467e-07	2.33045e-05	2089.02	2129.43	2439.22	2493.27	1498.8	1540.78	1139.41	1541.92
304	MCU_013471-RA					430.069	0.599396	0.119594	5.01191	5.3893e-07	2.52149e-05	483.477	500.935	511.588	575.273	328.776	303.881	352.767	383.854
305	MCU_009621-RA	K02583	NGFR, TNFRSF16, CD271; tumor necrosis factor receptor superfamily member 16	emb|CDS30880.1|	tumor necrosis factor receptor superfamily member [Hymenolepis microstoma]	322.828	0.926855	0.184992	5.01025	5.43587e-07	2.53496e-05	449.008	422.033	427.14	395.818	226.092	190.116	291.549	180.867
306	MCU_008809-RA			emb|VDD83415.1|	unnamed protein product [Mesocestoides corti]	5133.85	-1.49134	0.298501	-4.9961	5.85018e-07	2.71929e-05	1814.17	2252.37	2582.42	4127.46	8216.57	5654.63	6155.44	10267.8
307	MCU_006691-RB	K13126	PABPC; polyadenylate-binding protein	ref|XP_024351706.1|	Polyadenylate-binding protein [Echinococcus granulosus]	51168.2	0.397082	0.0796982	4.98232	6.28257e-07	2.91079e-05	53773.9	55312.9	58468	65109	43709.3	42889.9	43521.9	46560.9
308	MCU_014357-RA			emb|VDD79010.1|	unnamed protein product [Mesocestoides corti]	30.9747	-2.65447	0.53286	-4.98155	6.30775e-07	2.913e-05	14.5134	6.42224	8.56727	3.81818	60.2912	45.8112	32.9045	75.4696
309	MCU_007893-RA					168.816	0.730193	0.146719	4.97683	6.46347e-07	2.97528e-05	182.324	223.861	219.077	216.364	125.293	117.582	125.496	140.53
310	MCU_006380-RB			emb|CDS21117.1|	Protein Sprint [Echinococcus granulosus]	402.37	0.875135	0.175988	4.9727	6.6027e-07	3.0296e-05	550.602	458.731	574.007	501.455	214.788	319.915	327.515	271.951
311	MCU_000293-RA			emb|VDD79312.1|	unnamed protein product [Mesocestoides corti]	125.067	-0.873296	0.175714	-4.96997	6.69628e-07	3.06269e-05	89.8016	93.5812	75.8815	94.1819	163.917	148.123	186.714	148.337
312	MCU_008011-RA			emb|VDD83155.1|	unnamed protein product [Mesocestoides corti]	535.388	-1.47249	0.296696	-4.96296	6.94254e-07	3.16518e-05	237.657	232.118	264.361	400.909	604.797	828.419	572.385	1142.45
313	MCU_010622-RC			emb|VDD77271.1|	unnamed protein product [Mesocestoides corti]	56.3475	-1.36061	0.275182	-4.9444	7.63801e-07	3.47116e-05	28.1197	29.3588	39.1647	30.5455	99.8574	83.2236	78.0526	62.4576
314	MCU_008170-RA			emb|VDD76273.1|	unnamed protein product [Mesocestoides corti]	6513.15	0.979509	0.198323	4.93896	7.85401e-07	3.55799e-05	7122.44	7178.23	8749.63	11522	4387.13	4965.93	3460.33	4719.45
315	MCU_007097-RA					6.64215	6.28926	1.27747	4.92323	8.51286e-07	3.84426e-05	9.97795	11.927	14.6867	16.5455	0	0	0	0
316	MCU_001252-RA	K19201	SUDS3, SAP45; Sin3 histone deacetylase corepressor complex component SDS3	ref|XP_024355411.1|	Sin3 histone deacetylase corepressor complex component [Echinococcus granulosus]	837.692	0.653666	0.133046	4.91308	8.96573e-07	4.03599e-05	1037.71	1018.38	1019.51	1023.27	594.434	588.674	811.9	607.661
317	MCU_001561-RA			emb|CDS37693.1|	synaptotagmin 15 [Echinococcus multilocularis]	19.3801	-5.23667	1.06741	-4.90595	9.29745e-07	4.15908e-05	3.62835	0	0	0	33.9138	56.5004	20.661	40.3372
318	MCU_002173-RA	K06236	COL1A; collagen type I alpha	emb|CDS34657.1|	Collagen alpha 1(V) chain [Hymenolepis microstoma]	3043.47	-1.49144	0.304006	-4.90596	9.29705e-07	4.15908e-05	2108.07	1865.2	1622.89	790.364	4841.2	4308.54	5445.31	3366.21
319	MCU_000421-RE	K11536	SLC28A; pyrimidine nucleoside transport protein	emb|CDS33868.1|	solute carrier family,broadly selective sodium nucleoside [Hymenolepis microstoma]	160.501	-1.08471	0.221264	-4.90236	9.46918e-07	4.22266e-05	77.1024	107.343	113.822	113.273	188.41	192.407	215.792	275.855
320	MCU_006720-RA	K00717	FUT8; glycoprotein 6-alpha-L-fucosyltransferase [EC:2.4.1.68]	ref|XP_024345875.1|	Alpha-(1,6)-fucosyltransferase [Echinococcus granulosus]	376.26	0.842496	0.172121	4.89479	9.84101e-07	4.3748e-05	472.592	535.798	450.394	474.728	318.413	309.989	229.566	218.602
321	MCU_012751-RA	K20412	PI16, CRISP9, CD364; peptidase inhibitor 16	gb|AAT74668.2|	cysteine-rich secreted protein 2 precursor [Mesocestoides vogae]	10.5704	-6.75769	1.38188	-4.8902	1.00735e-06	4.46424e-05	0	0	0	0	9.42051	36.6489	26.7827	11.7108
322	MCU_000656-RA	K04443	MAPKAPK2; mitogen-activated protein kinase-activated protein kinase 2 [EC:2.7.11.1]	emb|CDS16570.1|	MAP kinase activated protein kinase 2 [Echinococcus granulosus]	1092.55	0.365076	0.0748436	4.87785	1.0725e-06	4.73826e-05	1288.06	1136.74	1232.46	1263.82	911.905	936.075	1003.2	968.093
323	MCU_010044-RA	K05758	ARPC2; actin related protein 2/3 complex, subunit 2	ref|XP_024348162.1|	Actin-related protein 2/3 complex subunit 2 [Echinococcus granulosus]	2110.17	-0.504548	0.103479	-4.87585	1.08341e-06	4.77168e-05	1716.21	1812.91	1638.8	1809.82	2145.99	2621.16	2371.42	2765.05
324	MCU_008060-RA	K18269	PDCD10; programmed cell death protein 10	emb|CDI97435.1|	Programmed cell death protein 10 [Echinococcus multilocularis]	3180.78	0.836144	0.171873	4.8649	1.14513e-06	5.02798e-05	3509.52	3831.33	3598.25	5370.91	2197.8	1969.88	2427.28	2541.24
325	MCU_006182-RB	K06063	SNW1, SKIIP, SKIP; SNW domain-containing protein 1	ref|XP_024346983.1|	SNW domain-containing protein [Echinococcus granulosus]	1696.83	0.292643	0.0603207	4.85146	1.22554e-06	5.35998e-05	1833.22	1959.7	1800.35	1876	1570.4	1449.16	1520.49	1565.34
326	MCU_009964-RA			emb|VDD83796.1|	unnamed protein product [Mesocestoides corti]	3246.12	1.24872	0.257414	4.85103	1.22825e-06	5.35998e-05	3714.52	4702	5653.17	4207.64	2285.41	2380.65	1117.99	1907.56
327	MCU_004156-RA			gb|AAT74669.1|	cysteine-rich secreted protein 3, partial [Mesocestoides vogae]	80.6488	-1.53348	0.316584	-4.84384	1.27355e-06	5.54072e-05	41.726	39.4509	31.8213	52.1819	95.1471	107.656	100.244	176.963
328	MCU_005529-RE			emb|CDS23539.1|	meiotic recombination protein rec8 [Echinococcus granulosus]	12.9185	-7.03652	1.4544	-4.8381	1.31085e-06	5.68565e-05	0	0	0	0	44.2764	5.34464	19.8957	33.8312
329	MCU_005253-RB			emb|CDI98523.1|	conserved hypothetical protein [Echinococcus multilocularis]	330.368	0.589584	0.122053	4.83054	1.36161e-06	5.88792e-05	358.299	401.849	403.886	423.819	269.426	229.819	283.897	271.951
330	MCU_004868-RB			emb|CDS16459.1|	monocarboxylate transporter [Echinococcus granulosus]	541.182	0.778408	0.161477	4.82055	1.4316e-06	6.17189e-05	586.885	579.837	713.531	856.546	402.256	377.179	425.463	387.758
331	MCU_001921-RA	K16811	TCHP; trichoplein keratin filament-binding protein	emb|CDI97970.1|	trichoplein keratin filament binding protein [Echinococcus multilocularis]	451.42	1.10302	0.228879	4.8192	1.44135e-06	6.19521e-05	514.318	546.808	556.873	847.637	282.615	364.199	242.575	256.337
332	MCU_004227-RA			ref|XP_024350533.1|	Actin [Echinococcus granulosus]	26709.9	-0.57374	0.119196	-4.8134	1.48385e-06	6.35871e-05	22859.5	22824.6	22741.2	17442.7	28638.3	32138.1	32460.7	34574.2
333	MCU_000367-RA					18.4689	2.50527	0.521821	4.80102	1.57859e-06	6.74446e-05	21.7701	35.7811	24.4779	43.2728	7.53641	4.58112	3.82611	6.506
334	MCU_008529-RA			emb|CDS43158.1|	expressed conserved protein [Echinococcus multilocularis]	1691.74	0.738828	0.154028	4.7967	1.613e-06	6.87088e-05	1891.28	1909.24	2122.24	2539.09	1228.43	1331.58	1043	1469.06
335	MCU_007084-RA			emb|CDS37467.1|	expressed conserved protein [Echinococcus multilocularis]	7864.5	0.326998	0.0681891	4.79546	1.62299e-06	6.87469e-05	8678.1	8959.03	8575.84	8788.19	6727.18	6584.59	6873.98	7729.13
336	MCU_008290-RA					63.0593	-1.55348	0.323952	-4.7954	1.62352e-06	6.87469e-05	31.748	31.1937	42.8364	22.9091	99.8574	113.764	101.009	61.1564
337	MCU_003983-RA			emb|CDI97096.1|	Mastin [Echinococcus multilocularis]	199.259	1.255	0.262363	4.78345	1.72313e-06	7.27489e-05	205.002	273.404	318.213	327.091	105.51	154.994	84.9395	124.915
338	MCU_002915-RA			emb|VDD80974.1|	unnamed protein product [Mesocestoides corti]	51.3626	1.25123	0.261968	4.77626	1.78582e-06	7.5173e-05	74.3811	72.4796	66.0904	75.091	36.74	24.4326	25.2523	36.4336
339	MCU_004843-RB	K01647	CS, gltA; citrate synthase [EC:2.3.3.1]	ref|XP_024353399.1|	putative citrate synthase [Echinococcus granulosus]	9929.54	-0.217898	0.0457542	-4.76237	1.91335e-06	8.03044e-05	8829.58	9199.4	9230.62	9466.55	10791.2	10935.1	10194.3	10789.6
340	MCU_014354-RA			emb|CDS24799.1|	glycoprotein 3 alpha L fucosyltransferase [Echinococcus granulosus]	22.6777	1.75302	0.368295	4.75982	1.93761e-06	8.10842e-05	38.0976	38.5334	30.5974	33.0909	10.3626	10.6893	12.2435	7.8072
341	MCU_001649-RA			emb|CDS22320.1|	metacestode specific membrane protein 1 [Echinococcus granulosus]	190.618	0.819591	0.172231	4.75866	1.94883e-06	8.13154e-05	222.236	222.944	252.123	277.455	143.192	161.866	116.314	128.819
342	MCU_011436-RB	K22376	KCMF1, FIGC; E3 ubiquitin-protein ligase KCMF1 [EC:2.3.2.27]	emb|CDS39745.1|	E3 ubiquitin protein ligase KCMF1 [Echinococcus multilocularis]	1068.05	0.430521	0.0908729	4.73762	2.16248e-06	8.99666e-05	1191	1196.37	1293.66	1224.36	831.831	855.905	1003.97	947.274
343	MCU_011777-RA			emb|CDS27681.1|	kelch protein 12 [Hymenolepis microstoma]	243.533	-0.616291	0.130205	-4.73322	2.20982e-06	9.16689e-05	220.422	182.575	187.256	176.909	276.021	286.32	299.967	318.794
344	MCU_001935-RA	K12163	ZFAND4, ANUBL1; AN1-type zinc finger protein 4	emb|CUT99173.1|	an1 type zinc finger [Echinococcus multilocularis]	6.51922	6.26933	1.32522	4.73079	2.23652e-06	9.22405e-05	15.4205	12.8445	7.34337	16.5455	0	0	0	0
345	MCU_004255-RA			emb|CDS32486.1|	expressed protein [Hymenolepis microstoma]	1672.47	0.890839	0.188306	4.73079	2.23646e-06	9.22405e-05	2119.86	2015.67	2233.61	2325.27	1527.06	1194.91	1137.12	826.262
346	MCU_006617-RA	K24834	GLIPR1; glioma pathogenesis-related protein 1	emb|CDS22839.1|	GLIPR1 protein 1 [Echinococcus granulosus]	164.28	1.0534	0.222761	4.72883	2.25817e-06	9.28647e-05	214.98	254.137	216.63	198.546	109.278	100.785	78.0526	141.831
347	MCU_000019-RA			emb|CDS37603.1|	expressed conserved protein [Echinococcus multilocularis]	1272.84	-0.901434	0.191199	-4.71465	2.42133e-06	9.89413e-05	752.882	877.095	838.369	1083.09	2157.3	1562.16	1336.08	1575.75
348	MCU_008236-RA	K24725	AAMP; angio-associated migratory cell protein	emb|CDS43577.1|	angio associated migratory cell protein [Echinococcus multilocularis]	414.897	0.41415	0.0878456	4.71452	2.42283e-06	9.89413e-05	506.154	473.411	462.633	451.819	367.4	350.455	348.176	359.131
349	MCU_009004-RA	K17348	TSPAN1; tetraspanin-1	emb|CDS36450.1|	tetraspanin [Echinococcus multilocularis]	6608.81	-1.14088	0.24201	-4.71419	2.42673e-06	9.89413e-05	3024.23	3801.97	3763.48	5906.73	9999.87	6637.28	9067.1	10669.8
350	MCU_004993-RA			emb|CDS40037.1|	Lamino associated polypeptide 2 emerin [Echinococcus multilocularis]	304.744	-0.733587	0.155836	-4.70741	2.5088e-06	0.000101996	219.515	261.477	236.212	197.273	373.994	435.97	324.454	389.059
351	MCU_002258-RC	K15980	ACAD9; acyl-CoA dehydrogenase family member 9 [EC:1.3.99.-]	emb|CDS35579.1|	Acyl-CoA dehydrogenase family member 9, mitochondrial [Echinococcus multilocularis]	10.795	-6.78759	1.44299	-4.70385	2.553e-06	0.000103498	0	0	0	0	12.2467	17.5609	47.4437	9.1084
352	MCU_003374-RB	K05613	SLC1A2, EAAT2; solute carrier family 1 (glial high affinity glutamate transporter), member 2	emb|CDS19396.1|	sodium:dicarboxylate symporter [Echinococcus granulosus]	275.771	-0.963809	0.205218	-4.69652	2.64627e-06	0.000106975	153.298	186.245	167.674	241.818	287.325	380.996	410.158	378.649
353	MCU_002557-RA	K04707	CBL; E3 ubiquitin-protein ligase CBL [EC:2.3.2.27]	ref|XP_024354103.1|	E3 ubiquitin-protein ligase CBL [Echinococcus granulosus]	885.123	-0.746535	0.159441	-4.6822	2.83807e-06	0.000114405	787.351	712.869	613.172	529.455	1058.86	1082.67	1285.57	1011.03
354	MCU_001917-RA	K13443	NPC2; Niemann-Pick C2 protein	ref|XP_024351636.1|	Epididymal secretory protein E1 [Echinococcus granulosus]	2450.6	0.70002	0.149539	4.68118	2.85223e-06	0.000114566	2715.82	2686.33	3098.9	3632.37	1914.25	1653.78	1696.5	2206.84
355	MCU_006121-RB			emb|CDI98158.1|	IQ domain containing protein D [Echinococcus multilocularis]	303.628	2.14329	0.457894	4.68076	2.85812e-06	0.000114566	356.485	266.064	587.47	770.001	75.3641	60.318	141.566	171.758
356	MCU_007187-RA			gb|AAT74668.2|	cysteine-rich secreted protein 2 precursor [Mesocestoides vogae]	7.19725	6.41841	1.37141	4.68014	2.86673e-06	0.000114589	19.0488	21.1016	9.79117	7.63637	0	0	0	0
357	MCU_007474-RB	K02865	RP-L10Ae, RPL10A; large subunit ribosomal protein L10Ae	emb|CDS15371.1|	60S ribosomal protein L10a [Echinococcus granulosus]	71.0814	-3.40855	0.729051	-4.67533	2.93486e-06	0.000116984	7.25669	15.5969	13.4629	12.7273	15.0728	210.731	154.575	139.228
358	MCU_005816-RA	K05856	LCK; lymphocyte cell-specific protein tyrosine kinase [EC:2.7.10.2]	emb|CDS18055.1|	tyrosine protein kinase Srms [Echinococcus granulosus]	401.369	-0.545274	0.11669	-4.67284	2.97067e-06	0.000118082	357.392	332.122	292.511	320.728	446.532	495.524	443.063	523.083
359	MCU_002621-RA			emb|VDD80815.1|	unnamed protein product [Mesocestoides corti]	971.768	0.503118	0.107718	4.67069	3.00187e-06	0.000118991	1156.54	1005.54	1133.33	1261.27	823.352	729.925	785.882	878.31
360	MCU_004116-RB			gb|AAT74668.2|	cysteine-rich secreted protein 2 precursor [Mesocestoides vogae]	37275.5	2.40098	0.514178	4.66954	3.01872e-06	0.000119327	66864.1	65891.3	51561.5	66416.1	9113.4	15693.4	20340.3	2323.94
361	MCU_010929-RA			emb|CDS15131.1|	EGF region [Echinococcus granulosus]	59.0296	1.27044	0.272294	4.6657	3.07572e-06	0.000121244	84.3591	67.8923	94.24	89.091	32.9718	38.9395	41.3219	23.4216
362	MCU_003369-RA	K12757	MYL12; myosin regulatory light chain 12	emb|CDS32293.1|	Myosin regulatory light chain [Hymenolepis microstoma]	6596.39	-0.503075	0.108133	-4.65236	3.28153e-06	0.000129001	5855.24	5887.36	5332.51	4754.91	7656.99	8745.35	7391.27	7147.5
363	MCU_005939-RB	K05291	PIGS; GPI-anchor transamidase subunit S	emb|CDS19459.1|	phosphatidylinositol glycan biosynthesis class s [Echinococcus granulosus]	2295.3	0.794915	0.170982	4.64911	3.33375e-06	0.000130694	3397.95	2948.73	2775.8	2527.64	1478.08	1688.14	2143.38	1402.69
364	MCU_011707-RA	K20412	PI16, CRISP9, CD364; peptidase inhibitor 16	ref|XP_024348047.1|	GLIPR1-like protein [Echinococcus granulosus]	3075.97	-0.585377	0.125943	-4.64794	3.3527e-06	0.000131077	2434.62	2541.37	2414.75	2448.73	3084.27	3345.74	4014.35	4323.89
365	MCU_006396-RA			emb|CDI96995.1|	small GTPase Ras dva 3 [Echinococcus multilocularis]	46.4412	-1.42265	0.306875	-4.63594	3.55312e-06	0.000138533	24.4913	29.3588	17.1345	29.2727	74.422	61.8451	54.3307	80.6744
366	MCU_012874-RA			emb|VDD78350.1|	unnamed protein product [Mesocestoides corti]	1216.55	-1.15936	0.250336	-4.63122	3.63523e-06	0.000141348	600.491	640.389	689.053	1080.55	1422.5	1634.7	1411.07	2253.68
367	MCU_002705-RA	K00939	adk, AK; adenylate kinase [EC:2.7.4.3]	ref|XP_024352776.1|	Putative adenylate kinase 7 [Echinococcus granulosus]	160.077	-1.07517	0.232566	-4.62305	3.78144e-06	0.000146634	107.943	108.261	118.718	77.6364	235.513	250.434	227.271	154.843
368	MCU_002277-RA	K09309	NKX1; homeobox protein Nkx-1	ref|XP_024354801.1|	Homeobox protein slou [Echinococcus granulosus]	29.4715	-1.641	0.355039	-4.62203	3.80006e-06	0.000146956	13.6063	13.7619	18.3584	11.4546	38.6241	36.6489	51.2698	52.048
369	MCU_012804-RB	K00789	metK; S-adenosylmethionine synthetase [EC:2.5.1.6]	emb|CDI97956.1|	S adenosylmethionine synthase type 1 [Echinococcus multilocularis]	5180.57	0.587168	0.127114	4.61921	3.85203e-06	0.000148563	5611.24	5615.79	6066.85	7588.01	4278.79	3787.06	4022	4474.83
370	MCU_004020-RA			emb|VDD81540.1|	unnamed protein product [Mesocestoides corti]	379.861	0.705356	0.152988	4.61054	4.0163e-06	0.000154481	443.565	421.116	460.185	558.728	275.079	317.624	246.401	316.192
371	MCU_006611-RA	K01899	LSC1; succinyl-CoA synthetase alpha subunit [EC:6.2.1.4 6.2.1.5]	emb|CDS28334.1|	succinyl coenzyme A synthetase alpha subunit [Hymenolepis microstoma]	1449.02	-0.448922	0.0974223	-4.608	4.06556e-06	0.000155956	1219.12	1336.74	1211.66	1132.73	1757.87	1512.53	1819.7	1601.78
372	MCU_007921-RA			emb|CDS39498.1|	expressed conserved protein [Echinococcus multilocularis]	301.617	1.15828	0.251835	4.59935	4.23819e-06	0.000162142	339.25	358.728	397.766	570.182	135.655	190.88	183.653	236.819
373	MCU_002619-RA			emb|CDS15798.1|	Peptidase S1 S6 chymotrypsin Hap [Echinococcus granulosus]	20.0139	-2.63131	0.572516	-4.59604	4.30588e-06	0.000163853	2.72126	8.25717	6.11948	5.09091	43.3343	35.8854	18.3653	40.3372
374	MCU_006060-RA	K00753	E2.4.1.214; glycoprotein 3-alpha-L-fucosyltransferase [EC:2.4.1.214]	emb|CDS21299.1|	glycoprotein 3 alpha L fucosyltransferase [Echinococcus granulosus]	231.386	1.14223	0.248506	4.59641	4.2984e-06	0.000163853	353.764	331.204	305.974	280	124.351	115.291	123.201	217.301
375	MCU_011420-RA			emb|VDL18337.1|	unnamed protein product [Hymenolepis diminuta]	144.399	-1.0547	0.230042	-4.58483	4.5435e-06	0.000172436	87.9874	98.1685	99.1356	89.091	210.077	187.062	137.74	245.927
376	MCU_007977-RA			gb|AIM55123.1|	cystatin [Taenia asiatica]	1478.02	0.736254	0.160727	4.58077	4.63276e-06	0.000175357	1672.67	1701.89	1892.14	2121.64	1078.65	1273.55	853.987	1229.63
377	MCU_001795-RA			emb|VDD80327.1|	unnamed protein product [Mesocestoides corti]	6.34045	-6.01498	1.31376	-4.57844	4.68466e-06	0.000175921	0	0	0	0	9.42051	9.92575	18.3653	13.012
378	MCU_003356-RA	K01092	E3.1.3.25, IMPA, suhB; myo-inositol-1(or 4)-monophosphatase [EC:3.1.3.25]	emb|CDS37278.1|	inositol monophosphatase 1 [Echinococcus multilocularis]	315.429	-0.787045	0.171873	-4.57923	4.66698e-06	0.000175921	184.139	234.871	242.331	264.727	409.792	383.287	339.758	464.529
379	MCU_006068-RA	K10478	BTBD3_6; BTB/POZ domain-containing protein 3/6	emb|CDS40281.1|	BTB:POZ domain containing protein 2 [Echinococcus multilocularis]	32.7053	-1.82298	0.398122	-4.57894	4.67334e-06	0.000175921	10.885	19.2667	9.79117	17.8182	62.1753	44.2841	59.6872	37.7348
380	MCOS_0001056401-mRNA-1			emb|VDD84562.1|	unnamed protein product [Mesocestoides corti]	43.3287	-1.31455	0.287507	-4.57223	4.82555e-06	0.000180372	25.3984	17.4318	29.3735	28	64.0594	68.7168	55.0959	58.554
381	MCU_011866-RB			emb|CUT99036.1|	CD36 class B scavenger receptor [Echinococcus multilocularis]	1016.19	-3.1174	0.681831	-4.57211	4.82847e-06	0.000180372	241.285	278.909	157.883	161.636	1011.76	4661.29	273.949	1342.84
382	MCU_001215-RA	K05736	PAK5, PAK7; p21-activated kinase 5 [EC:2.7.11.1]	emb|CDS40968.1|	serine:threonine protein kinase PAK 4 [Echinococcus multilocularis]	20.8515	-7.732	1.69137	-4.57145	4.84357e-06	0.000180464	0	0	0	0	9.42051	113.764	4.59133	39.036
383	MCU_007805-RB	K04378	SRF; serum response factor	emb|CDS39718.1|	AGAMOUS protein [Echinococcus multilocularis]	101.971	-1.1849	0.259379	-4.56821	4.91915e-06	0.000182803	70.7528	64.2224	72.2099	40.7273	121.525	134.379	132.383	179.566
384	MCU_000190-RA	K20412	PI16, CRISP9, CD364; peptidase inhibitor 16	gb|OPJ89022.1|	peptidase inhibitor 16 [Patagioenas fasciata monilis]	1312.21	1.87796	0.411772	4.56069	5.09855e-06	0.000188978	2183.36	2138.61	1957.01	1974	718.785	929.203	205.079	391.661
385	MCU_009340-RB	K24836	PI15, CRISP8; peptidase inhibitor 15	gb|AAT74668.2|	cysteine-rich secreted protein 2 precursor [Mesocestoides vogae]	130.349	-1.18404	0.259911	-4.55556	5.22467e-06	0.00019315	76.1953	83.4891	84.4488	73.8182	128.119	196.988	153.809	245.927
386	MCU_005392-RA	K20412	PI16, CRISP9, CD364; peptidase inhibitor 16	emb|VDM26240.1|	unnamed protein product, partial [Hydatigera taeniaeformis]	12.4071	-4.97514	1.097	-4.53524	5.75389e-06	0.000211619	2.72126	0	0	0	30.1456	17.5609	17.6001	31.2288
387	MCU_008445-RB			emb|CDS42894.1|	expressed conserved protein [Echinococcus multilocularis]	9403.21	-0.770468	0.169867	-4.53571	5.7411e-06	0.000211619	7577.8	6507.57	6551.51	7164.19	9363.98	15020.7	10082.6	12957.4
388	MCU_002480-RA					57.7915	1.95601	0.431999	4.52782	5.95941e-06	0.000218614	68.9386	50.4605	111.375	137.455	16.9569	31.3043	23.7219	22.1204
389	MCOS_0000428801-mRNA-1			emb|VDD78286.1|	unnamed protein product [Mesocestoides corti]	187.259	1.57008	0.34706	4.52394	6.06983e-06	0.000222093	331.087	266.982	312.093	208.727	54.6389	78.6425	91.0613	154.843
390	MCU_011822-RA			emb|CDS39386.1|	AMP dependent ligase [Echinococcus multilocularis]	318.762	-0.81865	0.181124	-4.51983	6.18882e-06	0.000225868	220.422	218.356	280.272	204.909	440.88	482.544	356.593	346.119
391	MCU_009893-RA	K09877	AQP9; aquaporin-9	emb|VDD76957.1|	unnamed protein product [Mesocestoides corti]	585.515	-0.809679	0.179249	-4.51706	6.27042e-06	0.000228262	376.441	400.931	412.453	511.637	666.03	757.411	623.655	935.563
392	MCU_011323-RA	K14648	ENDOU, PP11; poly(U)-specific endoribonuclease [EC:3.1.-.-]	ref|XP_024348610.1|	Poly(U)-specific endoribonuclease [Echinococcus granulosus]	427.454	0.599993	0.132949	4.51295	6.39326e-06	0.000232142	503.433	437.63	553.201	566.364	301.456	346.638	337.462	373.445
393	MCU_000428-RA	K17277	EPS8; epidermal growth factor receptor kinase substrate 8	ref|XP_024352139.1|	Epidermal growth factor receptor kinase [Echinococcus granulosus]	1510.23	-0.696515	0.154426	-4.51034	6.47227e-06	0.000233821	1369.7	1125.73	1118.64	994.001	1545.91	1746.17	2060.74	2120.96
394	MCU_000903-RB	K10394	KIF3A; kinesin family member 3A	ref|XP_024350579.1|	Kinesin-like protein KIF3A [Echinococcus granulosus]	186.485	-0.768611	0.170401	-4.51059	6.46461e-06	0.000233821	146.041	138.537	140.748	127.273	251.528	274.104	224.975	188.674
395	MCU_000188-RA			gb|AAT74667.1|	cysteine-rich secreted protein 1, partial [Mesocestoides vogae]	10.3573	-6.72078	1.49271	-4.50242	6.71852e-06	0.000242104	0	0	0	0	3.7682	18.3245	32.1393	28.6264
396	MCU_003859-RA	K03027	RPC40, POLR1C; DNA-directed RNA polymerases I and III subunit RPAC1	emb|CDS40999.1|	DNA directed RNA polymerases I and III subunit [Echinococcus multilocularis]	492.795	0.533026	0.118403	4.50178	6.73865e-06	0.000242218	536.088	567.91	540.962	688.546	416.386	409.246	403.272	379.951
397	MCU_000297-RB	K20295	COG8; conserved oligomeric Golgi complex subunit 8	emb|CDS37591.1|	oligomeric Golgi complex subunit 8 [Echinococcus multilocularis]	57.2647	-9.1893	2.04197	-4.50022	6.78842e-06	0.000242784	0	0	0	0	38.6241	274.867	144.627	0
398	MCU_009045-RB	K16536	HOOK3; protein HOOK3	emb|CDS20776.1|	protein hook 3 [Echinococcus granulosus]	1746.28	0.333489	0.0740965	4.50074	6.77185e-06	0.000242784	2089.93	1961.54	1795.46	1938.37	1584.53	1450.69	1577.89	1571.85
399	MCU_012695-RA			ref|XP_024348962.1|	Canalicular multispecific organic anion transporter [Echinococcus granulosus]	14.3063	-3.33434	0.742733	-4.48928	7.14657e-06	0.000254954	1.81417	4.58731	2.44779	1.27273	26.3774	13.7434	42.0872	22.1204
400	MCU_003033-RB	K05849	SLC8A, NCX; solute carrier family 8 (sodium/calcium exchanger)	emb|CDI97404.1|	sodium calcium exchanger [Echinococcus multilocularis]	759.397	-1.17419	0.261848	-4.48424	7.31752e-06	0.000260401	501.619	620.205	405.11	337.273	956.181	800.168	1450.09	1004.53
401	MCU_003660-RC	K18668	ZC3H12, MCPIP; ribonuclease ZC3H12 [EC:3.1.-.-]	emb|CUT98897.1|	ribonuclease ZC3H12C [Echinococcus multilocularis]	260.748	-0.534055	0.119204	-4.48017	7.45821e-06	0.000264748	222.236	212.851	225.197	192.182	286.383	332.895	317.567	296.674
402	MCU_007632-RA	K06269	PPP1C; serine/threonine-protein phosphatase PP1 catalytic subunit [EC:3.1.3.16]	ref|XP_024356237.1|	Serine/threonine-protein phosphatase PP1-gamma catalytic subunit [Echinococcus granulosus]	2388.79	0.435127	0.0971733	4.47784	7.54013e-06	0.000266992	2985.22	2781.75	2637.5	2579.82	1785.19	2034.02	2231.38	2075.42
403	MCU_000462-RB			emb|CDS19450.1|	expressed conserved protein [Echinococcus granulosus]	458.093	0.549571	0.122865	4.47297	7.71404e-06	0.000272474	606.841	477.081	509.141	585.455	392.835	363.435	386.437	343.517
404	MCOS_0000826701-mRNA-1			emb|VDD82265.1|	unnamed protein product [Mesocestoides corti]	224.622	-1.36222	0.304768	-4.4697	7.83298e-06	0.000275992	110.665	125.692	117.494	148.909	223.266	287.083	268.593	515.275
405	MCU_001560-RA			ref|XP_024347806.1|	tegumental protein [Echinococcus granulosus]	2779.28	-1.12128	0.250959	-4.46796	7.89687e-06	0.000277557	1170.14	1573.45	1955.79	2303.64	3975.45	3738.19	2761.68	4755.89
406	MCU_005700-RA	K24243	CRISPLD; cysteine-rich secretory protein LCCL domain-containing	ref|XP_024348816.1|	Cysteine-rich secretory protein LCCL domain-containing [Echinococcus granulosus]	581.046	-0.444363	0.0994806	-4.46683	7.93884e-06	0.000278347	520.668	494.513	514.036	437.819	647.189	714.654	625.951	693.54
407	MCU_007437-RA	K19519	TGFBI, BIGH3; transforming growth factor-beta-induced protein	gb|AHH45014.1|	fasciclin-1 [Taenia solium]	2216.01	-0.866173	0.194088	-4.46279	8.08989e-06	0.000282541	1793.31	1736.76	1539.66	1210.36	2899.63	3203.73	3261.37	2083.22
408	MCU_013550-RA	K13025	EIF4A3, FAL1; ATP-dependent RNA helicase [EC:3.6.4.13]	emb|VDD78656.1|	unnamed protein product, partial [Mesocestoides corti]	290.029	0.699074	0.156653	4.46257	8.09806e-06	0.000282541	295.71	333.957	416.125	390.728	228.918	198.515	227.271	229.011
409	MCU_010504-RA	K24243	CRISPLD; cysteine-rich secretory protein LCCL domain-containing	emb|VDD82950.1|	unnamed protein product [Mesocestoides corti]	9.94576	-5.91876	1.32879	-4.45423	8.41931e-06	0.000293033	0.907087	0	0	0	9.42051	9.92575	26.7827	32.53
410	MCU_010527-RA			ref|XP_024348047.1|	GLIPR1-like protein [Echinococcus granulosus]	8.33342	-6.40437	1.44024	-4.44673	8.71859e-06	0.000302711	0	0	0	0	4.71025	14.5069	21.4262	26.024
411	MCU_001510-RB	K04505	PSEN1, PS1; presenilin 1 [EC:3.4.23.-]	emb|CDS15410.1|	presenilin [Echinococcus granulosus]	6.6715	-6.08753	1.37026	-4.44261	8.88758e-06	0.00030783	0	0	0	0	5.6523	15.2704	16.8349	15.6144
412	MCU_004676-RB			emb|CDS24248.1|	Synembryn A [Echinococcus granulosus]	534.036	-0.392998	0.0885288	-4.43922	9.02862e-06	0.000311958	457.172	472.493	461.409	456.909	636.826	646.701	570.855	569.926
413	MCOS_0000370301-mRNA-1			emb|VDD77701.1|	unnamed protein product [Mesocestoides corti]	5.99283	-5.93709	1.33917	-4.43341	9.27556e-06	0.000319715	0	0	0	0	8.47846	10.6893	18.3653	10.4096
414	MCU_009347-RA			emb|VDD83618.1|	unnamed protein product [Mesocestoides corti]	1037.52	-0.786019	0.177512	-4.42798	9.51213e-06	0.00032708	664.894	704.612	693.949	983.819	1365.97	1316.31	1069.01	1501.59
415	MCU_003033-RC	K05849	SLC8A, NCX; solute carrier family 8 (sodium/calcium exchanger)	emb|CDI97404.1|	sodium calcium exchanger [Echinococcus multilocularis]	282.383	-1.61661	0.36609	-4.41588	1.00599e-05	0.000345083	168.718	97.2511	203.167	86.5455	357.037	313.043	635.133	398.167
416	MCU_008059-RA	K17608	STRN1_3_4; striatin 1/3/4	emb|CDI97437.1|	striatin [Echinococcus multilocularis]	810.187	0.653967	0.148422	4.40614	1.05229e-05	0.0003601	1017.75	881.682	936.28	1126.36	510.591	612.343	666.508	729.974
417	MCU_003834-RA			emb|CDS22584.1|	expressed conserved protein [Echinococcus granulosus]	208.713	1.36832	0.31116	4.39749	1.09512e-05	0.000373859	198.652	290.836	282.72	430.182	115.872	98.494	90.2961	162.65
418	MCU_003204-RF			emb|VDD74560.1|	unnamed protein product [Mesocestoides corti]	34.0988	1.89643	0.431316	4.39684	1.0984e-05	0.000374086	58.0535	59.6351	51.4036	47.0909	10.3626	23.6691	16.0696	6.506
419	MCU_007615-RE			emb|VDD76020.1|	unnamed protein product [Mesocestoides corti]	133.46	-1.35175	0.307807	-4.39155	1.12543e-05	0.000382089	45.3543	70.6447	90.5683	95.4546	212.903	240.509	156.105	156.144
420	MCU_014181-RA			emb|VDD82950.1|	unnamed protein product [Mesocestoides corti]	8.31625	-6.41176	1.46014	-4.3912	1.12726e-05	0.000382089	0	0	0	0	11.3046	11.4528	35.9654	7.8072
421	MCU_011889-RE			emb|VDD77858.1|	unnamed protein product [Mesocestoides corti]	33.8693	-2.73147	0.622279	-4.38946	1.13632e-05	0.000384247	3.62835	11.927	4.89558	15.2727	38.6241	100.021	36.7306	59.8552
422	MCOS_0000404001-mRNA-1			emb|VDD78038.1|	unnamed protein product [Mesocestoides corti]	12585.5	1.29262	0.294521	4.38889	1.13933e-05	0.000384355	11905.5	16153.8	18124.7	25313.3	10388.9	5579.8	5309.1	7908.7
423	MCU_003471-RC			emb|CDS19011.1|	rab3 GTPase activating protein catalytic subunit [Echinococcus granulosus]	236.242	-1.77284	0.404605	-4.38166	1.17777e-05	0.000396386	103.408	114.683	167.674	42	316.529	505.45	308.384	331.806
424	MCU_002351-RA	K07841	DIRAS2; DIRAS family, GTP-binding Ras-like 2	emb|CDI97056.1|	GTP binding protein Di Ras2 [Echinococcus multilocularis]	30.4236	-1.64295	0.375134	-4.37963	1.18883e-05	0.000399165	16.3276	9.17463	14.6867	19.0909	48.9866	47.3382	34.4349	53.3492
425	MCU_000979-RA	K04382	PPP2C; serine/threonine-protein phosphatase 2A catalytic subunit [EC:3.1.3.16]	emb|CDS43313.1|	serine:threonine protein phosphatase 2A [Echinococcus multilocularis]	3166.15	0.227025	0.0518891	4.37519	1.21325e-05	0.000406409	3476.86	3407.46	3287.38	3492.37	2887.39	2993.76	3011.14	2772.86
426	MCU_005230-RB			emb|VDD82124.1|	unnamed protein product [Mesocestoides corti]	107.501	0.935455	0.213855	4.37425	1.2185e-05	0.000407215	126.992	123.858	148.091	165.455	79.1323	77.879	56.6264	81.9756
427	MCU_006170-RB	K10251	HSD17B12, KAR, IFA38; 17beta-estradiol 17-dehydrogenase / very-long-chain 3-oxoacyl-CoA reductase [EC:1.1.1.62 1.1.1.330]	ref|XP_024346933.1|	Estradiol 17-beta-dehydrogenase [Echinococcus granulosus]	928.209	-0.88019	0.201429	-4.36972	1.24403e-05	0.000414774	516.132	767.917	554.425	775.092	1006.11	1120.85	1195.28	1489.87
428	MCU_003549-RA			emb|VDD81260.1|	unnamed protein product [Mesocestoides corti]	259.549	-0.571527	0.130997	-4.3629	1.28351e-05	0.000426938	219.515	233.953	194.599	185.818	326.892	329.077	297.671	288.867
429	MCU_008611-RA	K05692	ACTB_G1; actin beta/gamma 1	ref|XP_024348028.1|	Actin, cytoplasmic 2 [Echinococcus granulosus]	45950.3	0.823705	0.189305	4.35121	1.35387e-05	0.000448304	51361.1	51580.7	55165.9	76785	34312.3	40242.1	26032.8	32122.7
430	MCU_008856-RA	K13755	PDE1; calcium/calmodulin-dependent 3',5'-cyclic nucleotide phosphodiesterase [EC:3.1.4.17]	emb|CDS22433.1|	calcium:calmodulin dependent 3'5' cyclic [Echinococcus granulosus]	70.4295	-1.15089	0.264501	-4.35119	1.35402e-05	0.000448304	55.3323	33.0287	36.7169	49.6364	101.741	104.602	79.583	102.795
431	MCU_007509-RA			emb|CDI97745.1|	expressed conserved protein [Echinococcus multilocularis]	2981.27	-0.53323	0.122599	-4.34939	1.36516e-05	0.000450946	2474.53	2485.41	2510.21	2273.09	3254.79	2972.38	3754.94	4124.81
432	MCOS_0000491401-mRNA-1			emb|VDD78912.1|	unnamed protein product [Mesocestoides corti]	15.1549	-3.44043	0.791441	-4.34704	1.37987e-05	0.000454338	0	0.917463	4.89558	5.09091	26.3774	32.0678	20.661	31.2288
433	MCU_011409-RA	K05691	CTNNA; catenin alpha	emb|CDS33391.1|	catenin alpha 1 [Hymenolepis microstoma]	112.357	-0.889905	0.20473	-4.34673	1.3818e-05	0.000454338	65.3102	78.9018	102.807	68.7273	156.38	134.379	149.218	143.132
434	MCU_010478-RA	K23678	PQLC2, SLC66A1, LAAT1; solute carrier family 66 (lysosomal lysine-arginine transporter), member 1	ref|XP_024352191.1|	PQ-loop repeat-containing protein 2 [Echinococcus granulosus]	6413.63	0.940236	0.216403	4.34483	1.39381e-05	0.000457235	8349.73	8393.87	7724.01	9265.46	3271.74	4972.8	5988.62	3342.78
435	MCU_006118-RA	K11426	SMYD; [histone H3]-lysine4/36 N-trimethyltransferase SMYD [EC:2.1.1.354 2.1.1.357]	emb|CDI98163.1|	SET and MYND domain containing protein 3 [Echinococcus multilocularis]	7.89207	-6.33513	1.46034	-4.33812	1.43706e-05	0.000470342	0	0	0	0	23.5513	24.4326	9.94787	5.2048
436	MCU_003849-RB	K03954	NDUFA10; NADH dehydrogenase (ubiquinone) 1 alpha subcomplex subunit 10	emb|CDS36372.1|	NADH ubiquinone oxidoreductase 42 kDa subunit [Echinococcus multilocularis]	428.915	-0.576055	0.133029	-4.3303	1.48909e-05	0.000485145	378.255	349.553	347.586	299.091	559.578	464.22	468.315	564.721
437	MCU_006651-RA			emb|VDD84021.1|	unnamed protein product [Mesocestoides corti]	350.833	0.93199	0.215209	4.33064	1.48679e-05	0.000485145	411.817	464.236	410.005	556.182	202.541	322.969	198.192	240.722
438	MCU_005289-RA	K05757	ARPC1A_B; actin related protein 2/3 complex, subunit 1A/1B	emb|CDS28121.1|	actin related protein 2:3 complex subunit 1A:1B [Hymenolepis microstoma]	3063.04	-0.311799	0.0720228	-4.32916	1.49677e-05	0.000486535	2578.85	2781.75	2685.23	2892.91	3384.79	3612.97	3435.84	3131.99
439	MCU_000575-RA			emb|VDD79547.1|	unnamed protein product [Mesocestoides corti]	380.272	0.935285	0.216377	4.32248	1.54286e-05	0.000500378	571.465	493.595	554.425	379.273	287.325	238.982	320.628	196.481
440	MCU_008161-RA	K03267	ERF3, GSPT; peptide chain release factor subunit 3	ref|XP_024348920.1|	Eukaryotic peptide chain release factor GTP-binding subunit ERF3A [Echinococcus granulosus]	4812.99	0.523914	0.121236	4.32144	1.55017e-05	0.000501609	5054.29	5966.26	5381.47	6310.19	4526.55	4055.82	3770.24	3439.07
441	MCU_004375-RD	K24222	INPP5J_K; inositol polyphosphate 5-phosphatase INPP5J/K [EC:3.1.3.56]	ref|XP_024354665.1|	Phosphatidylinositol 4,5-bisphosphate 5-phosphatase A [Echinococcus granulosus]	909.127	0.600069	0.139209	4.31057	1.62835e-05	0.000525714	1248.15	1096.37	1056.22	982.546	700.886	688.695	867.761	632.384
442	MCU_010828-RA	K12829	SF3B2, SAP145, CUS1; splicing factor 3B subunit 2	ref|XP_024352385.1|	Splicing factor 3B subunit 2 [Echinococcus granulosus]	1885.26	0.34865	0.0809732	4.30574	1.66428e-05	0.000536102	1942.07	2294.57	1987.61	2222.18	1651.41	1607.21	1662.06	1714.98
443	MCU_004358-RB	K05543	DUS2; tRNA-dihydrouridine synthase 2 [EC:1.3.1.91]	ref|XP_024346963.1|	tRNA-dihydrouridine synthase 2-like protein [Echinococcus granulosus]	1164.79	0.687576	0.160172	4.29274	1.76484e-05	0.000567212	1308.93	1406.47	1201.87	1831.46	926.978	923.095	777.465	942.069
444	MCU_004409-RB	K01304	pcp; pyroglutamyl-peptidase [EC:3.4.19.3]	ref|XP_024347670.1|	Pyroglutamyl-peptidase [Echinococcus granulosus]	35.7642	1.80178	0.420064	4.2893	1.79235e-05	0.000574759	38.0976	48.6255	56.2992	78.9092	9.42051	15.2704	16.0696	23.4216
445	MCU_007312-RA			ref|XP_024349491.1|	Beta-1,4-galactosyltransferase [Echinococcus granulosus]	201.35	-0.815904	0.19043	-4.28454	1.83115e-05	0.000585886	125.178	134.867	137.076	187.091	226.092	242.036	257.88	300.577
446	MCU_001539-RA			emb|VDD80224.1|	unnamed protein product [Mesocestoides corti]	85.4174	-1.12667	0.263123	-4.28192	1.8529e-05	0.000591517	39.9118	56.8827	53.8514	64.9091	144.134	96.967	127.792	98.8912
447	MCU_005465-RA	K05662	ABCB7, ATM; ATP-binding cassette, subfamily B (MDR/TAP), member 7	emb|CDS23697.1|	ATP binding cassette sub family B [Echinococcus granulosus]	358.776	-0.592488	0.13853	-4.27697	1.89455e-05	0.000603464	297.524	293.588	299.854	254.546	395.661	456.585	495.098	377.348
448	MCU_014564-RA	K01893	NARS, asnS; asparaginyl-tRNA synthetase [EC:6.1.1.22]	emb|CDI70174.1|	asparaginyl tRNA synthetase cytoplasmic [Echinococcus granulosus]	793.996	0.979508	0.229062	4.27618	1.90128e-05	0.00060426	1064.92	1246.83	1020.73	883.273	551.1	439.787	744.56	400.77
449	MCU_011779-RA	K18753	ZFP36L; butyrate response factor	ref|XP_024353857.1|	Butyrate response factor [Echinococcus granulosus]	140.016	1.19259	0.279463	4.26744	1.97728e-05	0.000627019	170.532	166.978	203.167	240.546	94.2051	80.9331	111.722	52.048
450	MCU_009400-RC			emb|CDS36341.1|	neurabin 1 [Echinococcus multilocularis]	272.039	1.39974	0.328212	4.26474	2.00134e-05	0.000633239	343.786	282.579	362.273	589.273	105.51	187.062	113.253	192.578
451	MCU_004875-RA	K10839	RAD23, HR23; UV excision repair protein RAD23	emb|CDS37205.1|	uv excision repair protein rad23 b [Echinococcus multilocularis]	2482.72	0.29441	0.0690446	4.26406	2.00749e-05	0.000633781	2735.77	2823.03	2561.61	2817.82	2194.98	2079.06	2351.52	2297.92
452	MCU_000559-RA	K07374	TUBA; tubulin alpha	ref|XP_014711566.1|	PREDICTED: LOW QUALITY PROTEIN: tubulin alpha-1D chain-like [Equus asinus]	7843.99	-0.292805	0.0686835	-4.26311	2.01602e-05	0.00063507	7123.35	6960.79	6469.51	7647.82	8557.59	8666.71	8343.97	8982.19
453	MCU_011846-RA			emb|VDD77843.1|	unnamed protein product [Mesocestoides corti]	162.841	-1.44605	0.339685	-4.25702	2.07168e-05	0.000651164	77.1024	123.858	85.6727	62.3637	232.687	141.251	322.158	257.638
454	MCU_005017-RC	K14395	ACP6; lysophosphatidic acid phosphatase type 6 [EC:3.1.3.2]	emb|CDS24510.1|	lysophosphatidic acid phosphatase type 6 [Echinococcus granulosus]	1306.76	-0.649466	0.152875	-4.24834	2.15365e-05	0.000675441	914.343	1044.07	1085.6	1027.09	1873.74	1795.03	1289.4	1424.81
455	MCU_000525-RA			emb|CDS23554.1|	asparagine rich protein [Echinococcus granulosus]	58.55	1.25895	0.296592	4.24473	2.1886e-05	0.000684897	96.1512	87.159	73.4337	73.8182	24.4933	31.3043	48.2089	33.8312
456	MCU_014779-RA					423.993	-0.640373	0.150904	-4.24359	2.19976e-05	0.000686884	313.852	318.36	312.093	381.818	493.635	593.255	428.524	550.408
457	MCU_010833-RA			ref|XP_024352575.1|	Kelch repeat and BTB domain-containing protein 3 [Echinococcus granulosus]	45.4284	-1.45059	0.342186	-4.23917	2.24343e-05	0.00069899	23.5843	30.2763	24.4779	19.0909	55.581	82.4601	81.1134	46.8432
458	MCU_010799-RA	K06943	NOG1; nucleolar GTP-binding protein	emb|CDS43662.1|	nucleolar gtp binding protein [Echinococcus multilocularis]	947.04	0.605499	0.142968	4.23522	2.2833e-05	0.000709861	1130.23	1135.82	976.669	1330	756.467	877.284	658.09	711.757
459	MCU_003163-RA	K13781	SLC7A8, LAT2; solute carrier family 7 (L-type amino acid transporter), member 8	emb|CDS40698.1|	yl amino acid transporter 2 [Echinococcus multilocularis]	341.793	-0.695613	0.164592	-4.22629	2.37571e-05	0.000736985	266.683	305.515	261.914	207.455	449.358	355.8	440.002	447.613
460	MCU_003499-RA			emb|CDS20503.1|	FAR 17a AIG1 protein [Echinococcus granulosus]	1196.88	-0.567892	0.134531	-4.22129	2.42913e-05	0.000751464	905.272	1111.05	972.997	866.728	1684.39	1267.44	1412.6	1354.55
461	MCU_012385-RA	K00910	ADRBK, GRK; beta-adrenergic-receptor kinase [EC:2.7.11.15]	ref|XP_024352084.1|	Beta-adrenergic receptor kinase [Echinococcus granulosus]	238.823	-0.660075	0.156381	-4.22093	2.43291e-05	0.000751464	185.046	180.74	198.271	176.909	276.021	353.51	252.523	287.565
462	MCU_005882-RA			emb|CDS39417.1|	protein kintoun [Echinococcus multilocularis]	322.25	0.779353	0.184852	4.21608	2.48581e-05	0.000766146	466.243	418.363	374.512	371.637	222.324	249.671	293.08	182.168
463	MCU_002467-RA	K10158	B3GAT3; galactosylgalactosylxylosylprotein 3-beta-glucuronosyltransferase 3 [EC:2.4.1.135]	emb|CDS33254.2|	galactosylgalactosylxylosylprotein [Hymenolepis microstoma]	110.757	-0.871625	0.206821	-4.2144	2.5044e-05	0.000770211	86.1732	63.3049	82.001	81.4546	119.64	150.413	133.914	169.156
464	MCU_005187-RA	K15779	PGM2; phosphoglucomutase / phosphopentomutase [EC:5.4.2.2 5.4.2.7]	emb|CDS43145.1|	phosphoglucomutase 2 [Echinococcus multilocularis]	1227.17	-0.320836	0.0762883	-4.20557	2.60427e-05	0.000799203	1067.64	1144.08	1026.85	1128.91	1351.84	1371.28	1455.45	1271.27
465	MCU_006164-RA	K22204	BEST; bestrophin, other	ref|XP_024346927.1|	Bestrophin-4 [Echinococcus granulosus]	173.887	-1.33436	0.317779	-4.19902	2.68073e-05	0.000820901	120.643	87.159	100.359	86.5455	175.221	369.543	174.47	277.156
466	MCU_001474-RA	K05762	RDX; radixin	emb|CUT98927.1|	radixin [Echinococcus multilocularis]	304.923	-0.962265	0.229344	-4.19572	2.72001e-05	0.000831146	266.683	206.429	195.823	157.818	339.138	516.139	408.628	348.722
467	MCU_009817-RE			ref|XP_021348010.1|	transmembrane protein 41B-like isoform X1 [Mizuhopecten yessoensis]	6.64688	6.29697	1.50171	4.19321	2.75031e-05	0.00083861	17.2346	10.0921	22.0301	3.81818	0	0	0	0
468	MCU_004755-RA	K13566	NIT2, yafV; omega-amidase [EC:3.5.1.3]	gb|KAA0195557.1|	Nitrilase family protein (Nit3) [Fasciolopsis buski]	648.412	-0.916447	0.218614	-4.19208	2.7641e-05	0.000841018	366.463	417.446	490.782	521.819	738.568	866.595	649.673	1135.95
469	MCU_007895-RA	K16336	SDC2, CD362; syndecan 2	emb|CDS16964.1|	syndecan [Echinococcus granulosus]	197.595	-0.616201	0.147021	-4.19125	2.77416e-05	0.000842282	147.855	177.07	151.763	147.636	236.455	272.576	228.801	218.602
470	MCU_004192-RA	K03014	RPB6, POLR2F; DNA-directed RNA polymerases I, II, and III subunit RPABC2	ref|XP_024354528.1|	DNA-directed RNA polymerases I, II, and III subunit RPABC2 [Echinococcus granulosus]	1465.04	1.34971	0.322351	4.18708	2.82561e-05	0.000856081	1457.69	1611.07	1964.35	3384.18	807.337	955.163	529.533	1011.03
471	MCU_004698-RA	K10808	RRM2; ribonucleoside-diphosphate reductase subunit M2 [EC:1.17.4.1]	ref|XP_024353982.1|	Ribonucleoside-diphosphate reductase small chain [Echinococcus granulosus]	1671.51	1.08196	0.258459	4.18619	2.83681e-05	0.000856611	1674.48	1896.4	2649.73	2859.82	1060.75	920.041	811.9	1498.98
472	MCU_010417-RA			emb|CDS37358.1|	Calcium binding protein [Echinococcus multilocularis]	1654.29	-0.87053	0.207963	-4.18598	2.83936e-05	0.000856611	966.954	1089.03	1207.99	1415.27	2002.8	2192.06	1571.76	2788.47
473	MCU_007133-RA			emb|CDS27681.1|	kelch protein 12 [Hymenolepis microstoma]	511.678	-0.937306	0.223991	-4.18457	2.85705e-05	0.000860129	341.972	292.671	373.288	395.818	579.361	628.377	533.359	948.575
474	MCU_006371-RB			emb|CDS39459.1|	glycolipid transfer protein domain containing protein [Echinococcus multilocularis]	343.868	-0.932033	0.223028	-4.17899	2.92805e-05	0.000879649	218.608	227.531	239.884	259.637	318.413	493.234	396.385	597.251
475	MCU_004474-RD			emb|CDS19111.1|	expressed conserved protein [Echinococcus granulosus]	256.247	-1.19178	0.285292	-4.17742	2.94837e-05	0.000883891	201.373	180.74	156.659	84.0001	293.92	354.273	405.567	373.445
476	MCU_002615-RB	K05613	SLC1A2, EAAT2; solute carrier family 1 (glial high affinity glutamate transporter), member 2	emb|CDS34455.1|	excitatory amino acid transporter 2 [Hymenolepis microstoma]	856.965	0.446062	0.106811	4.17619	2.9643e-05	0.000886803	1029.54	989.025	870.19	1066.55	789.438	742.141	720.838	647.998
477	MCU_011978-RA			emb|CDS16848.1|	FERM domain containing protein 3 [Echinococcus granulosus]	171.815	-0.907746	0.217403	-4.17541	2.9745e-05	0.000887993	120.643	128.445	121.166	108.182	267.542	261.124	207.375	160.048
478	MCU_008399-RA			emb|CDS43265.1|	expressed conserved protein [Echinococcus multilocularis]	904.519	-0.717551	0.1719	-4.17423	2.98991e-05	0.00089073	641.31	587.176	714.755	792.91	1014.59	1026.93	1015.45	1443.03
479	MCU_010502-RA					2006.83	0.319735	0.076685	4.16946	3.05319e-05	0.000905799	2221.46	2241.36	2101.43	2344.37	1845.48	1673.63	1697.26	1929.68
480	MCU_011214-RA			emb|CDS23382.1|	marvel containing potential lipid [Echinococcus granulosus]	338.749	0.462411	0.110904	4.16948	3.05293e-05	0.000905799	399.118	421.116	397.766	352.546	275.079	280.975	311.445	271.951
481	MCU_007296-RA			ref|XP_024346022.1|	Peptidase inhibitor [Echinococcus granulosus]	9.0896	-5.78856	1.39214	-4.15803	3.21005e-05	0.000950362	0	0	0	1.27273	3.7682	22.9056	25.2523	19.518
482	MCU_007042-RA	K18080	TNS; tensin	emb|CDS17038.1|	tensin C1 domain containing phosphatase [Echinococcus granulosus]	30.8879	-1.90486	0.459053	-4.14953	3.33154e-05	0.000984288	16.3276	21.1016	8.56727	5.09091	45.2184	51.9193	52.035	46.8432
483	MCU_001640-RA	K18669	DYRK2_3_4; dual specificity tyrosine-phosphorylation-regulated kinase 2/3/4 [EC:2.7.12.1]	emb|CDS36426.1|	dual specificity [Echinococcus multilocularis]	717.137	-0.611782	0.147702	-4.14201	3.44276e-05	0.00101504	654.917	556.9	565.44	492.546	849.73	949.055	958.057	710.456
484	MCU_008968-RB	K20045	ITSN; intersectin	emb|CDS19789.1|	intersectin 2 [Echinococcus granulosus]	1597.34	0.405801	0.0980479	4.1388	3.49123e-05	0.00102721	1725.28	1824.83	1839.52	1897.64	1291.55	1531.62	1451.62	1216.62
485	MCU_010406-RA			emb|VDD83927.1|	unnamed protein product [Mesocestoides corti]	64.7548	-1.01239	0.244729	-4.13676	3.52245e-05	0.00103427	38.0976	44.0382	52.6275	36.9091	98.9153	88.5683	70.4003	88.4816
486	MCU_011313-RB	K05312	CHRNN; nicotinic acetylcholine receptor, invertebrate	emb|CDS42141.1|	nicotinic acetylcholine receptor alpha subunit [Echinococcus multilocularis]	36.999	-4.11189	0.994663	-4.13395	3.56584e-05	0.00104486	0	11.0096	2.44779	2.54546	91.3789	77.879	96.4179	14.3132
487	MCU_004908-RB	K19998	SCFD1, SLY1; sec1 family domain-containing protein 1	emb|CDS40105.1|	sec1 family domain containing protein 1 [Echinococcus multilocularis]	54.3347	-9.11326	2.20505	-4.1329	3.58215e-05	0.00104748	0	0	0	0	35.7979	361.145	0	37.7348
488	MCU_000443-RA	K00234	SDHA, SDH1; succinate dehydrogenase (ubiquinone) flavoprotein subunit [EC:1.3.5.1]	dbj|BAX90095.1|	flavoprotein subunit of complex II [Echinococcus multilocularis]	4335.47	-0.517075	0.12566	-4.11486	3.87416e-05	0.0011291	3972.13	3910.23	3369.39	3013.82	5480.85	4984.26	5461.38	4491.74
489	MCU_010532-RA	K11674	MCRS1, INO80Q; microspherule protein 1	emb|CDS17641.1|	microspherule protein 1 [Echinococcus granulosus]	550.989	0.364663	0.0886249	4.11468	3.87709e-05	0.0011291	648.567	617.453	588.694	628.728	459.721	511.558	504.281	448.914
490	MCU_001598-RA			gb|AAT74668.2|	cysteine-rich secreted protein 2 precursor [Mesocestoides vogae]	67.8134	-1.33773	0.325704	-4.10721	4.00473e-05	0.00115449	30.8409	35.7811	46.508	40.7273	77.2482	68.7168	108.661	134.024
491	MCU_004585-RA	K13885	SCARB1; scavenger receptor class B, member 1	ref|XP_024346450.1|	Platelet glycoprotein [Echinococcus granulosus]	482.766	-2.38296	0.580074	-4.10804	3.99038e-05	0.00115449	173.254	252.302	116.27	78.9092	585.013	1728.61	256.349	671.42
492	MCU_005391-RA			ref|XP_024351452.1|	GLIPR1-like protein [Echinococcus granulosus]	6.24998	-5.25494	1.27905	-4.10849	3.98256e-05	0.00115449	0.907087	0	0	0	15.0728	15.2704	12.2435	6.506
493	MCU_009132-RA			gb|AAT74668.2|	cysteine-rich secreted protein 2 precursor [Mesocestoides vogae]	16168.4	-0.604526	0.147161	-4.10793	3.99215e-05	0.00115449	10984.8	12294.9	12186.3	15854.4	21053.9	16592	21381.8	18998.8
494	MCU_011560-RA			emb|VDD77728.1|	unnamed protein product [Mesocestoides corti]	147.07	-0.76244	0.185634	-4.10722	4.00456e-05	0.00115449	125.178	109.178	84.4488	117.091	162.033	206.914	188.244	183.469
495	MCU_004815-RB	K14376	PAP; poly(A) polymerase [EC:2.7.7.19]	emb|CDS20237.1|	PolyA polymerase PAPalpha [Echinococcus granulosus]	95.771	1.45253	0.354059	4.1025	4.08701e-05	0.00117112	118.828	150.464	121.166	171.818	71.5959	41.9936	64.2786	26.024
496	MCU_006374-RC			ref|XP_024352707.1|	Ester hydrolase [Echinococcus granulosus]	155.567	-0.818553	0.199503	-4.10296	4.07891e-05	0.00117112	97.9654	115.6	101.583	134.909	207.251	199.279	157.636	230.313
497	MCU_010592-RB	K15281	SLC35D; solute carrier family 35	emb|CDS19594.1|	UDP glucuronic acid:UDP N acetylgalactosamine [Echinococcus granulosus]	152.363	0.951631	0.231954	4.10267	4.08414e-05	0.00117112	167.811	217.439	227.645	192.182	113.046	90.8588	133.148	76.7708
498	MCU_008904-RC	K20796	PRDM7_9; [histone H3]-lysine4 N-trimethyltransferase PRDM7/9 [EC:2.1.1.354]	ref|XP_024346183.1|	Histone-lysine N-methyltransferase PRDM9 [Echinococcus granulosus]	61.9904	-1.72808	0.421318	-4.10161	4.10293e-05	0.00117332	19.9559	40.3684	35.493	19.0909	64.0594	78.6425	144.627	93.6864
499	MCU_001219-RA	K12303	SLC17A9; MFS transporter, ACS family, solute carrier family 17 (sodium-dependent inorganic phosphate cotransporter), member 9	emb|CDS27108.1|	solute carrier family 17 [Hymenolepis microstoma]	280.478	-0.482808	0.117849	-4.09684	4.18826e-05	0.00119533	232.214	237.623	237.436	230.364	299.572	357.327	347.41	301.879
500	MCU_000764-RA			emb|CDS22141.1|	expressed conserved protein [Echinococcus granulosus]	9550.32	-0.483667	0.118093	-4.09566	4.20968e-05	0.00119784	7234.02	7325.94	7801.11	9497.1	10983.4	11137.5	10150.7	12272.9
501	MCU_009963-RB			emb|CDS38176.1|	expressed conserved protein [Echinococcus multilocularis]	19.3676	2.20699	0.538892	4.09543	4.21384e-05	0.00119784	21.7701	39.4509	41.6125	24.1818	6.59435	9.16223	3.06088	9.1084
502	MCU_005194-RA			emb|CDS23122.1|	EF HAND 1 calcium binding site [Echinococcus granulosus]	28.2381	-1.56241	0.382543	-4.08429	4.42122e-05	0.00125429	10.885	17.4318	11.0151	17.8182	44.2764	49.6288	30.6088	44.2408
503	MCU_004968-RB			emb|VDD82024.1|	unnamed protein product [Mesocestoides corti]	830.889	-0.613687	0.150475	-4.07833	4.53609e-05	0.00128432	807.307	666.078	586.246	565.091	882.701	1087.25	993.257	1059.18
504	MCU_002493-RA	K10082	LMAN2, VIP36; lectin, mannose-binding 2	emb|CDS41391.1|	vesicular integral membrane protein vip36 [Echinococcus multilocularis]	1421.91	-0.362771	0.0889631	-4.07777	4.54704e-05	0.00128488	1301.67	1229.4	1161.48	1281.64	1521.41	1460.61	1720.98	1698.07
505	MCU_004907-RA			ref|XP_024348821.1|	glucosamine-fructose-6-phosphate aminotransferase [Echinococcus granulosus]	627.535	0.637049	0.156497	4.07069	4.68749e-05	0.00131943	825.449	796.358	692.725	743.273	453.126	513.849	599.933	395.565
506	MCU_013428-RA	K24834	GLIPR1; glioma pathogenesis-related protein 1	emb|CDS35452.2|	glioma pathogenesis protein 1 [Echinococcus multilocularis]	30.0382	-4.24256	1.04223	-4.07067	4.68781e-05	0.00131943	0.907087	3.66985	0	7.63637	17.899	19.088	72.696	118.409
507	MCU_007725-RF	K14572	MDN1, REA1; midasin	emb|CDS41244.1|	midasin [Echinococcus multilocularis]	24.2237	8.16206	2.00574	4.06935	4.71441e-05	0.0013243	65.3102	72.4796	0	56	0	0	0	0
508	MCU_010567-RA			emb|CDS41043.1|	expressed conserved protein [Echinococcus multilocularis]	2221.99	0.793206	0.194964	4.06847	4.73224e-05	0.0013267	3046	3082.68	2521.23	2623.09	1365.97	1527.8	2255.87	1353.25
509	MCU_007115-RA			emb|CDS26166.1|	expressed protein [Hymenolepis microstoma]	425.78	0.766308	0.188444	4.0665	4.77242e-05	0.00133534	450.822	436.712	544.634	714.001	308.993	317.624	306.854	326.601
510	MCU_002867-RB	K20182	VPS33A; vacuolar protein sorting-associated protein 33A	emb|CDS22762.1|	vacuolar protein sorting associated protein 33A [Echinococcus granulosus]	381.717	0.944128	0.232248	4.06517	4.7997e-05	0.00134035	590.513	547.725	435.707	436.546	246.817	235.928	362.715	197.782
511	MCU_007163-RC	K10415	DYNC1I, DNCI; dynein intermediate chain, cytosolic	emb|CDS33592.1|	Dynein intermediate chain [Hymenolepis microstoma]	37.3199	-7.84226	1.92939	-4.06463	4.8109e-05	0.00134085	0	0	0	1.27273	0	90.0953	23.7219	183.469
512	MCU_004608-RA	K18466	VPS26; vacuolar protein sorting-associated protein 26	emb|CDI97462.1|	vacuolar protein sorting 26 vps26 [Echinococcus multilocularis]	1376.97	0.503081	0.123989	4.05748	4.96057e-05	0.00137987	1669.04	1749.6	1435.63	1606.18	1119.16	1111.68	1336.84	987.611
513	MCU_000171-RA	K24834	GLIPR1; glioma pathogenesis-related protein 1	emb|CDS35452.2|	glioma pathogenesis protein 1 [Echinococcus multilocularis]	144.304	1.79648	0.443064	4.05467	5.02058e-05	0.00139385	224.05	293.588	117.494	262.182	46.1605	113.764	58.1568	39.036
514	MCU_003308-RA	K00207	DPYD; dihydropyrimidine dehydrogenase (NADP+) [EC:1.3.1.2]	emb|CDS42993.1|	dihydropyrimidine dehydrogenase NADP [Echinococcus multilocularis]	115.589	-1.59703	0.394094	-4.0524	5.06947e-05	0.00140469	77.1024	55.0478	59.9709	36.9091	135.655	248.144	97.1831	214.698
515	MCU_011889-RB			emb|VDD77858.1|	unnamed protein product [Mesocestoides corti]	37.4655	-2.1494	0.530494	-4.0517	5.08476e-05	0.00140619	20.863	5.50478	17.1345	11.4546	67.8276	35.1219	52.035	89.7828
516	MCU_012632-RA					29.5808	3.86895	0.955418	4.04949	5.13304e-05	0.0014168	23.5843	18.3493	68.5382	110.727	0	5.34464	2.29566	7.8072
517	MCU_004800-RA	K12670	WBP1; oligosaccharyltransferase complex subunit beta	ref|XP_024352412.1|	Dolichyl-diphosphooligosaccharide--protein glycosyltransferase subunit A [Echinococcus granulosus]	2766.89	-0.379568	0.0937756	-4.04762	5.17413e-05	0.00142538	2281.32	2598.26	2299.7	2438.55	3490.3	2837.24	2996.61	3193.15
518	MCU_004116-RA			emb|VDD80244.1|	unnamed protein product [Mesocestoides corti]	11195.8	2.17036	0.536309	4.04685	5.19109e-05	0.0014273	18837.5	15540	15697.7	23212	2735.72	8935.47	3630.97	977.202
519	MCU_002330-RA	K00717	FUT8; glycoprotein 6-alpha-L-fucosyltransferase [EC:2.4.1.68]	emb|CDS40672.1|	alpha 16 fucosyltransferase [Echinococcus multilocularis]	569.295	0.49868	0.123284	4.04498	5.23269e-05	0.00143321	689.386	644.059	631.53	703.819	400.372	541.335	489.741	454.119
520	MCU_006161-RA	K01641	E2.3.3.10; hydroxymethylglutaryl-CoA synthase [EC:2.3.3.10]	ref|XP_024346924.1|	Hydroxymethylglutaryl-CoA synthase, cytoplasmic [Echinococcus granulosus]	771.507	0.507233	0.125388	4.04532	5.22516e-05	0.00143321	917.065	995.447	844.488	866.728	653.783	745.195	571.62	577.733
521	MCOS_0000523301-mRNA-1			gb|TSL61133.1|	Peptidase inhibitor 16 [Bagarius yarrelli]	11899	1.41469	0.35047	4.03656	5.42417e-05	0.00148281	15550.2	19175	12328.3	22174.7	5669.26	9363.8	7985.08	2945.92
522	MCU_005876-RA	K09399	FOXF; forkhead box protein F	emb|CDS39410.1|	forkhead box protein F1 [Echinococcus multilocularis]	203.447	1.0133	0.251091	4.03559	5.44664e-05	0.00148611	298.431	243.128	314.541	234.182	118.698	140.488	184.418	93.6864
523	MCU_014345-RA			emb|VDD79001.1|	unnamed protein product, partial [Mesocestoides corti]	8.57993	-5.71843	1.41758	-4.03395	5.48473e-05	0.00149365	0.907087	0	0	0	5.6523	25.9597	28.3132	7.8072
524	MCU_001860-RA			emb|CDS21402.1|	anti dorsalizing morphogenetic protein 1a [Echinococcus granulosus]	263.081	0.527757	0.130888	4.03213	5.52738e-05	0.00150239	345.6	296.341	292.511	309.273	203.483	245.09	211.966	200.385
525	MCU_006425-RA	K12046	TNNT3; troponin T, fast skeletal muscle	gb|AAW88555.1|	oncosphere protein Tso22e, partial [Taenia solium]	5963.16	-0.369471	0.0916669	-4.03059	5.5638e-05	0.00150942	4654.26	5535.05	5178.3	5446	7185.02	6221.92	6352.87	7131.88
526	MCU_012567-RA	K06497	CD63, MLA1, TSPAN30; CD63 antigen	gb|ACJ02404.1|	TSP3 [Echinococcus multilocularis]	5.70918	-5.109	1.27015	-4.02236	5.76173e-05	0.00156015	0.907087	0	0	0	13.1887	12.9798	6.88699	11.7108
527	MCU_007993-RA			emb|VDD83151.1|	unnamed protein product [Mesocestoides corti]	361.131	1.07883	0.268251	4.02172	5.77756e-05	0.00156147	359.206	387.169	504.245	710.182	211.961	254.252	187.479	274.553
528	MCU_010773-RA			emb|CUT99530.1|	expressed protein [Echinococcus multilocularis]	41.1141	-1.31337	0.326616	-4.02115	5.79136e-05	0.00156224	33.5622	20.1842	24.4779	15.2727	57.4651	59.5545	52.035	66.3612
529	MCU_003396-RA	K14859	SSF1_2; ribosome biogenesis protein SSF1/2	ref|XP_024352946.1|	Suppressor of SWI4 1 [Echinococcus granulosus]	475.322	0.495544	0.123545	4.01105	6.04485e-05	0.00162755	509.783	559.652	495.678	660.546	384.357	403.138	392.558	396.866
530	MCU_010672-RA	K07887	RAB5A; Ras-related protein Rab-5A	emb|CDS42198.1|	ras protein rab [Echinococcus multilocularis]	5349.02	0.298617	0.0745099	4.00775	6.12996e-05	0.00164735	5501.48	6056.17	5845.33	6205.82	4734.75	5002.58	5055.82	4390.25
531	MCU_009217-RA	K07292	NR2A1, HNF4A; hepatocyte nuclear factor 4-alpha	emb|CDS23387.1|	hepatocyte nuclear factor 4 alpha [Echinococcus granulosus]	112.458	0.942683	0.235365	4.00519	6.19676e-05	0.00166217	169.625	120.188	127.285	175.636	91.3789	82.4601	71.9308	61.1564
532	MCU_007489-RA	K06237	COL4A; collagen type IV alpha	emb|CDS36949.1|	collagen alpha 1IV chain [Echinococcus multilocularis]	507.017	-1.06724	0.266789	-4.00033	6.32538e-05	0.00169349	368.277	371.573	320.661	249.455	608.565	527.592	1032.28	577.733
533	MCU_008829-RA			emb|VDD83422.1|	unnamed protein product [Mesocestoides corti]	202.702	-0.70501	0.176474	-3.99499	6.46964e-05	0.00172887	164.183	162.391	139.524	150.182	269.426	300.063	208.14	227.71
534	MCU_002895-RB			emb|CDS24706.1|	expressed conserved protein [Echinococcus granulosus]	34.6559	1.80192	0.451163	3.99395	6.49807e-05	0.00173322	44.4472	44.9557	53.8514	71.2728	12.2467	16.7974	7.65221	26.024
535	MCU_005457-RB	K02264	COX5A; cytochrome c oxidase subunit 5a	emb|CDS15227.1|	cytochrome c oxidase subunit Va [Echinococcus granulosus]	1017.15	-0.922356	0.230998	-3.99291	6.52662e-05	0.00173759	671.244	644.059	757.592	736.91	1192.64	1400.29	881.535	1852.91
536	MCU_011438-RC	K01937	pyrG, CTPS; CTP synthase [EC:6.3.4.2]	emb|CDS16077.1|	CTP synthase 1 [Echinococcus granulosus]	331.781	-0.472819	0.118438	-3.99213	6.54833e-05	0.00174013	287.546	288.083	265.585	271.091	378.704	439.787	373.428	350.023
537	MCU_005274-RA			emb|VDM34312.1|	unnamed protein product [Hydatigera taeniaeformis]	205.184	-0.811192	0.20332	-3.98973	6.61487e-05	0.00175382	139.691	170.648	144.42	140	252.47	300.827	192.836	300.577
538	MCU_006350-RB	K24013	TMEM38, TRIC; trimeric intracellular cation channel	ref|XP_024353043.1|	Trimeric intracellular cation channel type B-A [Echinococcus granulosus]	423.069	-0.53001	0.132855	-3.98939	6.62446e-05	0.00175382	361.928	333.957	303.526	386.909	488.924	573.403	484.385	451.517
539	MCOS_0000209501-mRNA-1			emb|CDS19056.1|	protein FAM98A [Echinococcus granulosus]	77.3639	-1.26594	0.317444	-3.98791	6.66573e-05	0.00176148	50.7969	36.6985	42.8364	52.1819	97.9733	161.103	97.9483	79.3732
540	MCU_012629-RA			gb|AIM55121.1|	stefin 1 [Taenia asiatica]	274.904	0.951669	0.238687	3.98711	6.68837e-05	0.0017642	284.825	321.112	379.408	463.273	206.309	163.393	145.392	235.517
541	MCU_007974-RA			emb|CDS21437.1|	expressed conserved protein [Echinococcus granulosus]	381.742	0.558612	0.140306	3.98138	6.85159e-05	0.00180342	390.047	445.887	450.394	534.546	344.791	304.644	299.967	283.662
542	MCU_013064-RA					21.2802	1.55032	0.389429	3.98101	6.86236e-05	0.00180342	26.3055	35.7811	33.0452	31.8182	15.0728	9.16223	9.94787	9.1084
543	MCU_009414-RA			emb|CDS36766.1|	sj ts4 protein [Echinococcus multilocularis]	8559.77	0.501583	0.126148	3.97614	7.00421e-05	0.00183732	8139.29	9906.77	10340.7	11747.3	7279.23	7545.86	6586.26	6932.8
544	MCU_000191-RA	K20412	PI16, CRISP9, CD364; peptidase inhibitor 16	emb|CDS35452.2|	glioma pathogenesis protein 1 [Echinococcus multilocularis]	1209.63	-0.808175	0.203325	-3.97479	7.04401e-05	0.00184437	979.654	872.507	902.011	761.091	1288.73	1392.66	1313.88	2166.5
545	MCU_003118-RB	K00967	PCYT2; ethanolamine-phosphate cytidylyltransferase [EC:2.7.7.14]	emb|CDS21247.1|	Rossmann alpha beta alpha sandwich fold [Echinococcus granulosus]	523.776	0.407412	0.102523	3.97388	7.07121e-05	0.0018481	562.394	639.472	581.351	608.364	451.242	498.578	441.533	407.276
546	MCU_009390-RA			emb|CDS39312.1|	expressed conserved protein [Echinococcus multilocularis]	2150.61	-1.45426	0.366648	-3.96638	7.29732e-05	0.00190067	1024.1	1080.77	1179.84	1314.73	2272.23	2231	2021.71	6080.51
547	MCU_010776-RA			emb|CDS17567.1|	protein slowmo [Echinococcus granulosus]	1694.46	0.706757	0.178189	3.96632	7.299e-05	0.00190067	1675.39	1868.87	2075.73	2786	1379.16	1184.22	1204.46	1381.88
548	MCU_006196-RA	K03783	punA, PNP; purine-nucleoside phosphorylase [EC:2.4.2.1]	emb|CDS43476.1|	purine nucleoside phosphorylase [Echinococcus multilocularis]	9285.38	0.954734	0.240886	3.96343	7.38809e-05	0.00191749	9805.61	10171.9	12324.6	16698.2	5780.42	6543.36	4601.27	8357.61
549	MCU_006216-RA			ref|XP_024348047.1|	GLIPR1-like protein [Echinococcus granulosus]	75.4445	1.75016	0.441586	3.96335	7.39047e-05	0.00191749	119.735	162.391	74.6576	109.455	20.7251	48.8653	48.2089	19.518
550	MCU_007529-RA	K09027	XBP1; X box-binding protein 1	emb|CDS40834.1|	X box binding protein 1 [Echinococcus multilocularis]	1434.61	-0.387761	0.097873	-3.96188	7.43613e-05	0.00192584	1127.51	1357.85	1209.21	1275.27	1724.89	1566.74	1482.23	1733.2
551	MCU_007401-RA	K12471	EPN; epsin	emb|CDS20684.1|	epsin 1 [Echinococcus granulosus]	5736.01	0.854349	0.21573	3.96027	7.48653e-05	0.00193538	8605.53	7503.93	6809.76	6628.37	3011.74	4586.46	5482.81	3259.51
552	MCU_012369-RB	K02930	RP-L4e, RPL4; large subunit ribosomal protein L4e	emb|CDS16186.1|	ribosomal protein l4 [Echinococcus granulosus]	7600.99	0.957699	0.241965	3.95801	7.55758e-05	0.00195021	7566.92	9022.33	9677.34	13872.7	5935.86	4236.01	4012.82	6483.88
553	MCU_004995-RA	K01867	WARS, trpS; tryptophanyl-tRNA synthetase [EC:6.1.1.2]	emb|CDS15195.1|	tryptophanyl tRNA synthetase [Echinococcus granulosus]	221.414	-0.58042	0.146714	-3.95613	7.61741e-05	0.0019621	165.997	187.162	154.211	202.364	278.847	277.921	234.158	270.65
554	MCU_005917-RA			emb|CDS42552.1|	par cell polarity protein partition defective [Echinococcus multilocularis]	22.0832	-1.58453	0.400637	-3.95503	7.65257e-05	0.00196761	15.4205	7.3397	9.79117	11.4546	37.682	32.0678	29.0784	33.8312
555	MCU_002803-RA			emb|VDD74414.1|	unnamed protein product [Mesocestoides corti]	57.37	1.22206	0.309095	3.95368	7.69569e-05	0.00197159	83.452	68.8097	78.3293	89.091	38.6241	27.4867	23.7219	49.4456
556	MCU_004335-RC			emb|CDS36347.1|	FERM domain containing protein 5 [Echinococcus multilocularis]	5.42066	-5.78883	1.46406	-3.95395	7.68717e-05	0.00197159	0	0	0	0	5.6523	6.87168	19.1305	11.7108
557	MCU_000467-RB			emb|CDS37511.1|	transmembrane protein 56 [Echinococcus multilocularis]	160.734	-0.57678	0.145969	-3.9514	7.76946e-05	0.00198337	140.598	125.692	111.375	137.455	179.932	199.279	185.949	205.59
558	MCU_008598-RA					47.2999	2.44558	0.618913	3.95142	7.76889e-05	0.00198337	36.2835	44.0382	62.4187	176.909	9.42051	14.5069	15.3044	19.518
559	MCU_000107-RA					119.108	1.03153	0.261418	3.94589	7.95057e-05	0.00202236	140.598	146.794	152.987	198.546	63.1174	87.8047	58.922	104.096
560	MCU_008839-RA	K01758	CTH; cystathionine gamma-lyase [EC:4.4.1.1]	emb|CDS33589.1|	60S ribosomal protein L21 [Hymenolepis microstoma]	166.246	0.859691	0.217855	3.94616	7.94157e-05	0.00202236	204.094	156.886	250.899	246.909	137.539	111.474	119.374	102.795
561	MCU_004139-RA	K03063	PSMC4, RPT3; 26S proteasome regulatory subunit T3	ref|XP_024354458.1|	26S protease regulatory subunit 6B [Echinococcus granulosus]	1627.92	0.298983	0.0758295	3.94283	8.05251e-05	0.00204465	1743.42	1804.65	1719.57	1918	1348.07	1559.87	1451.62	1478.16
562	MCU_004959-RA	K06630	YWHAE; 14-3-3 protein epsilon	ref|XP_024356153.1|	14-3-3 protein epsilon [Echinococcus granulosus]	67.2237	-0.868364	0.220316	-3.94144	8.09929e-05	0.00205288	51.7039	43.1208	44.0602	50.9091	84.7846	90.8588	73.4612	98.8912
563	MCU_002085-RA			emb|CDS15800.1|	cyclic nucleotide gated cation channel [Echinococcus granulosus]	365.539	0.801519	0.203598	3.93678	8.25836e-05	0.00208948	528.831	446.804	455.289	428.909	291.094	238.218	341.289	193.879
564	MCU_009688-RB			gb|AAT74668.2|	cysteine-rich secreted protein 2 precursor [Mesocestoides vogae]	1274.76	-1.43254	0.364055	-3.93497	8.32088e-05	0.00210157	712.97	678.923	775.95	588	1400.83	1522.46	1046.06	3472.9
565	MCU_013160-RA			emb|VDD83705.1|	unnamed protein product [Mesocestoides corti]	3656.33	-1.28607	0.326997	-3.93299	8.38967e-05	0.00211521	2222.36	2318.43	2431.88	1532.36	4055.53	3909.98	3676.89	9103.2
566	MCU_001667-RC	K20030	ZDHHC5_8; palmitoyltransferase ZDHHC5/8 [EC:2.3.1.225]	emb|CDS15903.1|	palmitoyltransferase zdhhc5 [Echinococcus granulosus]	142.794	1.55981	0.396943	3.92955	8.51061e-05	0.00213814	208.63	192.667	276.6	175.636	76.3061	35.1219	120.14	57.2528
567	MCU_013344-RA			emb|VUZ52473.1|	unnamed protein product [Hymenolepis diminuta]	73.5336	0.807565	0.205492	3.92991	8.49781e-05	0.00213814	89.8016	84.4066	104.031	95.4546	58.4071	47.3382	48.9741	59.8552
568	MCU_006552-RA			emb|CDS26765.1|	15 kDa selenoprotein [Hymenolepis microstoma]	161.368	-0.796216	0.202657	-3.92889	8.5338e-05	0.0021402	102.501	125.692	107.703	134.909	203.483	184.008	173.705	258.939
569	MCU_000431-RA	K15210	SNAPC3; snRNA-activating protein complex subunit 3	emb|CDI97509.1|	snRNA activating protein complex subunit 3 [Echinococcus multilocularis]	488.285	-0.355977	0.0907717	-3.92167	8.79359e-05	0.00220148	409.096	444.97	407.557	450.546	551.1	509.268	558.611	575.131
570	MCU_007188-RA			gb|AAT74668.2|	cysteine-rich secreted protein 2 precursor [Mesocestoides vogae]	1006.67	0.836081	0.213248	3.92069	8.82957e-05	0.00220662	1462.22	1190.87	1143.12	1368.18	621.753	826.892	928.978	511.372
571	MCU_002383-RB					1070.49	-0.807618	0.206256	-3.91561	9.01759e-05	0.00224967	809.121	938.565	690.277	673.273	1172.85	1063.58	1430.96	1785.25
572	MCU_012622-RA	K08743	ENPP6; ectonucleotide pyrophosphatase/phosphodiesterase family member 6 [EC:3.1.4.-]	emb|CDS42967.1|	ectonucleotide pyrophosphatase:phosphodiesterase [Echinococcus multilocularis]	1034.05	-0.619408	0.158211	-3.91507	9.0379e-05	0.0022508	908.901	950.492	789.413	610.91	1337.71	1271.26	1253.43	1150.26
573	MCU_000187-RA					7.95108	-4.88435	1.2479	-3.91405	9.07627e-05	0.00225642	0	1.83493	0	0	8.47846	19.8515	19.1305	14.3132
574	MCU_000798-RA			emb|CDS17734.1|	dynein light chain [Echinococcus granulosus]	137.979	-0.778567	0.199036	-3.91168	9.16548e-05	0.00227463	84.3591	126.61	104.031	91.6364	195.947	174.082	177.531	149.638
575	MCU_007807-RA			emb|VDD76121.1|	unnamed protein product [Mesocestoides corti]	136.588	0.756345	0.1934	3.91077	9.20014e-05	0.00227927	179.603	209.182	144.42	152.727	89.4948	106.893	110.192	100.192
576	MCU_012651-RA	K00820	glmS, GFPT; glutamine---fructose-6-phosphate transaminase (isomerizing) [EC:2.6.1.16]	emb|CDS20400.1|	Glutamine:fructose 6 phosphate aminotransferase [Echinococcus granulosus]	2870.04	-0.427771	0.109402	-3.91007	9.22699e-05	0.00228196	2688.6	2468.89	2243.4	2390.18	2984.42	3428.97	3739.64	3016.18
577	MCU_004034-RA	K14012	NSFL1C, UBX1, SHP1; UBX domain-containing protein 1	ref|XP_024350699.1|	NSFL1 cofactor [Echinococcus granulosus]	1205.61	0.31892	0.0815906	3.90878	9.27622e-05	0.00228818	1321.63	1301.88	1352.4	1382.18	1017.41	1079.62	1189.15	1000.62
578	MCU_012185-RA			ref|XP_024348047.1|	GLIPR1-like protein [Echinococcus granulosus]	6923.6	1.48643	0.380301	3.90858	9.28421e-05	0.00228818	11676	11741.7	6389.96	11014.2	2533.17	5952.4	4301.31	1780.04
579	MCU_003255-RC			ref|XP_024356162.1|	Apoptosis inhibitor [Echinococcus granulosus]	223.59	-0.656602	0.168015	-3.908	9.3065e-05	0.00228972	173.254	165.143	179.913	174.364	268.484	255.779	229.566	342.216
580	MCU_009587-RD			emb|VDD83674.1|	unnamed protein product [Mesocestoides corti]	614.145	0.44456	0.113778	3.90726	9.33468e-05	0.0022927	680.315	695.437	723.322	731.819	500.229	569.586	443.828	568.625
581	MCU_006609-RA	K12820	DHX15, PRP43; pre-mRNA-splicing factor ATP-dependent RNA helicase DHX15/PRP43 [EC:3.6.4.13]	emb|CDS36026.1|	pre mRNA splicing factor ATP dependent [Echinococcus multilocularis]	1946.67	0.582327	0.149093	3.9058	9.3916e-05	0.00230272	2574.31	2560.64	2242.18	1961.27	1527.06	1547.65	1856.43	1303.8
582	MCOS_0000786701-mRNA-1	K00851	E2.7.1.12, gntK, idnK; gluconokinase [EC:2.7.1.12]	emb|CDS33649.1|	carbohydrate kinase thermoresistant glucokinase [Hymenolepis microstoma]	294.177	0.974078	0.249505	3.90404	9.46018e-05	0.00231555	318.387	410.106	335.347	493.819	188.41	174.082	156.105	277.156
583	MCU_006822-RC	K13528	MED20; mediator of RNA polymerase II transcription subunit 20	ref|XP_024355988.1|	Mediator of RNA polymerase II transcription subunit [Echinococcus granulosus]	19.5261	-1.68547	0.432331	-3.89856	9.67678e-05	0.00236452	7.25669	11.0096	9.79117	8.9091	21.6672	34.3584	26.7827	36.4336
584	MCOS_0000941401-mRNA-1	K13511	TAZ; monolysocardiolipin acyltransferase [EC:2.3.1.-]	emb|CDS15604.1|	tafazzin [Echinococcus granulosus]	296.75	-0.624666	0.160434	-3.8936	9.87685e-05	0.00240803	227.679	240.375	219.077	245.637	331.602	397.03	292.314	420.288
585	MCU_010820-RA	K08054	CANX; calnexin	emb|CDS41129.1|	calnexin [Echinococcus multilocularis]	4920.44	-0.434506	0.111615	-3.8929	9.9055e-05	0.00240803	4477.38	4116.66	3862.62	4285.28	5504.4	6631.93	5543.26	4941.96
586	MCU_011254-RA	K02265	COX5B; cytochrome c oxidase subunit 5b	ref|XP_024354392.1|	Cytochrome c oxidase subunit 5B [Echinococcus granulosus]	2218.61	-0.527767	0.13556	-3.89323	9.89197e-05	0.00240803	1565.63	1869.79	1648.59	2185.27	2731	2551.68	2340.81	2856.14
587	MCU_000759-RB	K06130	LYPLA2; lysophospholipase II [EC:3.1.1.5]	emb|CDS22151.1|	acyl protein thioesterase 12 [Echinococcus granulosus]	1275.3	0.924143	0.237474	3.89156	9.96022e-05	0.00241722	1240.89	1480.79	1496.82	2462.73	877.049	735.269	886.126	1022.74
588	MCU_006665-RA			emb|CDS19482.1|	protein FAM149 [Echinococcus granulosus]	104.571	-0.964523	0.247906	-3.89068	9.99648e-05	0.0024219	89.8016	76.1494	46.508	70.0001	134.713	125.981	160.696	132.722
589	MCU_001213-RC			emb|CDS16165.1|	intermediate filament protein [Echinococcus granulosus]	201.23	-0.752598	0.193831	-3.88276	0.000103277	0.0024979	161.461	115.6	148.091	175.636	288.268	220.657	272.419	227.71
590	MCU_001132-RA	K01874	MARS, metG; methionyl-tRNA synthetase [EC:6.1.1.10]	emb|CDS21452.1|	methionine tRNA synthetase [Echinococcus granulosus]	118.12	0.642891	0.165831	3.87678	0.000105847	0.00255574	148.762	148.629	128.509	151.455	86.6687	100.021	100.244	80.6744
591	MCU_007558-RB			emb|CDS35736.1|	neutral amino acid transporter A [Echinococcus multilocularis]	12209.6	0.593161	0.15303	3.87612	0.000106137	0.00255841	13766.9	14393.2	13856.9	16726.2	8953.25	10155.6	12014	7811.11
592	MCU_002972-RA	K12581	CNOT7_8, CAF1, POP2; CCR4-NOT transcription complex subunit 7/8	emb|CDS22729.1|	CCR4 NOT transcription complex subunit 7 [Echinococcus granulosus]	1158.55	-0.725503	0.187271	-3.87408	0.000107027	0.00257551	1026.82	877.095	879.981	708.91	1749.39	1433.89	1513.61	1078.7
593	MCU_004713-RB	K00873	PK, pyk; pyruvate kinase [EC:2.7.1.40]	emb|CDS39614.1|	pyruvate kinase [Echinococcus multilocularis]	298.803	-0.676913	0.174951	-3.86916	0.000109211	0.00262365	255.798	170.648	230.092	264.727	394.719	351.219	384.906	338.312
594	MCU_012642-RA	K02202	CDK7; cyclin-dependent kinase 7 [EC:2.7.11.22 2.7.11.23]	emb|CDS40464.1|	cyclin dependent kinase 7 [Echinococcus multilocularis]	290.292	0.42988	0.111124	3.86847	0.000109519	0.0026266	348.321	326.617	320.661	336	265.658	220.657	253.288	251.132
595	MCU_001358-RA	K09525	DNAJC5; DnaJ homolog subfamily C member 5	emb|CDS42584.1|	cysteine string protein [Echinococcus multilocularis]	142.098	-0.734019	0.189871	-3.86588	0.00011069	0.00264584	96.1512	132.115	101.583	95.4546	188.41	176.373	151.514	195.18
596	MCU_007998-RA	K23739	SH3BP5; SH3-domain binding protein 5	ref|XP_024348659.1|	SH3 domain-binding protein [Echinococcus granulosus]	309.746	0.522354	0.135119	3.86588	0.000110692	0.00264584	346.507	355.976	368.393	390.728	244.933	296.246	218.853	256.337
597	MCU_005027-RB			emb|VDD82047.1|	unnamed protein product [Mesocestoides corti]	7.36239	-6.22414	1.61035	-3.86508	0.000111053	0.00265005	0	0	0	0	26.3774	2.29056	10.7131	19.518
598	MCU_010741-RB			ref|XP_024348414.1|	GRB2-associated-binding protein 2 [Echinococcus granulosus]	603.009	0.368944	0.0954947	3.86351	0.00011177	0.00266271	741.09	672.5	686.606	618.546	561.462	520.72	532.594	490.553
599	MCU_014004-RA	K01049	ACHE; acetylcholinesterase [EC:3.1.1.7]	emb|VDD78849.1|	unnamed protein product, partial [Mesocestoides corti]	55.78	1.75873	0.455978	3.85705	0.000114765	0.00272949	137.877	81.6542	80.7771	44.5455	32.0297	23.6691	31.3741	14.3132
600	MCU_013601-RA	K01301	NAALAD; N-acetylated-alpha-linked acidic dipeptidase [EC:3.4.17.21]	emb|CDS41437.1|	n acetylated alpha linked acidic dipeptidase 2 [Echinococcus multilocularis]	202.428	1.00133	0.26012	3.84949	0.000118366	0.00281045	310.224	295.423	285.168	189.637	128.119	113.001	185.949	111.903
601	MCU_010281-RA	K24834	GLIPR1; glioma pathogenesis-related protein 1	gb|AAT74668.2|	cysteine-rich secreted protein 2 precursor [Mesocestoides vogae]	11.505	-2.89637	0.753069	-3.84609	0.000120018	0.00284495	1.81417	1.83493	6.11948	1.27273	17.899	17.5609	13.0088	32.53
602	MCU_002630-RA			emb|CDS42531.1|	expressed conserved protein [Echinococcus multilocularis]	928.214	0.698709	0.181748	3.84438	0.00012086	0.00286014	1011.4	1056.92	998.699	1527.27	692.407	713.891	614.473	810.648
603	MCU_006210-RA	K08857	NEK1_4_5; NIMA (never in mitosis gene a)-related kinase 1/4/5 [EC:2.7.11.1]	emb|CDS16673.1|	serine:threonine protein kinase Nek1 [Echinococcus granulosus]	111.311	0.91818	0.238926	3.84295	0.000121566	0.0028721	171.439	152.299	119.942	140	75.3641	90.0953	88.0004	53.3492
604	MCU_004127-RA	K19902	SYT2; synaptotagmin-2	emb|CDS42386.1|	synaptotagmin 2 [Echinococcus multilocularis]	1354.17	-0.371191	0.0966765	-3.83951	0.00012328	0.00290297	1152.91	1286.28	1036.64	1246	1454.53	1459.85	1599.31	1597.87
605	MCU_007297-RA	K20412	PI16, CRISP9, CD364; peptidase inhibitor 16	emb|CDS35452.2|	glioma pathogenesis protein 1 [Echinococcus multilocularis]	11.1492	-3.37268	0.878396	-3.83959	0.000123238	0.00290297	0	0.917463	6.11948	1.27273	19.7831	20.615	18.3653	22.1204
606	MCU_009147-RB			emb|VDD83532.1|	unnamed protein product [Mesocestoides corti]	1501.41	-0.878224	0.228819	-3.83808	0.000124	0.00291034	1228.2	1119.3	1074.58	808.182	1515.76	1500.32	2236.74	2528.23
607	MCU_011180-RA	K10258	TER, TSC13, CER10; very-long-chain enoyl-CoA reductase [EC:1.3.1.93]	emb|CDS43706.1|	synaptic glycoprotein sc2 [Echinococcus multilocularis]	1448.74	-0.485781	0.126564	-3.83823	0.000123925	0.00291034	1199.17	1143.16	1179.84	1305.82	1515.76	1892.76	1452.39	1901.05
608	MCU_007223-RB	K16493	PCDHA; protocadherin alpha	emb|CDS42062.1|	protocadherin 8 [Echinococcus multilocularis]	4.52145	-5.52825	1.4426	-3.83215	0.000127028	0.00297649	0	0	0	0	5.6523	6.87168	14.5392	9.1084
609	MCU_001058-RA			emb|CDS15318.1|	cat eye syndrome critical region protein 5 [Echinococcus granulosus]	1161.95	0.79916	0.208806	3.82729	0.00012956	0.00303085	1360.63	1769.79	1479.69	1294.36	990.095	723.817	1055.24	621.974
610	MCU_003929-RA			ref|XP_024350281.1|	Annexin A7 [Echinococcus granulosus]	1864.87	-0.428107	0.111922	-3.82504	0.000130749	0.00305365	1497.6	1592.72	1491.93	1778	2097.95	2277.58	1844.95	2338.26
611	MCU_008532-RA			emb|CDS28603.1|	amine GPCR [Hymenolepis microstoma]	11.2844	-2.76501	0.723272	-3.82291	0.000131884	0.00307514	3.62835	1.83493	3.67169	2.54546	32.0297	17.5609	19.8957	9.1084
612	MCU_010503-RB	K24243	CRISPLD; cysteine-rich secretory protein LCCL domain-containing	emb|CDS35452.2|	glioma pathogenesis protein 1 [Echinococcus multilocularis]	285.392	-1.1272	0.294966	-3.82146	0.000132666	0.00308832	225.865	221.109	150.539	118.364	334.428	322.969	549.429	360.433
613	MCU_004902-RA	K00006	GPD1; glycerol-3-phosphate dehydrogenase (NAD+) [EC:1.1.1.8]	ref|XP_024347247.1|	Glycerol-3-phosphate dehydrogenase [NAD+], cytoplasmic [Echinococcus granulosus]	150.8	-0.677463	0.177837	-3.80945	0.000139273	0.00322821	125.178	130.28	89.3444	118.364	196.889	200.806	169.879	175.662
614	MCU_007548-RA			emb|CDS40071.1|	paramyosin [Echinococcus multilocularis]	4824.59	-0.816053	0.214207	-3.80964	0.000139169	0.00322821	4577.16	2619.36	3789.18	2994.73	5136.06	6929.7	5323.64	7226.87
615	MCU_009025-RB			emb|VDD76588.1|	unnamed protein product [Mesocestoides corti]	789.781	0.698632	0.183401	3.80931	0.000139354	0.00322821	778.28	933.06	1053.77	1142.91	634.942	506.977	531.829	736.48
616	MCU_008986-RA	K14165	K14165; atypical dual specificity phosphatase [EC:3.1.3.16 3.1.3.48]	emb|CDS17068.1|	protein phosphatase [Echinococcus granulosus]	1021.29	0.523377	0.137496	3.8065	0.000140947	0.00325982	1093.95	1179.86	1177.39	1368.18	839.367	984.94	701.708	824.961
617	MCU_007291-RA			gb|AAT74668.2|	cysteine-rich secreted protein 2 precursor [Mesocestoides vogae]	7.87985	-3.38861	0.890792	-3.80404	0.000142357	0.00328711	0.907087	0	2.44779	2.54546	9.42051	16.0339	16.0696	15.6144
618	MCU_004522-RA	K23500	SFXN1_3; sideroflexin-1/3	emb|CDS15926.1|	sideroflexin 1 [Echinococcus granulosus]	963.03	-0.421902	0.111018	-3.80031	0.000144515	0.00332709	815.471	963.336	784.517	726.728	1163.43	1107.87	1049.88	1093.01
619	MCU_014433-RA			emb|VDD81966.1|	unnamed protein product [Mesocestoides corti]	17.1427	-3.0918	0.813581	-3.80024	0.000144555	0.00332709	0.907087	3.66985	1.2239	8.9091	14.1308	29.7773	29.0784	49.4456
620	MCU_004600-RA	K12821	PRPF40, PRP40; pre-mRNA-processing factor 40	emb|CDS40501.1|	pre mRNA processing factor 40 A [Echinococcus multilocularis]	582.184	0.576026	0.151712	3.79684	0.000146551	0.00336761	790.072	714.704	652.336	631.273	441.822	435.97	576.211	415.083
621	MCU_013337-RA			emb|CDS29903.1|	beta 13 galactosyl O glycosyl glycoprotein [Hymenolepis microstoma]	165.961	-0.723381	0.191162	-3.78412	0.000154256	0.00353895	141.506	119.27	97.9117	141.273	173.337	209.204	209.671	235.517
622	MCU_000720-RC			emb|CDS24451.1|	RhoGEF domain containing protein [Echinococcus granulosus]	314.043	0.522968	0.138257	3.78257	0.000155217	0.00355529	382.791	351.388	345.139	404.728	253.412	255.016	299.967	219.903
623	MCU_010204-RA	K00717	FUT8; glycoprotein 6-alpha-L-fucosyltransferase [EC:2.4.1.68]	emb|VDD83879.1|	unnamed protein product [Mesocestoides corti]	210.824	1.61986	0.428381	3.78136	0.000155971	0.00356685	459.893	323.864	302.302	184.546	86.6687	69.4803	71.1656	188.674
624	MCU_014370-RA			emb|VDD78708.1|	unnamed protein product [Mesocestoides corti]	69.1634	1.05263	0.278537	3.77913	0.000157379	0.00359328	80.7307	82.5717	119.942	89.091	39.5661	44.2841	35.9654	61.1564
625	MCU_004609-RB	K20184	VPS41; vacuolar protein sorting-associated protein 41	emb|CDI97461.1|	vacuolar protein sorting associated protein 41 [Echinococcus multilocularis]	325.99	-1.03201	0.273164	-3.77798	0.000158104	0.00360405	275.754	239.458	201.943	138.727	457.837	452.767	535.655	305.782
626	MCU_006689-RA			emb|CDS39386.1|	AMP dependent ligase [Echinococcus multilocularis]	353.097	0.530108	0.140455	3.77422	0.00016051	0.00365308	439.937	405.519	454.065	370.364	296.746	258.07	335.932	264.144
627	MCU_000913-RA			emb|CDS41019.1|	syntaxin 6 [Echinococcus multilocularis]	472.75	0.469232	0.124529	3.76805	0.00016453	0.00373861	493.455	533.046	545.858	624.91	401.314	352.746	437.706	392.963
628	MCU_000506-RA	K11885	DDI1; DNA damage-inducible protein 1	emb|CDS41344.1|	protein ddi1 2 [Echinococcus multilocularis]	527.773	-0.402808	0.106941	-3.76664	0.000165462	0.0037538	433.587	412.858	485.887	486.182	607.623	555.842	583.098	657.106
629	MCU_000217-RB	K04977	TRPM2; transient receptor potential cation channel subfamily M member 2 [EC:3.6.1.13]	emb|CDS25933.1|	transient receptor potential cation channel [Hymenolepis microstoma]	26.655	8.29843	2.20425	3.76474	0.00016672	0.00376837	34.4693	0	17.1345	161.636	0	0	0	0
630	MCU_000332-RB			emb|CDS22511.1|	ATP synthase subunit s protein [Echinococcus granulosus]	5.06713	-5.69207	1.51189	-3.76488	0.000166629	0.00376837	0	0	0	0	5.6523	5.34464	19.1305	10.4096
631	MCU_009024-RA			emb|CDS41087.1|	apobec1 complementation factor [Echinococcus multilocularis]	1096.88	0.821943	0.218342	3.76448	0.000166896	0.00376837	1040.43	1278.94	1518.85	1767.82	1023.07	783.371	696.351	666.215
632	MCU_004412-RA	K20292	COG5; conserved oligomeric Golgi complex subunit 5	emb|CDS19982.1|	oligomeric golgi complex subunit 5 [Echinococcus granulosus]	539.712	-0.666367	0.177033	-3.76408	0.000167165	0.00376847	433.587	511.027	357.378	366.546	696.175	716.181	712.421	524.384
633	MCU_011947-RA			emb|VDD77887.1|	unnamed protein product [Mesocestoides corti]	42.5052	1.40562	0.374001	3.75832	0.000171059	0.00385018	56.2394	88.0764	62.4187	39.4546	30.1456	19.088	19.8957	24.7228
634	MCU_007189-RA	K20412	PI16, CRISP9, CD364; peptidase inhibitor 16	gb|AAT74668.2|	cysteine-rich secreted protein 2 precursor [Mesocestoides vogae]	69.7239	-1.22756	0.326725	-3.75717	0.000171845	0.00386179	30.8409	60.5526	33.0452	42	69.7118	107.656	99.4787	114.506
635	MCU_005660-RA			ref|XP_024349217.1|	ORM1-like protein [Echinococcus granulosus]	6453.67	0.55033	0.146567	3.75481	0.000173472	0.00389221	7653.09	7297.5	7119.4	8610.01	4649.96	6480.75	4416.09	5402.59
636	MCU_000917-RA			emb|CDS41025.1|	X prolyl aminopeptidase [Echinococcus multilocularis]	587.981	0.40602	0.108202	3.75244	0.000175121	0.00391592	597.77	688.097	660.904	736.91	541.679	495.524	524.942	458.023
637	MCU_008659-RA			emb|CDS15100.1|	TonB box [Echinococcus granulosus]	368.627	-0.623624	0.166191	-3.75245	0.000175112	0.00391592	277.569	252.302	274.153	357.637	457.837	489.416	370.367	469.733
638	MCU_008872-RA			emb|CDS40446.1|	insulin induced locus tag 2 protein [Echinococcus multilocularis]	360.51	0.606493	0.16164	3.75211	0.000175352	0.00391592	438.123	425.703	468.752	407.273	343.848	290.901	221.914	287.565
639	MCU_000783-RA	K13783	SLC37A1_2; MFS transporter, OPA family, solute carrier family 37 (glycerol-3-phosphate transporter), member 1/2	ref|XP_024349847.1|	Sugar phosphate exchanger 2 [Echinococcus granulosus]	1106.48	-0.318915	0.0850771	-3.74854	0.000177868	0.0039659	1003.24	1032.15	936.28	964.728	1173.8	1136.88	1336.08	1268.67
640	MCU_004754-RA	K14947	ESRP1_2; epithelial splicing regulatory protein 1/2	emb|CDS26857.2|	epithelial splicing regulatory protein 1 [Hymenolepis microstoma]	165.713	-1.26824	0.338529	-3.74632	0.000179448	0.00399488	134.249	118.353	90.5683	44.5455	231.744	219.894	271.653	214.698
641	MCU_007134-RC	K16461	CEP135, CEP4; centrosomal protein CEP135	emb|CDS41403.1|	centrosomal protein of 135 kda [Echinococcus multilocularis]	20.3138	7.90709	2.11116	3.74537	0.000180125	0.00400372	20.863	37.616	104.031	0	0	0	0	0
642	MCOS_0000522901-mRNA-1	K06497	CD63, MLA1, TSPAN30; CD63 antigen	ref|XP_024355367.1|	integral membrane protein [Echinococcus granulosus]	1984.09	0.752492	0.200954	3.7446	0.000180681	0.00400983	1856.81	2346.87	2743.97	3012.55	1794.61	1343.79	1185.33	1588.77
643	MCU_005301-RA	K05349	bglX; beta-glucosidase [EC:3.2.1.21]	ref|XP_024348273.1|	putative beta-D-xylosidase 2 [Echinococcus granulosus]	953.577	1.14796	0.307036	3.73885	0.000184864	0.00409629	1376.05	1622.07	1163.92	1095.82	622.695	493.234	915.204	339.613
644	MCU_009031-RA	K12179	COPS6, CSN6; COP9 signalosome complex subunit 6	emb|CDS35611.1|	COP9 signalosome complex subunit 6 [Echinococcus multilocularis]	8.91975	-3.4491	0.922646	-3.73827	0.000185293	0.00409942	2.72126	2.75239	0	0	10.3626	17.5609	14.5392	23.4216
645	MCU_000072-RE	K20629	ABR; active breakpoint cluster region-related protein	emb|CDS41944.1|	active breakpoint cluster region [Echinococcus multilocularis]	21.8448	-7.79982	2.08948	-3.7329	0.000189291	0.00417536	0	0	0	0	27.3195	111.474	35.9654	0
646	MCU_008975-RB	K11415	SIRT5, SIR2L5; NAD+-dependent protein deacetylase sirtuin 5 [EC:2.3.1.286]	ref|XP_024355851.1|	NAD-dependent deacetylase sirtuin-5 [Echinococcus granulosus]	167.796	0.724865	0.194184	3.73287	0.00018931	0.00417536	172.346	195.42	221.525	246.909	115.872	137.434	107.131	145.734
647	MCU_000918-RA			emb|CDS16225.1|	EGF region domain containing protein [Echinococcus granulosus]	1528.92	0.588735	0.158232	3.72071	0.000198663	0.00436814	1642.73	1673.45	1911.73	2116.55	1129.52	1095.65	1117.22	1544.53
648	MCU_008671-RA			emb|CDI97084.1|	Bcl 2 ous antagonist:killer [Echinococcus multilocularis]	285.94	0.514944	0.138394	3.72084	0.000198562	0.00436814	322.016	376.16	359.825	286.364	235.513	213.022	248.697	245.927
649	MCU_011787-RC			ref|XP_024346475.1|	Estradiol 17 beta-dehydrogenase [Echinococcus granulosus]	51.6905	1.00474	0.27035	3.71643	0.000202056	0.0044359	59.8677	65.1399	72.2099	77.6364	35.7979	27.4867	29.8436	45.542
650	MCU_009604-RA			gb|ANC29539.1|	endophilin B1 [Taenia saginata]	45086	-1.03946	0.279781	-3.71526	0.000202993	0.00444964	20936.5	24755	27324.7	45031.7	63517.8	51920.1	46196.4	81006.2
651	MCU_008443-RA	K06279	SHC1; SHC-transforming protein 1	ref|XP_024353097.1|	SHC-transforming protein [Echinococcus granulosus]	579.291	0.382977	0.103216	3.71045	0.000206893	0.00452123	607.748	663.326	615.62	736.91	470.083	528.356	490.507	521.781
652	MCU_008875-RA			ref|XP_024348047.1|	GLIPR1-like protein [Echinococcus granulosus]	8.45204	-4.89837	1.32013	-3.71053	0.000206827	0.00452123	0	0	2.44779	0	6.59435	21.3785	13.774	23.4216
653	MCU_011355-RB	K21871	MPHOSPH8, MPP8; M-phase phosphoprotein 8	emb|CDI98126.1|	Chromobox protein 3 [Echinococcus multilocularis]	101.759	-1.33315	0.359469	-3.70866	0.000208361	0.00454634	89.8016	43.1208	62.4187	35.6364	170.511	160.339	150.749	101.494
654	MCU_006146-RA			emb|VDD82510.1|	unnamed protein product [Mesocestoides corti]	44.9476	1.16306	0.313818	3.70616	0.000210429	0.00458447	57.1465	75.232	70.986	45.8182	32.0297	32.0678	26.7827	19.518
655	MCOS_0000085701-mRNA-1			emb|CDS19111.1|	expressed conserved protein [Echinococcus granulosus]	14.9739	4.54761	1.22744	3.70497	0.000211417	0.00459897	33.5622	43.1208	23.254	15.2727	0	4.58112	0	0
656	MCU_003701-RA			emb|CDS41542.1|	stringent starvation protein A [Echinococcus multilocularis]	1593.19	-0.653977	0.176672	-3.70165	0.000214201	0.00465243	1025.01	1111.97	1250.82	1565.46	1839.82	1901.93	1688.84	2361.68
657	MCU_002338-RA	K15105	SLC25A12_13, AGC; solute carrier family 25 (mitochondrial aspartate/glutamate transporter), member 12/13	gb|KFP66667.1|	Calcium-binding mitochondrial carrier protein Aralar1, partial [Cariama cristata]	105.129	0.883277	0.238895	3.69735	0.000217862	0.00472475	120.643	134.867	133.405	155.273	90.4369	65.6627	53.5655	87.1804
658	MCOS_0000398101-mRNA-1			emb|CDS20352.1|	inhibitor of growth protein [Echinococcus granulosus]	253.159	0.585153	0.15837	3.69484	0.000220023	0.00476438	271.219	286.248	307.198	350	195.004	170.265	215.027	230.313
659	MCU_006138-RA			emb|VDD83071.1|	unnamed protein product [Mesocestoides corti]	318.78	-1.25716	0.340438	-3.69277	0.000221824	0.0047961	156.926	226.613	162.778	204.909	384.357	330.604	313.741	770.311
660	MCU_002696-RC			emb|CDS23856.1|	sorbin [Echinococcus granulosus]	823.93	-0.422569	0.114558	-3.68869	0.000225415	0.0048634	677.594	647.729	681.71	810.728	851.614	1007.85	904.491	1009.73
661	MCU_010994-RA					73.1205	-0.814113	0.220719	-3.68846	0.000225618	0.0048634	46.2614	53.2129	59.9709	52.1819	87.6107	84.7507	86.47	114.506
662	MCU_012852-RA	K11446	KDM5, JARID1; [histone H3]-trimethyl-L-lysine4 demethylase [EC:1.14.11.67]	ref|XP_024348701.1|	Lysine-specific demethylase 5B [Echinococcus granulosus]	179.871	-0.524597	0.142278	-3.68711	0.000226811	0.00488174	140.598	163.308	130.957	154	226.092	209.204	193.601	221.204
663	MCU_008956-RA	K09595	HM13; minor histocompatibility antigen H13 [EC:3.4.23.-]	ref|XP_024350041.1|	Minor histocompatibility antigen H13 [Echinococcus granulosus]	1366.69	-0.34714	0.0943399	-3.67968	0.000233529	0.00501876	1239.08	1149.58	1121.09	1303.27	1689.1	1554.53	1415.66	1461.25
664	MCU_009587-RC			emb|CDI98075.1|	protein NDRG3 [Echinococcus multilocularis]	205.916	0.95935	0.260773	3.67888	0.000234263	0.00502697	287.546	267.899	276.6	253.273	148.844	116.818	93.357	202.987
665	MCU_004932-RC	K23935	ACBD3; golgi resident protein GCP60	emb|CDS37288.1|	golgi resident protein gcp60 [Echinococcus multilocularis]	1667.5	-0.408021	0.110943	-3.67776	0.000235289	0.0050414	1521.18	1269.77	1545.78	1397.46	1949.1	2123.35	1693.43	1839.9
666	MCU_003429-RA					22.5211	1.49925	0.407768	3.67672	0.000236256	0.00505453	20.863	33.9461	42.8364	35.6364	12.2467	12.2163	10.7131	11.7108
667	MCU_000369-RA	K22470	SQOR; eukaryotic sulfide quinone oxidoreductase [EC:1.8.5.8]	emb|CDS43776.1|	sulfide:quinone oxidoreductase [Echinococcus multilocularis]	1729.79	0.477775	0.129971	3.67602	0.000236902	0.00506078	1951.14	1873.46	1871.34	2357.09	1286.84	1440.76	1367.45	1690.26
668	MCU_010673-RA	K07887	RAB5A; Ras-related protein Rab-5A	emb|CDS42198.1|	ras protein rab [Echinococcus multilocularis]	1281.95	0.407541	0.110976	3.67234	0.000240336	0.00512644	1316.18	1369.77	1550.68	1610	1027.78	1043.73	1093.5	1243.95
669	MCU_008516-RA	K07249	ALDH1A; retinal dehydrogenase [EC:1.2.1.36]	emb|CAX73522.1|	putative aldehyde dehydrogenase 1B1 precursor [Schistosoma japonicum]	2440.2	0.733738	0.19984	3.67162	0.000241014	0.00513324	3459.63	3199.19	2966.72	2565.82	2063.09	2354.69	1422.55	1489.87
670	MCOS_0000720901-mRNA-1			emb|CDS15054.1|	proto oncogene serine:threonine protein kinase [Echinococcus granulosus]	832.981	0.419854	0.114448	3.66851	0.000243967	0.00518839	903.458	964.254	954.639	992.728	680.161	639.066	842.508	687.034
671	MCU_001893-RB			emb|CDS35813.1|	expressed conserved protein [Echinococcus multilocularis]	1221.31	0.429415	0.117171	3.66486	0.00024747	0.00524759	1198.26	1364.27	1406.26	1639.27	1073.94	1049.84	966.474	1072.19
672	MCU_007136-RA	K06127	COQ5; 2-methoxy-6-polyprenyl-1,4-benzoquinol methylase [EC:2.1.1.201]	ref|XP_024355707.1|	Ubiquinone biosynthesis methyltransferase COQ5 [Echinococcus granulosus]	1042.77	-0.593336	0.161899	-3.66485	0.000247486	0.00524759	702.992	864.25	873.862	884.546	1476.19	1314.78	967.239	1258.26
673	MCU_009651-RA	K03627	MBF1; putative transcription factor	ref|XP_024355062.1|	Endothelial differentiation-related factor [Echinococcus granulosus]	4329.44	0.977104	0.266748	3.66302	0.00024926	0.00527737	4365.81	4915.77	4878.45	8807.28	2518.1	2991.47	2372.19	3786.49
674	MCU_009080-RA	K05692	ACTB_G1; actin beta/gamma 1	ref|XP_024350533.1|	Actin [Echinococcus granulosus]	1338.62	-0.772705	0.211068	-3.66093	0.000251304	0.00531274	1170.14	1029.39	1059.89	692.364	1338.65	1634.7	1672.01	2111.85
675	MCU_010749-RA	K24834	GLIPR1; glioma pathogenesis-related protein 1	gb|AAT74668.2|	cysteine-rich secreted protein 2 precursor [Mesocestoides vogae]	59.2063	-2.15582	0.589099	-3.65952	0.000252684	0.00533403	19.0488	24.7715	13.4629	29.2727	38.6241	61.8451	84.9395	201.686
676	MCU_006675-RA	K07752	CPD; carboxypeptidase D [EC:3.4.17.22]	emb|CDS36992.1|	Zinc carboxypeptidase family protein [Echinococcus multilocularis]	1139.96	-0.627936	0.172143	-3.64776	0.000264538	0.00557601	791.887	799.11	925.265	1069.09	1262.35	1758.39	1235.83	1277.78
677	MCU_004648-RB			gb|AAT74668.2|	cysteine-rich secreted protein 2 precursor [Mesocestoides vogae]	15.2475	-2.22586	0.610668	-3.64496	0.000267435	0.00562703	3.62835	4.58731	8.56727	5.09091	12.2467	31.3043	34.4349	22.1204
678	MCU_014566-RA					51.1368	-1.42417	0.390757	-3.64466	0.000267747	0.00562703	22.6772	32.1112	29.3735	26.7273	56.523	102.312	44.3828	94.9876
679	MCU_005002-RA	K06096	VAPA; vesicle-associated membrane protein-associated protein A	emb|CDS43455.1|	vesicle associated membrane protein vamp [Echinococcus multilocularis]	2570.02	0.249079	0.0683559	3.64386	0.000268576	0.00563021	2923.54	2779.91	2698.69	2761.82	2185.56	2292.85	2518.34	2399.41
680	MCU_010194-RA	K00757	udp, UPP; uridine phosphorylase [EC:2.4.2.3]	ref|XP_024350010.1|	Uridine phosphorylase [Echinococcus granulosus]	297.913	-0.481481	0.132152	-3.64338	0.000269082	0.00563021	224.957	272.487	237.436	259.637	365.516	374.125	303.028	346.119
681	MCU_011357-RB	K01834	PGAM, gpmA; 2,3-bisphosphoglycerate-dependent phosphoglycerate mutase [EC:5.4.2.11]	emb|CDS40416.1|	phosphoglycerate mutase [Echinococcus multilocularis]	111.714	-0.901464	0.247411	-3.64359	0.000268862	0.00563021	91.6157	92.6638	64.8665	61.091	180.874	145.832	120.14	136.626
682	MCU_003378-RA			ref|XP_024355089.1|	Membrane-bound transcription factor site-2 protease [Echinococcus granulosus]	125.838	1.84121	0.505412	3.64298	0.000269498	0.00563064	137.877	146.794	201.943	299.091	45.2184	41.9936	24.4871	109.301
683	MCU_010179-RD	K12322	GUCY2F; guanylate cyclase 2F [EC:4.6.1.2]	emb|CDS24955.1|	retinal guanylyl cyclase 2 [Echinococcus granulosus]	43.7376	1.61585	0.444377	3.63622	0.000276671	0.00577206	59.8677	48.6255	59.9709	95.4546	22.6092	31.3043	9.94787	22.1204
684	MCU_009703-RD	K02367	EXT2; glucuronyl/N-acetylglucosaminyl transferase EXT2 [EC:2.4.1.224 2.4.1.225]	emb|CDS40351.1|	exostosin 2 [Echinococcus multilocularis]	597.34	-0.653083	0.179628	-3.63576	0.000277165	0.00577394	460.8	396.344	436.931	565.091	637.768	914.696	652.734	714.359
685	MCU_011677-RA	K07374	TUBA; tubulin alpha	emb|CDS16437.1|	tubulin alpha chain [Echinococcus granulosus]	30604.1	0.402707	0.110892	3.63153	0.000281742	0.00586073	33527.7	32465.3	33867.6	39528.4	25447.6	25353.4	24022.6	30619.9
686	MCU_004028-RA			emb|CDI97283.1|	mixed lineage leukemia protein mll [Echinococcus multilocularis]	436.805	-0.416181	0.114614	-3.63114	0.000282174	0.00586117	378.255	324.782	398.99	398.364	512.476	519.193	513.463	448.914
687	MCU_010622-RH			emb|VDD77618.1|	unnamed protein product [Mesocestoides corti]	118.575	-0.801295	0.220817	-3.62877	0.000284772	0.00590654	92.5228	71.5621	111.375	70.0001	146.96	142.015	138.505	175.662
688	MCU_000826-RB			emb|CUT99006.1|	GPI anchored surface glycoprotein [Echinococcus multilocularis]	18.1276	-2.71128	0.747264	-3.62828	0.000285317	0.00590924	0.907087	7.3397	6.11948	5.09091	22.6092	55.7369	32.9045	14.3132
689	MCU_004524-RA			emb|CDS15924.1|	subfamily M12B unassigned peptidase [Echinococcus granulosus]	396.297	0.957512	0.263934	3.62785	0.000285792	0.0059105	640.403	556.9	526.275	370.364	276.963	274.104	349.706	175.662
690	MCU_002890-RA	K03364	CDH1; cell division cycle 20-like protein 1, cofactor of APC complex	emb|CDS24700.1|	fizzy protein [Echinococcus granulosus]	618.162	0.580106	0.160448	3.61555	0.000299711	0.00617862	811.843	639.472	703.74	810.728	519.07	480.254	584.629	395.565
691	MCU_004300-RA	K15716	ZSWIM2; E3 ubiquitin-protein ligase ZSWIM2 [EC:2.3.2.27]	emb|CDS40952.1|	zinc finger RING domain containing protein 2 [Echinococcus multilocularis]	88.7345	-0.647995	0.179239	-3.61525	0.000300055	0.00617862	65.3102	77.9844	62.4187	70.0001	113.046	102.312	105.601	113.204
692	MCU_011860-RA			emb|CDS43183.1|	Metal dependent protein hydrolase [Echinococcus multilocularis]	279.455	-0.734473	0.203124	-3.61588	0.000299324	0.00617862	206.816	193.585	192.152	246.909	343.848	421.463	254.819	376.047
693	MCU_003490-RA	K16186	RRAGC_D; Ras-related GTP-binding protein C/D	emb|CDS20523.1|	ras gtp binding protein d [Echinococcus granulosus]	1147.89	0.416967	0.115361	3.61446	0.000300974	0.00618861	1273.55	1197.29	1318.14	1459.82	894.948	950.582	945.048	1143.76
694	MCU_006026-RA			emb|CDS23830.1|	expressed conserved protein [Echinococcus granulosus]	1042.25	0.413081	0.114302	3.61394	0.000301575	0.00619206	1259.04	1036.73	1110.07	1355.46	850.672	885.683	876.178	964.19
695	MCU_013071-RA	K10418	DYNLL; dynein light chain LC8-type	ref|XP_024350142.1|	Dynein light chain LC6, flagellar outer arm [Echinococcus granulosus]	2283.54	-0.669593	0.185315	-3.61327	0.000302363	0.00619931	1466.76	1767.95	1923.96	1892.55	2737.6	2924.28	2048.5	3506.74
696	MCU_003642-RA			ref|XP_031162123.1|	glioma pathogenesis-related protein 1 [Sander lucioperca]	27.054	-1.35828	0.376063	-3.61185	0.000304022	0.00621854	14.5134	19.2667	9.79117	16.5455	38.6241	39.703	29.8436	48.1444
697	MCU_004871-RA			emb|VDD81981.1|	unnamed protein product [Mesocestoides corti]	359.88	-0.60999	0.168892	-3.61172	0.000304173	0.00621854	341.065	305.515	269.257	222.727	425.807	448.186	481.324	385.155
698	MCU_000884-RA	K17406	MRPS27; small subunit ribosomal protein S27	emb|CDS31824.1|	expressed protein [Hymenolepis microstoma]	325.574	-0.522316	0.144655	-3.61078	0.000305275	0.00623216	272.126	296.341	221.525	277.455	438.054	350.455	363.48	385.155
699	MCU_007069-RA			emb|CDS41997.2|	adamTS protein 3 [Echinococcus multilocularis]	595.114	0.329389	0.091308	3.60745	0.000309224	0.00630375	685.757	625.71	659.68	680.91	473.851	561.95	535.655	537.396
700	MCU_001515-RA			emb|CDS40239.1|	surface protein PspC [Echinococcus multilocularis]	1589.51	-0.37687	0.104517	-3.60582	0.000311167	0.00631629	1376.96	1486.29	1378.11	1289.27	1979.25	1891.24	1551.87	1763.13
701	MCU_001827-RA			emb|CDS41847.1|	steroid dehydrogenase [Echinococcus multilocularis]	343.71	1.04246	0.28908	3.60612	0.000310804	0.00631629	351.043	437.63	466.304	595.637	323.123	148.123	193.601	234.216
702	MCU_014710-RA			emb|CDS39701.1|	expressed protein [Echinococcus multilocularis]	167.517	1.31794	0.365433	3.6065	0.000310354	0.00631629	154.205	177.07	258.242	366.546	104.568	95.4399	60.4525	123.614
703	MCU_003497-RA			emb|CDS30486.1|	single strand binding protein [Hymenolepis microstoma]	225.917	0.893497	0.247957	3.60344	0.000314038	0.00636552	234.935	244.045	297.407	398.364	194.062	134.379	132.383	171.758
704	MCU_008636-RA			gb|AAT74668.2|	cysteine-rich secreted protein 2 precursor [Mesocestoides vogae]	261.605	1.07427	0.298184	3.60271	0.000314916	0.00637426	412.724	441.3	206.838	356.364	148.844	167.211	133.148	226.409
705	MCU_009925-RA	K19530	JPH; junctophilin	emb|CDS43671.1|	junctophilin [Echinococcus multilocularis]	730.382	0.562748	0.156287	3.60074	0.000317316	0.00641374	962.419	896.361	856.727	770.001	515.302	584.092	737.673	520.48
706	MCU_001338-RA	K22763	DESI2, PPPDE1; deubiquitinase DESI2 [EC:3.4.19.12]	emb|CDS24073.1|	PPPDE peptidase domain containing protein 1 [Echinococcus granulosus]	190.695	-0.561594	0.156658	-3.58485	0.000337273	0.00680748	148.762	187.162	143.196	136.182	238.339	238.218	224.21	209.493
707	MCU_011291-RC	K01363	CTSB; cathepsin B [EC:3.4.22.1]	emb|CDS27962.1|	cathepsin b [Hymenolepis microstoma]	6354.92	0.472126	0.131954	3.57796	0.000346286	0.00697952	7195.92	8181.02	7192.84	6970.73	5517.59	4194.78	6023.82	5562.63
708	MCU_001494-RB			ref|XP_024349619.1|	MMS19 nucleotide excision repair protein [Echinococcus granulosus]	81.2062	-1.18303	0.330746	-3.57684	0.000347768	0.0069995	67.1244	36.6985	51.4036	43.2728	99.8574	158.812	81.8787	110.602
709	MCU_011245-RC	K04131	CHRM3; muscarinic acetylcholine receptor M3	emb|CDS16661.1|	g protein linked acetylcholine receptor gar 2a [Echinococcus granulosus]	11.2366	-3.32793	0.930689	-3.57577	0.000349197	0.0070124	5.44252	0	2.44779	0	21.6672	20.615	17.6001	22.1204
710	MCU_012269-RA	K01893	NARS, asnS; asparaginyl-tRNA synthetase [EC:6.1.1.22]	emb|CDI70174.1|	asparaginyl tRNA synthetase cytoplasmic [Echinococcus granulosus]	4386.18	0.61763	0.172733	3.57563	0.000349391	0.0070124	5175.84	5123.11	4820.93	6125.64	2998.55	4605.55	3005.02	3234.78
711	MCU_009777-RA			emb|CDS42287.1|	transmembrane protein C6orf70 [Echinococcus multilocularis]	334.267	-0.403828	0.112969	-3.57469	0.000350641	0.0070276	297.524	289.001	293.735	269.818	361.747	347.401	419.341	395.565
712	MCU_004457-RA	K08111	GPC5; glypican 5	emb|CDS21005.1|	Glypican domain containing protein [Echinococcus granulosus]	191.783	-0.814315	0.227986	-3.57177	0.00035458	0.00709657	156.019	172.483	119.942	106.909	268.484	230.583	284.662	195.18
713	MCU_002006-RB	K24014	UNC79; protein unc-79	ref|XP_024355746.1|	Protein unc-79 [Echinococcus granulosus]	6.00693	6.15487	1.72634	3.56528	0.00036347	0.0072643	5.44252	30.2763	9.79117	2.54546	0	0	0	0
714	MCU_003884-RA			emb|VDD84338.1|	unnamed protein product [Mesocestoides corti]	13.2628	-2.33636	0.655513	-3.56417	0.000365004	0.00727459	6.34961	4.58731	3.67169	2.54546	14.1308	12.9798	30.6088	31.2288
715	MCU_012633-RA	K14169	CTU2, NCS2; cytoplasmic tRNA 2-thiolation protein 2	emb|CDS18794.1|	cytoplasmic tRNA 2 thiolation protein 2 [Echinococcus granulosus]	296.398	0.492622	0.138206	3.56441	0.000364675	0.00727459	292.989	356.893	347.586	389.455	255.296	261.887	221.149	245.927
716	MCU_007141-RA					478.338	-1.01547	0.28499	-3.56317	0.0003664	0.00729223	290.268	277.991	347.586	350	660.378	531.41	400.976	968.093
717	MCU_007432-RA	K05692	ACTB_G1; actin beta/gamma 1	gb|AAA21482.1|	actin, partial [Diphyllobothrium dendriticum]	991.91	-0.679976	0.190877	-3.56238	0.000367506	0.00730406	842.683	755.99	772.278	677.091	964.66	1446.87	987.135	1488.57
718	MCU_013227-RA			emb|CDS32350.1|	RNA binding motif single stranded interacting [Hymenolepis microstoma]	22.811	-1.92354	0.5401	-3.56146	0.000368802	0.00731962	16.3276	11.0096	6.11948	3.81818	23.5513	42.7571	35.9654	42.9396
719	MCU_012692-RA	K11460	PCGF2, RNF110; polycomb group RING finger protein 2	emb|CDS16246.1|	polycomb group RING finger protein 2 [Echinococcus granulosus]	131.099	0.535875	0.150552	3.55941	0.000371689	0.00736666	155.112	145.877	165.226	156.546	107.394	114.528	111.722	92.3852
720	MCU_002105-RA	K12817	PRPF18, PRP18; pre-mRNA-splicing factor 18	ref|XP_024353832.1|	Pre-mRNA-splicing factor [Echinococcus granulosus]	499.107	-0.341157	0.0959045	-3.55726	0.000374745	0.00741694	449.915	424.785	416.125	469.637	592.55	555.079	509.637	575.131
721	MCU_010888-RA			emb|VDD84021.1|	unnamed protein product [Mesocestoides corti]	197.466	-1.63077	0.45864	-3.55566	0.000377028	0.0074518	138.784	48.6255	102.807	95.4546	220.44	505.45	154.575	313.589
722	MCU_003733-RA			ref|XP_024355042.1|	Centrin-2 [Echinococcus granulosus]	265.895	1.29288	0.363807	3.55375	0.000379782	0.00749152	221.329	240.375	477.319	571.455	154.496	129.798	138.505	193.879
723	MCU_009911-RC			emb|CDS25965.1|	tetraspanin [Hymenolepis microstoma]	310.762	0.613431	0.172626	3.55354	0.000380089	0.00749152	341.065	359.645	387.975	412.364	236.455	219.13	211.966	317.493
724	MCU_011266-RA			emb|VDD77585.1|	unnamed protein product [Mesocestoides corti]	107.244	1.44928	0.408028	3.55192	0.000382435	0.00752738	116.107	108.261	138.3	264.727	69.7118	45.8112	38.2611	76.7708
725	MCOS_0000727901-mRNA-1			ref|XP_024351338.1|	Chaperone protein dnaJ [Echinococcus granulosus]	591.783	-0.560757	0.157934	-3.55058	0.000384384	0.00753456	427.238	451.392	499.349	534.546	749.872	697.093	556.316	818.455
726	MCU_001985-RC	K02211	CDK9; cyclin-dependent kinase 9 [EC:2.7.11.22 2.7.11.23]	emb|CDS18483.1|	cyclin dependent kinase 9 [Echinococcus granulosus]	195.416	0.462288	0.1302	3.55061	0.000384345	0.00753456	212.258	236.705	225.197	231.637	181.816	167.211	148.453	160.048
727	MCU_014038-RA	K05667	ABCC3; ATP-binding cassette, subfamily C (CFTR/MRP), member 3	ref|XP_024348962.1|	Canalicular multispecific organic anion transporter [Echinococcus granulosus]	10.2452	-2.31638	0.652303	-3.55107	0.000383661	0.00753456	2.72126	4.58731	4.89558	1.27273	13.1887	16.0339	14.5392	24.7228
728	MCU_001294-RA	K13806	DAGL; sn1-specific diacylglycerol lipase [EC:3.1.1.-]	emb|CDS18530.1|	sn1 specific diacylglycerol lipase beta [Echinococcus granulosus]	97.2228	-1.82835	0.515334	-3.54789	0.000388328	0.00760143	29.9339	53.2129	26.9257	61.091	140.366	284.793	73.4612	108
729	MCU_011440-RA			gb|AAT74668.2|	cysteine-rich secreted protein 2 precursor [Mesocestoides vogae]	16.0606	2.35922	0.665396	3.54559	0.000391741	0.00765774	19.0488	23.854	26.9257	38.1818	8.47846	8.39872	2.29566	1.3012
730	MCOS_0000532401-mRNA-1			emb|CDS37582.1|	expressed conserved protein [Echinococcus multilocularis]	450.689	0.694462	0.195912	3.54477	0.000392954	0.00766045	483.477	446.804	570.335	728.001	343.848	353.51	293.08	386.457
731	MCU_000952-RA	K12867	SYF1, XAB2; pre-mRNA-splicing factor SYF1	ref|XP_024354597.1|	Pre-mRNA-splicing factor SYF1 [Echinococcus granulosus]	596.27	-0.406401	0.114639	-3.54504	0.000392547	0.00766045	536.995	588.094	463.857	459.455	717.843	678.769	655.029	670.118
732	MCU_013447-RA	K01539	ATP1A; sodium/potassium-transporting ATPase subunit alpha [EC:7.2.2.13]	emb|CDS36343.1|	Na:K ATPase alpha subunit [Echinococcus multilocularis]	1474.99	-0.562479	0.158708	-3.5441	0.00039395	0.00766939	1220.94	1049.58	1244.7	1249.82	1555.33	2212.68	1460.81	1806.07
733	MCU_009512-RA			emb|CDS43200.1|	BTB:POZ domain containing protein [Echinococcus multilocularis]	155.657	-0.916126	0.258534	-3.54354	0.000394797	0.00767541	91.6157	76.1494	135.852	128.546	193.12	205.387	166.053	248.529
734	MCU_002383-RD					81.2787	-1.46103	0.412525	-3.54167	0.000397607	0.00770903	53.5181	66.0573	24.4779	28	102.684	84.7507	151.514	139.228
735	MCU_008207-RA			emb|CDS36005.1|	splicing factor 4 [Echinococcus multilocularis]	478.378	0.992313	0.280169	3.54184	0.000397345	0.00770903	458.079	575.249	680.486	832.364	325.007	353.51	198.957	403.372
736	MCU_002150-RA	K01255	CARP, pepA; leucyl aminopeptidase [EC:3.4.11.1]	emb|VDD80544.1|	unnamed protein product [Mesocestoides corti]	1376.18	0.553333	0.156519	3.53525	0.000407394	0.00788807	1590.12	1803.73	1597.18	1557.82	856.324	1197.96	1344.49	1061.78
737	MCU_002251-RA			gb|ATG83397.1|	serpin [Taenia solium]	2717.28	0.601924	0.17045	3.53139	0.000413388	0.0079933	2716.72	3133.14	3169.89	4085.46	2661.29	2048.52	1911.52	2011.66
738	MCU_002224-RA	K16315	GSG2; serine/threonine-protein kinase haspin [EC:2.7.11.1]	ref|XP_024352004.1|	Serine/threonine-protein kinase haspin [Echinococcus granulosus]	266.758	-0.480112	0.135976	-3.53087	0.0004142	0.00799816	205.002	225.696	210.51	252	331.602	298.536	337.462	273.252
739	MCU_003122-RA	K05633	WWP1, AIP5; NEDD4-like E3 ubiquitin-protein ligase WWP1 [EC:2.3.2.26]	emb|CDS21242.1|	NEDD4 E3 ubiquitin protein ligase WWP1 [Echinococcus granulosus]	993.509	-0.581	0.164741	-3.52674	0.000420714	0.00811296	837.241	844.983	741.681	761.091	925.094	1453.74	1301.64	1082.6
740	MCU_001823-RA	K10408	DNAH; dynein heavy chain, axonemal	emb|CDS16826.1|	dynein beta chain ciliary [Echinococcus granulosus]	12.3653	-4.25643	1.20704	-3.52633	0.000421364	0.00811452	0	4.58731	0	0	24.4933	14.5069	17.6001	37.7348
741	MCU_010316-RA	K15865	CDKAL1; threonylcarbamoyladenosine tRNA methylthiotransferase CDKAL1 [EC:2.8.4.5]	ref|XP_024347389.1|	CDK5 regulatory subunit-associated protein [Echinococcus granulosus]	460.805	0.643014	0.182541	3.52256	0.000427397	0.00821962	488.013	454.144	574.007	731.819	349.501	366.489	332.106	390.36
742	MCU_008073-RA			emb|VDD76235.1|	unnamed protein product [Mesocestoides corti]	560.777	-0.857951	0.243926	-3.51726	0.000436024	0.00837425	432.68	449.557	384.303	327.091	481.388	627.613	840.213	943.37
743	MCU_012496-RA			emb|VDD84344.1|	unnamed protein product [Mesocestoides corti]	17.3036	-1.48617	0.423359	-3.51043	0.000447388	0.00858096	12.6992	8.25717	6.11948	8.9091	25.4354	25.1961	24.4871	27.3252
744	MCU_013300-RA			emb|CDS27681.1|	kelch protein 12 [Hymenolepis microstoma]	13.5769	-2.00388	0.571237	-3.50797	0.000451547	0.0086491	9.07087	3.66985	3.67169	5.09091	20.7251	17.5609	30.6088	18.2168
745	MCU_009476-RB					1070.16	-0.736997	0.210138	-3.5072	0.000452847	0.00866237	802.772	849.571	711.083	845.092	1163.43	1322.42	997.083	1869.83
746	MCU_000814-RC	K18674	GALK2; N-acetylgalactosamine kinase [EC:2.7.1.157]	emb|CDS18736.1|	N acetylgalactosamine kinase [Echinococcus granulosus]	253.391	0.451129	0.12883	3.50173	0.000462249	0.00879505	294.803	300.928	249.675	325.818	202.541	222.184	220.384	210.795
747	MCU_002780-RA			emb|CUT99648.1|	expressed conserved protein [Echinococcus multilocularis]	1706.41	-0.684732	0.195529	-3.50195	0.000461861	0.00879505	1501.23	1416.56	1326.7	990.183	2247.73	1683.56	2619.35	1865.92
748	MCU_004446-RA			emb|VDD81778.1|	unnamed protein product [Mesocestoides corti]	106.974	-0.615746	0.175831	-3.50192	0.000461925	0.00879505	84.3591	86.2415	72.2099	94.1819	135.655	121.4	118.609	143.132
749	MCU_011108-RA	K09877	AQP9; aquaporin-9	ref|XP_024349468.1|	Aquaporin-9 [Echinococcus granulosus]	40.0168	-2.47766	0.707465	-3.50217	0.000461488	0.00879505	2.72126	6.42224	9.79117	30.5455	97.0312	44.2841	64.2786	65.06
750	MCU_001220-RA			emb|CUT99593.1|	proto oncolocus tag tyrosine protein kinase LCK [Echinococcus multilocularis]	269.405	-0.519808	0.148626	-3.49744	0.000469751	0.0089259	234.935	245.88	184.808	218.909	274.137	335.949	340.523	320.095
751	MCU_000474-RA			emb|CDS19923.1|	expressed conserved protein [Echinococcus granulosus]	249.078	0.820047	0.23454	3.4964	0.000471581	0.00894875	256.706	262.394	316.989	436.546	205.367	187.826	144.627	182.168
752	MCU_008484-RD	K01823	idi, IDI; isopentenyl-diphosphate Delta-isomerase [EC:5.3.3.2]	ref|XP_024351557.1|	Isopentenyl-diphosphate Delta-isomerase [Echinococcus granulosus]	142.497	-0.803348	0.229957	-3.49347	0.000476783	0.00903545	87.9874	121.105	84.4488	120.909	202.541	146.596	162.992	213.397
753	MCU_010144-RA			emb|VDD83705.1|	unnamed protein product [Mesocestoides corti]	54.1729	-1.16736	0.334234	-3.49264	0.000478279	0.00905177	30.8409	22.9366	34.2691	45.8182	66.8856	77.1155	56.6264	98.8912
754	MCU_000425-RA			emb|CDI97500.1|	expressed conserved protein [Echinococcus multilocularis]	198.19	-0.565917	0.162103	-3.4911	0.000481033	0.00909184	175.975	163.308	150.539	148.909	254.354	271.813	202.018	218.602
755	MCU_012849-RA	K14848	RRB1, GRWD1; ribosome assembly protein RRB1	emb|CUT99235.1|	glutamate rich WD repeat containing protein [Echinococcus multilocularis]	380.827	0.600247	0.172116	3.48745	0.00048765	0.00920471	487.106	455.062	476.095	417.455	279.789	244.326	384.906	301.879
756	MCU_005642-RA			emb|VDD82288.1|	unnamed protein product [Mesocestoides corti]	75.0878	1.17533	0.337451	3.48295	0.000495912	0.00930573	78.9165	86.2415	119.942	131.091	38.6241	58.791	29.8436	57.2528
757	MCU_005985-RB	K03248	EIF3G; translation initiation factor 3 subunit G	emb|CDS21998.1|	eukaryotic translation initiation factor 3 [Echinococcus granulosus]	1909.51	0.427643	0.122768	3.48334	0.000495191	0.00930573	1981.08	2056.95	2080.62	2643.46	1649.53	1653.78	1472.29	1738.4
758	MCU_006614-RA			emb|CDS22839.1|	GLIPR1 protein 1 [Echinococcus granulosus]	6.79835	3.00706	0.863154	3.4838	0.000494342	0.00930573	17.2346	12.8445	12.239	6.36364	1.8841	2.29056	1.53044	0
759	MCU_010866-RA			ref|XP_024347496.1|	ubiquitin C [Echinococcus granulosus]	150.943	-0.701986	0.20156	-3.48277	0.000496262	0.00930573	104.315	97.2511	116.27	142.546	157.322	194.697	175.236	219.903
760	MCU_011746-RA	K01050	BCHE; cholinesterase [EC:3.1.1.8]	emb|VDD84221.1|	unnamed protein product [Mesocestoides corti]	20.1181	2.53229	0.726817	3.48408	0.000493827	0.00930573	40.8189	49.543	36.7169	10.1818	1.8841	4.58112	10.7131	6.506
761	MCU_005068-RA	K12900	FUSIP1; FUS-interacting serine-arginine-rich protein 1	emb|CDS23421.1|	FUS interacting serine arginine rich protein 1 [Echinococcus granulosus]	968.61	-0.665939	0.191303	-3.48106	0.000499428	0.00935281	651.288	752.32	678.038	915.092	1366.92	1377.39	895.309	1112.53
762	MCU_001432-RA			emb|CUT99046.1|	Transcription factor TFIIIC tau55 [Echinococcus multilocularis]	585.69	0.461154	0.132546	3.4792	0.000502912	0.00940572	657.638	597.268	648.665	810.728	515.302	499.342	440.002	516.577
763	MCU_001816-RC	K11340	ACTL6A, INO80K; actin-like protein 6A	emb|CDS22741.1|	actin 6a [Echinococcus granulosus]	385.567	-0.58349	0.167736	-3.47862	0.000504001	0.00941374	306.595	301.845	263.138	362.728	514.36	487.889	366.541	481.444
764	MCU_005129-RA			emb|CDS40050.1|	chromodomain helicase DNA binding protein 1 [Echinococcus multilocularis]	135.704	-10.4334	3.00237	-3.47505	0.000510756	0.00952744	0	0	0	0	40.5082	419.936	625.186	0
765	MCU_006992-RC	K00852	rbsK, RBKS; ribokinase [EC:2.7.1.15]	ref|XP_024354677.1|	Ribokinase [Echinococcus granulosus]	28.0407	-4.65532	1.33978	-3.47469	0.000511442	0.00952778	0	8.25717	0	0	113.988	38.176	31.3741	32.53
766	MCU_003365-RB	K19984	EXOC5, SEC10; exocyst complex component 5	emb|CDS22210.1|	exocyst complex component 5 [Echinococcus granulosus]	831.143	-0.355635	0.102409	-3.47271	0.000515238	0.00958569	759.231	689.015	691.501	780.182	954.297	1020.06	935.1	819.756
767	MCU_012906-RA	K12387	LAPTM; lysosomal-associated transmembrane protein	emb|CDS16438.1|	complement inhibitory receptor [Echinococcus granulosus]	4039.98	-0.277514	0.0799206	-3.47237	0.000515894	0.00958569	3869.63	3334.06	3768.38	3638.73	4055.53	4404.74	4659.43	4589.33
768	MCU_004649-RB	K24834	GLIPR1; glioma pathogenesis-related protein 1	gb|AAT74668.2|	cysteine-rich secreted protein 2 precursor [Mesocestoides vogae]	10.6535	-2.97203	0.856211	-3.47114	0.000518246	0.00961687	2.72126	1.83493	0	5.09091	9.42051	17.5609	16.0696	32.53
769	MCU_005610-RA	K16803	CKAP5; cytoskeleton-associated protein 5	ref|XP_024349677.1|	Cytoskeleton-associated protein 5 [Echinococcus granulosus]	85.0449	-0.816668	0.235335	-3.47023	0.000520012	0.00963711	58.0535	50.4605	82.001	57.2728	102.684	113.001	123.201	93.6864
770	MCU_003185-RA	K19476	IST1; vacuolar protein sorting-associated protein IST1	ref|XP_024346616.1|	IST1 protein [Echinococcus granulosus]	1831.24	-0.271629	0.0783121	-3.46854	0.000523294	0.0096728	1571.07	1662.44	1559.24	1845.46	2064.03	1976.75	1930.65	2040.28
771	MCU_004407-RA	K13704	ABHD12; abhydrolase domain-containing protein 12 [EC:3.1.1.23]	emb|CDI98332.1|	monoacylglycerol lipase abhd12 [Echinococcus multilocularis]	224.728	0.769164	0.221747	3.46865	0.000523077	0.0096728	331.087	301.845	316.989	182	173.337	158.812	160.696	173.06
772	MCU_000151-RA	K24687	ZFAND5_6; AN1-type zinc finger protein 5/6	emb|CDS42511.1|	AN1 type zinc finger protein 5 [Echinococcus multilocularis]	2269.43	-0.342709	0.0988384	-3.46737	0.000525575	0.0097024	1991.06	1935.85	1811.37	2266.73	2337.23	2687.59	2455.59	2670.06
773	MCU_009253-RA					16.1016	1.98787	0.574068	3.46277	0.000534642	0.00985703	16.3276	24.7715	22.0301	39.4546	2.82615	6.87168	6.12177	10.4096
774	MCU_004330-RD			emb|CDS27681.1|	kelch protein 12 [Hymenolepis microstoma]	562.35	0.586812	0.169493	3.46216	0.000535861	0.00986675	546.973	727.548	662.128	762.364	424.865	380.996	446.124	547.805
775	MCU_007932-RA	K01540	ATP1B, CD298; sodium/potassium-transporting ATPase subunit beta	emb|CDS36908.1|	sodium:potassium dependent atpase beta subunit [Echinococcus multilocularis]	725.218	-0.400471	0.11582	-3.4577	0.000544799	0.0100184	583.257	641.307	658.456	618.546	972.196	794.06	767.517	766.407
776	MCU_001027-RA	K09228	KRAB; KRAB domain-containing zinc finger protein	ref|XP_024350168.1|	Zinc finger protein 445 [Echinococcus granulosus]	797.71	-0.541875	0.156837	-3.45502	0.000550257	0.0101057	696.643	689.015	657.232	554.91	1039.08	771.155	1105.74	867.901
777	MCU_004377-RA	K03754	EIF2B2; translation initiation factor eIF-2B subunit beta	ref|XP_024354667.1|	Translation initiation factor eIF-2B subunit beta [Echinococcus granulosus]	556.36	-0.44378	0.128488	-3.45385	0.000552647	0.0101366	529.739	436.712	441.826	477.273	619.869	739.087	570.09	636.287
778	MCU_014349-RA	K01530	E7.6.2.1; phospholipid-translocating ATPase [EC:7.6.2.1]	emb|CDS26411.1|	phospholipid translocating ATPase [Hymenolepis microstoma]	64.8991	-1.35679	0.393576	-3.44733	0.000566151	0.010371	58.0535	28.4414	24.4779	34.3637	91.3789	131.325	66.5742	84.578
779	MCU_003977-RC	K13171	SRRM1, SRM160; serine/arginine repetitive matrix protein 1	emb|CDI97092.1|	serine:arginine repetitive matrix 1 [Echinococcus multilocularis]	1893.11	0.270741	0.0785817	3.44534	0.000570342	0.0104343	1953.86	2070.71	2043.91	2213.27	1631.63	1614.84	1845.71	1770.93
780	MCU_006300-RA	K24427	SPON1; spondin-1	emb|CDS41629.1|	SPONdin extracellular matrix glycoprotein [Echinococcus multilocularis]	1139.15	-0.706262	0.205133	-3.44296	0.000575394	0.0104864	976.932	1021.14	906.907	556.182	1345.25	1282.71	1551.1	1472.96
781	MCU_006589-RJ	K19656	IFT122; intraflagellar transport protein 122	ref|XP_024356081.1|	Intraflagellar transport protein [Echinococcus granulosus]	17.5543	7.69675	2.23537	3.44316	0.00057495	0.0104864	5.44252	68.8097	0	66.1819	0	0	0	0
782	MCU_007953-RA			ref|XP_024352923.1|	Zinc finger protein [Echinococcus granulosus]	155.332	0.516002	0.149844	3.4436	0.000574018	0.0104864	180.51	168.813	172.569	210	115.872	135.906	126.261	132.722
783	MCU_005981-RA	K15014	SLC29A1_2_3, ENT1_2_3; solute carrier family 29 (equilibrative nucleoside transporter), member 1/2/3	emb|CDS31286.1|	vacuolar protein sorting associated protein 13B [Hymenolepis microstoma]	164.829	-0.711563	0.206737	-3.44188	0.000577695	0.0105115	148.762	146.794	86.8966	115.818	205.367	202.333	209.671	202.987
784	MCU_009006-RD	K05728	CSK; c-src tyrosine kinase [EC:2.7.10.2]	emb|CDS22209.1|	c src tyrosine kinase [Echinococcus granulosus]	3.48505	5.36142	1.55782	3.44162	0.000578241	0.0105115	3.62835	9.17463	4.89558	10.1818	0	0	0	0
785	MCU_002308-RB	K17552	PPP1R10; protein phosphatase 1 regulatory subunit 10	emb|CDS20266.1|	serine:threonine protein phosphatase 1, partial [Echinococcus granulosus]	51.4001	-1.24785	0.36277	-3.43979	0.000582172	0.0105695	30.8409	40.3684	30.5974	19.0909	54.6389	55.7369	84.9395	94.9876
786	MCU_010156-RA			ref|XP_024352803.1|	inner dynein arm light chain, axonemal [Echinococcus granulosus]	30.4852	1.36163	0.396042	3.43809	0.000585836	0.0106225	35.3764	45.8731	46.508	48.3637	21.6672	23.6691	10.7131	11.7108
787	MCU_001174-RA					91.6758	1.91069	0.556799	3.43157	0.000600105	0.0108674	84.3591	68.8097	183.584	241.818	39.5661	29.7773	19.1305	66.3612
788	MCU_012792-RA	K10454	KLHL17; kelch-like protein 17 (actinfilin)	emb|VDD78311.1|	unnamed protein product [Mesocestoides corti]	31.6277	-1.43006	0.416811	-3.43096	0.000601453	0.010878	10.885	14.6794	22.0301	21.6364	58.4071	54.9734	31.3741	39.036
789	MCU_012555-RA	K00033	PGD, gnd, gntZ; 6-phosphogluconate dehydrogenase [EC:1.1.1.44 1.1.1.343]	ref|XP_024354616.1|	6-phosphogluconate dehydrogenase, decarboxylating [Echinococcus granulosus]	1790.83	-0.210175	0.0612851	-3.42946	0.000604776	0.0109242	1584.68	1664.28	1638.8	1753.82	1917.07	1910.33	1843.42	2014.26
790	MCU_006775-RB			emb|CDI98766.1|	growth factor receptor bound protein 7 [Echinococcus multilocularis]	426.947	0.581584	0.169777	3.42558	0.000613488	0.0110428	405.468	542.221	633.978	465.819	331.602	316.861	356.593	363.035
791	MCU_009537-RA			emb|CDS19999.1|	Transmembrane protein SKG6 [Echinococcus granulosus]	217.302	0.662554	0.193418	3.4255	0.000613662	0.0110428	230.4	249.55	249.675	334.728	174.279	151.94	146.157	201.686
792	MCU_012490-RA			emb|CDS30711.1|	activated cdc42 kinase 1 [Hymenolepis microstoma]	116.611	0.564004	0.164644	3.4256	0.000613438	0.0110428	130.62	151.381	149.315	126	98.9153	100.021	93.357	83.2768
793	MCU_011787-RA	K00011	AKR1B; aldehyde reductase [EC:1.1.1.21]	emb|CDS21187.1|	aldo keto reductase family 1 member B4 [Echinococcus granulosus]	153.695	0.771459	0.225254	3.42483	0.000615175	0.0110561	156.926	178.905	210.51	227.818	105.51	106.129	94.1222	149.638
794	MCU_000089-RA	K00408	WNT4; wingless-type MMTV integration site family, member 4	emb|CDS19930.1|	Protein Wnt-5 [Echinococcus granulosus]	243.596	-0.570073	0.16648	-3.42427	0.000616446	0.011065	215.887	231.201	177.465	157.818	275.079	278.685	319.862	292.77
795	MCU_007594-RA	K22037	inx, zpg, ogre, shakB; innexin	emb|CDS20282.1|	innexin unc 9 [Echinococcus granulosus]	2575.64	-0.360358	0.105317	-3.42164	0.000622452	0.0111588	2502.65	2321.18	2173.64	2024.91	2716.87	3136.54	3089.2	2640.14
796	MCU_000434-RA	K01772	hemH, FECH; protoporphyrin/coproporphyrin ferrochelatase [EC:4.99.1.1 4.99.1.9]	ref|XP_024352144.1|	Ferrochelatase [Echinococcus granulosus]	547.504	-0.334987	0.0979497	-3.41999	0.000626226	0.011193	473.499	529.376	469.976	460.728	589.724	624.559	568.559	663.612
797	MCU_004172-RA			emb|CDS33067.1|	expressed conserved protein [Hymenolepis microstoma]	2167.78	0.586254	0.171406	3.42028	0.000625575	0.011193	2128.03	2395.5	2652.18	3234	1909.54	1857.64	1386.58	1778.74
798	MCU_011405-RA	K18420	TARBP2; RISC-loading complex subunit TARBP2	ref|XP_024349411.1|	Interferon-inducible double stranded RNA-dependent protein kinase activator A A [Echinococcus granulosus]	273.61	0.503482	0.147226	3.41978	0.000626716	0.011193	322.923	291.753	313.317	355.091	192.178	248.144	210.436	255.035
799	MCU_002121-RA			emb|CDS17780.1|	expressed protein [Echinococcus granulosus]	175.525	0.687573	0.201122	3.41869	0.000629245	0.0112242	168.718	203.677	221.525	272.364	126.235	123.69	133.148	154.843
800	MCU_008051-RA	K20028	ZDHHC2_15_20; palmitoyltransferase ZDHHC2/15/20 [EC:2.3.1.225]	ref|XP_024347883.1|	Palmitoyltransferase ZDHHC2 [Echinococcus granulosus]	455.531	-0.657419	0.192348	-3.41787	0.000631135	0.0112438	320.202	303.68	386.751	404.728	490.808	702.438	455.307	580.335
801	MCU_006893-RA			ref|XP_024353091.1|	Protein asteroid [Echinococcus granulosus]	49.8248	-1.0066	0.29456	-3.41731	0.000632431	0.0112529	27.2126	43.1208	37.9408	24.1818	68.7697	64.8992	76.5221	55.9516
802	MCU_009360-RA	K15287	SLC35F1_2; solute carrier family 35, member F1/2	emb|CDS18844.1|	solute carrier family 35 member f2 [Echinococcus granulosus]	647.132	-0.432086	0.126504	-3.41559	0.000636448	0.0113102	615.005	520.202	550.753	518	684.871	875.757	699.412	713.058
803	MCU_008449-RA			ref|XP_024352530.1|	Periphilin-1 [Echinococcus granulosus]	500.768	-0.658173	0.192761	-3.41444	0.000639127	0.0113437	461.707	422.95	380.632	287.637	713.132	652.046	579.272	508.769
804	MCU_000090-RA	K13807	PPEF, PPP7C; serine/threonine-protein phosphatase with EF-hands [EC:3.1.3.16]	emb|CDS19929.1|	serine:threonine protein phosphatase with [Echinococcus granulosus]	15.1008	-7.26456	2.13075	-3.40938	0.000651105	0.0115419	0	0	0	0	49.9287	30.5408	0	40.3372
805	MCU_002668-RB			ref|XP_024350213.1|	RNA pseudouridylate synthase domain-containing protein 2 [Echinococcus granulosus]	90.9164	0.856224	0.25128	3.40745	0.00065572	0.0116093	94.337	111.93	116.27	145.091	69.7118	49.6288	59.6872	80.6744
806	MCU_009397-RA	K03097	CSNK2A; casein kinase II subunit alpha [EC:2.7.11.1]	emb|CDS19284.1|	casein kinase ii subunit alpha [Echinococcus granulosus]	2475.74	0.389269	0.114332	3.40472	0.000662316	0.0117116	2890.89	3104.69	2675.44	2560.73	2082.87	2047	2497.68	1946.6
807	MCU_000600-RA	K11093	SNRP70; U1 small nuclear ribonucleoprotein 70kDa	ref|XP_024355386.1|	U1 small nuclear ribonucleoprotein [Echinococcus granulosus]	800.206	-0.475043	0.139621	-3.40238	0.000668028	0.0117858	606.841	659.656	607.052	805.637	1024.01	940.656	802.717	955.081
808	MCU_008489-RA	K03024	RPC7, POLR3G; DNA-directed RNA polymerase III subunit RPC7	emb|CDS42617.1|	expressed conserved protein [Echinococcus multilocularis]	754.164	0.680288	0.199948	3.40232	0.000668164	0.0117858	766.488	806.45	855.503	1286.73	606.681	566.532	507.342	637.588
809	MCU_011202-RB			emb|CDS15129.1|	trehalose 6 phosphate hydrolase [Echinococcus granulosus]	351.863	0.417471	0.12286	3.39795	0.000678918	0.0119607	429.959	410.106	369.617	400.909	316.529	280.212	338.228	269.349
810	MCU_000450-RB	K07199	PRKAB; 5'-AMP-activated protein kinase, regulatory beta subunit	emb|CDS18956.1|	AMPK beta subunit [Echinococcus granulosus]	1885.61	0.29833	0.0879162	3.39335	0.000690438	0.0121486	2083.58	2034.93	1992.5	2212	1658.01	1621.72	1907.7	1574.45
811	MCU_012656-RA			ref|XP_024351891.1|	Phosphatidylinositol transfer protein beta isoform [Echinococcus granulosus]	1853	0.44629	0.131718	3.38823	0.000703448	0.0123623	2023.71	2168.88	1845.63	2512.37	1453.58	1802.67	1469.99	1547.13
812	MCU_009474-RA			gb|TPP60965.1|	Claudin protein septate junction protein [Fasciola gigantica]	343.841	0.632892	0.187066	3.38327	0.000716292	0.0125726	347.414	382.582	443.05	498.909	314.645	250.434	219.618	294.071
813	MCU_001678-RA	K06630	YWHAE; 14-3-3 protein epsilon	ref|XP_024354539.1|	14-3-3 protein zeta [Echinococcus granulosus]	8909.2	-0.365117	0.10797	-3.38164	0.000720544	0.0126157	7000.89	7799.35	7519.62	8832.73	10446.4	10762.6	8741.89	10170.2
814	MCU_004700-RA	K01872	AARS, alaS; alanyl-tRNA synthetase [EC:6.1.1.7]	ref|XP_024353978.1|	Alanyl-tRNA synthetase, cytoplasmic [Echinococcus granulosus]	2039.92	0.310611	0.0918624	3.38127	0.000721528	0.0126157	2177.91	2401	1986.38	2470.37	1875.62	1796.56	1867.9	1743.61
815	MCU_008921-RC			gb|AAT74668.2|	cysteine-rich secreted protein 2 precursor [Mesocestoides vogae]	13475.1	-0.859453	0.254203	-3.38098	0.000722285	0.0126157	6907.46	7349.8	9863.38	14184.6	16144.9	17008.9	14680.8	21661.1
816	MCU_010307-RA			emb|VDD77131.1|	unnamed protein product [Mesocestoides corti]	23.4903	-1.45621	0.430701	-3.38103	0.000722157	0.0126157	16.3276	10.0921	15.9106	7.63637	47.1025	28.2502	31.3741	31.2288
817	MCU_003094-RA	K01889	FARSA, pheS; phenylalanyl-tRNA synthetase alpha chain [EC:6.1.1.20]	emb|CDS43686.1|	phenylalanyl tRNA synthetase alpha chain B [Echinococcus multilocularis]	1947.87	0.382917	0.113287	3.38006	0.000724699	0.0126424	2004.66	2120.26	2073.28	2624.37	1696.63	1822.52	1645.99	1595.27
818	MCU_003898-RB	K06236	COL1A; collagen type I alpha	emb|CDS17835.1|	Type II collagen B [Echinococcus granulosus]	2031.99	-1.08327	0.320682	-3.37802	0.000730098	0.012721	1708.95	1539.5	1296.11	666.91	2812.96	2561.61	3751.88	1917.97
819	MCU_001471-RA	K14165	K14165; atypical dual specificity phosphatase [EC:3.1.3.16 3.1.3.48]	ref|XP_024346506.1|	Dual specificity protein phosphatase [Echinococcus granulosus]	291.899	0.831511	0.246343	3.37541	0.000737051	0.0128265	298.431	347.718	341.467	507.819	262.832	219.13	156.105	201.686
820	MCU_006864-RA			emb|CDS17765.1|	RAB interacting factor [Echinococcus granulosus]	3047.9	0.360012	0.106794	3.37107	0.000748765	0.0130145	3377.99	3506.54	3608.04	3209.82	3090.87	2437.15	2402.03	2750.74
821	MCU_012790-RA	K10250	ELOVL7; elongation of very long chain fatty acids protein 7 [EC:2.3.1.199]	emb|CDS24760.1|	elongation of very long chain fatty acids [Echinococcus granulosus]	1893.22	-0.445939	0.132354	-3.3693	0.000753603	0.0130826	1539.33	1637.67	1600.86	1631.64	1836.06	2055.39	2148.74	2696.09
822	MCU_005272-RA	K12825	SF3A1, SAP114; splicing factor 3A subunit 1	emb|CAC18547.1|	spliceosome-associated-protein 114 [Echinococcus multilocularis]	531.946	0.320587	0.0954453	3.35886	0.000782648	0.0135703	639.496	576.167	578.903	568.91	444.648	518.43	464.489	464.529
823	MCU_008144-RA	K01077	E3.1.3.1, phoA, phoB; alkaline phosphatase [EC:3.1.3.1]	ref|XP_024352549.1|	Intestinal-type alkaline phosphatase [Echinococcus granulosus]	110.562	-0.663739	0.19803	-3.35172	0.000803122	0.0139084	101.594	95.4162	73.4337	70.0001	134.713	144.305	123.201	141.831
824	MCOS_0000733701-mRNA-1	K23087	TFPI2; tissue factor pathway inhibitor 2	emb|CDS21077.1|	collagen alpha 1XXVIII chain [Echinococcus granulosus]	82.766	-0.913461	0.272778	-3.34874	0.000811813	0.0140419	48.0756	55.0478	45.2841	81.4546	113.988	106.893	86.47	124.915
825	MCU_002199-RA			ref|XP_024351735.1|	Sperm flagellar protein 2 [Echinococcus granulosus]	233.69	-0.681094	0.203452	-3.34768	0.000814896	0.0140782	175.068	182.575	160.33	199.818	245.875	353.51	225.74	326.601
826	MCU_013486-RA	K00207	DPYD; dihydropyrimidine dehydrogenase (NADP+) [EC:1.3.1.2]	emb|CDS17936.1|	dihydropyrimidine dehydrogenase NADP [Echinococcus granulosus]	247.759	-0.847633	0.253332	-3.34594	0.000820046	0.01415	206.816	177.07	209.286	113.273	325.007	257.306	293.845	399.469
827	MCU_011525-RB	K20362	YIF1; protein transport protein YIF1	emb|CDS16434.1|	protein YIF1A [Echinococcus granulosus]	595.451	0.33287	0.09955	3.34374	0.000826565	0.0142453	616.819	698.189	611.948	730.546	531.317	552.788	524.942	497.059
828	MCU_005203-RA	K21358	ULK3; serine/threonine-protein kinase ULK3 [EC:2.7.11.1]	ref|XP_024354686.1|	Serine/threonine-protein kinase ULK3 [Echinococcus granulosus]	65.4425	-1.30565	0.39082	-3.34078	0.000835419	0.0143805	49.8898	33.9461	47.7319	19.0909	97.0312	81.6966	127.792	66.3612
829	MCU_000013-RB	K12893	SFRS4_5_6; splicing factor, arginine/serine-rich 4/5/6	ref|XP_024355240.1|	RNA-binding protein Nova-1 [Echinococcus granulosus]	503.955	0.294261	0.0880947	3.34028	0.000836939	0.0143893	585.978	541.303	542.186	553.637	454.068	482.544	456.837	415.083
830	MCU_006238-RA	K10418	DYNLL; dynein light chain LC8-type	emb|CDS30337.1|	dynein light chain [Hymenolepis microstoma]	1096.65	-0.796269	0.238453	-3.33931	0.000839861	0.0144222	748.346	748.65	804.1	903.637	1238.8	1214	1024.63	2091.03
831	MCU_013192-RB	K00753	E2.4.1.214; glycoprotein 3-alpha-L-fucosyltransferase [EC:2.4.1.214]	emb|VDD77784.1|	unnamed protein product [Mesocestoides corti]	42.7457	1.6028	0.480107	3.33843	0.000842543	0.0144508	62.589	44.9557	59.9709	90.3637	33.9138	12.9798	26.7827	10.4096
832	MCU_006119-RE			emb|CDS19825.1|	expressed conserved protein [Echinococcus granulosus]	416.935	-0.620101	0.186111	-3.33189	0.000862577	0.0147767	374.627	273.404	312.093	356.364	528.49	556.606	557.846	376.047
833	MCU_001395-RB	K11835	USP4_11, UBP12; ubiquitin carboxyl-terminal hydrolase 4/11 [EC:3.4.19.12]	ref|XP_024354999.1|	Ubiquitin hydrolase [Echinococcus granulosus]	225.114	0.92257	0.277009	3.33047	0.000867005	0.014817	375.534	276.156	307.198	220.182	178.99	109.183	203.549	130.12
834	MCU_009846-RB			emb|CDS15490.1|	NICE 3 family protein [Echinococcus granulosus]	318.67	-0.578369	0.173646	-3.33073	0.000866177	0.014817	238.564	299.093	269.257	213.818	439.938	350.455	324.454	413.782
835	MCU_007821-RB	K13207	CUGBP, BRUNOL, CELF; CUG-BP- and ETR3-like factor	emb|CDS36523.1|	bruno 4 RNA binding protein [Echinococcus multilocularis]	351.226	0.757023	0.227342	3.32989	0.000868808	0.01483	487.106	570.662	356.154	351.273	243.991	242.799	327.515	230.313
836	MCU_004210-RC	K02604	ORC2; origin recognition complex subunit 2	emb|CDS40085.1|	origin recognition complex subunit 2 [Echinococcus multilocularis]	89.717	-0.769482	0.231154	-3.32887	0.000871978	0.0148663	68.0315	85.3241	58.747	52.1819	98.9153	111.474	128.557	114.506
837	MCU_011628-RA			ref|XP_024354606.1|	Homeobox protein extradenticle [Echinococcus granulosus]	1742.04	0.50584	0.152033	3.32717	0.000877338	0.0149399	1752.49	1973.46	2122.24	2327.82	1466.77	1152.15	1452.39	1688.96
838	MCU_001805-RA			emb|CDS21651.1|	fibroblast growth factor acidic intracellular [Echinococcus granulosus]	36.7659	-1.47681	0.444034	-3.32588	0.000881391	0.0149755	15.4205	12.8445	24.4779	25.4546	47.1025	67.9532	30.6088	70.2648
839	MCU_013976-RA			emb|CDS20551.1|	nervana 2 [Echinococcus granulosus]	42.5335	0.889012	0.267305	3.32584	0.000881529	0.0149755	49.8898	58.7176	46.508	66.1819	32.0297	32.0678	27.548	27.3252
840	MCU_009698-RB	K02884	RP-L19, MRPL19, rplS; large subunit ribosomal protein L19	emb|CDS19039.1|	39S ribosomal protein L19 mitochondrial [Echinococcus granulosus]	365.719	-0.410431	0.123438	-3.32499	0.000884224	0.0150034	302.06	314.69	282.72	356.364	403.198	440.551	377.254	448.914
841	MCU_002813-RB	K20291	COG4, COD1; conserved oligomeric Golgi complex subunit 4	ref|XP_024355190.1|	Conserved oligomeric Golgi complex subunit [Echinococcus granulosus]	203.996	-0.907121	0.273276	-3.31944	0.000901994	0.0152868	165.09	192.667	94.24	114.546	285.441	300.063	267.827	212.096
842	MCU_009796-RA	K03942	NDUFV1; NADH dehydrogenase (ubiquinone) flavoprotein 1 [EC:7.1.1.2]	emb|CDS26336.1|	NADH dehydrogenase (ubiquinone) flavoprotein 1 [Hymenolepis microstoma]	1816.43	-0.385591	0.116186	-3.31875	0.000904222	0.0153063	1431.38	1596.39	1597.18	1676.18	2238.31	2217.26	1711.03	2063.7
843	MCU_001998-RA			emb|CDS17279.1|	tegumental antigen [Echinococcus granulosus]	7005.76	-0.634104	0.191234	-3.31585	0.000913646	0.0154303	4579.88	5456.15	4994.72	6931.28	8420.99	9358.46	6332.2	9972.4
844	MCU_007776-RA			emb|CDS37105.1|	protein FAM98A [Echinococcus multilocularis]	638.053	0.603326	0.181953	3.31583	0.000913707	0.0154303	751.975	679.84	690.277	954.546	460.663	436.733	492.802	637.588
845	MCU_012409-RB	K00727	GCNT1; beta-1,3-galactosyl-O-glycosyl-glycoprotein beta-1,6-N-acetylglucosaminyltransferase [EC:2.4.1.102]	ref|XP_024347060.1|	Beta-1,3-galactosyl-O-glycosyl-glycoprotein beta-1,6-N-acetylglucosaminyltransferase [Echinococcus granulosus]	955.232	0.336451	0.101499	3.31482	0.000917014	0.0154678	994.167	1123.89	1075.8	1070.36	972.196	797.878	794.299	813.25
846	MCU_007171-RA	K08762	DBI, ACBP; diazepam-binding inhibitor (GABA receptor modulator, acyl-CoA-binding protein)	ref|XP_024356074.1|	Acyl-CoA-binding protein [Echinococcus granulosus]	14124	1.21359	0.36618	3.31419	0.000919097	0.0154722	13609.9	14771.2	18876.1	31690.9	6723.42	6822.05	6111.06	14387.4
847	MCU_014953-RA	K04079	HSP90A, htpG; molecular chaperone HtpG	gb|ABN14912.1|	heat shock protein 86, partial [Taenia asiatica]	1946.92	-0.835856	0.252213	-3.31408	0.000919441	0.0154722	1161.98	1325.73	1465	1641.82	2641.51	3602.29	2058.44	1678.55
848	MCU_003840-RA			emb|VDD81421.1|	unnamed protein product [Mesocestoides corti]	1301.51	0.333365	0.100695	3.31065	0.000930798	0.0156449	1552.93	1460.6	1296.11	1495.46	1041.91	1147.57	1276.39	1141.15
849	MCU_011958-RA			emb|CDS40114.1|	expressed conserved protein [Echinococcus multilocularis]	386.682	0.427786	0.129279	3.30901	0.000936256	0.0157181	433.587	417.446	417.348	506.546	288.268	361.145	319.097	350.023
850	MCU_008837-RB			emb|CDS18079.1|	leucine rich repeat containing protein 34 [Echinococcus granulosus]	85.5416	0.74334	0.224682	3.30841	0.000938263	0.0157333	97.9654	107.343	115.046	108.182	60.2912	80.1696	48.9741	66.3612
851	MCU_001397-RA					585.999	0.465864	0.140962	3.30489	0.000950144	0.0159138	601.398	624.792	676.814	815.819	517.186	451.24	456.837	543.902
852	MCU_014322-RC			emb|VDD84568.1|	unnamed protein product [Mesocestoides corti]	3.33022	4.52937	1.37092	3.30389	0.000953524	0.0159517	5.44252	5.50478	8.56727	6.36364	0	0.76352	0	0
853	MCU_003470-RA			ref|XP_024354068.1|	Brefeldin A-inhibited guanine nucleotide-exchange protein 3 [Echinococcus granulosus]	236.174	-0.805667	0.243923	-3.30296	0.000956695	0.015986	207.723	170.648	157.883	151.455	282.615	421.463	268.593	229.011
854	MCU_001295-RA	K17598	SYTL; synaptotagmin-like protein	ref|XP_024353575.1|	Synaptotagmin-like protein 4 [Echinococcus granulosus]	2359.11	-0.372263	0.112748	-3.30174	0.000960888	0.0160373	2136.19	2173.47	1901.93	2013.46	2404.11	2466.17	3137.41	2640.14
855	MCU_004393-RA			emb|CDI97289.1|	pdz domain containing protein [Echinococcus multilocularis]	231.082	-0.935925	0.283525	-3.30103	0.000963297	0.0160587	108.85	146.794	157.883	221.455	297.688	278.685	232.627	404.673
856	MCU_000049-RB	K16483	POC5; centrosomal protein POC5	emb|VDD79130.1|	unnamed protein product [Mesocestoides corti]	82.8504	0.859133	0.260361	3.29977	0.00096764	0.0161123	112.479	116.518	112.598	86.5455	69.7118	52.6828	71.9308	40.3372
857	MCU_009939-RC			emb|CDS15158.1|	breast cancer metastasis suppressor 1 [Echinococcus granulosus]	239.989	0.527715	0.159985	3.29852	0.000971944	0.0161651	300.246	242.21	272.929	316.909	174.279	192.407	186.714	234.216
858	MCU_004816-RA	K05853	ATP2A; P-type Ca2+ transporter type 2A [EC:7.2.2.10]	emb|CDS20238.1|	sarco:endoplasmic reticulum calcium ATPase [Echinococcus granulosus]	476.582	-0.598114	0.181375	-3.29766	0.000974934	0.0161771	401.839	344.966	369.617	400.909	452.184	738.323	521.881	582.938
859	MCU_009119-RA					7.56165	-2.7929	0.846904	-3.29777	0.000974554	0.0161771	0.907087	1.83493	2.44779	2.54546	8.47846	14.5069	7.65221	22.1204
860	MCU_006696-RB	K22524	WBP2; WW domain-binding protein 2	ref|XP_024351714.1|	WW domain-binding protein [Echinococcus granulosus]	1699.25	0.36709	0.111461	3.29344	0.000989693	0.0164029	1920.3	1835.84	1861.55	2036.37	1356.55	1324.71	1518.96	1739.71
861	MCU_014094-RA			emb|VDD84295.1|	unnamed protein product [Mesocestoides corti]	9.77554	-2.16096	0.656215	-3.29307	0.000991013	0.0164058	5.44252	4.58731	1.2239	2.54546	17.899	10.6893	17.6001	18.2168
862	MCU_009242-RB			emb|CDS21175.1|	thymidine kinase [Echinococcus granulosus]	416.265	0.565574	0.171796	3.29212	0.000994339	0.0164417	404.561	541.303	480.991	558.728	357.037	293.955	295.375	398.167
863	MCU_002436-RA	K23802	LENG8, THP3; SAC3 family protein LENG8/THP3	emb|CUT99183.1|	leukocyte receptor cluster [Echinococcus multilocularis]	128.851	1.17364	0.356651	3.29072	0.000999306	0.0164761	126.992	174.318	271.705	141.273	74.422	50.3923	107.131	84.578
864	MCU_012498-RA	K16910	PTPRQ; receptor-type tyrosine-protein phosphatase Q [EC:3.1.3.48]	emb|VDD75667.1|	unnamed protein product, partial [Mesocestoides corti]	110.381	-3.0523	0.927446	-3.29108	0.000998021	0.0164761	22.6772	22.9366	41.6125	7.63637	34.8559	45.0477	107.131	601.155
865	MCU_012502-RB			emb|VDD77695.1|	unnamed protein product [Mesocestoides corti]	17.7871	-1.87093	0.568574	-3.29056	0.000999878	0.0164761	3.62835	7.3397	8.56727	11.4546	32.0297	37.4125	14.5392	27.3252
866	MCU_006684-RA			emb|VDD75602.1|	unnamed protein product [Mesocestoides corti]	7.96785	3.63517	1.10649	3.28533	0.00101864	0.0167586	8.16378	5.50478	15.9106	29.2727	2.82615	0.76352	0	1.3012
867	MCU_007170-RA	K18166	FOXRED1; FAD-dependent oxidoreductase domain-containing protein 1	emb|CDS40409.1|	FAD dependent oxidoreductase domain containing protein [Echinococcus multilocularis]	638.603	0.291572	0.0887638	3.2848	0.00102053	0.0167586	687.572	727.548	651.113	748.364	572.767	599.363	593.812	528.287
868	MCU_013680-RA	K13649	FOLR; folate receptor	ref|XP_024352542.1|	Folate receptor beta [Echinococcus granulosus]	142.482	-1.02299	0.31143	-3.2848	0.00102055	0.0167586	62.589	68.8097	130.957	114.546	160.149	181.718	179.062	242.023
869	MCU_001482-RA			emb|CDW82908.1|	UNKNOWN [Stylonychia lemnae]	186.745	1.33567	0.406927	3.28233	0.00102954	0.0168684	156.019	166.061	308.422	439.091	96.0892	87.8047	89.5309	150.939
870	MCU_005224-RA	K18669	DYRK2_3_4; dual specificity tyrosine-phosphorylation-regulated kinase 2/3/4 [EC:2.7.12.1]	emb|CDS40160.1|	dual specificity [Echinococcus multilocularis]	38.342	-1.64742	0.501908	-3.28231	0.0010296	0.0168684	19.9559	18.3493	25.7018	10.1818	62.1753	93.1494	29.0784	48.1444
871	MCU_002807-RA			emb|CDS40965.1|	expressed conserved protein [Echinococcus multilocularis]	195.802	-0.748487	0.228137	-3.28086	0.00103491	0.016936	161.461	149.546	165.226	108.182	298.63	216.076	274.714	192.578
872	MCU_008021-RB			emb|CDS17165.1|	lachesin [Echinococcus granulosus]	561.944	0.302517	0.0923286	3.27652	0.00105093	0.0171785	658.545	638.554	587.47	598.182	500.229	485.598	549.429	477.541
873	MCU_012876-RA			emb|CDS39701.1|	expressed protein [Echinococcus multilocularis]	8695.85	-0.906524	0.276828	-3.27468	0.00105781	0.0172712	4588.95	5528.63	6766.92	7316.91	11736.1	12894.3	6213.6	14521.4
874	MCU_013983-RA			emb|CDS41542.1|	stringent starvation protein A [Echinococcus multilocularis]	172.677	-0.832061	0.254174	-3.27358	0.00106193	0.0173186	115.2	133.95	139.524	106.909	202.541	159.576	212.731	310.987
875	MCU_005833-RA	K10418	DYNLL; dynein light chain LC8-type	emb|CDS28610.1|	dynein light chain [Hymenolepis microstoma]	1182.05	1.11916	0.342225	3.27025	0.00107451	0.0174932	1010.49	1267.02	1535.99	2661.27	831.831	629.14	522.646	998.021
876	MCU_007075-RA	K02187	CASP3; caspase 3 [EC:3.4.22.56]	emb|CDS19333.1|	caspase 3 apoptosis cysteine peptidase [Echinococcus granulosus]	1121.55	0.47039	0.143846	3.2701	0.00107509	0.0174932	1143.84	1349.59	1390.35	1328.73	972.196	1126.19	776.699	884.816
877	MCOS_0000894401-mRNA-1			emb|VDD82942.1|	unnamed protein product, partial [Mesocestoides corti]	39.4403	1.34561	0.412178	3.26464	0.00109605	0.0177978	42.6331	42.2033	48.9558	92.9092	28.2615	22.9056	16.8349	20.8192
878	MCU_010551-RA			ref|XP_024348047.1|	GLIPR1-like protein [Echinococcus granulosus]	41.7443	1.10957	0.339882	3.26457	0.0010963	0.0177978	68.9386	49.543	72.2099	36.9091	25.4354	22.1421	27.548	31.2288
879	MCU_009532-RA	K02867	RP-L11, MRPL11, rplK; large subunit ribosomal protein L11	emb|CDS24370.1|	mitochondrial ribosomal protein l11 [Echinococcus granulosus]	786.888	0.442308	0.135515	3.26391	0.00109886	0.0178191	804.586	859.663	893.444	1070.36	682.045	749.776	584.629	650.6
880	MCU_003812-RB	K24104	GPN; GPN-loop GTPase	emb|CDS41311.1|	GPN loop GTPase 2 [Echinococcus multilocularis]	108.673	0.584337	0.179061	3.26334	0.00110107	0.0178244	117.014	141.289	137.076	126	102.684	83.2236	78.8178	83.2768
881	MCU_009216-RA			ref|XP_024349436.1|	Hepatocyte nuclear factor 4-alpha [Echinococcus granulosus]	33.3361	1.51161	0.463233	3.26318	0.00110169	0.0178244	63.4961	64.2224	39.1647	30.5455	25.4354	11.4528	20.661	11.7108
882	MCU_006628-RA			emb|CDS43612.1|	huntingtin [Echinococcus multilocularis]	72.6459	1.25377	0.384285	3.26261	0.00110391	0.01784	69.8457	72.4796	99.1356	168	32.9718	40.4665	43.6176	54.6504
883	MCU_006840-RB	K13806	DAGL; sn1-specific diacylglycerol lipase [EC:3.1.1.-]	ref|XP_024354363.1|	Sn1-specific diacylglycerol lipase beta [Echinococcus granulosus]	398.772	-1.23926	0.379954	-3.26161	0.00110781	0.0178829	281.197	185.328	269.257	213.818	450.3	1025.41	332.871	431.999
884	MCU_002141-RC			emb|CDS19083.1|	Transcription factor FAR1 [Echinococcus granulosus]	43.898	-3.09495	0.949841	-3.25839	0.00112046	0.0180667	9.97795	3.66985	23.254	0	117.756	103.075	24.4871	68.9636
885	MCOS_0000084301-mRNA-1	K17785	IMMT, MIC60; MICOS complex subunit MIC60	emb|CDS40910.1|	Mitochondrial inner membrane protein [Echinococcus multilocularis]	779.241	-0.50464	0.154905	-3.25774	0.00112302	0.0180671	703.899	584.424	602.157	687.273	834.657	1134.59	781.291	905.636
886	MCU_003105-RD	K06628	CDC45; cell division control protein 45	ref|XP_024356174.1|	CDC45-related protein [Echinococcus granulosus]	11.5844	-3.13765	0.963088	-3.25791	0.00112237	0.0180671	4.53543	0	4.89558	0	13.1887	19.8515	26.7827	23.4216
887	MCU_001005-RB			emb|CDS42953.1|	expressed protein [Echinococcus multilocularis]	88.1562	-0.856922	0.263141	-3.25652	0.00112789	0.0181249	50.7969	54.1303	83.2249	63.6364	133.771	123.69	88.0004	108
888	MCU_002770-RB			emb|CDS23418.1|	mRNA binding protein [Echinococcus granulosus]	100.315	-2.21687	0.681049	-3.25509	0.00113357	0.0181754	19.9559	17.4318	69.7621	35.6364	105.51	326.023	181.357	46.8432
889	MCU_008445-RA			emb|CDS42894.1|	expressed conserved protein [Echinococcus multilocularis]	3210.67	-0.514082	0.157927	-3.25518	0.0011332	0.0181754	2841	2978.08	2544.48	2214.55	3478.99	3596.18	4728.3	3303.75
890	MCU_003765-RA			emb|CDI96969.1|	P53 induced protein [Echinococcus multilocularis]	205.468	-0.48611	0.149373	-3.25434	0.00113657	0.018203	170.532	186.245	140.748	185.818	227.976	221.421	249.462	261.541
891	MCU_006635-RB	K00760	hprT, hpt, HPRT1; hypoxanthine phosphoribosyltransferase [EC:2.4.2.8]	ref|XP_024350349.1|	Hypoxanthine-guanine phosphoribosyltransferase [Echinococcus granulosus]	101.063	-1.06555	0.328258	-3.24607	0.0011701	0.018719	51.7039	92.6638	51.4036	64.9091	189.352	100.785	113.253	144.433
892	MCU_010124-RA			emb|VDD77059.1|	unnamed protein product [Mesocestoides corti]	10246.9	-0.578046	0.178297	-3.24205	0.00118674	0.018964	6722.42	7346.13	8720.26	10096.6	11156.7	13586.1	10020.6	14326.2
893	MCU_006556-RA					71.1663	1.08964	0.336141	3.24163	0.00118849	0.0189706	77.1024	70.6447	90.5683	150.182	44.2764	54.2099	45.9133	36.4336
894	MCU_000833-RA	K12485	RAB11FIP3_4; Rab11 family-interacting protein 3/4	emb|CDS18515.1|	rab11 family interacting protein 4A [Echinococcus granulosus]	7136.34	-0.39923	0.123172	-3.24126	0.00119004	0.0189742	6394.96	6636.93	5532.01	6055.64	6707.4	9288.22	8003.45	8472.12
895	MCU_005195-RA			emb|CDS23123.1|	Acetyl coenzyme A hydrolase transferase [Echinococcus granulosus]	1367.62	-0.837634	0.258582	-3.23934	0.00119806	0.0190807	1069.46	1122.06	982.788	750.91	2284.47	1261.33	2190.83	1279.08
896	MCU_006895-RB	K06210	NMNAT; nicotinamide mononucleotide adenylyltransferase [EC:2.7.7.1 2.7.7.18]	emb|CDS17849.1|	nicotinamide mononucleotide adenylyltransferase [Echinococcus granulosus]	288.021	0.61288	0.189225	3.2389	0.00119993	0.0190893	346.507	301.845	309.646	435.273	180.874	232.11	240.279	257.638
897	MCU_009380-RA	K10766	ALKBH4; DNA N6-methyl adenine demethylase [EC:1.14.11.51]	emb|CDS34749.1|	alpha ketoglutarate dependent [Hymenolepis microstoma]	142.129	0.471128	0.145484	3.23835	0.00120225	0.0191048	163.276	176.153	144.42	176.909	115.872	122.927	121.67	115.807
898	MCU_010808-RD	K00573	E2.1.1.77, pcm; protein-L-isoaspartate(D-aspartate) O-methyltransferase [EC:2.1.1.77]	emb|CDS43569.1|	protein l isoaspartate o methyltransferase [Echinococcus multilocularis]	1068.19	0.59357	0.183365	3.2371	0.00120749	0.0191668	1172.86	1156.92	1255.72	1552.73	762.119	902.48	675.69	1066.98
899	MCU_006371-RA			ref|XP_024352697.1|	Glycolipid transfer protein domain-containing protein [Echinococcus granulosus]	2707	-0.817231	0.252627	-3.23493	0.00121674	0.0192922	1509.39	1754.19	1871.34	2705.82	3198.26	3226.63	2581.09	4809.24
900	MCU_010722-RA					26.7	1.35928	0.420854	3.22982	0.00123869	0.0196183	31.748	32.1112	40.3886	49.6364	20.7251	17.5609	8.41743	13.012
901	MCU_005238-RA	K01082	cysQ, MET22, BPNT1; 3'(2'), 5'-bisphosphate nucleotidase [EC:3.1.3.7]	emb|CUT99590.1|	3'2'5' bisphosphate nucleotidase 1 [Echinococcus multilocularis]	11.6712	-6.89616	2.1375	-3.22627	0.00125414	0.0198411	0	0	0	0	29.2036	50.3923	13.774	0
902	MCU_002510-RD			emb|CDS21536.1|	snRNA activating protein complex subunit 4 [Echinococcus granulosus]	10.0047	4.20782	1.30631	3.22114	0.00127681	0.0201772	11.7921	35.7811	15.9106	12.7273	0	0	3.82611	0
903	MCU_008205-RA	K01875	SARS, serS; seryl-tRNA synthetase [EC:6.1.1.11]	ref|XP_024347907.1|	Seryl-tRNA synthetase, cytoplasmic [Echinococcus granulosus]	339.145	0.675927	0.209877	3.22059	0.00127926	0.020186	349.228	521.119	400.214	397.091	289.21	189.353	288.488	278.457
904	MCU_010353-RA			emb|CDS43028.1|	atpase aaa type core [Echinococcus multilocularis]	7.24863	-2.6237	0.814716	-3.22038	0.00128019	0.020186	3.62835	2.75239	1.2239	0	11.3046	12.2163	9.94787	16.9156
905	MCU_004644-RB			emb|CUT99572.1|	lipopolysaccharide choline [Echinococcus multilocularis]	25.2552	-4.54314	1.41377	-3.21349	0.00131133	0.0206542	0	0	8.56727	0	15.0728	31.3043	61.2177	85.8792
906	MCU_005450-RA			emb|CDS30306.1|	expressed conserved protein [Hymenolepis microstoma]	655.824	-0.536608	0.167119	-3.21094	0.00132302	0.0208153	466.243	570.662	452.841	651.637	850.672	649.755	827.969	776.817
907	MCU_004416-RA			emb|VDD81753.1|	unnamed protein product [Mesocestoides corti]	780.515	0.641482	0.199901	3.209	0.00133198	0.0209333	722.041	868.837	1077.03	1136.55	607.623	616.924	485.15	729.974
908	MCU_003274-RA			emb|CDS37973.1|	FMRFamide activated amiloride sensitive sodium [Echinococcus multilocularis]	105.892	-0.722083	0.225104	-3.20777	0.00133767	0.0209995	80.7307	98.1685	69.7621	70.0001	113.046	158.049	115.548	141.831
909	MCU_009604-RB			gb|ANC29539.1|	endophilin B1 [Taenia saginata]	225.155	-1.30278	0.406529	-3.20463	0.00135237	0.021207	92.5228	113.765	80.7771	232.909	315.587	196.988	349.706	418.987
910	MCU_014501-RA			emb|VDD78745.1|	unnamed protein product [Mesocestoides corti]	22.7957	-1.67406	0.522468	-3.20414	0.00135467	0.0212197	12.6992	11.0096	17.1345	2.54546	39.5661	33.5949	39.7915	26.024
911	MCU_011883-RB	K04559	HIP1; huntingtin interacting protein 1	emb|CDS24204.1|	huntingtin interacting protein 1 [Echinococcus granulosus]	1479.19	0.770809	0.240659	3.20291	0.00136047	0.0212872	2221.46	2052.36	1653.48	1534.91	856.324	1249.88	1466.16	798.937
912	MCU_011887-RB			emb|CDS37197.1|	procollagen lysine2 oxoglutarate 5 dioxygenase [Echinococcus multilocularis]	410.032	-0.499725	0.156149	-3.20031	0.00137282	0.0214569	320.202	416.528	347.586	273.637	461.605	477.963	523.411	459.324
913	MCU_005648-RC	K04699	SOCS6_7; suppressor of cytokine signaling 6/7	emb|CDS39779.1|	suppressor of cytokine signaling 7 [Echinococcus multilocularis]	11.6375	7.10296	2.22184	3.19689	0.00138918	0.0216889	18.1417	10.0921	64.8665	0	0	0	0	0
914	MCU_004056-RB	K01619	deoC, DERA; deoxyribose-phosphate aldolase [EC:4.1.2.4]	ref|XP_024350658.1|	Putative deoxyribose-phosphate aldolase [Echinococcus granulosus]	1178.4	-0.701706	0.219586	-3.19558	0.00139549	0.0217479	688.479	848.653	856.727	1196.36	1610.91	1575.14	1062.13	1588.77
915	MCU_006837-RA			emb|CUT99342.1|	Major Facilitator Superfamily protein [Echinococcus multilocularis]	17.5269	-1.48241	0.463909	-3.19547	0.00139601	0.0217479	6.34961	11.0096	12.239	7.63637	32.0297	29.7773	22.9566	18.2168
916	MCU_006982-RA	K02959	RP-S16, MRPS16, rpsP; small subunit ribosomal protein S16	emb|CDS23620.1|	28S ribosomal protein S16 [Echinococcus granulosus]	756.945	0.712613	0.223197	3.19275	0.00140924	0.0219295	867.175	784.431	870.19	1238.36	470.083	646.701	462.959	715.66
917	MCU_007796-RB			emb|VDD76104.1|	unnamed protein product [Mesocestoides corti]	29.5201	1.09091	0.341717	3.19244	0.00141074	0.0219295	39.0047	31.1937	39.1647	52.1819	16.9569	19.088	22.9566	15.6144
918	MCU_003277-RA	K01873	VARS, valS; valyl-tRNA synthetase [EC:6.1.1.9]	ref|XP_024352427.1|	Valyl-tRNA synthetase [Echinococcus granulosus]	990.351	0.511606	0.160277	3.19201	0.00141287	0.0219387	1277.18	1267.02	1152.91	960.91	769.655	871.176	960.352	663.612
919	MCU_007322-RA	K03544	clpX, CLPX; ATP-dependent Clp protease ATP-binding subunit ClpX	emb|CDS17359.1|	ATP dependent Clp Protease ATP binding subunit [Echinococcus granulosus]	381.996	-0.405377	0.12702	-3.19143	0.0014157	0.0219588	356.485	322.03	299.854	337.273	429.575	418.409	501.985	390.36
920	MCU_010683-RB	K20726	TMEM222; transmembrane protein 222	emb|CDS34286.1|	transmembrane protein 222 [Hymenolepis microstoma]	11.894	-4.55343	1.4274	-3.19	0.00142271	0.0220435	3.62835	0	0	0	27.3195	3.05408	26.0175	35.1324
921	MCU_013426-RA	K01301	NAALAD; N-acetylated-alpha-linked acidic dipeptidase [EC:3.4.17.21]	emb|CDS41437.1|	n acetylated alpha linked acidic dipeptidase 2 [Echinococcus multilocularis]	68.319	1.13021	0.354361	3.18943	0.00142554	0.0220634	92.5228	122.023	107.703	52.1819	39.5661	31.3043	50.5046	50.7468
922	MCU_006722-RB	K21813	ENDOV; endonuclease V [EC:3.1.26.-]	emb|CDS19356.1|	endonuclease v [Echinococcus granulosus]	177.292	0.624871	0.195949	3.18895	0.00142793	0.0220764	192.302	233.953	188.48	246.909	116.814	172.555	138.505	128.819
923	MCU_012307-RA			emb|CDS16097.1|	neurogenic locus notch protein 4 [Echinococcus granulosus]	399.889	0.566661	0.177725	3.18842	0.00143054	0.0220928	400.932	414.693	543.41	551.091	377.762	280.212	299.201	331.806
924	MCU_011621-RA	K20412	PI16, CRISP9, CD364; peptidase inhibitor 16	ref|XP_024348047.1|	GLIPR1-like protein [Echinococcus granulosus]	3780.84	-0.453217	0.142419	-3.18228	0.00146119	0.0225418	3026.04	3293.69	3096.46	3348.55	3824.73	3935.18	4136.02	5586.05
925	MCU_010077-RB	K02328	POLD2; DNA polymerase delta subunit 2	ref|XP_024349046.1|	DNA polymerase delta subunit 2 [Echinococcus granulosus]	326.332	0.395085	0.124306	3.17834	0.00148122	0.0228262	353.764	390.839	365.945	372.909	326.892	286.32	256.349	257.638
926	MCU_003609-RA	K24426	PYROXD1; pyridine nucleotide-disulfide oxidoreductase domain-containing protein 1 [EC:1.8.1.-]	ref|XP_024355427.1|	Pyridine nucleotide-disulfide oxidoreductase domain-containing protein [Echinococcus granulosus]	313.575	-0.385978	0.121454	-3.17799	0.00148302	0.0228292	260.334	300.928	269.257	254.546	366.458	316.097	355.828	385.155
927	MCU_001357-RA	K00693	GYS; glycogen synthase [EC:2.4.1.11]	emb|CDS17541.1|	glycogen synthase [Echinococcus granulosus]	608.666	-0.512609	0.161384	-3.17634	0.00149146	0.0229345	509.783	596.351	529.947	369.091	748.93	726.871	707.829	680.528
928	MCU_005034-RA	K08796	BRSK; BR serine/threonine kinase [EC:2.7.11.1]	emb|CDS27415.2|	serine:threonine kinase SAD 1 [Hymenolepis microstoma]	44.921	-0.903809	0.284655	-3.17511	0.00149781	0.0230073	32.6551	25.689	26.9257	40.7273	62.1753	67.1897	55.8611	48.1444
929	MCU_001261-RB	K01084	G6PC; glucose-6-phosphatase [EC:3.1.3.9]	emb|VDD74039.1|	unnamed protein product [Mesocestoides corti]	153.027	0.455405	0.143503	3.17349	0.00150618	0.0230862	186.86	169.731	181.137	170.546	128.119	145.069	117.844	124.915
930	MCU_008940-RA	K24369	ZC4H2; zinc finger C4H2 domain-contaning protein	emb|CDS37222.1|	zinc finger C4H2 domain containing protein [Echinococcus multilocularis]	69.1514	-1.039	0.327399	-3.17351	0.00150609	0.0230862	43.5402	57.8002	44.0602	34.3637	94.2051	77.879	67.3395	134.024
931	MCU_005387-RA			gb|AAT74668.2|	cysteine-rich secreted protein 2 precursor [Mesocestoides vogae]	937.91	1.00244	0.316202	3.17024	0.00152316	0.0233213	1448.62	1393.63	813.891	1350.36	496.461	849.034	784.352	366.939
932	MCU_006477-RA	K04097	HPGDS; prostaglandin-H2 D-isomerase / glutathione transferase [EC:5.3.99.2 2.5.1.18]	emb|CDS19295.1|	prostaglandin H2 D isomerase [Echinococcus granulosus]	3145.21	-0.467869	0.147647	-3.16883	0.00153051	0.0233838	2319.42	2509.26	2889.62	2839.46	3338.63	3517.53	3190.97	4556.8
933	MCU_008085-RA	K15074	BACURD; BTB/POZ domain-containing adapter for CUL3-mediated RhoA degradation protein	ref|XP_024350912.1|	Adenosylhomocysteinase A [Echinococcus granulosus]	1071.77	0.344397	0.108676	3.16902	0.00152953	0.0233838	1152.91	1322.98	1129.66	1190	1029.66	824.601	1007.03	917.346
934	MCU_004582-RB	K00710	GALNT; polypeptide N-acetylgalactosaminyltransferase [EC:2.4.1.41]	ref|XP_024353048.1|	Putative polypeptide N-acetylgalactosaminyltransferase [Echinococcus granulosus]	164.815	-0.751716	0.237261	-3.1683	0.00153331	0.0234014	105.222	91.7463	151.763	143.818	248.701	201.569	171.41	204.289
935	MCU_007475-RA			ref|XP_024356264.1|	Retinoblastoma-binding protein [Echinococcus granulosus]	788.403	-0.390038	0.123227	-3.16519	0.00154979	0.0236277	622.261	638.554	648.665	823.455	895.89	966.616	864.7	847.082
936	MCU_009055-RB			emb|CDS19398.1|	progesterone induced blocking factor 1 [Echinococcus granulosus]	219.097	0.402598	0.127228	3.16438	0.00155416	0.023669	226.772	256.89	255.794	260.909	180.874	193.17	206.61	171.758
937	MCU_001202-RA	K11314	TADA2A, ADA2; transcriptional adapter 2-alpha	emb|CDS40981.1|	Transcriptional adapter 2B [Echinococcus multilocularis]	625.265	-0.36303	0.114845	-3.16103	0.00157212	0.023917	578.721	534.881	578.903	495.091	752.698	619.214	765.986	676.624
938	MCU_006384-RB			emb|CDS21122.1|	expressed conserved protein [Echinococcus granulosus]	588.078	0.489755	0.155043	3.15883	0.00158405	0.0240729	677.594	668.831	678.038	726.728	431.459	546.68	582.333	392.963
939	MCU_000175-RA	K06130	LYPLA2; lysophospholipase II [EC:3.1.1.5]	emb|CDS34330.2|	presequence protease mitochondrial [Hymenolepis microstoma]	95.9105	-0.711743	0.225541	-3.15572	0.00160104	0.0243051	71.6598	61.47	68.5382	90.3637	116.814	145.832	103.305	109.301
940	MCU_013317-RA			emb|CDS25967.2|	tetraspanin [Hymenolepis microstoma]	26.5276	-1.38204	0.438302	-3.15316	0.00161514	0.0244931	15.4205	11.927	17.1345	14	32.9718	34.3584	25.2523	61.1564
941	MCU_003731-RB	K09848	TRAF4; TNF receptor-associated factor 4	emb|CDS38162.1|	TNF receptor associated factor 3 [Echinococcus multilocularis]	81.0829	-0.931478	0.29553	-3.15189	0.00162219	0.0245569	45.3543	82.5717	46.508	48.3637	119.64	119.873	101.774	84.578
942	MCU_006169-RA	K10251	HSD17B12, KAR, IFA38; 17beta-estradiol 17-dehydrogenase / very-long-chain 3-oxoacyl-CoA reductase [EC:1.1.1.62 1.1.1.330]	ref|XP_024346933.1|	Estradiol 17-beta-dehydrogenase [Echinococcus granulosus]	2715.87	0.455044	0.144391	3.15147	0.00162451	0.0245569	2770.24	2889.09	2928.78	3976	2113.02	2504.34	2178.58	2366.88
943	MCU_012700-RA			emb|VDD78262.1|	unnamed protein product [Mesocestoides corti]	207.111	0.757127	0.240241	3.15153	0.00162415	0.0245569	217.701	243.128	253.346	327.091	143.192	196.225	110.957	165.252
944	MCU_010383-RA	K14415	RTCB, rtcB; tRNA-splicing ligase RtcB (3'-phosphate/5'-hydroxy nucleic acid ligase) [EC:6.5.1.8]	emb|CDS17263.1|	tRNA splicing ligase RtcB [Echinococcus granulosus]	1500.81	0.250398	0.0795494	3.14771	0.00164556	0.0248488	1571.07	1549.6	1658.38	1746.18	1316.99	1295.69	1481.47	1387.08
945	MCU_004879-RB	K11251	H2A; histone H2A	emb|CDS22896.1|	H2A histone family member Y [Echinococcus granulosus]	358.772	-0.4432	0.140874	-3.14608	0.00165474	0.024961	273.94	332.122	290.063	319.455	360.805	448.949	380.315	464.529
946	MCU_010622-RB			emb|VDD77271.1|	unnamed protein product [Mesocestoides corti]	127.027	-0.951409	0.302643	-3.14366	0.00166846	0.0251415	59.8677	86.2415	84.4488	115.818	168.627	132.852	135.444	232.915
947	MCU_013621-RA	K10418	DYNLL; dynein light chain LC8-type	gb|ABF46663.1|	neuronal nitric oxide synthase protein inhibitor [Taenia solium]	52260.2	-0.628741	0.200232	-3.14006	0.00168911	0.0254258	34063.8	39582.1	42000.4	48550.8	62390.1	67095.8	44252.7	80146.2
948	MCU_003914-RA	K12900	FUSIP1; FUS-interacting serine-arginine-rich protein 1	emb|CDS37373.1|	FUS interacting serine arginine rich protein 1 [Echinococcus multilocularis]	564.688	-0.432239	0.137752	-3.13779	0.00170224	0.0255964	445.38	489.008	458.961	529.455	656.609	723.817	527.237	687.034
949	MCU_000558-RA	K03966	NDUFB10; NADH dehydrogenase (ubiquinone) 1 beta subcomplex subunit 10	emb|VDD79532.1|	unnamed protein product [Mesocestoides corti]	1071.88	-0.497623	0.158658	-3.13645	0.00171008	0.0256685	727.483	900.949	846.936	1080.55	1382.93	1241.48	1054.47	1340.24
950	MCU_006029-RB	K07542	PIGV; GPI mannosyltransferase 2 [EC:2.4.1.-]	emb|CDS42523.1|	gpi mannosyltransferase 2 [Echinococcus multilocularis]	149.511	-0.512364	0.163363	-3.13635	0.00171063	0.0256685	118.828	148.629	107.703	117.091	186.526	179.427	175.236	162.65
951	MCU_000317-RA			emb|CDS30296.1|	expressed protein [Hymenolepis microstoma]	1417.49	0.57744	0.184249	3.13402	0.00172426	0.0258459	1345.21	1500.05	1811.37	2133.09	1259.52	1083.43	945.048	1262.16
952	MCU_000459-RB	K00814	GPT, ALT; alanine transaminase [EC:2.6.1.2]	emb|CDS19447.1|	alanine aminotransferase 2 [Echinococcus granulosus]	1790.23	-0.29663	0.0946701	-3.13331	0.00172849	0.0258821	1566.54	1626.66	1562.91	1671.09	2194.04	2040.89	1724.81	1934.89
953	MCOS_0000252301-mRNA-1	K04079	HSP90A, htpG; molecular chaperone HtpG	ref|WP_155383550.1|	molecular chaperone HtpG [Nitriliruptoraceae bacterium ZYF776]	13193.1	-0.645665	0.206199	-3.13127	0.00174053	0.0260303	9192.42	11116.9	10415.4	10433.8	19523.1	18228.3	16476.7	10158.5
954	MCU_004029-RA	K24051	SPRTN; SprT-like domain-contaning protein Spartan	emb|CDI97285.1|	zinc finger RAD18 domain containing protein [Echinococcus multilocularis]	299.335	-0.431051	0.137685	-3.13071	0.00174387	0.0260303	269.405	289.918	211.734	246.909	370.226	348.928	324.454	333.107
955	MCU_011069-RA	K17286	STOM; erythrocyte band 7 integral membrane protein	ref|XP_024355097.1|	Mechanosensory protein [Echinococcus granulosus]	61.166	-1.10999	0.354548	-3.13072	0.00174379	0.0260303	39.9118	43.1208	46.508	25.4546	74.422	125.981	68.8699	65.06
956	MCU_007817-RE			emb|CDS16680.1|	nesprin 1 [Echinococcus granulosus]	12.4779	-6.99232	2.23495	-3.12863	0.00175622	0.0261873	0	0	0	0	26.3774	6.87168	66.5742	0
957	MCU_004911-RA			emb|CDS15281.1|	leucine rich repeat containing protein LRR [Echinococcus granulosus]	642.837	0.379467	0.121329	3.1276	0.00176239	0.0262519	663.08	738.558	660.904	843.819	555.81	538.281	524.176	618.07
958	MCU_005362-RB	K10408	DNAH; dynein heavy chain, axonemal	emb|CDI98691.1|	dynein heavy chain [Echinococcus multilocularis]	9.47228	-6.59507	2.11214	-3.12246	0.00179347	0.026687	0	0	0	0	32.9718	20.615	22.1914	0
959	MCU_009423-RA	K11374	ELP2; elongator complex protein 2	emb|CDS36020.1|	elongator complex protein 2 [Echinococcus multilocularis]	991.318	0.349494	0.111974	3.12119	0.0018012	0.0267741	1178.31	1167.01	1057.45	1039.82	752.698	864.304	984.84	886.118
960	MCU_007429-RA			emb|CDS23025.1|	placenta specific gene 8 protein [Echinococcus granulosus]	439.432	-0.543347	0.174289	-3.11751	0.00182384	0.0270824	297.524	370.655	398.99	362.728	584.071	422.99	472.141	606.36
961	MCU_006628-RB			emb|VDD75583.1|	unnamed protein product [Mesocestoides corti]	9.68434	1.98093	0.636082	3.11426	0.00184404	0.0273539	9.97795	11.927	20.8062	19.0909	5.6523	2.29056	3.82611	3.9036
962	MCU_008556-RA	K17919	SNX4; sorting nexin-4	emb|CDS25102.1|	sorting nexin [Echinococcus granulosus]	128.919	0.630203	0.202694	3.10913	0.00187638	0.0278047	186.86	137.619	144.42	159.091	106.452	109.947	110.192	76.7708
963	MCU_011369-RB	K10421	CLIP1, RSN; CAP-Gly domain-containing linker protein 1	emb|CDS15645.1|	Cytoskeleton associated protein CAP Gly [Echinococcus granulosus]	405.657	-0.330203	0.106237	-3.10818	0.00188242	0.0278653	372.813	327.534	342.691	395.818	456.895	477.963	423.932	447.613
964	MCU_000947-RA	K14943	MBNL; muscleblind	emb|CDS20166.1|	muscleblind protein 2 [Echinococcus granulosus]	548.167	-0.385547	0.12414	-3.10576	0.00189794	0.0280659	498.898	479.833	447.946	474.728	520.954	709.31	625.186	628.48
965	MCU_006883-RB			emb|CDS42247.1|	cytochrome P450 [Echinococcus multilocularis]	151.758	-0.623911	0.200983	-3.1043	0.00190728	0.0281748	121.55	144.959	96.6878	113.273	175.221	154.994	213.497	193.879
966	MCU_002090-RA			emb|CDS40617.1|	40S ribosomal protein S16 [Echinococcus multilocularis]	51.6769	-1.08914	0.351021	-3.10277	0.00191718	0.0282176	35.3764	25.689	45.2841	25.4546	73.48	48.8653	64.2786	94.9876
967	MCU_003578-RA			emb|CDS15952.1|	ubiquitin protein ligase BRE1 [Echinococcus granulosus]	1005.54	-0.774144	0.249498	-3.10281	0.00191692	0.0282176	752.882	909.206	790.637	515.455	1332.06	1172.77	1677.36	893.925
968	MCU_008246-RA			emb|CDS17316.1|	repressor of RNA polymerase III transcription [Echinococcus granulosus]	487.401	-0.341376	0.110028	-3.10263	0.00191808	0.0282176	430.866	411.023	417.348	462	623.638	529.883	519.585	504.866
969	MCU_010330-RB	K11479	AURKB; aurora kinase B [EC:2.7.11.1]	emb|VDD83904.1|	unnamed protein product [Mesocestoides corti]	108.334	-0.646935	0.208487	-3.103	0.00191568	0.0282176	71.6598	88.9939	80.7771	96.7273	141.308	149.65	104.835	132.722
970	MCU_003148-RA			emb|CDS27056.1|	expressed protein [Hymenolepis microstoma]	527.891	0.728772	0.234946	3.10187	0.00192303	0.0282612	509.783	597.268	621.739	904.91	479.504	371.071	306.854	431.999
971	MCU_004607-RA			emb|CDS21736.1|	expressed conserved protein [Echinococcus granulosus]	5393.66	-0.246839	0.0796438	-3.09929	0.00193986	0.0284793	4498.24	5063.48	4697.31	5477.82	5844.48	6050.89	5825.63	5691.45
972	MCU_006693-RA			emb|CDS22908.1|	p53 and DNA damage regulated protein 1 [Echinococcus granulosus]	513.171	0.942363	0.304159	3.09826	0.00194662	0.0285198	510.69	547.725	658.456	982.546	330.66	361.908	228.036	485.348
973	MCU_008155-RA	K15290	SYT1; synaptotagmin-1	ref|XP_024352587.1|	Synaptotagmin-1 [Echinococcus granulosus]	276.144	-0.483784	0.15614	-3.0984	0.00194566	0.0285198	248.542	259.642	222.749	189.637	345.733	329.077	340.523	273.252
974	MCU_002936-RB	K05699	ACTN1_4; actinin alpha 1/4	emb|CDS23200.1|	alpha actinin sarcomeric [Echinococcus granulosus]	365.489	-0.723119	0.233479	-3.09714	0.00195394	0.0285684	307.502	341.296	282.72	170.546	426.749	479.49	509.637	405.975
975	MCU_003983-RB			emb|CDI97096.1|	Mastin [Echinococcus multilocularis]	3212.89	0.309147	0.0998167	3.09715	0.00195393	0.0285684	3506.8	3468.93	3423.24	3822	2623.61	3024.3	2599.46	3234.78
976	MCU_010720-RB			ref|XP_024347062.1|	Trypsin inhibitor [Echinococcus granulosus]	219.379	0.858223	0.277134	3.09677	0.00195638	0.0285748	212.258	232.118	276.6	409.818	131.887	158.049	133.914	200.385
977	MCU_003883-RC			gb|AAT74668.2|	cysteine-rich secreted protein 2 precursor [Mesocestoides vogae]	505.375	-1.22447	0.395441	-3.09646	0.00195847	0.0285761	356.485	298.175	354.93	201.091	425.807	428.334	727.725	1250.45
978	MCU_007940-RB	K00616	E2.2.1.2, talA, talB; transaldolase [EC:2.2.1.2]	ref|XP_024346235.1|	Transaldolase [Echinococcus granulosus]	1517.3	-0.632259	0.20423	-3.09582	0.0019627	0.0286086	876.246	1152.33	1226.34	1505.64	1941.57	1691.96	1503.66	2240.67
979	MCU_012098-RA	K04887	KCNC1, KV3.1; potassium voltage-gated channel Shaw-related subfamily C member 1	emb|CDS24812.1|	Potassium voltage gated channel protein Shaw [Echinococcus granulosus]	41.3216	-0.964104	0.311528	-3.09476	0.00196973	0.0286816	34.4693	24.7715	28.1496	24.1818	59.3492	63.3721	39.0263	57.2528
980	MCU_007112-RB	K15104	SLC25A11, OGC; solute carrier family 25 (mitochondrial oxoglutarate transporter), member 11	emb|CDS23875.1|	mitochondrial 2 oxoglutarate:malate carrier [Echinococcus granulosus]	451.54	-0.367478	0.118781	-3.09374	0.00197648	0.0287506	418.167	425.703	348.81	383.091	487.04	568.059	471.376	510.071
981	MCU_005760-RA			emb|VDD82345.1|	unnamed protein product [Mesocestoides corti]	2713.66	0.72854	0.235951	3.08767	0.0020173	0.0292946	2777.5	2734.04	3276.37	4749.82	1967	1950.03	1600.08	2654.45
982	MCU_009106-RB	K20412	PI16, CRISP9, CD364; peptidase inhibitor 16	gb|AAT74668.2|	cysteine-rich secreted protein 2 precursor [Mesocestoides vogae]	40.9595	4.52117	1.4644	3.08738	0.0020193	0.0292946	73.474	94.4987	56.2992	89.091	0	0	0	14.3132
983	MCU_012971-RA	K05725	PTK2, FAK; focal adhesion kinase 1 [EC:2.7.10.2]	emb|CDS22076.1|	protein tyrosine kinase [Echinococcus granulosus]	776.92	-0.483589	0.15664	-3.08727	0.00202004	0.0292946	700.271	633.049	652.336	607.091	764.945	1142.23	915.204	800.238
984	MCU_001276-RC	K10798	PARP2_3_4; poly [ADP-ribose] polymerase 2/3/4 [EC:2.4.2.30]	emb|CUT99120.1|	poly adp ribose polymerase 2 [Echinococcus multilocularis]	85.9003	-0.94568	0.306465	-3.08577	0.00203027	0.0294132	82.5449	51.3779	61.1948	39.4546	117.756	106.893	140.801	87.1804
985	MCU_008863-RA	K11321	BRD8; bromodomain-containing protein 8	emb|CDI98130.1|	bromodomain containing protein 8 [Echinococcus multilocularis]	261.156	0.670804	0.217432	3.08512	0.00203473	0.0294479	267.591	330.287	347.586	337.273	140.366	189.353	229.566	247.228
986	MCU_003127-RA			ref|XP_024349341.1|	Regulator of microtubule dynamics protein 3 [Echinococcus granulosus]	4.77541	-5.61125	1.81964	-3.08372	0.00204432	0.0295458	0	0	0	0	13.1887	3.8176	19.8957	1.3012
987	MCU_006185-RA	K14640	SLC20A, PIT; solute carrier family 20 (sodium-dependent phosphate transporter)	emb|CDS25451.1|	Sodium dependent phosphate transporter 1 A [Hymenolepis microstoma]	237.532	0.580294	0.18821	3.08322	0.00204771	0.0295458	281.197	261.477	265.585	332.182	233.629	177.9	201.253	147.036
988	MCU_010566-RA					107.233	-0.595095	0.193004	-3.08333	0.00204697	0.0295458	85.2661	90.8288	78.3293	86.5455	126.235	147.359	104.07	139.228
989	MCU_003311-RA	K11862	ZRANB1, TRABID; ubiquitin thioesterase ZRANB1 [EC:3.4.19.12]	emb|CDS42990.1|	Zinc finger RanBP2 type [Echinococcus multilocularis]	242.466	0.461236	0.149667	3.08175	0.00205788	0.0296626	300.246	269.734	268.033	287.637	181.816	242.036	211.966	178.264
990	MCU_001286-RB			emb|VDD80064.1|	unnamed protein product [Mesocestoides corti]	399.955	0.340264	0.11045	3.08069	0.0020652	0.029738	429.959	447.722	402.662	506.546	345.733	351.983	338.993	376.047
991	MCU_003469-RE			emb|CDS19012.1|	expressed protein [Echinococcus granulosus]	77.0928	-1.1003	0.357514	-3.07764	0.00208646	0.0299836	47.1685	41.2858	42.8364	64.9091	155.438	67.1897	83.4091	114.506
992	MCU_008201-RE			emb|CDS16193.1|	nuclear pore complex protein nup85 [Echinococcus granulosus]	22.7663	-4.52215	1.46924	-3.07788	0.00208478	0.0299836	0	7.3397	0	0	7.53641	85.5142	24.4871	57.2528
993	MCU_000306-RC	K08886	TNK2, ACK1; activated CDC42 kinase 1 [EC:2.7.10.2 2.7.11.1]	emb|CDS19526.1|	tyrosine protein kinase pr2 [Echinococcus granulosus]	796.932	0.726222	0.236026	3.07687	0.00209187	0.0300312	741.997	929.39	827.354	1476.36	605.739	635.248	629.777	529.589
994	MCU_008507-RA	K13539	LMLN; leishmanolysin-like peptidase [EC:3.4.24.-]	emb|CDS40796.1|	invadolysin M08 family [Echinococcus multilocularis]	290.754	-0.501576	0.16309	-3.07546	0.0021018	0.0301434	275.754	237.623	257.018	192.182	337.254	324.496	393.324	308.385
995	MCU_001017-RA	K11295	HMGB2; high mobility group protein B2	ref|XP_024346863.1|	High mobility group-T protein [Echinococcus granulosus]	2061.07	-0.522382	0.170052	-3.0719	0.002127	0.0304742	1454.97	1620.24	1681.63	2010.91	2698.03	2376.84	1854.9	2791.08
996	MCU_012205-RA			ref|XP_024356253.1|	Multidrug resistance protein [Echinococcus granulosus]	22.773	1.8414	0.599598	3.07106	0.00213302	0.0305298	53.5181	45.8731	26.9257	16.5455	6.59435	11.4528	16.0696	5.2048
997	MCU_000224-RA			emb|CDI98410.1|	HMG transcription factor SoxB1 [Echinococcus multilocularis]	20.8459	-2.23193	0.726906	-3.07045	0.00213734	0.030561	7.25669	11.927	9.79117	0	20.7251	42.7571	44.3828	29.9276
998	MCU_001839-RC			emb|CDS41838.1|	expressed conserved protein [Echinococcus multilocularis]	394.843	0.399226	0.130078	3.06913	0.00214684	0.0306661	451.729	406.436	424.692	512.909	310.877	351.983	317.567	382.553
999	MCU_000651-RA	K14295	NUP50, NPAP60; nuclear pore complex protein Nup50	emb|CDS16578.1|	nuclear pore complex protein nup50 [Echinococcus granulosus]	773.75	0.360115	0.117364	3.06836	0.00215236	0.0307142	796.422	846.818	848.16	991.455	712.19	742.905	653.499	598.552
1000	MCU_009749-RA			emb|VDD76900.1|	unnamed protein product [Mesocestoides corti]	459.739	-1.03757	0.338266	-3.06732	0.00215986	0.0307904	223.143	287.166	307.198	386.909	538.853	490.943	404.037	1039.66
1001	MCU_002161-RB			emb|CDS42207.1|	IQ calmodulin binding region [Echinococcus multilocularis]	162.038	-1.00478	0.327764	-3.06555	0.00217271	0.0309427	103.408	141.289	132.181	53.4546	191.236	180.191	252.523	242.023
1002	MCU_008691-RA	K08815	TTBK; tau tubulin kinase [EC:2.7.11.26]	emb|VDD83388.1|	unnamed protein product [Mesocestoides corti]	547.827	-0.395942	0.129176	-3.06513	0.00217572	0.0309547	486.198	490.843	512.812	403.455	585.956	636.775	707.064	559.516
1003	MCU_002968-RA	K14689	SLC30A2, ZNT2; solute carrier family 30 (zinc transporter), member 2	emb|CDS22725.1|	UDP glucose:glycoprotein glucosyltransferase [Echinococcus granulosus]	528.848	-0.487848	0.159279	-3.06284	0.00219244	0.0311501	429.052	476.163	463.857	389.455	556.752	532.173	609.116	774.214
1004	MCU_006977-RA	K23013	DPP6; dipeptidyl aminopeptidase-like protein 6	emb|CDS35507.1|	dipeptidyl aminopeptidaseprotein [Echinococcus multilocularis]	340.023	-1.09843	0.358652	-3.06266	0.00219382	0.0311501	196.838	359.645	170.122	138.727	394.719	444.368	665.742	350.023
1005	MCU_002728-RB	K21407	APMAP; adipocyte plasma membrane-associated protein	gb|KAA3674232.1|	adipocyte plasma membrane-associated protein [Paragonimus westermani]	2131.21	-0.246196	0.0804832	-3.05898	0.00222094	0.0315038	1777.89	1967.96	1998.62	2059.27	2336.29	2495.18	2233.68	2180.81
1006	MCU_001389-RB			emb|CDS16749.1|	C2 calcium dependent membrane targeting [Echinococcus granulosus]	2731.23	0.267188	0.0873982	3.05714	0.00223462	0.0316664	3212.9	2882.67	2917.77	2922.18	2633.03	2346.3	2681.33	2253.68
1007	MCU_007553-RA			emb|VDD75997.1|	unnamed protein product [Mesocestoides corti]	13.4834	2.77573	0.908883	3.054	0.00225809	0.0319671	25.3984	30.2763	11.0151	28	0.942051	3.8176	8.41743	0
1008	MCU_002620-RA	K01265	map; methionyl aminopeptidase [EC:3.4.11.18]	emb|CDS15799.1|	methionyl aminopeptidase 2 [Echinococcus granulosus]	2044.3	0.57059	0.186997	3.05134	0.00227824	0.0322205	2092.65	2256.96	2134.47	3290	1509.17	1875.97	1429.43	1765.73
1009	MCU_002364-RA	K06086	SORBS1, SH3D5, PONSIN, CAP; sorbin and SH3 domain containing protein 1	emb|CDS33372.1|	expressed protein [Hymenolepis microstoma]	207.565	-0.56836	0.186297	-3.05083	0.0022821	0.0322432	146.041	150.464	162.778	211.273	238.339	220.657	291.549	239.421
1010	MCU_000815-RA	K04282	TRHR; thyrotropin-releasing hormone receptor	emb|CDS18737.1|	thyrotropin releasing hormone receptor [Echinococcus granulosus]	29.834	-1.02951	0.337506	-3.05035	0.00228573	0.0322583	19.0488	20.1842	19.5823	19.0909	44.2764	29.7773	35.9654	50.7468
1011	MCU_009935-RA			emb|CDS17033.1|	expressed conserved protein [Echinococcus granulosus]	664.5	-0.381004	0.124916	-3.05009	0.0022877	0.0322583	535.181	590.846	545.858	638.91	873.281	753.594	714.716	663.612
1012	MCU_000449-RA	K01482	DDAH, ddaH; dimethylargininase [EC:3.5.3.18]	ref|XP_024354115.1|	N(G),N(G)-dimethylarginine dimethylaminohydrolase [Echinococcus granulosus]	637.72	-0.421927	0.138455	-3.04739	0.00230841	0.0324861	521.575	527.541	501.797	628.728	681.103	753.594	635.133	852.286
1013	MCU_010815-RA					316.602	1.10389	0.362232	3.04747	0.00230774	0.0324861	240.378	350.471	376.96	761.091	233.629	174.846	185.949	209.493
1014	MCU_002077-RA			emb|CDS35452.2|	glioma pathogenesis protein 1 [Echinococcus multilocularis]	6.97193	-3.71882	1.22336	-3.03985	0.00236694	0.0332771	3.62835	0	0	0	14.1308	8.39872	15.3044	14.3132
1015	MCU_002177-RA			emb|CDI98195.1|	zinc finger protein [Echinococcus multilocularis]	125.149	0.68694	0.226151	3.03753	0.00238525	0.0335015	136.97	166.061	141.972	174.364	111.162	109.183	96.4179	65.06
1016	MCU_001445-RA			ref|XP_027204003.1|	probable serine/threonine-protein kinase DDB_G0282963 [Dermatophagoides pteronyssinus]	1036.8	-0.344173	0.113375	-3.03571	0.00239973	0.0336597	891.666	922.968	872.638	964.728	1138	1132.3	1012.39	1359.75
1017	MCU_004520-RB	K06497	CD63, MLA1, TSPAN30; CD63 antigen	emb|CDS40740.1|	CD9 antigen [Echinococcus multilocularis]	1193.34	0.434103	0.143008	3.03552	0.00240123	0.0336597	1203.7	1389.04	1500.5	1391.09	1162.49	853.615	912.909	1133.35
1018	MCU_007490-RB			emb|VDD75966.1|	unnamed protein product [Mesocestoides corti]	30.0288	7.7419	2.55307	3.03239	0.00242626	0.0339772	0	72.4796	166.45	0	0	0	0	1.3012
1019	MCU_002920-RA			gb|THD23920.1|	Zinc finger HIT domain-containing protein 1 [Fasciola hepatica]	59.3477	-1.13905	0.375714	-3.03168	0.00243193	0.0340232	47.1685	38.5334	24.4779	36.9091	72.5379	69.4803	58.1568	127.518
1020	MCU_005378-RA	K00894	ETNK, EKI; ethanolamine kinase [EC:2.7.1.82]	emb|CDS22396.1|	ethanolamine kinase 2 [Echinococcus granulosus]	544.791	-0.430813	0.142141	-3.03089	0.00243835	0.0340796	483.477	432.125	403.886	537.091	678.276	536.754	676.455	610.263
1021	MCU_003842-RA			ref|XP_024356087.1|	ubiquitin C [Echinococcus granulosus]	304.896	-0.407983	0.134685	-3.02917	0.00245227	0.0342281	294.803	238.54	237.436	276.182	326.892	364.199	319.862	381.252
1022	MCU_006027-RB			emb|CDS29968.2|	Kinectin (Kinesin receptor) (CG 1 antigen) [Hymenolepis microstoma]	133.356	-0.909955	0.300416	-3.02898	0.00245377	0.0342281	115.2	79.8193	107.703	67.4546	205.367	211.495	113.253	166.554
1023	MCU_010503-RC	K24243	CRISPLD; cysteine-rich secretory protein LCCL domain-containing	emb|CDS35452.2|	glioma pathogenesis protein 1 [Echinococcus multilocularis]	79.0777	-3.96016	1.30756	-3.02868	0.00245627	0.0342295	0	26.6064	0	11.4546	34.8559	257.306	64.2786	238.12
1024	MCU_004425-RA	K01809	manA, MPI; mannose-6-phosphate isomerase [EC:5.3.1.8]	emb|CDS20831.1|	mannose 6 phosphate isomerase [Echinococcus granulosus]	515.477	0.404443	0.133723	3.02448	0.00249059	0.0346739	657.638	589.929	603.381	497.637	383.415	480.254	465.254	446.312
1025	MCOS_0000674701-mRNA-1			emb|CDS15471.1|	39S ribosomal protein L30 mitochondrial [Echinococcus granulosus]	96.8917	-0.582591	0.192671	-3.02376	0.00249653	0.0347227	70.7528	77.0669	67.3143	95.4546	123.409	116.055	104.07	121.012
1026	MCU_007001-RD					26.6846	1.12529	0.372193	3.0234	0.00249953	0.0347305	31.748	27.5239	45.2841	42	12.2467	19.8515	15.3044	19.518
1027	MCU_012931-RA	K17382	LACTB; serine beta-lactamase-like protein LACTB, mitochondrial	emb|CDS16699.1|	beta LACTamase domain containing family member [Echinococcus granulosus]	384.111	-0.418883	0.138561	-3.02309	0.00250204	0.0347317	317.48	345.884	315.765	336	384.357	402.375	523.411	447.613
1028	MCU_000659-RA	K12191	CHMP2A; charged multivesicular body protein 2A	gb|AFJ24966.1|	Tp1 [Taenia pisiformis]	3252.82	-0.608011	0.201221	-3.02162	0.0025143	0.0348679	2155.24	2433.11	2215.25	3506.37	4185.53	4049.71	3062.41	4414.97
1029	MCU_005405-RB	K08765	CPT1A; carnitine O-palmitoyltransferase 1, liver isoform [EC:2.3.1.21]	emb|CDS23524.1|	carnitine O palmitoyltransferase 1 liver [Echinococcus granulosus]	250.943	-0.6714	0.222422	-3.01859	0.00253954	0.0351495	245.82	183.493	194.599	150.182	283.557	395.503	291.549	262.843
1030	MCU_008375-RB	K24501	PRDM1; PR domain zinc finger protein 1 [EC:2.1.1.-]	ref|XP_024353593.1|	PR domain zinc finger protein [Echinococcus granulosus]	43.1527	0.891466	0.295325	3.01859	0.00253951	0.0351495	65.3102	69.7272	44.0602	44.5455	29.2036	32.0678	29.0784	31.2288
1031	MCU_010332-RA	K04461	PPM1B, PP2CB; protein phosphatase 1B [EC:3.1.3.16]	ref|XP_024355832.1|	putative cation-transporting ATPase [Echinococcus granulosus]	847.966	0.466466	0.154562	3.01798	0.00254462	0.0351858	1098.48	974.346	933.833	929.092	555.81	720.762	857.048	714.359
1032	MCU_008844-RA			emb|VDD83999.1|	unnamed protein product [Mesocestoides corti]	7.04133	3.26904	1.08403	3.01563	0.00256447	0.035426	12.6992	8.25717	7.34337	22.9091	2.82615	0	2.29566	0
1033	MCU_003596-RA			emb|CDS22472.1|	Zinc finger C2H2 [Echinococcus granulosus]	433.721	-0.343799	0.114113	-3.0128	0.00258848	0.035723	366.463	403.684	414.901	342.364	467.257	444.368	505.046	525.685
1034	MCU_011299-RC	K01883	CARS, cysS; cysteinyl-tRNA synthetase [EC:6.1.1.16]	emb|CDS40361.1|	cysteinyl tRNA synthetase [Echinococcus multilocularis]	1519.09	0.328128	0.10895	3.01174	0.00259759	0.0358141	1872.23	1798.23	1551.9	1542.55	1317.93	1464.43	1392.7	1212.72
1035	MCU_000264-RB	K03068	LRP5_6; low density lipoprotein receptor-related protein 5/6	emb|CDS15725.1|	low density lipoprotein receptor protein [Echinococcus granulosus]	9.05384	-6.52704	2.16877	-3.00957	0.00261621	0.035932	0	0	0	0	0	19.088	26.0175	27.3252
1036	MCU_000411-RB	K04988	PKD1L2; polycystin 1L2	emb|CUT99160.1|	Polycystic kidney disease protein [Echinococcus multilocularis]	26.2712	-1.74258	0.578967	-3.0098	0.00261416	0.035932	19.9559	7.3397	17.1345	3.81818	36.74	41.2301	56.6264	27.3252
1037	MCU_001897-RA	K20366	ERGIC2, ERV41; endoplasmic reticulum-Golgi intermediate compartment protein 2	emb|CDS35817.1|	endoplasmic reticulum Golgi intermediate [Echinococcus multilocularis]	343.341	-0.330086	0.109674	-3.0097	0.00261502	0.035932	307.502	290.836	319.437	299.091	339.138	405.429	378.019	407.276
1038	MCU_010774-RA			emb|CDS18790.1|	heat shock protein 67b2 [Echinococcus granulosus]	239.475	-0.941841	0.312908	-3.00996	0.00261279	0.035932	123.364	157.804	150.539	224	357.979	222.184	234.923	445.011
1039	MCU_002876-RA					28.9308	1.30914	0.435317	3.00732	0.00263562	0.0361637	39.0047	30.2763	26.9257	68.7273	16.9569	16.0339	15.3044	18.2168
1040	MCU_012480-RA					954.012	0.700566	0.233303	3.00281	0.00267496	0.0366683	888.038	1056	1364.64	1415.27	789.438	703.202	511.168	904.334
1041	MCU_003660-RD			emb|CDS18193.1|	ribonuclease ZC3H12C [Echinococcus granulosus]	50.6423	-2.55472	0.850948	-3.0022	0.00268036	0.0367071	16.3276	22.0191	0	20.3637	78.1902	135.906	32.1393	100.192
1042	MCOS_0000489001-mRNA-1			emb|VDD78888.1|	unnamed protein product [Mesocestoides corti]	44.0862	-0.845447	0.281751	-3.00069	0.00269368	0.0368542	29.9339	36.6985	33.0452	26.7273	63.1174	63.3721	58.1568	41.6384
1043	MCU_009951-RA			emb|CDS18775.1|	cdk5 and abl1 enzyme substrate 1 [Echinococcus granulosus]	247.938	0.549448	0.183158	2.99986	0.00270107	0.0369198	305.688	301.845	276.6	296.546	179.932	221.421	247.932	153.542
1044	MCU_002758-RA					7.93679	2.48199	0.827685	2.99872	0.00271119	0.0370226	6.34961	9.17463	19.5823	19.0909	1.8841	4.58112	1.53044	1.3012
1045	MCU_005027-RC			emb|VDD82047.1|	unnamed protein product [Mesocestoides corti]	94.6105	-0.773708	0.258043	-2.99837	0.00271429	0.0370295	78.0094	92.6638	59.9709	47.0909	131.887	114.528	111.722	121.012
1046	MCU_011976-RA	K08738	CYC; cytochrome c	emb|CDS22191.1|	cytochrome c [Echinococcus granulosus]	2313.79	-0.495439	0.165283	-2.99751	0.00272194	0.0370985	1681.74	1692.72	1997.4	2310	2887.39	2669.26	2150.27	3121.58
1047	MCU_006326-RA	K02541	MCM3; DNA replication licensing factor MCM3 [EC:3.6.4.12]	ref|XP_024354676.1|	DNA replication licensing factor MCM3 [Echinococcus granulosus]	310.552	-0.699628	0.233497	-2.9963	0.00273276	0.0371749	267.591	289.918	221.525	166.727	481.388	361.145	386.437	309.686
1048	MCU_009598-RA	K08807	PIM3; proto-oncogene serine/threonine-protein kinase Pim-3 [EC:2.7.11.1]	emb|CDI98143.1|	proto oncolocus tag serine:threonine protein kinase [Echinococcus multilocularis]	1062.88	0.536795	0.179143	2.99647	0.00273128	0.0371749	1220.94	1241.33	1455.21	1118.73	862.918	876.52	1082.02	645.396
1049	MCU_012836-RC			emb|VDD84390.1|	unnamed protein product [Mesocestoides corti]	10.4918	-6.74264	2.25091	-2.99552	0.00273978	0.0372349	0	0	0	0	19.7831	57.264	6.88699	0
1050	MCU_004463-RA	K01488	add, ADA; adenosine deaminase [EC:3.5.4.4]	ref|NP_001187648.1|	adenosine deaminase [Ictalurus punctatus]	262.221	0.687806	0.229733	2.99394	0.00275399	0.0373924	289.361	375.242	329.228	300.364	253.412	138.961	230.332	180.867
1051	MCU_009126-RA			emb|CDS39349.1|	nuclear receptor 2C2 associated protein [Echinococcus multilocularis]	810.545	1.0075	0.336601	2.99315	0.00276114	0.0374539	702.085	934.895	1140.67	1551.46	520.954	397.03	394.089	843.178
1052	MCU_000756-RA	K22074	NFU1, HIRIP5; NFU1 iron-sulfur cluster scaffold homolog, mitochondrial	emb|CDS18268.1|	NFU1 iron sulfur cluster scaffold [Echinococcus granulosus]	697.735	-0.384953	0.128625	-2.99282	0.0027641	0.0374584	559.672	548.643	633.978	678.364	750.814	773.445	717.012	919.949
1053	MCU_008299-RA	K18245	CA2; carbonic anhydrase 2 [EC:4.2.1.1]	ref|XP_024349082.1|	Carbonic anhydrase [Echinococcus granulosus]	1289.59	-0.33956	0.113598	-2.98914	0.00279762	0.0378767	1230.92	1212.89	1007.27	1100.91	1520.47	1566.74	1261.85	1415.71
1054	MCU_006842-RA			gb|THD20312.1|	Serine/threonine-protein kinase 19 [Fasciola hepatica]	121.842	-0.666318	0.223002	-2.98795	0.00280855	0.0379887	77.1024	103.673	95.4639	100.546	187.468	145.069	117.079	148.337
1055	MCU_011621-RB	K20412	PI16, CRISP9, CD364; peptidase inhibitor 16	ref|XP_024348047.1|	GLIPR1-like protein [Echinococcus granulosus]	252.164	-1.11426	0.373132	-2.98624	0.00282435	0.0381662	195.931	179.823	175.017	85.2728	255.296	257.306	309.149	559.516
1056	MCU_013245-RA	K11495	CENPA; histone H3-like centromeric protein A	emb|VDD84469.1|	unnamed protein product [Mesocestoides corti]	1563.52	-0.606645	0.203282	-2.98425	0.0028427	0.0383778	1210.96	1106.46	1402.58	1238.36	1784.24	2389.05	1289.4	2087.13
1057	MCU_007900-RA	K08869	ADCK, ABC1; aarF domain-containing kinase	emb|CDS24587.1|	ABC domain containing protein kinase [Echinococcus granulosus]	1488.55	-0.238438	0.07997	-2.98159	0.00286751	0.0386762	1334.32	1389.96	1287.54	1452.18	1619.39	1739.3	1489.12	1596.57
1058	MCU_001876-RA			emb|CDS21872.1|	hypothetical protein EgrG_000079400 [Echinococcus granulosus]	475.401	0.478826	0.160648	2.98059	0.00287692	0.0387478	501.619	560.57	493.23	658.001	455.01	377.942	331.341	425.493
1059	MCU_002153-RA	K01255	CARP, pepA; leucyl aminopeptidase [EC:3.4.11.1]	gb|AGC52719.1|	leucyl aminopeptidase [Spirometra erinaceieuropaei]	1418.6	0.515433	0.172938	2.98045	0.00287825	0.0387478	1780.61	1859.7	1416.05	1622.73	1005.17	1443.82	1265.68	955.081
1060	MCU_000893-RA	K24242	NT5C3; cytosolic 5'-nucleotidase 3 [EC:3.1.3.5 3.1.3.-]	emb|CDS17644.1|	cytosolic 5' nucleotidase III [Echinococcus granulosus]	25.7086	-2.17225	0.729352	-2.97833	0.00289822	0.0389798	20.863	3.66985	8.56727	3.81818	49.9287	48.1017	16.0696	54.6504
1061	MCU_005077-RA			emb|VDD82076.1|	unnamed protein product [Mesocestoides corti]	209.21	0.841121	0.282457	2.97787	0.00290262	0.0390022	312.038	312.855	274.153	175.636	164.859	134.379	194.366	105.397
1062	MCU_001317-RD	K12736	PPWD1; peptidylprolyl isomerase domain and WD repeat-containing protein 1 [EC:5.2.1.8]	emb|CUT98915.1|	peptidylprolyl isomerase domain and WD40 repeat [Echinococcus multilocularis]	621.437	0.420701	0.141329	2.97675	0.00291321	0.039071	728.391	810.12	644.993	663.091	541.679	506.977	622.125	454.119
1063	MCU_002253-RA			emb|VUZ42410.1|	unnamed protein product [Hymenolepis diminuta]	414.721	-0.75655	0.254142	-2.97688	0.00291202	0.039071	231.307	309.185	323.108	370.364	709.364	461.929	367.306	545.203
1064	MCU_003496-RA			emb|CDS43436.1|	glycine receptor subunit alpha 1 [Echinococcus multilocularis]	145.612	-0.477918	0.160595	-2.97592	0.00292114	0.0391406	133.342	129.362	115.046	106.909	172.395	173.319	148.453	186.072
1065	MCU_005893-RA			emb|CDS20548.1|	polycystic kidney disease protein 2 [Echinococcus granulosus]	101.371	-0.758493	0.254926	-2.97535	0.00292652	0.0391503	94.337	88.0764	55.0753	62.3637	106.452	145.069	121.67	137.927
1066	MCU_007940-RA	K00616	E2.2.1.2, talA, talB; transaldolase [EC:2.2.1.2]	ref|XP_024346235.1|	Transaldolase [Echinococcus granulosus]	234.137	-0.726042	0.244026	-2.97527	0.00292735	0.0391503	113.386	161.473	197.047	235.455	321.239	271.813	287.723	284.963
1067	MCU_003719-RA			emb|VDD81326.1|	unnamed protein product [Mesocestoides corti]	229.492	-0.55176	0.185492	-2.97458	0.00293387	0.0392007	198.652	187.162	176.241	183.273	235.513	354.273	264.001	236.819
1068	MCU_014283-RA	K10418	DYNLL; dynein light chain LC8-type	gb|ABF46663.1|	neuronal nitric oxide synthase protein inhibitor [Taenia solium]	6229.93	-0.738855	0.248484	-2.97345	0.00294475	0.0393093	3354.41	4461.62	4948.21	5910.55	7559.01	8537.68	5099.43	9968.5
1069	MCU_004548-RC			emb|CDS37949.1|	EGF region [Echinococcus multilocularis]	202.778	0.383342	0.128978	2.97214	0.0029573	0.0394398	214.98	253.22	222.749	225.273	174.279	172.555	165.288	193.879
1070	MCU_007740-RA	K02513	HS2ST1; heparan sulfate 2-O-sulfotransferase HS2ST1 [EC:2.8.2.-]	emb|VDD83089.1|	unnamed protein product [Mesocestoides corti]	233.365	-0.454527	0.152959	-2.97155	0.00296296	0.0394785	181.417	189.915	178.689	238	288.268	271.049	237.219	282.361
1071	MCU_007706-RC	K10448	KLHL10; kelch-like protein 10	emb|VDD76054.1|	unnamed protein product [Mesocestoides corti]	256.857	0.914931	0.308104	2.96956	0.00298231	0.0396992	308.409	193.585	509.141	332.182	146.018	181.718	195.131	188.674
1072	MCOS_0000835901-mRNA-1	K00025	MDH1; malate dehydrogenase [EC:1.1.1.37]	ref|XP_024349006.1|	Malate dehydrogenase, cytoplasmic [Echinococcus granulosus]	29.9469	1.07009	0.360573	2.96774	0.00299993	0.0398966	30.8409	34.8636	46.508	49.6364	21.6672	16.7974	14.5392	24.7228
1073	MCU_006166-RA	K08869	ADCK, ABC1; aarF domain-containing kinase	ref|XP_024346930.1|	aarF domain-containing protein kinase 5 [Echinococcus granulosus]	277.742	-0.44927	0.1514	-2.96744	0.00300292	0.0398992	273.033	248.632	192.152	224	291.094	346.638	323.689	322.698
1074	MCU_002135-RA	K15153	MED31, SOH1; mediator of RNA polymerase II transcription subunit 31	sp|Q8MPD6.1|	RecName: Full=Mediator of RNA polymerase II transcription subunit 31; AltName: Full=Mediator complex subunit 31 [Taenia solium]	450.044	0.344538	0.116168	2.96586	0.00301842	0.0400653	495.269	453.227	528.723	535.819	385.299	355.037	403.272	443.709
1075	MCU_003450-RA					121.588	-0.795898	0.268378	-2.96559	0.00302104	0.0400653	101.594	82.5717	79.5532	91.6364	166.743	101.548	202.018	147.036
1076	MCU_002258-RB	K09008	NDUFAF3; NADH dehydrogenase [ubiquinone] 1 alpha subcomplex assembly factor 3	emb|CDS35580.1|	expressed protein [Echinococcus multilocularis]	211.696	-0.467942	0.157898	-2.96357	0.00304092	0.0402915	173.254	192.667	151.763	192.182	237.397	274.867	211.201	260.24
1077	MCU_002957-RB	K11214	SHPK; sedoheptulokinase [EC:2.7.1.14]	emb|CDS18605.1|	sedoheptulokinase [Echinococcus granulosus]	500.333	0.424098	0.143196	2.96167	0.0030598	0.0404691	615.912	593.599	565.44	519.273	505.881	446.659	403.272	352.625
1078	MCU_008709-RB	K07767	KATNA1; katanin p60 ATPase-containing subunit A1 [EC:5.6.1.1]	ref|XP_024348354.1|	Katanin p60 ATPase-containing subunit A-like 2 [Echinococcus granulosus]	10.2106	-6.69792	2.26155	-2.96165	0.00306	0.0404691	0	0	0	0	28.2615	0	9.18265	44.2408
1079	MCU_007010-RG	K07969	B4GALT4; beta-1,4-galactosyltransferase 4 [EC:2.4.1.90 2.4.1.275 2.4.1.-]	emb|CDS32098.1|	beta 14 galactosyltransferase 6 [Hymenolepis microstoma]	375.618	-0.77747	0.262588	-2.9608	0.00306841	0.0405428	264.869	315.607	236.212	288.909	369.284	458.112	358.889	713.058
1080	MCU_002699-RA			emb|CDS40379.1|	26S proteasome regulatory subunit N11 [Echinococcus multilocularis]	839.439	0.452418	0.152863	2.95963	0.00308008	0.0406594	841.776	903.701	937.504	1197.64	682.045	781.081	614.473	757.299
1081	MCU_003456-RC	K00966	GMPP; mannose-1-phosphate guanylyltransferase [EC:2.7.7.13]	ref|XP_024353694.1|	Mannose-1-phosphate guanyltransferase beta-A [Echinococcus granulosus]	161.445	-0.525403	0.177576	-2.95875	0.00308885	0.0407374	115.2	127.527	154.211	132.364	182.758	161.866	195.131	222.505
1082	MCU_012197-RA	K14343	SLC10A3_5; solute carrier family 10 (sodium/bile acid cotransporter), member 3/5	emb|CDS43509.1|	sodium bile acid cotransporter [Echinococcus multilocularis]	232.249	0.829168	0.280297	2.95817	0.00309467	0.0407765	379.162	322.947	290.063	197.273	154.496	162.63	226.505	124.915
1083	MCU_003486-RA			emb|CDS20527.1|	expressed conserved protein [Echinococcus granulosus]	160.027	0.945363	0.319662	2.95739	0.00310259	0.0408432	164.183	181.658	183.584	313.091	115.872	127.508	68.1047	126.216
1084	MCU_004584-RA	K13885	SCARB1; scavenger receptor class B, member 1	ref|XP_024346450.1|	Platelet glycoprotein [Echinococcus granulosus]	18.9506	-2.93749	0.99459	-2.95347	0.00314223	0.0413268	8.16378	6.42224	0	2.54546	18.841	69.4803	8.41743	37.7348
1085	MCU_008112-RC	K14569	BMS1; ribosome biogenesis protein BMS1	emb|CDS41864.1|	ribosome biolocus tagsis protein BMS1 [Echinococcus multilocularis]	2840.74	0.291158	0.098613	2.95253	0.00315181	0.0413765	2878.19	3143.23	2920.22	3564.91	2427.66	2415.78	2728.01	2647.94
1086	MCU_009820-RA			emb|CDS37115.1|	expressed conserved protein [Echinococcus multilocularis]	537.641	0.863322	0.292389	2.95265	0.0031506	0.0413765	463.521	560.57	742.905	1008	421.097	304.644	313.741	486.649
1087	MCU_004833-RA	K17286	STOM; erythrocyte band 7 integral membrane protein	ref|XP_024352307.1|	Mechanosensory protein 2 [Echinococcus granulosus]	107.09	-0.656875	0.222779	-2.94855	0.00319264	0.0418741	88.8945	91.7463	63.6426	87.8182	147.902	150.413	107.896	118.409
1088	MCU_012047-RA	K15442	TAD3, ADAT3; tRNA-specific adenosine deaminase 3	emb|CDS40434.1|	cytidine and deoxycytidylate deaminase [Echinococcus multilocularis]	172.718	0.700942	0.237853	2.94696	0.00320917	0.0420522	152.391	238.54	234.988	230.364	159.207	106.893	146.157	113.204
1089	MCU_005209-RA	K01593	DDC, TDC; aromatic-L-amino-acid/L-tryptophan decarboxylase [EC:4.1.1.28 4.1.1.105]	emb|CDS35787.1|	aromatic amino acid decarboxylase [Echinococcus multilocularis]	37.2762	2.44588	0.830138	2.94635	0.00321552	0.0420694	66.2173	77.9844	46.508	61.091	15.0728	18.3245	0	13.012
1090	MCU_005352-RA	K23552	PGAP2; post-GPI attachment to proteins factor 2	emb|CDS40815.1|	Frag1 DRAM Sfk1 [Echinococcus multilocularis]	390.556	-0.287248	0.0974958	-2.94626	0.00321638	0.0420694	377.348	327.534	351.258	351.273	457.837	413.064	432.35	413.782
1091	MCU_002801-RA	K12822	RBM25, S164; RNA-binding protein 25	ref|XP_024352832.1|	RNA-binding protein 25 [Echinococcus granulosus]	1310.15	-0.314697	0.106892	-2.94406	0.00323935	0.0423311	1181.93	1150.5	1140.67	1201.46	1482.79	1653.78	1437.85	1232.24
1092	MCU_003886-RB	K09404	FOXK; forkhead box protein K	ref|XP_024347204.1|	Forkhead box protein K1 [Echinococcus granulosus]	25.7621	1.77093	0.601767	2.94288	0.00325176	0.0424174	13.6063	29.3588	68.5382	48.3637	10.3626	10.6893	16.0696	9.1084
1093	MCU_004221-RA	K05725	PTK2, FAK; focal adhesion kinase 1 [EC:2.7.10.2]	emb|CDI96880.1|	protein tyrosine kinase [Echinococcus multilocularis]	200.509	-0.794794	0.270097	-2.94262	0.00325445	0.0424174	158.74	176.153	141.972	109.455	232.687	218.367	365.01	201.686
1094	MCU_011983-RA			emb|VDD78245.1|	unnamed protein product [Mesocestoides corti]	14.4475	1.66682	0.566449	2.94258	0.00325487	0.0424174	18.1417	15.5969	15.9106	38.1818	8.47846	6.87168	4.59133	7.8072
1095	MCU_003867-RA			emb|CDS16187.1|	Peptidase S1 S6 chymotrypsin Hap active site [Echinococcus granulosus]	81.6201	-0.717613	0.243911	-2.9421	0.00325992	0.0424444	72.5669	63.3049	63.6426	45.8182	112.104	83.9872	91.8265	119.71
1096	MCU_002512-RA			emb|CDS18812.1|	cadherin EGF LAG seven pass G type receptor 1 [Echinococcus granulosus]	652.698	-0.813214	0.276519	-2.9409	0.00327256	0.0425377	576	540.386	492.006	285.091	666.972	1001.74	1010.09	649.299
1097	MCU_003005-RA			emb|CDS42083.1|	expressed conserved protein [Echinococcus multilocularis]	7152.78	0.264862	0.0900786	2.94035	0.00327845	0.0425377	7361.01	7969.08	7443.73	8454.73	6300.43	5822.6	6883.16	6987.45
1098	MCU_006586-RA			emb|VDD82709.1|	unnamed protein product, partial [Mesocestoides corti]	232.496	0.434369	0.14773	2.94029	0.00327901	0.0425377	246.728	268.817	270.481	281.273	193.12	164.157	205.079	230.313
1099	MCU_014228-RA					9.98289	-2.5661	0.872725	-2.94033	0.00327859	0.0425377	4.53543	1.83493	2.44779	2.54546	14.1308	20.615	3.82611	29.9276
1100	MCU_001989-RB	K10694	ZNRF1_2; E3 ubiquitin-protein ligase ZNRF1/2 [EC:2.3.2.27]	emb|CDS18479.1|	Zinc finger RING type [Echinococcus granulosus]	486.263	0.311083	0.105845	2.93904	0.00329229	0.0426712	542.438	491.76	551.977	566.364	403.198	409.246	438.472	486.649
1101	MCU_010265-RA	K15528	FAAH; fatty acid amide hydrolase [EC:3.5.1.99]	emb|VDD83891.1|	unnamed protein product [Mesocestoides corti]	237.81	0.409257	0.139302	2.93792	0.00330426	0.0427874	287.546	252.302	304.75	241.818	198.773	200.042	227.271	189.975
1102	MCU_008007-RA	K20131	RABGEF1; Rab5 GDP/GTP exchange factor	emb|CDS41223.1|	rab gdp gtp exchange factor [Echinococcus multilocularis]	409.356	0.735112	0.250461	2.93504	0.00333507	0.0431473	567.836	537.633	518.932	421.273	276.021	209.968	440.002	303.18
1103	MCU_001739-RA	K08203	SLC22A6, OAT1; MFS transporter, OCT family, solute carrier family 22 (organic anion transporter), member 6	emb|CDS17821.1|	solute carrier family 22 [Echinococcus granulosus]	443.573	0.486064	0.165782	2.93195	0.0033684	0.043539	520.668	571.579	531.171	448	432.401	339.766	410.924	294.071
1104	MCU_001728-RA	K04354	PPP2R2; serine/threonine-protein phosphatase 2A regulatory subunit B	emb|CDS18028.1|	serine:threonine protein phosphatase 2A 55 kDa [Echinococcus granulosus]	8.90556	-6.50536	2.21993	-2.93043	0.00338494	0.0437132	0	0	0	0	41.4502	22.1421	7.65221	0
1105	MCU_001276-RA	K10798	PARP2_3_4; poly [ADP-ribose] polymerase 2/3/4 [EC:2.4.2.30]	emb|CDS18404.1|	poly adp ribose polymerase 2 [Echinococcus granulosus]	997.448	-0.299607	0.102252	-2.93009	0.00338865	0.0437215	907.087	967.006	844.488	859.092	1151.19	1211.71	1064.42	974.599
1106	MCU_006984-RA	K12567	TTN; titin [EC:2.7.11.1]	emb|CUT98923.1|	titin [Echinococcus multilocularis]	157.798	-0.830549	0.283698	-2.92758	0.00341612	0.0440185	153.298	136.702	95.4639	67.4546	181.816	221.421	205.844	200.385
1107	MCU_012737-RA	K15168	MED25; mediator of RNA polymerase II transcription subunit 25	emb|VDD78284.1|	unnamed protein product [Mesocestoides corti]	30.3345	0.924765	0.315897	2.92742	0.00341784	0.0440185	45.3543	41.2858	35.493	36.9091	25.4354	17.5609	23.7219	16.9156
1108	MCU_001630-RA	K10756	RFC3_5; replication factor C subunit 3/5	emb|CDS38316.1|	replication factor C subunit 5 [Echinococcus multilocularis]	126.037	-0.678591	0.231849	-2.92687	0.00342391	0.044057	88.8945	95.4162	88.1205	115.818	148.844	198.515	117.844	154.843
1109	MCOS_0000269601-mRNA-1	K22762	DESI1, PPPDE2; desumoylating isopeptidase 1 [EC:3.4.-.-]	emb|CDS37150.1|	PPPDE peptidase domain containing protein 2 [Echinococcus multilocularis]	2288.68	0.494684	0.169082	2.92571	0.00343673	0.0441026	2696.77	3034.05	2282.57	2696.91	1841.71	1702.65	2455.59	1599.18
1110	MCU_007657-RA	K12382	PSAP, SGP1; saposin	emb|CDS24649.1|	prosaposin a preproprotein [Echinococcus granulosus]	10339	0.500704	0.171136	2.92577	0.00343602	0.0441026	13319.7	13697.7	12191.2	9254.01	8393.67	9308.83	9740.5	6806.58
1111	MCU_009528-RA	K01939	purA, ADSS; adenylosuccinate synthase [EC:6.3.4.4]	emb|CDS17803.1|	adenylosuccinate synthetase [Echinococcus granulosus]	713.208	-0.398743	0.136275	-2.92602	0.0034333	0.0441026	505.247	619.288	667.023	670.728	912.847	788.716	724.664	817.154
1112	MCU_005962-RA	K17277	EPS8; epidermal growth factor receptor kinase substrate 8	emb|CDI97231.1|	epidermal growth factor receptor kinase [Echinococcus multilocularis]	2103.13	0.414895	0.142046	2.92086	0.00349072	0.0447151	2591.55	2538.62	2315.61	2170	1601.49	1892	2181.65	1534.12
1113	MCU_012369-RA	K02930	RP-L4e, RPL4; large subunit ribosomal protein L4e	ref|XP_024354738.1|	60S ribosomal protein L4 [Echinococcus granulosus]	33.6581	-1.32111	0.452286	-2.92096	0.00348951	0.0447151	19.9559	22.9366	18.3584	15.2727	52.7548	62.6086	21.4262	55.9516
1114	MCU_005569-RA	K13102	KIN; DNA/RNA-binding protein KIN17	ref|XP_024347897.1|	DNA/RNA-binding protein KIN17 [Echinococcus granulosus]	1886.53	0.437348	0.149762	2.9203	0.00349697	0.0447549	1980.17	1874.38	2165.07	2662.55	1544.96	1791.22	1379.69	1694.16
1115	MCU_001195-RA	K07836	RAP1B; Ras-related protein Rap-1B	emb|CDS16178.1|	Ras protein Rap 1b [Echinococcus granulosus]	2459.7	0.274777	0.0941516	2.91846	0.00351768	0.0449797	2509.91	2556.97	2654.63	3050.73	2195.92	2107.31	2170.17	2431.94
1116	MCU_002707-RA			emb|CDS23061.1|	Ezrin radixin moesin ERM [Echinococcus granulosus]	112.806	-0.721351	0.247336	-2.91648	0.00354002	0.0452248	103.408	64.2224	79.5532	94.1819	121.525	179.427	133.914	126.216
1117	MCOS_0000430001-mRNA-1			emb|VDD78296.1|	unnamed protein product [Mesocestoides corti]	292.894	-0.629099	0.215747	-2.91591	0.0035465	0.045267	302.06	193.585	212.958	211.273	310.877	451.24	326.749	334.409
1118	MCU_012163-RD	K11364	SGF29; SAGA-associated factor 29	emb|CDS39875.1|	SAGA associated factor 29 [Echinococcus multilocularis]	120.78	0.628826	0.215773	2.91429	0.00356501	0.0454627	161.461	113.765	139.524	171.818	85.7266	105.366	81.8787	106.698
1119	MCU_000468-RB			emb|CDS19454.1|	down syndrome cell adhesion [Echinococcus granulosus]	7.01909	-3.93744	1.35125	-2.91392	0.00356916	0.0454749	0	0	3.67169	0	12.2467	9.92575	6.88699	23.4216
1120	MCOS_0001059301-mRNA-1			emb|VDD84591.1|	unnamed protein product [Mesocestoides corti]	13.0018	2.30526	0.791889	2.91109	0.00360171	0.0458165	26.3055	12.8445	11.0151	36.9091	1.8841	8.39872	5.35655	1.3012
1121	MCU_001240-RB			emb|CDS42465.1|	expressed conserved protein [Echinococcus multilocularis]	6.79124	6.3282	2.17387	2.91103	0.00360239	0.0458165	16.3276	20.1842	0	17.8182	0	0	0	0
1122	MCU_005908-RA	K00759	APRT, apt; adenine phosphoribosyltransferase [EC:2.4.2.7]	emb|CDI96956.2|	adenine phosphoribosyltransferase [Echinococcus multilocularis]	623.106	-0.681036	0.234026	-2.91009	0.00361328	0.0459141	331.994	484.42	494.454	604.546	715.016	864.304	579.272	910.84
1123	MCU_001995-RA			emb|CDS42312.1|	tegumental protein [Echinococcus multilocularis]	22.3331	-1.2174	0.418401	-2.90964	0.00361846	0.045939	9.97795	18.3493	14.6867	10.1818	28.2615	28.2502	26.0175	42.9396
1124	MCU_001119-RB	K03252	EIF3C; translation initiation factor 3 subunit C	emb|CDI97505.1|	eukaryotic translation initiation factor 3 [Echinococcus multilocularis]	1139.52	0.484591	0.166671	2.90747	0.00364368	0.0462181	1427.75	1500.05	1299.78	1089.46	907.195	875.757	1189.92	826.262
1125	MCU_011602-RA			emb|CDS23333.1|	expressed conserved protein [Echinococcus granulosus]	3487.34	0.371536	0.127807	2.907	0.00364913	0.046246	4114.54	3982.71	4189.4	3451.64	3246.31	3142.65	3322.59	2448.86
1126	MCU_002757-RB	K12823	DDX5, DBP2; ATP-dependent RNA helicase DDX5/DBP2 [EC:3.6.4.13]	ref|XP_024352173.1|	putative ATP-dependent RNA helicase DDX17 [Echinococcus granulosus]	85.9911	-2.50834	0.863781	-2.9039	0.00368543	0.0466233	26.3055	53.2129	0	22.9091	215.73	110.71	122.435	136.626
1127	MCU_007695-RA			emb|CUT99624.1|	DnaJ protein subfamily B 2 [Echinococcus multilocularis]	454.168	0.437485	0.150653	2.90392	0.00368528	0.0466233	551.509	517.449	538.514	483.637	420.155	329.84	459.133	333.107
1128	MCU_003263-RA	K11432	PRDM2, RIZ; [histone H3]-lysine9 N-trimethyltransferase PRDM2 [EC:2.1.1.355]	emb|CDS40362.1|	zinc finger protein [Echinococcus multilocularis]	125.172	0.618317	0.212996	2.90295	0.00369671	0.0466483	182.324	149.546	144.42	131.091	87.6107	115.291	111.722	79.3732
1129	MCU_003507-RA	K07195	EXOC7, EXO70; exocyst complex component 7	emb|CDS39355.1|	exocyst complex component 7 [Echinococcus multilocularis]	12.1829	-4.60622	1.58676	-2.9029	0.00369722	0.0466483	3.62835	0	0	0	4.71025	48.8653	3.82611	36.4336
1130	MCU_012573-RA			emb|CDS40556.1|	p2X purinoceptor 4 [Echinococcus multilocularis]	21.454	1.03616	0.356937	2.90291	0.00369707	0.0466483	27.2126	23.854	31.8213	33.0909	14.1308	14.5069	15.3044	11.7108
1131	MCU_001868-RB					3386.52	0.51563	0.177741	2.90102	0.00371951	0.0468882	3370.73	3871.69	3677.81	5020.91	2785.64	3098.36	2157.16	3109.87
1132	MCU_003313-RD			emb|CDS42988.1|	Phospholipase C [Echinococcus multilocularis]	8.16668	6.59174	2.27253	2.90063	0.00372419	0.0469057	11.7921	8.25717	45.2841	0	0	0	0	0
1133	MCU_003458-RB	K02678	ETS1, pnt; C-ets-1	emb|CDS17082.1|	protein C ets 2 [Echinococcus granulosus]	122.624	1.10639	0.381487	2.90021	0.00372908	0.046926	189.581	176.153	149.315	155.273	48.9866	53.4464	139.27	68.9636
1134	MCU_008798-RA	K12614	DDX6, RCK, DHH1; ATP-dependent RNA helicase DDX6/DHH1 [EC:3.6.4.13]	emb|CDS35845.1|	ATP dependent RNA helicase me31b [Echinococcus multilocularis]	2375.01	-0.478621	0.165048	-2.89989	0.00373298	0.0469336	2281.32	2162.46	1844.41	1649.46	3305.66	2565.43	2924.67	2266.69
1135	MCU_001408-RA	K17795	TIM17; mitochondrial import inner membrane translocase subunit TIM17	ref|XP_024355009.1|	Mitochondrial import inner membrane translocase subunit Tim17-A [Echinococcus granulosus]	1171.71	0.487044	0.168033	2.89851	0.00374945	0.0470992	1181.93	1291.79	1341.39	1655.82	1017.41	1107.1	756.804	1021.44
1136	MCU_006073-RA			emb|CDS40391.1|	transmembrane protein 104 [Echinococcus multilocularis]	349.365	-0.375649	0.129633	-2.89779	0.00375803	0.0471654	312.038	256.89	332.9	315.637	436.169	369.543	378.784	392.963
1137	MCOS_0000920901-mRNA-1	K02886	RP-L2, MRPL2, rplB; large subunit ribosomal protein L2	emb|CDS16981.1|	39S ribosomal protein L2, mitochondrial, partial [Echinococcus granulosus]	426.634	-0.309762	0.106907	-2.89749	0.00376167	0.0471696	385.512	404.601	357.378	375.455	472.909	519.957	426.228	471.035
1138	MCU_013149-RA					45.1801	-1.08375	0.374309	-2.89533	0.00378765	0.0474537	28.1197	28.4414	41.6125	17.8182	48.0446	85.5142	52.035	59.8552
1139	MCU_000058-RA			ref|XP_024354269.1|	Sodium-driven chloride bicarbonate exchanger [Echinococcus granulosus]	192.993	0.669526	0.231443	2.89283	0.00381788	0.0477486	239.471	199.089	192.152	318.182	174.279	161.103	130.853	128.819
1140	MCU_007269-RB			emb|VDD82946.1|	unnamed protein product [Mesocestoides corti]	148.498	-0.605744	0.209386	-2.89296	0.00381634	0.0477486	129.713	109.178	128.509	103.091	137.539	165.684	207.375	206.891
1141	MCU_002614-RA			emb|CDS40606.1|	expressed protein [Echinococcus multilocularis]	44.8302	1.16223	0.40201	2.89105	0.00383957	0.0479778	48.9827	46.7906	48.9558	103.091	32.9718	25.9597	20.661	31.2288
1142	MCU_001535-RA			emb|CDS24556.1|	U3 small nucleolar RNA associated protein 22 [Echinococcus granulosus]	36.0322	-0.968867	0.335277	-2.88975	0.00385545	0.048092	35.3764	22.9366	18.3584	20.3637	46.1605	49.6288	55.0959	40.3372
1143	MCU_007000-RA	K07759	PARG; poly(ADP-ribose) glycohydrolase [EC:3.2.1.143]	emb|CDS37353.1|	polyADP ribose glycohydrolase [Echinococcus multilocularis]	107.475	-0.749705	0.259426	-2.88986	0.00385416	0.048092	92.5228	62.3875	67.3143	98.0001	138.481	137.434	101.009	162.65
1144	MCU_006687-RA			emb|CDS23933.1|	High temperature induced dauer formation protein [Echinococcus granulosus]	108.757	-3.45779	1.19711	-2.88844	0.00387162	0.0482515	13.6063	18.3493	0	40.7273	57.4651	561.95	15.3044	162.65
1145	MCU_005654-RC	K00864	glpK, GK; glycerol kinase [EC:2.7.1.30]	emb|CDI97981.1|	glycerol kinase [Echinococcus multilocularis]	24.0502	-2.67072	0.925955	-2.88429	0.00392297	0.0488488	11.7921	2.75239	0	11.4546	19.7831	41.9936	25.2523	79.3732
1146	MCU_005950-RA			emb|CDS21037.1|	n acetyltransferase [Echinococcus granulosus]	18.0718	1.31735	0.456997	2.88262	0.00394384	0.0490659	22.6772	28.4414	23.254	29.2727	12.2467	6.87168	15.3044	6.506
1147	MCU_006090-RB			emb|CDS36208.1|	protein boule [Echinococcus multilocularis]	25.6557	-1.45247	0.5042	-2.88074	0.00396738	0.0492728	16.3276	11.0096	20.8062	6.36364	34.8559	28.2502	29.0784	58.554
1148	MCU_013449-RA	K12040	SLC9A3, NHE3; solute carrier family 9 (sodium/hydrogen exchanger), member 3	emb|CDS43611.1|	sodium:hydrogen exchanger 2 nhe2 [Echinococcus multilocularis]	1386.55	0.450687	0.15644	2.8809	0.00396547	0.0492728	1804.2	1566.11	1772.2	1263.82	1056.98	1191.09	1369.75	1068.29
1149	MCU_002062-RA			emb|CDI98056.1|	expressed conserved protein [Echinococcus multilocularis]	41.4087	-0.885253	0.30738	-2.88	0.00397678	0.0493466	35.3764	34.8636	20.8062	24.1818	44.2764	53.4464	55.8611	62.4576
1150	MCU_004896-RA	K01376	UFSP2; Ufm1-specific protease 2 [EC:3.4.22.-]	emb|CDS18115.1|	Ufm1 specific protease 2 [Echinococcus granulosus]	191.712	-0.431515	0.149917	-2.87836	0.00399747	0.0495173	159.647	181.658	145.644	165.455	195.004	247.38	211.201	227.71
1151	MCU_006703-RA					156.711	-0.679705	0.23613	-2.87852	0.00399546	0.0495173	148.762	94.4987	124.837	114.546	178.048	246.617	192.836	153.542
1152	MCU_009166-RA	K08705	NR5A3, ftz-f1; nuclear receptor subfamily 5 group A member 3	emb|CDS15732.1|	FTZ F1 nuclear receptor protein [Echinococcus granulosus]	564.319	0.664204	0.231074	2.87442	0.00404771	0.0500961	837.241	686.262	664.575	580.364	380.588	360.381	625.186	379.951
1153	MCU_002921-RA	K11663	ZNHIT1, VPS71; zinc finger HIT domain-containing protein 1	ref|XP_024354542.1|	Zinc finger HIT domain-containing protein [Echinococcus granulosus]	273.25	-0.494908	0.17223	-2.87353	0.00405916	0.0501943	198.652	198.172	233.764	277.455	323.123	319.915	273.184	361.734
1154	MCU_010282-RD			emb|CDS43097.1|	protein tyrosine phosphatase receptor type [Echinococcus multilocularis]	19.0126	4.18855	1.4585	2.87183	0.00408103	0.050421	56.2394	55.9652	20.8062	11.4546	0	7.6352	0	0
1155	MCU_007201-RB			emb|CDS20942.1|	expressed conserved protein [Echinococcus granulosus]	283.322	0.441953	0.15397	2.87038	0.00409975	0.0506085	327.458	322.03	315.765	337.273	225.15	205.387	230.332	303.18
1156	MCU_004229-RC			ref|XP_024350532.1|	putative kazal-type serine protease inhibitor domain protein [Echinococcus granulosus]	524.716	-0.784697	0.273559	-2.86847	0.00412458	0.0508045	497.991	220.191	395.318	428.909	637.768	837.581	576.211	603.757
1157	MCU_006189-RA			emb|CUT99025.1|	tumor necrosis factor alpha induced protein [Echinococcus multilocularis]	134.659	0.508569	0.177304	2.86834	0.0041263	0.0508045	139.691	141.289	162.778	189.637	118.698	99.2575	114.018	111.903
1158	MCU_008211-RC			emb|CDS36002.1|	tegumental antigen [Echinococcus multilocularis]	127.917	-0.719928	0.250946	-2.86885	0.00411963	0.0508045	84.3591	90.8288	96.6878	114.546	147.902	176.373	110.957	201.686
1159	MCU_005747-RA	K04677	SMAD6; mothers against decapentaplegic homolog 6	emb|CDS17757.1|	mothers against decapentaplegic 6 [Echinococcus granulosus]	101.12	-0.693237	0.241824	-2.8667	0.00414772	0.0510241	98.8724	78.9018	72.2099	58.5455	117.756	154.231	117.844	110.602
1160	MCU_001770-RB	K08574	CAPN5; calpain-5 [EC:3.4.22.-]	emb|CDI98218.1|	calpain 5 [Echinococcus multilocularis]	1807.52	0.346552	0.120932	2.86567	0.00416122	0.0511461	2188.8	2147.78	1816.26	1942.18	1630.69	1474.36	1845.71	1414.41
1161	MCU_000094-RB	K12813	DHX16; pre-mRNA-splicing factor ATP-dependent RNA helicase DHX16 [EC:3.6.4.13]	emb|CDI98303.1|	pre mRNA splicing factor ATP dependent [Echinococcus multilocularis]	171.397	-0.45331	0.158313	-2.86337	0.00419157	0.0514748	145.134	144.959	150.539	138.727	211.019	229.056	172.175	179.566
1162	MCU_000118-RA	K11420	EHMT; [histone H3]-lysine9 N-trimethyltransferase EHMT [EC:2.1.1.355]	emb|CDS19574.1|	Ankyrin repeat domain containing protein [Echinococcus granulosus]	154.866	-0.933535	0.326105	-2.86268	0.00420078	0.0515435	156.926	80.7367	112.598	75.091	238.339	148.886	253.288	173.06
1163	MCU_002274-RD	K04715	CERK; ceramide kinase [EC:2.7.1.138]	emb|CDS32129.1|	ceramide kinase [Hymenolepis microstoma]	607.405	-0.592143	0.206991	-2.86072	0.00422685	0.0517777	550.602	536.716	392.871	455.637	601.97	584.092	835.621	901.732
1164	MCU_012598-RA			emb|CDS38056.1|	expressed protein [Echinococcus multilocularis]	54.2023	-1.24343	0.434659	-2.8607	0.00422712	0.0517777	20.863	33.0287	31.8213	43.2728	74.422	99.2575	35.9654	94.9876
1165	MCU_004583-RB	K11793	CRBN; cereblon	emb|CUT99035.1|	protein cereblon [Echinococcus multilocularis]	7.03019	-6.16573	2.15598	-2.85983	0.00423867	0.0518746	0	0	0	0	22.6092	16.7974	16.8349	0
1166	MCU_002440-RA			emb|CDS18461.1|	CDP diacylglycerol glycerol 3 phosphate [Echinococcus granulosus]	626.719	0.52014	0.18192	2.85916	0.00424764	0.0519399	619.54	649.564	745.353	939.273	537.911	506.977	426.993	588.143
1167	MCU_011695-RA			emb|VDD77780.1|	unnamed protein product [Mesocestoides corti]	145.78	0.405264	0.141869	2.8566	0.00428205	0.0522858	176.882	150.464	160.33	176.909	123.409	119.873	130.853	127.518
1168	MCU_014804-RA					76.28	-1.854	0.649043	-2.85651	0.00428326	0.0522858	34.4693	42.2033	44.0602	11.4546	80.0743	80.1696	267.062	50.7468
1169	MCU_007292-RA	K24243	CRISPLD; cysteine-rich secretory protein LCCL domain-containing	gb|AAT74668.2|	cysteine-rich secreted protein 2 precursor [Mesocestoides vogae]	23368	1.63423	0.572401	2.85504	0.00430321	0.0524844	38535.8	36137	26432.5	40290.8	8702.66	16404.2	18834.4	1606.98
1170	MCU_003952-RA	K12307	MSFD8, CLN7; MFS transporter, ceroid-lipofuscinosis neuronal protein 7	ref|XP_024349284.1|	Major facilitator superfamily domain-containing protein 8 [Echinococcus granulosus]	373.15	0.520635	0.182412	2.85417	0.00431489	0.052582	461.707	468.824	429.587	399.637	347.617	250.434	374.958	252.433
1171	MCU_004241-RA			emb|CDS21279.1|	Activating transcription factor 7 interacting [Echinococcus granulosus]	213.52	-0.442239	0.155235	-2.84883	0.00438804	0.0533542	179.603	202.759	143.196	198.546	250.585	262.651	241.81	229.011
1172	MCU_004669-RA			emb|CDS37746.1|	AT rich interactive domain containing protein [Echinococcus multilocularis]	113.955	-1.07431	0.377095	-2.84892	0.00438683	0.0533542	55.3323	66.0573	78.3293	94.1819	172.395	197.752	71.9308	175.662
1173	MCU_006758-RA			emb|CDS41306.1|	glyoxalase domain containing 4 [Echinococcus multilocularis]	1447.58	-0.406103	0.142556	-2.84873	0.00438948	0.0533542	1082.15	1156.92	1225.12	1517.09	1593.95	1646.15	1473.82	1885.44
1174	MCU_006232-RB	K10901	BLM, RECQL3, SGS1; bloom syndrome protein [EC:3.6.4.12]	emb|CDS42757.1|	bloom syndrome protein [Echinococcus multilocularis]	10.382	-2.86175	1.00543	-2.84629	0.00442317	0.0536544	4.53543	2.75239	0	2.54546	20.7251	34.3584	3.82611	14.3132
1175	MCU_008088-RB			emb|CUT99422.1|	tRNA selenocysteine 1 associated protein 1 [Echinococcus multilocularis]	653.738	0.535914	0.188271	2.84651	0.00442017	0.0536544	716.598	733.053	665.799	981.273	585.956	454.294	633.603	459.324
1176	MCU_010845-RA	K20412	PI16, CRISP9, CD364; peptidase inhibitor 16	gb|AAT74668.2|	cysteine-rich secreted protein 2 precursor [Mesocestoides vogae]	10.8067	-2.46475	0.866	-2.84613	0.00442546	0.0536544	1.81417	2.75239	0	8.9091	15.0728	12.9798	17.6001	27.3252
1177	MCU_003482-RA	K23495	RCC1L; RCC1-like G exchanging factor-like protein	emb|CDS43252.1|	Williams Beuren syndrome chromosomal region 16 [Echinococcus multilocularis]	359.585	-0.386981	0.136027	-2.84488	0.00444275	0.0538184	282.104	328.452	301.078	337.273	422.039	462.693	395.619	347.421
1178	MCU_009091-RB	K11671	NFRKB, INO80G; nuclear factor related to kappa-B-binding protein	ref|XP_024346846.1|	Squamous cell carcinoma antigen recognized by T-cells [Echinococcus granulosus]	493.446	0.414804	0.145825	2.84454	0.00444753	0.0538306	585.978	607.361	527.499	537.091	410.734	486.362	456.837	335.71
1179	MCU_000143-RC			emb|CDS17532.1|	serine:threonine protein kinase 36 [Echinococcus granulosus]	190.17	-0.651149	0.229015	-2.84326	0.0044655	0.0539651	167.811	111.93	155.435	157.818	212.903	306.935	208.14	200.385
1180	MCU_003306-RB	K12479	VPS45; vacuolar protein sorting-associated protein 45	emb|CDS17942.1|	vacuolar protein sorting associated protein 45 [Echinococcus granulosus]	1044.06	-0.366018	0.128734	-2.84321	0.00446621	0.0539651	1038.61	895.444	848.16	868.001	1146.48	1210.94	1346.79	998.021
1181	MCU_007656-RB	K10429	MAP1; microtubule-associated protein 1	emb|CDS24648.1|	microtubule associated protein 1A [Echinococcus granulosus]	333.574	-0.573775	0.201986	-2.84067	0.00450193	0.0543507	333.808	278.909	221.525	238	375.878	438.26	466.02	316.192
1182	MCU_000705-RA	K12316	GAA; lysosomal alpha-glucosidase [EC:3.2.1.20]	ref|XP_024347834.1|	Lysosomal alpha-glucosidase [Echinococcus granulosus]	1688.72	0.546223	0.192463	2.83807	0.00453877	0.0547491	2172.47	2287.24	2084.29	1475.09	1414.02	1242.25	1701.09	1133.35
1183	MCU_004831-RB			emb|VDD81969.1|	unnamed protein product [Mesocestoides corti]	44.3592	-1.44183	0.508206	-2.83711	0.00455245	0.0548678	15.4205	43.1208	14.6867	21.6364	41.4502	74.0614	48.2089	96.2888
1184	MCU_002014-RB	K05658	ABCB1, CD243; ATP-binding cassette, subfamily B (MDR/TAP), member 1 [EC:7.6.2.2]	emb|CDS16585.1|	ATP binding cassette subfamily B MDR:TAP [Echinococcus granulosus]	536.601	0.767987	0.270763	2.83638	0.0045628	0.0549223	872.617	651.399	702.516	478.546	263.774	500.869	465.254	357.83
1185	MCU_005065-RD	K23957	FMNL; formic-like protein	emb|CDS18048.1|	Formin proteiny 2 domain containing protein [Echinococcus granulosus]	99.8538	-0.981268	0.345974	-2.83625	0.00456467	0.0549223	65.3102	101.838	52.6275	48.3637	108.336	135.906	183.653	102.795
1186	MCU_009549-RA			emb|CDS37561.1|	protein ect2 [Echinococcus multilocularis]	10.0627	-1.83008	0.645541	-2.83495	0.0045833	0.0550588	8.16378	1.83493	2.44779	5.09091	18.841	15.2704	14.5392	14.3132
1187	MCU_011102-RA			ref|XP_024349743.1|	Platelet glycoprotein V [Echinococcus granulosus]	518.429	0.548794	0.193584	2.83492	0.00458373	0.0550588	649.474	684.427	660.904	469.637	445.59	399.321	508.872	329.204
1188	MCU_005986-RA			emb|CDI96946.1|	T cell transcription factor 4 long C terminal [Echinococcus multilocularis]	9.24504	-2.11099	0.744836	-2.83417	0.00459443	0.0551408	8.16378	2.75239	1.2239	1.27273	14.1308	16.0339	16.0696	14.3132
1189	MCU_001986-RA	K04405	ECSIT; evolutionarily conserved signaling intermediate in Toll pathway	emb|CDS18481.1|	ecsit (evolutionarily conserved signaling intermediate in toll pathways), putative, partial [Echinococcus granulosus]	551.654	-0.403192	0.142284	-2.83372	0.00460097	0.0551482	440.844	489.925	421.02	548.546	624.58	700.147	531.063	657.106
1190	MCU_009760-RA	K07937	ARF1_2; ADP-ribosylation factor 1/2	emb|CDS36248.1|	Arf1 5:ArfA family small GTPase [Echinococcus multilocularis]	14.7378	-1.38652	0.489316	-2.83359	0.00460277	0.0551482	5.44252	11.927	7.34337	7.63637	16.9569	22.9056	18.3653	27.3252
1191	MCU_009982-RA			ref|XP_024354628.1|	Zinc finger CCCH domain-containing protein [Echinococcus granulosus]	243.826	-0.384459	0.135775	-2.83159	0.00463171	0.0554485	214.98	237.623	195.823	197.273	284.499	261.124	306.854	252.433
1192	MCU_005207-RA			ref|XP_024346824.1|	Sodium/myo-inositol cotransporter [Echinococcus granulosus]	1332.38	-0.571483	0.201915	-2.83032	0.00465022	0.0554838	1169.23	1039.49	1043.98	1036	1453.58	2240.17	1463.87	1212.72
1193	MCU_005726-RB	K08957	CSNK1A; casein kinase 1, alpha [EC:2.7.11.1]	emb|CDS18587.1|	casein kinase I alpha [Echinococcus granulosus]	2615.27	0.269227	0.0951071	2.83078	0.00464345	0.0554838	2781.13	2753.31	2653.41	3246.73	2250.56	2511.98	2230.62	2494.4
1194	MCU_011409-RD	K05691	CTNNA; catenin alpha	emb|CDS33391.1|	catenin alpha 1 [Hymenolepis microstoma]	321.399	0.528535	0.186733	2.83043	0.00464854	0.0554838	411.817	441.3	307.198	356.364	239.281	218.367	301.497	295.373
1195	MCU_012931-RB	K17382	LACTB; serine beta-lactamase-like protein LACTB, mitochondrial	emb|CDS16699.1|	beta LACTamase domain containing family member [Echinococcus granulosus]	84.2786	-0.923923	0.326414	-2.83052	0.00464722	0.0554838	83.452	62.3875	46.508	39.4546	130.945	131.325	86.47	93.6864
1196	MCU_001045-RA			ref|XP_024354045.1|	dro/myosuppressin receptor [Echinococcus granulosus]	16.08	1.5046	0.53166	2.83	0.00465483	0.0554924	25.3984	22.9366	30.5974	15.2727	9.42051	5.34464	5.35655	14.3132
1197	MCU_000728-RA	K11721	BRD3; bromodomain-containing protein 3	emb|CDS24456.1|	bromodomain containing 2 [Echinococcus granulosus]	577.225	-0.435075	0.153753	-2.82971	0.00465903	0.0554961	582.35	532.129	400.214	445.455	709.364	613.106	622.125	713.058
1198	MCU_002450-RA	K16796	SOX2; transcription factor SOX2 (SOX group B)	ref|XP_024354636.1|	Transcription factor Sox-19a [Echinococcus granulosus]	8.69443	-1.95004	0.689252	-2.82921	0.00466624	0.0555356	7.25669	1.83493	2.44779	2.54546	16.0149	14.5069	14.5392	10.4096
1199	MCU_011909-RA					4.68356	-4.09204	1.44766	-2.82665	0.00470375	0.0559354	1.81417	0	0	0	3.7682	12.2163	5.35655	14.3132
1200	MCU_002889-RA			emb|CCH03680.1|	TK6 protein [Echinococcus multilocularis]	595.294	0.384188	0.135968	2.82557	0.00471971	0.0560318	737.461	677.088	689.053	594.364	543.563	588.674	502.75	429.396
1201	MCU_003995-RB	K12869	CRN, CRNKL1, CLF1, SYF3; crooked neck	emb|CDS28453.1|	crooked neck pre mRNA splicing factor 1 [Hymenolepis microstoma]	57.3384	-1.23121	0.435729	-2.82564	0.00471865	0.0560318	53.5181	44.0382	22.0301	16.5455	96.0892	83.9872	82.6439	59.8552
1202	MCU_001841-RA			emb|CDS41426.1|	regulator of microtubule dynamics protein [Echinococcus multilocularis]	1979.49	-0.48768	0.172672	-2.82432	0.00473817	0.0562042	1415.06	1550.51	1575.15	2051.64	2120.56	2397.45	1921.47	2804.09
1203	MCU_002515-RA	K03936	NDUFS3; NADH dehydrogenase (ubiquinone) Fe-S protein 3 [EC:7.1.1.2]	ref|XP_024348495.1|	NADH dehydrogenase [ubiquinone] iron-sulfur protein 3 [Echinococcus granulosus]	663.874	-0.457057	0.161855	-2.82386	0.0047449	0.0562373	508.876	536.716	585.022	607.091	745.162	817.729	593.046	917.346
1204	MCU_010067-RC	K17306	ARMC1; armadillo repeat-containing protein 1	emb|CDS20508.1|	armadillo repeat protein [Echinococcus granulosus]	46	-0.857872	0.303829	-2.82354	0.00474971	0.0562476	39.0047	25.689	40.3886	25.4546	63.1174	63.3721	45.9133	65.06
1205	MCU_004605-RA	K14943	MBNL; muscleblind	emb|CDS34419.1|	muscleblind protein [Hymenolepis microstoma]	347.428	0.516007	0.182913	2.82105	0.00478671	0.0565826	448.101	414.693	425.916	347.455	307.109	235.928	354.297	245.927
1206	MCU_005227-RA	K23038	ZC3H14; zinc finger CCCH domain-containing protein 14	ref|XP_024356298.1|	Zinc finger CCCH domain-containing protein [Echinococcus granulosus]	28.2367	-1.68709	0.598083	-2.82083	0.00478989	0.0565826	12.6992	11.0096	13.4629	16.5455	18.841	80.9331	22.9566	49.4456
1207	MCU_008604-RA	K07934	IFT27, RAYL, RABL4; intraflagellar transport protein 27	emb|CDS41093.1|	intraflagellar transport protein 27 [Echinococcus multilocularis]	24.1577	1.52521	0.540616	2.82124	0.00478387	0.0565826	21.7701	24.7715	39.1647	57.2728	16.0149	8.39872	7.65221	18.2168
1208	MCU_009026-RA	K23296	ITFG2; KICSTOR complex protein ITFG2	ref|XP_024354824.1|	Integrin-alpha FG-GAP repeat-containing protein 2 [Echinococcus granulosus]	384.837	0.325428	0.115517	2.81715	0.00484519	0.0571885	450.822	481.668	381.855	395.818	330.66	345.111	346.645	346.119
1209	MCU_006677-RA	K00939	adk, AK; adenylate kinase [EC:2.7.4.3]	emb|CDS36990.1|	adenylate kinase 2 mitochondrial [Echinococcus multilocularis]	1426.14	-0.532319	0.189047	-2.8158	0.00486555	0.0573813	927.043	1103.71	1166.37	1467.46	1895.41	1675.93	1304.7	1868.52
1210	MCU_004193-RB	K07526	SRGAP; SLIT-ROBO Rho GTPase activating protein	emb|CDS20107.1|	slit robo rho gtpase activating protein 1 [Echinococcus granulosus]	572.061	0.546199	0.194016	2.81522	0.0048744	0.0573908	737.461	633.049	789.413	557.455	352.327	537.518	533.359	435.902
1211	MCU_006057-RC	K12835	DDX42, SF3B125; ATP-dependent RNA helicase DDX42 [EC:3.6.4.13]	emb|CDS17042.1|	ATP dependent RNA helicase DDX42 [Echinococcus granulosus]	680.795	0.656125	0.23305	2.81539	0.00487187	0.0573908	967.861	895.444	791.861	677.091	543.563	392.449	733.082	445.011
1212	MCU_006179-RB			emb|CDS18033.1|	RWD domain containing protein 2B [Echinococcus granulosus]	220.898	-0.901598	0.320558	-2.81259	0.00491439	0.0578139	156.019	127.527	195.823	136.182	335.37	251.198	162.992	402.071
1213	MCOS_0000496201-mRNA-1			emb|VDD78960.1|	unnamed protein product, partial [Mesocestoides corti]	199.498	0.730216	0.259739	2.81134	0.00493351	0.0579302	205.002	188.08	319.437	282.546	133.771	132.089	134.679	200.385
1214	MCU_009595-RB			emb|CDS15167.1|	expressed conserved protein [Echinococcus granulosus]	1011.24	-0.736563	0.261985	-2.81147	0.00493157	0.0579302	720.227	711.951	706.188	894.728	1108.79	1101.76	885.361	1960.91
1215	MCU_009844-RA	K09250	CNBP; cellular nucleic acid-binding protein	ref|XP_024355840.1|	DNA-binding protein HEXBP [Echinococcus granulosus]	15232.3	1.00613	0.357905	2.81115	0.00493645	0.0579302	10270	15398.7	22136.6	33549.1	11882.1	11571.1	6771.44	10279.5
1216	MCU_001723-RB	K14802	DRS2, ATP8A; phospholipid-transporting ATPase [EC:7.6.2.1]	emb|CDS18024.1|	phospholipid transporting ATPase IA [Echinococcus granulosus]	7.79913	6.52943	2.32655	2.80649	0.00500844	0.0587267	43.5402	13.7619	0	5.09091	0	0	0	0
1217	MCU_006110-RA			emb|VDD75405.1|	unnamed protein product [Mesocestoides corti]	84.2509	-0.74467	0.265638	-2.80332	0.00505788	0.0592578	83.452	63.3049	47.7319	56	101.741	116.055	83.4091	122.313
1218	MCU_006115-RB	K07511	ECHS1; enoyl-CoA hydratase [EC:4.2.1.17]	emb|CDS23007.1|	enoyl coenzyme A hydratase [Echinococcus granulosus]	97.8351	0.724775	0.258788	2.80065	0.00509998	0.059702	87.9874	123.858	130.957	146.364	77.2482	67.9532	91.0613	57.2528
1219	MCU_005846-RA	K24253	DNAAF6, PIH1D3; dynein assembly factor 6, axonemal	emb|VDD75308.1|	unnamed protein product [Mesocestoides corti]	4.02113	-3.85201	1.37558	-2.80028	0.00510583	0.0597215	1.81417	0	0	0	5.6523	7.6352	5.35655	11.7108
1220	MCU_002424-RA			emb|VDD74315.1|	unnamed protein product [Mesocestoides corti]	2340.56	0.350025	0.125008	2.80002	0.00511001	0.0597215	2768.43	2845.05	2482.06	2399.09	1990.55	2309.65	2219.91	1709.78
1221	MCU_011870-RD	K13093	HTATSF1; HIV Tat-specific factor 1	ref|XP_024347328.1|	HIV Tat-specific factor [Echinococcus granulosus]	780.893	0.327271	0.116903	2.79952	0.00511793	0.0597651	780.094	879.847	851.831	963.455	764.003	644.411	624.42	739.082
1222	MCU_003212-RA			emb|CUT98878.1|	pdz domain containing protein [Echinococcus multilocularis]	301.552	0.35994	0.128592	2.79909	0.00512475	0.0597958	314.759	323.864	378.184	342.364	250.585	293.955	273.184	235.517
1223	MCU_011096-RA			emb|VDD77505.1|	unnamed protein product [Mesocestoides corti]	13.8468	-1.64026	0.586115	-2.79853	0.00513354	0.0598494	3.62835	8.25717	9.79117	5.09091	21.6672	15.2704	14.5392	32.53
1224	MCU_007446-RA			emb|CDS42683.1|	RNA binding protein 38 [Echinococcus multilocularis]	397.768	0.407221	0.145535	2.7981	0.0051404	0.0598805	479.849	456.897	427.14	451.819	279.789	394.74	375.724	316.192
1225	MCU_002059-RA			emb|VDD80486.1|	unnamed protein product [Mesocestoides corti]	120.581	-0.793137	0.283768	-2.79502	0.00518968	0.0604052	107.036	79.8193	99.1356	67.4546	142.25	206.914	155.34	106.698
1226	MCU_005051-RA	K24611	AMMECR1, AMMECR1L; AMME syndrome candidate gene 1 protein	ref|XP_024349120.1|	AMME syndrome candidate gene 1 protein [Echinococcus granulosus]	5478.88	0.360837	0.129119	2.79462	0.00519612	0.0604309	6148.23	6136.91	5955.48	6403.1	4395.61	4266.55	6013.87	4511.26
1227	MCU_009040-RC			emb|CDS16009.1|	Armadillo type fold [Echinococcus granulosus]	6.05882	6.16294	2.2057	2.7941	0.00520439	0.0604777	14.5134	11.927	22.0301	0	0	0	0	0
1228	MCU_006719-RB	K06051	DLL; delta	emb|CDS19357.1|	neurogenic locus protein delta [Echinococcus granulosus]	21.7046	-1.73337	0.621005	-2.79123	0.00525077	0.060967	7.25669	16.5143	13.4629	2.54546	25.4354	43.5206	20.661	44.2408
1229	MCU_007458-RA	K14564	NOP56; nucleolar protein 56	emb|CUT99605.1|	nucleolar protein 56 [Echinococcus multilocularis]	583.006	-0.466836	0.167336	-2.78982	0.00527375	0.061184	482.57	451.392	472.424	552.364	768.713	774.209	519.585	642.793
1230	MCU_004317-RA	K20123	PACSIN; protein kinase C and casein kinase substrate in neurons protein	emb|VDD81689.1|	unnamed protein product [Mesocestoides corti]	642.804	-0.482451	0.172981	-2.78904	0.00528644	0.0612815	590.513	612.865	443.05	498.909	774.366	823.838	817.256	581.637
1231	MCU_007639-RB			emb|CDS28310.2|	astacin protein [Hymenolepis microstoma]	14.2345	-1.68747	0.6052	-2.78828	0.00529887	0.0613757	9.97795	5.50478	7.34337	3.81818	21.6672	9.92575	28.3132	27.3252
1232	MCU_003004-RB	K02890	RP-L22, MRPL22, rplV; large subunit ribosomal protein L22	emb|CDS17060.1|	39S ribosomal protein L22 mitochondrial [Echinococcus granulosus]	482.492	-0.595096	0.213457	-2.78789	0.00530524	0.0613903	347.414	296.341	398.99	495.091	539.795	548.971	498.159	735.178
1233	MCU_011810-RA			emb|VDD77824.1|	unnamed protein product [Mesocestoides corti]	46.7547	-1.52452	0.546877	-2.78768	0.00530874	0.0613903	42.6331	9.17463	28.1496	16.5455	65.9435	104.602	62.7481	44.2408
1234	MCU_001415-RC			emb|CDS18746.1|	cubilin [Echinococcus granulosus]	46.5217	-1.37218	0.492564	-2.7858	0.00533963	0.0616976	40.8189	23.854	15.9106	22.9091	49.9287	119.109	52.8003	46.8432
1235	MCU_001121-RE			emb|CDS24282.1|	phospholipid transporting ATPase VA [Echinococcus granulosus]	113.961	-1.00466	0.3607	-2.7853	0.00534776	0.0617416	84.3591	44.9557	70.986	103.091	132.829	178.664	96.4179	200.385
1236	MCU_005944-RA	K23583	KPNA3_4; importin subunit alpha-4/3	ref|XP_024355179.1|	Importin subunit alpha-3 [Echinococcus granulosus]	2128.58	0.749412	0.269103	2.78485	0.00535526	0.0617782	3132.17	2755.14	2581.2	2209.46	1442.28	1123.9	2501.51	1282.98
1237	MCU_006181-RA	K04559	HIP1; huntingtin interacting protein 1	emb|VDD75428.1|	unnamed protein product [Mesocestoides corti]	456.764	0.666075	0.239413	2.78212	0.00540048	0.0622494	615.005	524.789	498.126	604.546	256.238	514.612	316.802	323.999
1238	MCU_007122-RA			emb|CDS22410.1|	enkurin TRPC channel interacting protein [Echinococcus granulosus]	5.66135	-2.12869	0.765963	-2.7791	0.00545097	0.0627808	1.81417	2.75239	2.44779	1.27273	8.47846	9.16223	7.65221	11.7108
1239	MCU_007630-RC	K12751	MYL6; myosin light chain 6	ref|XP_024356238.1|	Myosin regulatory light chain [Echinococcus granulosus]	49.0909	-0.862529	0.310501	-2.77786	0.00547181	0.06297	32.6551	37.616	34.2691	35.6364	59.3492	80.9331	71.9308	40.3372
1240	MCU_000708-RA			emb|CDI97624.1|	Nicastrin [Echinococcus multilocularis]	340.084	-0.439515	0.158286	-2.77672	0.005491	0.063123	290.268	325.699	297.407	241.818	373.052	455.058	405.567	331.806
1241	MCU_007109-RA	K20029	ZDHHC3_7_25; palmitoyltransferase ZDHHC3/7/25 [EC:2.3.1.225]	ref|XP_024348091.1|	Palmitoyltransferase ZDHHC7 [Echinococcus granulosus]	1145.94	-0.303549	0.109326	-2.77655	0.00549395	0.063123	966.954	1001.87	1014.61	1120	1135.17	1378.92	1161.61	1388.38
1242	MCU_002971-RA	K03066	PSMC5, RPT6; 26S proteasome regulatory subunit T6	emb|CDS31889.1|	26S protease regulatory subunit 8 [Hymenolepis microstoma]	1704.25	0.243904	0.0879251	2.774	0.00553716	0.0635682	1954.77	1868.87	1817.49	1751.27	1518.59	1471.3	1759.24	1492.48
1243	MCU_008040-RC	K12323	ANPRA, NPR1; atrial natriuretic peptide receptor A [EC:4.6.1.2]	emb|CDS17134.1|	receptor type guanylyl cyclase [Echinococcus granulosus]	545.38	0.618108	0.222845	2.77371	0.00554206	0.0635733	697.55	711.951	684.158	549.819	381.531	427.571	596.872	313.589
1244	MCU_000286-RA	K05613	SLC1A2, EAAT2; solute carrier family 1 (glial high affinity glutamate transporter), member 2	emb|CDS15711.1|	excitatory amino acid transporter 2 [Echinococcus granulosus]	319.545	0.283516	0.102318	2.77093	0.00558973	0.0638634	326.551	370.655	340.243	366.546	305.224	287.847	280.836	278.457
1245	MCU_001588-RB			gb|AAT74668.2|	cysteine-rich secreted protein 2 precursor [Mesocestoides vogae]	2029.93	-0.505901	0.182549	-2.77132	0.00558289	0.0638634	1678.11	1800.06	1478.47	1751.27	2022.58	2059.98	2194.65	3254.3
1246	MCU_003317-RA	K00907	MYLK; myosin-light-chain kinase [EC:2.7.11.18]	ref|XP_024351289.1|	Myosin light chain kinase, smooth muscle [Echinococcus granulosus]	200.077	-0.408781	0.147522	-2.77099	0.00558861	0.0638634	193.209	166.061	167.674	160.364	236.455	257.306	203.549	215.999
1247	MCU_004434-RB	K01942	HLCS; biotin---protein ligase [EC:6.3.4.9 6.3.4.10 6.3.4.11 6.3.4.15]	emb|CDS37893.1|	biotin protein ligase [Echinococcus multilocularis]	745.289	0.257633	0.0929619	2.77138	0.00558194	0.0638634	849.94	782.596	760.039	856.546	704.654	660.444	730.021	618.07
1248	MCU_013345-RA					113.237	-0.677914	0.244592	-2.77161	0.00557798	0.0638634	80.7307	83.4891	90.5683	94.1819	195.004	127.508	118.609	115.807
1249	MCU_000299-RA			emb|CDS19533.1|	SLIT and NTRK protein 5 [Echinococcus granulosus]	700.305	-0.301441	0.108805	-2.77048	0.00559743	0.0639003	585.978	578.919	620.515	726.728	730.089	825.365	747.621	787.226
1250	MCU_001855-RB	K12831	SF3B4, SAP49; splicing factor 3B subunit 4	ref|XP_024349512.1|	Splicing factor 3B subunit 4 [Echinococcus granulosus]	928.811	0.474299	0.17131	2.76866	0.00562875	0.0642064	1009.59	919.298	1001.15	1391.09	748.93	867.358	664.212	828.865
1251	MCU_003828-RA			emb|CUT99614.1|	bestrophin 2 [Echinococcus multilocularis]	63.8055	0.712862	0.257507	2.76832	0.00563467	0.0642226	72.5669	97.2511	68.5382	78.9092	59.3492	41.9936	52.8003	39.036
1252	MCU_002813-RC	K20291	COG4, COD1; conserved oligomeric Golgi complex subunit 4	ref|XP_024355190.1|	Conserved oligomeric Golgi complex subunit [Echinococcus granulosus]	226.553	0.471765	0.170525	2.76654	0.00566542	0.0645049	303.874	249.55	258.242	243.091	185.584	222.184	198.957	150.939
1253	MCU_004665-RB			emb|VDD74921.1|	unnamed protein product [Mesocestoides corti]	194.024	-0.584457	0.211274	-2.76635	0.00566874	0.0645049	147.855	183.493	110.151	179.455	217.614	272.576	221.149	219.903
1254	MCU_008996-RA	K14715	SLC39A9, ZIP9; solute carrier family 39 (zinc transporter), member 9	emb|CDS19120.1|	zinc transporter zip9 [Echinococcus granulosus]	678.896	0.452471	0.163592	2.76585	0.00567751	0.0645049	719.32	767.917	791.861	859.092	516.244	458.875	706.299	611.564
1255	MCU_012053-RA	K01597	MVD, mvaD; diphosphomevalonate decarboxylase [EC:4.1.1.33]	emb|CUT98882.1|	diphosphomevalonate decarboxylase [Echinococcus multilocularis]	359.57	0.34692	0.125428	2.76589	0.00567684	0.0645049	404.561	392.674	394.094	422.546	327.834	347.401	329.81	257.638
1256	MCU_011708-RA	K04527	INSR, CD220; insulin receptor [EC:2.7.10.1]	emb|CDS17089.1|	insulin growth factor 1 receptor beta [Echinococcus granulosus]	321.933	-0.624032	0.225663	-2.76533	0.00568649	0.0645555	293.896	221.109	216.63	282.546	397.545	522.247	321.393	320.095
1257	MCU_009812-RA	K00011	AKR1B; aldehyde reductase [EC:1.1.1.21]	emb|VDD83743.1|	unnamed protein product [Mesocestoides corti]	1494.47	-0.648057	0.234415	-2.76457	0.00569973	0.0646543	934.299	1037.65	1185.96	1499.27	1701.34	1638.51	1414.89	2543.85
1258	MCU_007814-RA			ref|XP_024346990.1|	neutral sphingomyelinase [Echinococcus granulosus]	2264.1	0.375635	0.135925	2.76355	0.00571766	0.0648062	2247.76	2396.41	2597.11	2987.09	1836.06	2074.48	1720.22	2253.68
1259	MCU_003222-RA	K06691	RPN13; 26S proteasome regulatory subunit N13	emb|CDS18167.1|	adhesion regulating molecule 1 [Echinococcus granulosus]	1027.99	0.27265	0.0987058	2.76225	0.00574049	0.0650133	1152.91	1096.37	1024.4	1224.36	920.384	988.758	835.621	981.105
1260	MCU_005964-RA	K18710	SLBP; histone RNA hairpin-binding protein	emb|CDS21514.1|	histone RNA hairpin binding protein [Echinococcus granulosus]	434.45	0.340105	0.123157	2.76157	0.00575241	0.0650967	419.981	511.944	506.693	504	433.343	378.706	356.593	364.336
1261	MCOS_0000902801-mRNA-1	K17618	UBLCP1; ubiquitin-like domain-containing CTD phosphatase 1 [EC:3.1.3.16]	emb|CDS39877.1|	ubiquitin domain containing protein [Echinococcus multilocularis]	493.712	-0.385347	0.139575	-2.76086	0.00576498	0.0651872	420.888	396.344	406.333	488.728	487.04	589.437	514.229	646.697
1262	MCU_011524-RA			emb|VDD77708.1|	unnamed protein product [Mesocestoides corti]	75.666	-0.546229	0.197985	-2.75893	0.00579901	0.0655201	63.4961	66.9748	59.9709	54.7273	79.1323	96.967	86.47	97.59
1263	MCU_002946-RC			ref|XP_024355182.1|	Leucine-rich repeat-containing protein [Echinococcus granulosus]	8.56956	1.7605	0.638196	2.75856	0.00580564	0.0655432	11.7921	12.8445	13.4629	15.2727	1.8841	6.87168	3.82611	2.6024
1264	MCU_005743-RB	K15685	CBLL1; E3 ubiquitin-protein ligase Hakai [EC:2.3.2.27]	emb|CDS17026.1|	zinc finger protein [Echinococcus granulosus]	265.477	0.299287	0.10853	2.75764	0.00582204	0.0656763	302.967	286.248	286.392	295.273	216.672	249.671	234.158	252.433
1265	MCU_011889-RC			emb|VDD77858.1|	unnamed protein product [Mesocestoides corti]	6.82392	-6.12036	2.22027	-2.75658	0.00584085	0.0658364	0	0	0	0	0	22.1421	16.8349	15.6144
1266	MCU_009362-RA			ref|XP_024351993.1|	Synaptogyrin-1 [Echinococcus granulosus]	4347.02	-0.346119	0.125625	-2.75518	0.00586595	0.0660671	3550.34	3518.47	3672.91	4571.64	4345.68	5186.59	4585.2	5345.33
1267	MCU_007542-RC	K04539	GNB5; guanine nucleotide-binding protein subunit beta-5	emb|CDS16861.1|	guanine nucleotide binding protein subunit [Echinococcus granulosus]	293.154	-0.421326	0.152956	-2.75456	0.00587705	0.06614	229.493	222.944	280.272	269.818	344.791	322.205	289.254	386.457
1268	MCU_013395-RA			emb|VDD84134.1|	unnamed protein product [Mesocestoides corti]	8.55286	-2.69878	0.979879	-2.7542	0.00588364	0.066162	5.44252	0.917463	2.44779	0	16.0149	10.6893	6.88699	26.024
1269	MCU_004666-RB	K00688	PYG, glgP; glycogen phosphorylase [EC:2.4.1.1]	ref|XP_024349754.1|	Glycogen phosphorylase, muscle form [Echinococcus granulosus]	181.435	-8.01755	2.91319	-2.75215	0.00592054	0.0665245	0	5.50478	0	0	0	1312.49	13.774	119.71
1270	MCU_001021-RA	K13116	DDX41, ABS; ATP-dependent RNA helicase DDX41 [EC:3.6.4.13]	ref|XP_024346864.1|	ATP-dependent RNA helicase abstrakt [Echinococcus granulosus]	533.283	0.202253	0.0735359	2.7504	0.00595226	0.0667757	564.208	584.424	574.007	558.728	505.881	502.396	478.263	498.36
1271	MCU_003265-RA			emb|VDD81123.1|	unnamed protein product [Mesocestoides corti]	48.9005	0.735511	0.267417	2.75043	0.00595175	0.0667757	62.589	56.8827	57.5231	68.7273	40.5082	43.5206	36.7306	24.7228
1272	MCU_000695-RA					255.753	0.767438	0.27915	2.7492	0.00597408	0.0669679	239.471	295.423	279.048	474.728	195.004	200.806	137.74	223.807
1273	MCU_004200-RA			emb|CDS17230.1|	zinc finger C2H2 type [Echinococcus granulosus]	307.888	0.909143	0.330796	2.74835	0.00598958	0.0670889	439.03	342.214	391.647	435.273	141.308	163.393	368.071	182.168
1274	MCU_004885-RB	K06126	COQ6; ubiquinone biosynthesis monooxygenase Coq6 [EC:1.14.13.-]	emb|CDS18947.1|	ubiquinone biosynthesis monooxygenase COQ6 [Echinococcus granulosus]	670.701	0.228584	0.0831803	2.74806	0.00599492	0.0670961	688.479	765.164	673.143	767.455	613.275	629.14	599.168	629.781
1275	MCU_002460-RA	K24220	MYH1s; myosin heavy chain 1/2/3/4/8/13/7B/15	emb|CDI98428.1|	multivalent antigen sj gapdh [Echinococcus multilocularis]	1369.41	-0.441083	0.160663	-2.74539	0.00604385	0.0675907	1355.19	1163.34	1174.94	953.273	1349.96	1697.3	1853.37	1407.9
1276	MCU_014813-RA	K15528	FAAH; fatty acid amide hydrolase [EC:3.5.1.99]	emb|CDS15035.1|	fatty acid amide hydrolase 1 [Echinococcus granulosus]	828.837	0.516963	0.188354	2.74463	0.00605786	0.0676943	797.329	1009.21	1025.62	1070.36	860.092	519.193	639.725	709.154
1277	MCU_008870-RA	K16865	PDCD4; programmed cell death protein 4	ref|XP_024356044.1|	Programmed cell death protein [Echinococcus granulosus]	3345.74	-0.303471	0.110728	-2.74069	0.00613101	0.0684582	3313.59	3010.2	2980.19	2676.55	3829.44	3458.74	4176.58	3320.66
1278	MCU_007158-RA	K19952	RABIF, MSS4, DSS4; guanine nucleotide exchange factor	emb|CUT99357.1|	guanine nucleotide exchange factor mss4 [Echinococcus multilocularis]	904.956	0.708397	0.258521	2.74019	0.00614036	0.068509	825.449	957.831	1070.91	1636.73	708.422	712.364	504.281	823.66
1279	MCU_000341-RA	K13278	ASPG; 60kDa lysophospholipase [EC:3.1.1.5 3.1.1.47 3.5.1.1]	emb|CDS29446.1|	Ankyrin [Hymenolepis microstoma]	69.0783	-0.986	0.3599	-2.73965	0.00615042	0.0685675	35.3764	32.1112	47.7319	71.2728	119.64	70.2438	99.4787	76.7708
1280	MCU_005419-RA	K13703	ABHD11; abhydrolase domain-containing protein 11	emb|CDS39554.1|	abhydrolase domain containing protein 11 [Echinococcus multilocularis]	236.191	-0.530625	0.193749	-2.73873	0.00616773	0.0687068	163.276	173.401	187.256	250.727	275.079	324.496	243.34	271.951
1281	MCU_005717-RB	K23845	KIFBP; KIF-binding protein	emb|CDS23758.1|	KIF1 binding protein [Echinococcus granulosus]	5.82891	6.10919	2.231	2.73831	0.0061755	0.0687398	21.7701	14.6794	0	10.1818	0	0	0	0
1282	MCU_000614-RA	K00012	UGDH, ugd; UDPglucose 6-dehydrogenase [EC:1.1.1.22]	ref|XP_024349978.1|	UDP-glucose 6-dehydrogenase [Echinococcus granulosus]	2669.2	-0.3083	0.112683	-2.73599	0.00621921	0.0690971	2249.57	2267.05	2225.04	2802.55	2812.96	3099.13	3198.62	2698.69
1283	MCU_007014-RA	K18666	ASCC1; activating signal cointegrator complex subunit 1	ref|XP_024354370.1|	Activating signal cointegrator 1 complex subunit [Echinococcus granulosus]	710.353	-0.228632	0.0835642	-2.736	0.00621904	0.0690971	593.235	657.821	684.158	684.728	800.743	772.682	752.978	736.48
1284	MCU_007493-RB	K00463	IDO, INDO; indoleamine 2,3-dioxygenase [EC:1.13.11.52]	emb|CDS18125.1|	indoleamine 23 dioxygenase 2 [Echinococcus granulosus]	409.306	0.379432	0.138689	2.73584	0.00622213	0.0690971	432.68	416.528	493.23	510.364	397.545	380.233	306.854	337.011
1285	MCU_004151-RB	K14963	WDR5, SWD3, CPS30; COMPASS component SWD3	emb|CDS22673.1|	protein will die slowly [Echinococcus granulosus]	166.541	-0.629977	0.230411	-2.73415	0.00625417	0.0693562	139.691	113.765	164.002	105.636	260.948	189.353	176.766	182.168
1286	MCU_011450-RA	K12384	SCARB2, LIMP2, CD36L2; lysosome membrane protein 2	emb|CDS27099.1|	CD36 class B scavenger receptor [Hymenolepis microstoma]	1755.68	0.442952	0.16201	2.7341	0.00625518	0.0693562	2323.05	2315.68	1870.11	1583.27	1374.45	1516.35	1707.97	1354.55
1287	MCU_001621-RA	K01934	MTHFS; 5-formyltetrahydrofolate cyclo-ligase [EC:6.3.3.2]	emb|CDS15342.1|	5 formyltetrahydrofolate cyclo ligase [Echinococcus granulosus]	125.497	-0.506496	0.18527	-2.73383	0.00626026	0.0693586	97.0583	105.508	102.807	108.182	156.38	120.636	137.74	175.662
1288	MCU_013587-RA	K01227	ENGASE; mannosyl-glycoprotein endo-beta-N-acetylglucosaminidase [EC:3.2.1.96]	ref|XP_024354002.1|	endo beta n-acetylglucosaminidase [Echinococcus granulosus]	219.326	-0.403171	0.147559	-2.73226	0.00629017	0.069636	215.887	183.493	197.047	159.091	258.122	261.124	258.645	221.204
1289	MCU_003946-RA	K23727	CERS5_6, LASS5_6; sphingoid base N-palmitoyltransferase [EC:2.3.1.291]	ref|XP_024349282.1|	LAG1 longevity assurance [Echinococcus granulosus]	339.998	-0.33022	0.120947	-2.73029	0.0063279	0.0699451	319.294	293.588	264.361	327.091	345.733	403.138	367.306	399.469
1290	MCU_013642-RA	K01301	NAALAD; N-acetylated-alpha-linked acidic dipeptidase [EC:3.4.17.21]	emb|VDD78693.1|	unnamed protein product [Mesocestoides corti]	218.826	0.589658	0.215955	2.73046	0.00632451	0.0699451	295.71	264.229	280.272	211.273	176.163	222.184	131.618	169.156
1291	MCU_004051-RA			emb|CDS23698.1|	expressed conserved protein [Echinococcus granulosus]	347.45	-0.493093	0.180815	-2.72706	0.00639011	0.070578	239.471	279.826	326.78	308	417.328	371.071	337.462	499.661
1292	MCU_006376-RA			emb|CDS22989.1|	DNA excision repair protein ERCC 8 [Echinococcus granulosus]	66.2705	-0.796987	0.292285	-2.72674	0.00639627	0.0705915	41.726	48.6255	46.508	57.2728	85.7266	111.474	58.1568	80.6744
1293	MCU_008662-RB	K11969	ARIH2; ariadne-2 [EC:2.3.2.31]	emb|CDS35824.1|	protein ariadne 2 [Echinococcus multilocularis]	894.297	0.179527	0.0658469	2.72644	0.00640224	0.0706027	937.928	958.749	960.758	944.364	839.367	813.148	890.717	809.347
1294	MCU_007640-RB	K08991	MUS81; crossover junction endonuclease MUS81 [EC:3.1.22.-]	emb|CDS22778.1|	crossover junction endonuclease mus81 [Echinococcus granulosus]	38.9771	-1.12988	0.414546	-2.72557	0.00641899	0.0707328	37.1906	21.1016	22.0301	16.5455	36.74	48.1017	52.035	78.072
1295	MCU_005781-RA			emb|CDS25810.1|	Actin binding WH2 [Hymenolepis microstoma]	248.784	-0.413703	0.151845	-2.72451	0.00643979	0.0709072	235.843	219.274	205.614	192.182	298.63	248.907	328.28	261.541
1296	MCU_011477-RB	K14857	SPB1, FTSJ3; AdoMet-dependent rRNA methyltransferase SPB1 [EC:2.1.1.-]	ref|XP_024349659.1|	Putative rRNA methyltransferase 3 [Echinococcus granulosus]	280.98	-0.612698	0.225058	-2.7224	0.00648102	0.0713062	185.953	270.652	238.66	193.455	324.065	441.314	263.236	330.505
1297	MCU_006049-RA			emb|CDI96725.1|	microtubule associated protein 2 [Echinococcus multilocularis]	515.315	0.323697	0.118986	2.72046	0.00651905	0.0716142	634.961	566.075	498.126	590.546	414.502	443.605	482.855	491.854
1298	MCU_006391-RA	K10416	DYNC1LI, DNCLI; dynein light intermediate chain 1, cytosolic	emb|CDS30336.1|	expressed protein [Hymenolepis microstoma]	2295.75	-0.214311	0.078774	-2.72059	0.00651661	0.0716142	2176.1	2188.15	2063.49	2077.09	2428.61	2699.04	2504.57	2228.96
1299	MCU_012068-RA	K03000	RPA12, ZNRD1; DNA-directed RNA polymerase I subunit RPA12	ref|XP_024353631.1|	DNA-directed RNA polymerase I subunit RPA12 [Echinococcus granulosus]	207.791	-0.426182	0.1567	-2.71973	0.0065335	0.0717177	169.625	164.226	182.36	193.455	266.6	248.907	195.131	242.023
1300	MCU_006032-RF			emb|CDI98710.1|	DNA ligase [Echinococcus multilocularis]	85.273	-0.99281	0.365199	-2.71854	0.00655698	0.0719202	62.589	33.0287	57.5231	75.091	146.018	80.1696	87.2352	140.53
1301	MCU_004079-RA	K00876	udk, UCK; uridine kinase [EC:2.7.1.48]	ref|XP_024352538.1|	Uridine-cytidine kinase 2 [Echinococcus granulosus]	639.781	-0.302963	0.111595	-2.71484	0.00663079	0.0726184	558.765	554.148	570.335	605.819	687.697	671.897	642.02	827.564
1302	MCU_007127-RB	K17906	ATG2; autophagy-related protein 2	emb|CDS23257.1|	autophagy protein 2 B [Echinococcus granulosus]	60.1992	0.993569	0.365977	2.71484	0.00663082	0.0726184	71.6598	107.343	89.3444	52.1819	32.0297	30.5408	58.1568	40.3372
1303	MCU_004207-RA	K08870	TWF; twinfilin	ref|XP_024353734.1|	Twinfilin-1 [Echinococcus granulosus]	767.277	-0.27186	0.10018	-2.7137	0.0066536	0.072812	705.713	633.049	663.352	780.182	824.294	897.899	786.647	847.082
1304	MCU_001214-RB	K14411	MSI; RNA-binding protein Musashi	emb|CDS16162.1|	rna binding protein musashi [Echinococcus granulosus]	7.92836	-6.33143	2.33386	-2.71285	0.00667065	0.0728868	0	0	0	0	11.3046	0	9.18265	42.9396
1305	MCU_004040-RC			ref|XP_024350702.1|	Neurogenic locus notch protein [Echinococcus granulosus]	9.41363	1.53488	0.565743	2.71303	0.00666712	0.0728868	14.5134	11.927	15.9106	14	2.82615	6.87168	5.35655	3.9036
1306	MCU_004317-RC	K20123	PACSIN; protein kinase C and casein kinase substrate in neurons protein	emb|VDD81689.1|	unnamed protein product [Mesocestoides corti]	678.07	0.407717	0.150483	2.70938	0.00674091	0.0735981	851.754	766.082	879.981	594.364	635.884	577.221	553.255	566.022
1307	MCU_001776-RA	K16507	DCHS1_2, PCDH16_23; protocadherin-16/23	emb|CDS19875.1|	protocadherin 1 [Echinococcus granulosus]	15.1246	-1.44675	0.534173	-2.70839	0.00676101	0.0737567	9.97795	6.42224	6.11948	10.1818	29.2036	28.2502	19.1305	11.7108
1308	MCU_005501-RA	K04919	KCNK9, K2P9.1; potassium channel subfamily K member 9	emb|VDD82221.1|	unnamed protein product, partial [Mesocestoides corti]	42.3661	-0.848916	0.313466	-2.70816	0.00676577	0.0737567	32.6551	32.1112	29.3735	26.7273	70.6538	61.8451	41.3219	44.2408
1309	MCU_000713-RB	K17266	MVP; major vault protein	emb|CDS23982.1|	major vault protein [Echinococcus granulosus]	18456.7	-0.325328	0.120163	-2.70739	0.00678144	0.0737818	14429	16115.2	16855.5	18138.9	19457.1	22709.4	17594	22354.6
1310	MCU_002762-RB			emb|CDS21175.1|	thymidine kinase [Echinococcus granulosus]	312.707	0.580129	0.214295	2.70715	0.00678635	0.0737818	351.95	351.388	353.706	440.364	225.15	264.178	184.418	330.505
1311	MCU_005406-RB	K15112	SLC25A27, UCP4; solute carrier family 25 (mitochondrial uncoupling protein), member 27	ref|XP_024351862.1|	Mitochondrial uncoupling protein 4 [Echinococcus granulosus]	327.962	0.513628	0.189728	2.70719	0.00678564	0.0737818	324.737	312.855	429.587	477.273	253.412	304.644	247.932	273.252
1312	MCU_005777-RA			emb|VDD81937.1|	unnamed protein product [Mesocestoides corti]	29.1527	1.1432	0.422314	2.70699	0.00678964	0.0737818	40.8189	32.1112	34.2691	53.4546	29.2036	12.2163	16.8349	14.3132
1313	MCU_011478-RB	K24595	RSRC2; arginine/serine-rich coiled-coil protein 2	emb|CDS20293.1|	arginine:serine rich coiled coil protein 2 [Echinococcus granulosus]	123.821	-0.903912	0.333944	-2.70678	0.00679393	0.0737818	134.249	88.9939	69.7621	50.9091	194.062	169.501	143.862	139.228
1314	MCU_002915-RB			emb|VDD80974.1|	unnamed protein product [Mesocestoides corti]	22.0042	1.35236	0.499943	2.70502	0.00683007	0.0741179	32.6551	22.0191	26.9257	45.8182	8.47846	17.5609	16.0696	6.506
1315	MCU_004321-RB			ref|XP_024350377.1|	Serologically defined colon cancer antigen [Echinococcus granulosus]	6.66403	-6.0864	2.25026	-2.70475	0.00683563	0.0741219	0	0	0	0	0	12.2163	26.7827	14.3132
1316	MCU_011286-RB	K13800	CMPK1, UMPK; UMP-CMP kinase [EC:2.7.4.14]	emb|CDS43325.1|	UMP CMP kinase [Echinococcus multilocularis]	580.24	-0.390355	0.14447	-2.70198	0.00689272	0.0746842	488.92	471.576	483.439	563.819	589.724	671.897	576.211	796.335
1317	MCU_005588-RD			ref|XP_024354992.1|	La-related protein [Echinococcus granulosus]	29.0449	-1.41711	0.524913	-2.6997	0.00694023	0.075142	19.9559	15.5969	7.34337	20.3637	52.7548	23.6691	62.7481	29.9276
1318	MCU_008975-RA	K11415	SIRT5, SIR2L5; NAD+-dependent protein deacetylase sirtuin 5 [EC:2.3.1.286]	ref|XP_024355851.1|	NAD-dependent deacetylase sirtuin-5 [Echinococcus granulosus]	66.9988	0.910883	0.337492	2.69897	0.00695535	0.0752486	58.0535	78.9018	96.6878	117.091	41.4502	64.1356	36.7306	42.9396
1319	MCU_004490-RA	K01358	clpP, CLPP; ATP-dependent Clp protease, protease subunit [EC:3.4.21.92]	emb|CDS20214.1|	ATP dependent Clp protease proteolytic subunit [Echinococcus granulosus]	479.427	-0.373864	0.138551	-2.69838	0.00696769	0.075325	370.998	423.868	441.826	434	636.826	518.43	462.959	546.504
1320	MCU_000310-RA	K22068	ISCU; iron-sulfur cluster assembly enzyme ISCU, mitochondrial	ref|XP_024355214.1|	Iron-sulfur cluster assembly enzyme ISCU [Echinococcus granulosus]	89.2013	0.726487	0.269315	2.69754	0.00698541	0.075424	115.2	112.848	119.942	95.4546	59.3492	45.0477	77.2873	88.4816
1321	MCU_000531-RA	K08030	NKX6-1; homeobox protein Nkx-6.1	emb|CDS23560.1|	Nk6 [Echinococcus granulosus]	304.718	0.327392	0.121372	2.69742	0.00698787	0.075424	364.649	311.937	357.378	323.273	292.978	249.671	285.427	252.433
1322	MCU_010171-RC	K12864	CTNNBL1; beta-catenin-like protein 1	ref|XP_024349510.1|	Beta-catenin-like protein [Echinococcus granulosus]	295.281	0.369774	0.137096	2.69719	0.00699271	0.075424	356.485	371.573	309.646	291.455	246.817	235.164	273.949	277.156
1323	MCU_006678-RA	K00411	UQCRFS1, RIP1, petA; ubiquinol-cytochrome c reductase iron-sulfur subunit [EC:7.1.1.8]	ref|XP_024354132.1|	Cytochrome b-c1 complex subunit Rieske [Echinococcus granulosus]	1536.94	-0.22151	0.0821342	-2.69693	0.00699817	0.0754259	1318.9	1378.03	1444.2	1540	1715.47	1749.99	1580.95	1567.95
1324	MCU_001577-RA			emb|CDS24087.1|	haloacid dehalogenase hydrolase [Echinococcus granulosus]	212.965	-0.457709	0.169846	-2.69485	0.00704211	0.0758422	162.369	157.804	206.838	192.182	277.905	260.36	208.14	238.12
1325	MCU_003690-RA			emb|CDS18135.1|	expressed conserved protein [Echinococcus granulosus]	142.858	-0.55084	0.204484	-2.69381	0.00706405	0.0760211	99.7795	105.508	123.613	134.909	185.584	167.211	132.383	193.879
1326	MCU_011067-RA	K20028	ZDHHC2_15_20; palmitoyltransferase ZDHHC2/15/20 [EC:2.3.1.225]	emb|CDS31912.1|	palmitoyltransferase ZDHHC20 [Hymenolepis microstoma]	260.588	-0.403785	0.149933	-2.6931	0.00707916	0.0761263	211.351	225.696	232.54	230.364	298.63	301.59	345.115	239.421
1327	MCU_000303-RA			emb|VDD79319.1|	unnamed protein product [Mesocestoides corti]	25.2149	1.03949	0.386083	2.69239	0.00709418	0.0762006	29.9339	30.2763	33.0452	43.2728	16.0149	13.7434	23.7219	11.7108
1328	MCU_009066-RE	K15336	TRDMT1, DNMT2; tRNA (cytosine38-C5)-methyltransferase [EC:2.1.1.204]	emb|CDS31862.1|	dna methyltransferase 2 [Hymenolepis microstoma]	6.73345	-6.10011	2.26579	-2.69227	0.00709675	0.0762006	0	0	0	0	17.899	0	22.9566	13.012
1329	MCU_002835-RA	K11251	H2A; histone H2A	emb|CDS32876.1|	histone H2A [Hymenolepis microstoma]	1073.77	-0.306919	0.114143	-2.68889	0.00716898	0.0769183	846.312	961.501	933.833	1098.36	1163.43	1194.91	1082.79	1309.01
1330	MCU_003421-RA			emb|CDS28784.1|	expressed protein [Hymenolepis microstoma]	828.855	0.295048	0.109764	2.68804	0.00718733	0.0770572	860.825	985.355	855.503	954.546	786.612	757.411	794.299	636.287
1331	MCU_004122-RB	K12854	SNRNP200, BRR2; pre-mRNA-splicing helicase BRR2 [EC:3.6.4.13]	emb|CDS17350.1|	U5 small nuclear ribonucleoprotein 200 kDa [Echinococcus granulosus]	620.743	-0.540136	0.20109	-2.68604	0.00723054	0.0772889	584.164	434.877	495.678	509.091	647.189	987.994	589.985	716.962
1332	MCU_005442-RA			emb|CDS20524.1|	rab6 interacting protein 2 [Echinococcus granulosus]	39.4107	-0.843905	0.314183	-2.68603	0.0072306	0.0772889	36.2835	29.3588	20.8062	25.4546	39.5661	48.8653	55.0959	59.8552
1333	MCU_006664-RA					1112.51	-0.607882	0.226271	-2.68652	0.00722013	0.0772889	1132.04	752.32	890.996	750.91	1045.68	1828.63	1289.4	1210.12
1334	MCU_007033-RA	K24243	CRISPLD; cysteine-rich secretory protein LCCL domain-containing	gb|AAT74668.2|	cysteine-rich secreted protein 2 precursor [Mesocestoides vogae]	5.06324	-4.10402	1.52775	-2.68632	0.00722448	0.0772889	0	0	2.44779	0	1.8841	10.6893	13.774	11.7108
1335	MCU_000121-RA	K14964	ASH2; Set1/Ash2 histone methyltransferase complex subunit ASH2	emb|CDS37632.1|	set1:ash2 histone methyltransferase complex [Echinococcus multilocularis]	350.726	0.593061	0.220988	2.68368	0.00728164	0.077726	459.893	438.547	389.199	399.637	326.892	192.407	352.002	247.228
1336	MCU_012577-RB			emb|VDD78196.1|	unnamed protein product [Mesocestoides corti]	26.586	-8.08122	3.01128	-2.68365	0.00728238	0.077726	0	0	0	0	0	100.785	0	111.903
1337	MCU_008521-RA			emb|VDD83338.1|	unnamed protein product [Mesocestoides corti]	175.828	1.20542	0.449562	2.68133	0.00733303	0.0780913	320.202	249.55	280.272	129.818	53.6969	104.602	81.1134	187.373
1338	MCU_011278-RA			emb|CDS37242.1|	adenylate cyclase [Echinococcus multilocularis]	680.648	0.349625	0.130385	2.68148	0.00732983	0.0780913	728.391	888.104	793.084	641.455	586.898	597.836	651.203	558.215
1339	MCU_011788-RB	K00011	AKR1B; aldehyde reductase [EC:1.1.1.21]	emb|CDS26963.1|	aldo keto reductase family 1 member B4 [Hymenolepis microstoma]	2002.54	-0.360706	0.134513	-2.68157	0.00732766	0.0780913	1582.87	1826.67	1761.19	1842.91	2710.28	2158.47	1868.67	2269.29
1340	MCU_002986-RB			emb|VDD81019.1|	unnamed protein product [Mesocestoides corti]	12.727	-4.34701	1.62178	-2.6804	0.00735345	0.0782503	4.53543	0	0	0	6.59435	4.58112	14.5392	71.566
1341	MCU_000285-RD			emb|CDS15712.1|	claspin protein [Echinococcus granulosus]	34.5133	-1.27337	0.475481	-2.67807	0.00740478	0.0786991	21.7701	22.9366	24.4779	11.4546	47.1025	78.6425	26.7827	42.9396
1342	MCU_000801-RA	K23504	SERAC1; protein SERAC1	emb|CDS42779.1|	protein serac1 [Echinococcus multilocularis]	243.532	-0.616665	0.230272	-2.67799	0.00740665	0.0786991	253.077	202.759	176.241	136.182	272.253	321.442	335.167	251.132
1343	MCU_002225-RA			emb|CUT99572.1|	lipopolysaccharide choline [Echinococcus multilocularis]	18.508	1.94233	0.725792	2.67616	0.00744717	0.0788976	22.6772	24.7715	17.1345	53.4546	7.53641	3.8176	16.0696	2.6024
1344	MCU_003246-RA	K03504	POLD3; DNA polymerase delta subunit 3	emb|CDS20973.1|	POLD3 protein [Echinococcus granulosus]	387.566	-0.432678	0.161679	-2.67614	0.00744745	0.0788976	367.37	307.35	283.944	360.182	405.082	515.376	381.08	480.143
1345	MCU_003856-RA	K15273	SLC35A4; solute carrier family 35 (probable UDP-sugar transporter), member A4	emb|CDS22204.1|	UDP sugar transporter protein SLC35A4 [Echinococcus granulosus]	35.2563	-1.66232	0.620995	-2.67687	0.00743125	0.0788976	26.3055	21.1016	9.79117	10.1818	80.0743	73.2979	44.3828	16.9156
1346	MCU_013572-RB			emb|VDD77127.1|	unnamed protein product [Mesocestoides corti]	17.406	-1.42815	0.533583	-2.67654	0.0074387	0.0788976	7.25669	11.927	9.79117	8.9091	20.7251	43.5206	17.6001	19.518
1347	MCU_001434-RB	K12571	PAN2; PAB-dependent poly(A)-specific ribonuclease subunit 2 [EC:3.1.13.4]	emb|CUT99043.1|	PAB dependent polyA specific ribonuclease [Echinococcus multilocularis]	274.208	0.564471	0.211018	2.67499	0.00747311	0.0790808	338.343	373.407	222.749	372.909	243.991	193.934	208.905	239.421
1348	MCU_004167-RA					11.5811	2.3002	0.85993	2.67487	0.00747583	0.0790808	10.885	4.58731	29.3735	31.8182	2.82615	2.29056	3.06088	7.8072
1349	MCU_009166-RB	K08705	NR5A3, ftz-f1; nuclear receptor subfamily 5 group A member 3	emb|CDS15732.1|	FTZ F1 nuclear receptor protein [Echinococcus granulosus]	81.6438	1.12201	0.419712	2.6733	0.00751096	0.0793451	92.5228	133.95	104.031	118.364	34.8559	67.9532	78.0526	23.4216
1350	MCU_010229-RA	K02366	EXT1; glucuronyl/N-acetylglucosaminyl transferase EXT1 [EC:2.4.1.224 2.4.1.225]	emb|CDS17552.1|	exostosin 1 [Echinococcus granulosus]	512.178	-0.508674	0.190283	-2.67325	0.00751193	0.0793451	494.362	433.96	440.602	322	529.432	586.383	750.682	539.998
1351	MCU_003255-RB			emb|CDS40311.1|	apoptosis inhibitor 5 [Echinococcus multilocularis]	126.704	-0.51589	0.193275	-2.6692	0.00760331	0.0802509	102.501	111.93	110.151	91.6364	182.758	125.981	137.74	150.939
1352	MCU_001996-RA	K10418	DYNLL; dynein light chain LC8-type	emb|CDS17277.1|	Calcium binding EF hand domain containing protein [Echinococcus granulosus]	67.4444	0.749543	0.280903	2.66834	0.0076228	0.0803972	75.2882	74.3145	75.8815	112	53.6969	42.7571	40.5567	65.06
1353	MCU_007367-RA	K13205	AAR2, C20orf4; A1 cistron-splicing factor AAR2	emb|CDS36325.1|	AAR2 [Echinococcus multilocularis]	27.2596	-8.11777	3.04278	-2.66788	0.00763318	0.0804471	0	0	0	0	187.468	0	30.6088	0
1354	MCU_004064-RA	K19328	SYT14_16; synaptotagmin-14/16	ref|XP_024355105.1|	Synaptotagmin-14 [Echinococcus granulosus]	2250.51	-0.202282	0.0760051	-2.66143	0.00778098	0.0819443	2118.95	2058.79	2016.98	2178.91	2268.46	2662.39	2317.09	2382.5
1355	MCU_001519-RB	K23901	CALU; calumenin	ref|XP_024356224.1|	Calumenin-B [Echinococcus granulosus]	3239.32	-0.601019	0.22591	-2.66044	0.00780384	0.082064	2158.87	2463.39	2490.63	3183.09	3661.75	3676.35	2816.78	5463.74
1356	MCU_014481-RA			emb|VDD84431.1|	unnamed protein product [Mesocestoides corti]	43.0489	1.2759	0.479558	2.66057	0.00780074	0.082064	44.4472	33.9461	62.4187	103.091	27.3195	31.3043	14.5392	27.3252
1357	MCU_004581-RA			emb|CUT99033.1|	conserved hypothetical protein [Echinococcus multilocularis]	26.4715	0.851936	0.320333	2.65953	0.00782498	0.0822256	33.5622	34.8636	33.0452	34.3637	17.899	21.3785	14.5392	22.1204
1358	MCU_011491-RA			emb|CDS41106.1|	transmembrane protein 115 [Echinococcus multilocularis]	487.009	-0.27937	0.105063	-2.65907	0.00783566	0.0822774	444.472	452.309	385.527	476	524.722	497.051	548.664	567.323
1359	MCU_004855-RC			emb|CDS42423.1|	Double stranded RNA binding [Echinococcus multilocularis]	185.751	-0.585272	0.220143	-2.6586	0.00784666	0.0823322	166.904	160.556	156.659	109.455	196.889	281.739	191.305	222.505
1360	MCU_002454-RA			emb|CDS20077.1|	expressed conserved protein [Echinococcus granulosus]	1682.31	0.76351	0.287309	2.65745	0.00787345	0.0824315	1336.14	1851.44	2162.62	3119.46	1517.64	1256.75	871.587	1342.84
1361	MCU_004583-RA	K11793	CRBN; cereblon	ref|XP_024353047.1|	Protein cereblon [Echinococcus granulosus]	301.46	0.305101	0.114795	2.65778	0.00786567	0.0824315	343.786	355.058	321.885	313.091	252.47	293.955	281.601	249.831
1362	MCU_014893-RA			ref|XP_021489107.1|	peptidase inhibitor 16 [Meriones unguiculatus]	136.412	-0.91043	0.342565	-2.65768	0.00786799	0.0824315	118.828	69.7272	70.986	119.636	101.741	210.731	209.671	189.975
1363	MCU_005575-RA	K07953	SAR1; GTP-binding protein SAR1 [EC:3.6.5.-]	ref|XP_024348189.1|	GTP-binding protein SAR1b [Echinococcus granulosus]	2702.51	0.481538	0.181233	2.65701	0.00788364	0.0824777	2647.79	2808.35	3012.01	4128.73	2300.49	2030.2	1996.46	2696.09
1364	MCU_003479-RA	K03873	ELOB, TCEB2; elongin-B	emb|CDS23231.1|	elongin b [Echinococcus granulosus]	3030.37	0.506403	0.190611	2.65673	0.00789029	0.0824868	3253.72	3161.58	3303.29	4509.28	2143.17	3120.5	2046.2	2705.2
1365	MCU_014525-RA	K15528	FAAH; fatty acid amide hydrolase [EC:3.5.1.99]	emb|CDS39887.1|	fatty acid amide hydrolase 1 [Echinococcus multilocularis]	1683.41	0.400165	0.150682	2.65569	0.00791453	0.0826796	1601.01	1822.08	2031.67	2206.91	1708.88	1308.67	1278.68	1509.39
1366	MCU_003205-RA	K13696	ABHD1_3; abhydrolase domain-containing protein 1/3	emb|CDS27814.1|	abhydrolase domain containing 3 [Hymenolepis microstoma]	1245.59	-0.345578	0.130225	-2.65371	0.0079612	0.0831063	1111.18	1122.06	1045.21	1109.82	1149.3	1651.49	1313.12	1462.55
1367	MCU_004333-RA					15.7263	-1.64155	0.618667	-2.65337	0.00796929	0.08313	9.07087	10.0921	4.89558	6.36364	26.3774	41.2301	16.0696	11.7108
1368	MCU_008462-RA			ref|XP_024127705.1|	uncharacterized protein LOC112146233, partial [Oryzias melastigma]	33.5848	-0.864249	0.325805	-2.65266	0.00798609	0.0832443	22.6772	21.1016	26.9257	24.1818	36.74	40.4665	36.7306	59.8552
1369	MCU_002230-RB			emb|CUT99565.1|	expressed conserved protein [Echinococcus multilocularis]	857.779	-0.572476	0.215843	-2.65228	0.00799512	0.0832776	635.868	706.447	703.74	711.455	867.629	966.616	789.708	1480.77
1370	MCU_001730-RA			emb|CDS43097.1|	protein tyrosine phosphatase receptor type [Echinococcus multilocularis]	74.8328	0.643496	0.24277	2.65064	0.00803392	0.0836207	120.643	73.397	88.1205	82.7273	62.1753	58.0275	58.922	54.6504
1371	MCU_004501-RA	K11672	ACTR5, ARP5, INO80M; actin-related protein 5	emb|CDI98418.1|	Actin protein 5 [Echinococcus multilocularis]	205.054	-0.462341	0.174541	-2.64889	0.0080756	0.0839933	215.887	155.969	162.778	155.273	237.397	253.488	254.053	205.59
1372	MCU_005988-RB			emb|CDS30021.1|	LUC7 [Hymenolepis microstoma]	921.058	-0.311808	0.117912	-2.64442	0.00818309	0.0849874	856.29	775.256	895.892	758.546	1151.19	960.508	899.9	1070.89
1373	MCU_011486-RA			emb|CDS15734.1|	subfamily M14A unassigned peptidase [Echinococcus granulosus]	96.9848	0.532812	0.201485	2.64442	0.008183	0.0849874	112.479	114.683	111.375	120.909	100.799	78.6425	71.9308	65.06
1374	MCU_004401-RD					14.9347	1.8168	0.687467	2.64275	0.00822362	0.0853182	13.6063	23.854	11.0151	44.5455	2.82615	7.6352	6.88699	9.1084
1375	MCU_007805-RC			emb|VDD76119.1|	unnamed protein product [Mesocestoides corti]	5.53654	-5.82202	2.20313	-2.64261	0.0082269	0.0853182	0	0	0	0	16.0149	16.0339	12.2435	0
1376	MCU_006274-RA			emb|CUT98887.1|	thioredoxin domain containing protein 15 [Echinococcus multilocularis]	342.492	0.322133	0.121914	2.64229	0.00823476	0.0853377	371.906	378.912	365.945	407.273	284.499	354.273	286.958	290.168
1377	MCU_011309-RB			emb|CDS37160.1|	c4b binding protein beta chain [Echinococcus multilocularis]	123.364	-0.927933	0.351306	-2.64138	0.00825682	0.0855042	115.2	92.6638	94.24	36.9091	162.033	179.427	134.679	171.758
1378	MCU_003832-RA			emb|CDS22583.1|	pecanex protein 1 [Echinococcus granulosus]	56.8312	-0.93104	0.352652	-2.64011	0.00828781	0.0857089	48.0756	32.1112	30.5974	45.8182	78.1902	106.129	51.2698	62.4576
1379	MCU_010119-RA					181.578	-0.571116	0.216325	-2.64008	0.00828859	0.0857089	164.183	122.023	128.509	170.546	197.831	279.448	193.601	196.481
1380	MCU_002165-RG			emb|CDS40655.1|	myoferlin [Echinococcus multilocularis]	2073.77	-0.955004	0.362201	-2.63667	0.00837249	0.0862818	1439.55	818.377	1427.06	1961.27	2453.1	4061.92	1408.77	3020.09
1381	MCU_006067-RB			emb|VDD82478.1|	unnamed protein product [Mesocestoides corti]	240.006	-1.47151	0.557995	-2.63714	0.0083609	0.0862818	127.899	120.188	97.9117	162.909	186.526	686.404	101.009	437.203
1382	MCU_009176-RA	K20794	NAA40, NAT4; N-alpha-acetyltransferase 40 [EC:2.3.1.257]	ref|XP_024353322.1|	N-acetyltransferase [Echinococcus granulosus]	263.075	0.502069	0.190423	2.6366	0.00837423	0.0862818	250.356	308.268	302.302	371.637	210.077	182.481	212.731	266.746
1383	MCU_009517-RA	K20526	TAGLN; transgelin	sp|Q24799.1|	RecName: Full=Myophilin [Echinococcus granulosus]	7524.23	-0.450974	0.171012	-2.63708	0.00836227	0.0862818	5300.11	6326.82	6376.5	7427.64	8996.58	9626.45	6430.15	9709.56
1384	MCU_011132-RA			emb|CDS16509.1|	smad [Echinococcus granulosus]	265.519	-0.424734	0.16105	-2.63728	0.00835727	0.0862818	263.962	236.705	179.913	225.273	334.428	286.32	319.097	278.457
1385	MCU_003883-RD	K20412	PI16, CRISP9, CD364; peptidase inhibitor 16	emb|VDD83705.1|	unnamed protein product [Mesocestoides corti]	67.8187	-1.49674	0.567782	-2.63612	0.00838607	0.0863414	50.7969	37.616	17.1345	35.6364	48.0446	83.2236	65.809	204.289
1386	MCU_012122-RA			emb|CDS20353.1|	nitrogen permease regulator 3 protein [Echinococcus granulosus]	379.62	0.239595	0.0909221	2.63517	0.0084095	0.0865203	400.025	428.455	390.423	425.091	367.4	339.766	343.584	342.216
1387	MCU_000324-RA	K15277	SLC35B3, PAPST2; solute carrier family 35 (adenosine 3'-phospho 5'-phosphosulfate transporter), member B3	emb|CDS37567.1|	adenosine 3' phospho 5' phosphosulfate [Echinococcus multilocularis]	569.558	0.309812	0.11764	2.63356	0.0084496	0.0868702	550.602	624.792	605.828	742.001	503.055	515.376	494.333	520.48
1388	MCU_000754-RA	K03869	CUL3; cullin 3	ref|XP_024351760.1|	Cullin-3 [Echinococcus granulosus]	822.429	0.374117	0.142088	2.63299	0.00846372	0.0869238	1030.45	951.409	944.848	787.819	700.886	668.08	857.048	638.89
1389	MCU_013184-RA	K02930	RP-L4e, RPL4; large subunit ribosomal protein L4e	emb|CDS16186.1|	ribosomal protein l4 [Echinococcus granulosus]	8690.9	0.614564	0.233421	2.63286	0.008467	0.0869238	8496.68	9067.29	10162	14330.9	7483.65	5860.78	5225.69	8900.21
1390	MCU_001242-RA			emb|CDS42462.1|	RING box protein 1 [Echinococcus multilocularis]	27.8485	1.37085	0.520919	2.6316	0.00849831	0.0871825	26.3055	30.2763	57.5231	45.8182	14.1308	7.6352	13.774	27.3252
1391	MCU_006191-RA	K11271	DSCC1, DCC1; sister chromatid cohesion protein DCC1	emb|CDS18318.1|	sister chromatid cohesion protein dcc1 [Echinococcus granulosus]	51.1302	-0.675023	0.256568	-2.63097	0.00851424	0.0872832	32.6551	42.2033	36.7169	45.8182	63.1174	51.1558	65.809	71.566
1392	MCU_005765-RA			ref|XP_024346726.1|	Rhotekin [Echinococcus granulosus]	27.4448	-3.40513	1.2948	-2.62986	0.00854209	0.0874807	6.34961	0	0	12.7273	36.74	83.9872	6.88699	72.8672
1393	MCU_009729-RA	K15377	SLC44A2_4_5; solute carrier family 44 (choline transporter-like protein), member 2/4/5	emb|CDI98202.1|	choline transporter protein 2 [Echinococcus multilocularis]	449.655	0.330217	0.125583	2.62947	0.0085519	0.0874807	485.291	518.367	544.634	458.182	390.009	426.807	436.941	337.011
1394	MCU_011500-RA			emb|VDD77697.1|	unnamed protein product [Mesocestoides corti]	149.118	-0.490132	0.186384	-2.6297	0.00854611	0.0874807	126.992	111.013	143.196	115.818	190.294	201.569	149.218	154.843
1395	MCOS_0000341301-mRNA-1	K05665	ABCC1; ATP-binding cassette, subfamily C (CFTR/MRP), member 1 [EC:7.6.2.3]	ref|XP_024348962.1|	Canalicular multispecific organic anion transporter [Echinococcus granulosus]	17.3912	-1.08897	0.41453	-2.62699	0.00861434	0.0879933	11.7921	9.17463	11.0151	12.7273	16.9569	26.7232	26.0175	24.7228
1396	MCOS_0000814001-mRNA-1	K23964	CCNQ, FAM58A; cyclin-Q	emb|CDS24385.1|	cyclin protein FAM58A [Echinococcus granulosus]	434.36	0.342111	0.130218	2.62721	0.00860886	0.0879933	474.406	511.027	456.513	497.637	343.848	393.213	342.819	455.42
1397	MCU_003305-RA	K03283	HSPA1s; heat shock 70kDa protein 1/2/6/8	gb|RNA37348.1|	heat shock 70 kda cognate 4 [Brachionus plicatilis]	346.286	-0.451402	0.171941	-2.62533	0.00865658	0.0881121	321.109	309.185	309.646	230.364	376.82	400.084	478.263	344.818
1398	MCU_004480-RA	K20372	TBC1D20, GYP8; TBC1 domain family member 20	emb|CDS19116.1|	TBC1 domain family [Echinococcus granulosus]	689.935	-0.335083	0.127637	-2.62528	0.00865786	0.0881121	581.443	633.049	587.47	636.364	836.541	720.762	648.142	875.708
1399	MCU_004620-RC	K00029	E1.1.1.40, maeB; malate dehydrogenase (oxaloacetate-decarboxylating)(NADP+) [EC:1.1.1.40]	emb|CDS22946.1|	NADP dependent malic enzyme [Echinococcus granulosus]	2788.85	0.162175	0.0617753	2.62525	0.00865856	0.0881121	3014.25	3037.72	2944.69	2783.46	2780.93	2517.32	2682.1	2550.35
1400	MCU_005941-RA	K02377	TSTA3, fcl; GDP-L-fucose synthase [EC:1.1.1.271]	emb|CDS30405.1|	GDP L fucose synthase [Hymenolepis microstoma]	1600.74	0.279672	0.106527	2.62537	0.00865551	0.0881121	1633.66	1790.89	1739.16	1858.18	1656.13	1264.39	1460.81	1402.69
1401	MCU_010559-RA	K04708	KDSR; 3-dehydrosphinganine reductase [EC:1.1.1.102]	emb|CDS21607.1|	3 ketodihydrosphingosine reductase [Echinococcus granulosus]	335.366	0.505518	0.192515	2.62586	0.00864306	0.0881121	322.923	398.179	376.96	474.728	251.528	265.705	240.279	352.625
1402	MCU_011595-RA	K00816	CCBL; kynurenine---oxoglutarate transaminase / cysteine-S-conjugate beta-lyase / glutamine---phenylpyruvate transaminase [EC:2.6.1.7 4.4.1.13 2.6.1.64]	gb|TNN16642.1|	Kynurenine--oxoglutarate transaminase 3 [Schistosoma japonicum]	1311.02	-0.290003	0.110474	-2.62507	0.00866302	0.0881121	1145.65	1105.54	1206.76	1261.27	1449.82	1588.12	1219	1512
1403	MCU_005405-RD	K08765	CPT1A; carnitine O-palmitoyltransferase 1, liver isoform [EC:2.3.1.21]	emb|CDS39672.1|	carnitine O palmitoyltransferase 1 liver [Echinococcus multilocularis]	45.487	-1.04542	0.39838	-2.62418	0.00868588	0.0882817	26.3055	44.9557	30.5974	16.5455	81.0164	60.318	61.2177	42.9396
1404	MCU_007236-RD			emb|VDK38929.1|	unnamed protein product [Taenia asiatica]	168.322	-1.16107	0.442691	-2.62275	0.0087223	0.0885887	136.063	122.94	35.493	120.909	182.758	294.719	162.227	291.469
1405	MCU_000689-RA	K17095	ANXA7_11; annexin A7/11	emb|CDI96707.1|	annexin [Echinococcus multilocularis]	34391.5	-0.440192	0.167867	-2.62226	0.00873479	0.0886424	26561.3	25989.9	28134.9	36053.8	35869.5	37837.7	34613.2	50071.5
1406	MCU_002052-RA			ref|XP_024351169.1|	Syntaxin-7 [Echinococcus granulosus]	813.511	0.40073	0.15283	2.62206	0.00874001	0.0886424	841.776	886.269	857.951	1117.46	699.944	792.533	576.977	735.178
1407	MCU_014834-RA	K01939	purA, ADSS; adenylosuccinate synthase [EC:6.3.4.4]	ref|XP_024353144.1|	Adenylosuccinate synthetase isozyme [Echinococcus granulosus]	286.003	-0.620825	0.236867	-2.62098	0.00876768	0.0888599	178.696	222.944	214.182	286.364	310.877	431.389	257.114	386.457
1408	MCU_002481-RA	K06095	MPDZ, MUPP1, Patj; multiple PDZ domain protein	emb|CDS19345.1|	multiple pdz domain protein [Echinococcus granulosus]	194.99	0.45233	0.172666	2.61969	0.0088011	0.089129	220.422	236.705	228.869	216.364	162.975	142.778	207.375	144.433
1409	MCU_010296-RC			emb|VDD77127.1|	unnamed protein product [Mesocestoides corti]	19.0543	-1.52084	0.580591	-2.61947	0.00880672	0.089129	19.0488	6.42224	7.34337	6.36364	24.4933	37.4125	34.4349	16.9156
1410	MCOS_0001047401-mRNA-1	K03109	SRP9; signal recognition particle subunit SRP9	ref|XP_024355163.1|	Signal recognition particle [Echinococcus granulosus]	209.108	0.729232	0.278445	2.61894	0.00882034	0.0891392	176.882	252.302	283.944	329.637	143.192	162.63	114.783	209.493
1411	MCU_001689-RA	K17822	DCUN1D1_2; DCN1-like protein 1/2	emb|CDS36632.1|	DCN1 protein 1 [Echinococcus multilocularis]	506.809	-0.278818	0.106472	-2.6187	0.00882646	0.0891392	476.22	440.382	430.811	483.637	585.013	581.802	486.681	569.926
1412	MCU_013129-RA			ref|XP_024346041.1|	Large neutral amino acids transporter small subunit [Echinococcus granulosus]	233.602	-0.691634	0.264097	-2.61886	0.00882238	0.0891392	171.439	145.877	179.913	217.637	288.268	352.746	179.827	333.107
1413	MCU_006331-RA	K07152	SCO1; protein SCO1	emb|CDI98437.1|	SCO cytochrome oxidase deficient protein 1 [Echinococcus multilocularis]	1522.68	-0.518473	0.198159	-2.61644	0.00888513	0.0896682	1002.33	1158.76	1310.79	1536.18	2019.76	1657.6	1365.92	2130.07
1414	MCU_000421-RC	K11536	SLC28A; pyrimidine nucleoside transport protein	ref|XP_024352129.1|	Solute carrier family 28 member 3 [Echinococcus granulosus]	5.58287	-5.83364	2.23108	-2.61472	0.00893005	0.0899308	0	0	0	0	17.899	8.39872	18.3653	0
1415	MCU_005141-RA	K01756	purB, ADSL; adenylosuccinate lyase [EC:4.3.2.2]	ref|XP_024347737.1|	Adenylosuccinate lyase [Echinococcus granulosus]	693.884	0.237526	0.0908352	2.61492	0.00892496	0.0899308	712.97	761.494	755.144	777.637	588.782	694.803	660.386	599.853
1416	MCU_008114-RG			emb|CDS16844.1|	protein CIP2A [Echinococcus granulosus]	20.7141	-1.51212	0.578305	-2.61474	0.00892943	0.0899308	13.6063	17.4318	7.34337	3.81818	41.4502	24.4326	19.8957	37.7348
1417	MCU_000721-RA	K19758	DYX1C1, DNAAF4; dyslexia susceptibility 1 candidate gene 1 protein	emb|CDS35631.1|	dyslexia susceptibility 1 candidate locus tag 1 [Echinococcus multilocularis]	35.3524	1.41964	0.543568	2.6117	0.00900935	0.0906653	39.0047	37.616	53.8514	75.091	35.7979	9.92575	10.7131	20.8192
1418	MCU_006215-RA	K24834	GLIPR1; glioma pathogenesis-related protein 1	ref|XP_024351452.1|	GLIPR1-like protein [Echinococcus granulosus]	92.7684	0.968557	0.370893	2.61142	0.00901681	0.0906764	135.156	156.886	91.7922	108.182	39.5661	83.9872	84.9395	41.6384
1419	MCU_011088-RF			emb|VDD84081.1|	unnamed protein product [Mesocestoides corti]	43.7694	-1.22092	0.467609	-2.61098	0.00902836	0.0907286	17.2346	33.0287	26.9257	28	24.4933	71.7708	71.9308	76.7708
1420	MCU_000345-RA	K06965	PELO, DOM34, pelA; protein pelota	ref|NP_001187651.1|	protein pelota homolog [Ictalurus punctatus]	1485.1	0.520754	0.199673	2.60804	0.00910636	0.0914481	1504.86	1600.97	1640.02	2256.55	1380.1	1452.98	945.813	1099.51
1421	MCU_005609-RE	K01115	PLD1_2; phospholipase D1/2 [EC:3.1.4.4]	ref|XP_024349679.1|	Phospholipase D2 [Echinococcus granulosus]	170.768	-1.2987	0.498172	-2.60694	0.00913553	0.0916766	121.55	69.7272	29.3735	174.364	206.309	308.462	210.436	245.927
1422	MCU_009735-RA			emb|VDD83724.1|	unnamed protein product [Mesocestoides corti]	112.164	-0.481738	0.184884	-2.60562	0.00917081	0.0919659	89.8016	91.7463	91.7922	100.546	144.134	131.325	104.835	143.132
1423	MCU_002248-RA	K22399	TRIP13; pachytene checkpoint protein 2	emb|CDS40640.1|	pachytene checkpoint protein 2 [Echinococcus multilocularis]	121.63	0.542901	0.208402	2.60506	0.00918574	0.0920509	145.134	145.877	128.509	159.091	108.336	119.873	93.357	72.8672
1424	MCOS_0000415801-mRNA-1			emb|VDD78156.1|	unnamed protein product [Mesocestoides corti]	13.7505	1.29531	0.497367	2.60433	0.00920551	0.0921843	15.4205	27.5239	17.1345	17.8182	11.3046	6.10816	6.88699	7.8072
1425	MCU_010957-RA	K11997	TRIM2_3; tripartite motif-containing protein 2/3	emb|CDS43135.1|	expressed protein [Echinococcus multilocularis]	15482.2	-0.471188	0.180947	-2.60401	0.00921413	0.0922059	10558.5	13192.2	12153.3	16000.7	17114.2	19530.1	13989.8	21318.9
1426	MCU_004016-RA	K10875	RAD54L, RAD54; DNA repair and recombination protein RAD54 and RAD54-like protein [EC:3.6.4.-]	emb|CDS36614.1|	dna repair and recombination protein rad54 [Echinococcus multilocularis]	11.4736	-2.31921	0.890931	-2.60314	0.00923754	0.0923754	6.34961	2.75239	6.11948	0	31.0877	23.6691	15.3044	6.506
1427	MCU_000549-RA	K11836	USP5_13, UBP14; ubiquitin carboxyl-terminal hydrolase 5/13 [EC:3.4.19.12]	emb|CDI97191.1|	ubiquitin carboxyl terminal hydrolase 5 [Echinococcus multilocularis]	1340.02	-0.203896	0.0784095	-2.60041	0.00931134	0.0930482	1260.85	1226.65	1269.18	1228.18	1362.21	1420.15	1593.19	1359.75
1428	MCU_008206-RA			emb|VDD78533.1|	unnamed protein product [Mesocestoides corti]	17.8367	1.54217	0.59314	2.60002	0.00932197	0.0930892	16.3276	19.2667	26.9257	43.2728	10.3626	8.39872	3.82611	14.3132
1429	MCU_007617-RA	K24736	WDR1, AIP1; WD repeat-containing protein 1 (actin-interacting protein 1)	emb|CDS42236.1|	actin interacting protein 1 [Echinococcus multilocularis]	3587.57	-0.225691	0.0868133	-2.59973	0.0093296	0.0931003	3377.08	3356.08	3010.78	3488.55	3638.2	4016.88	4212.54	3600.42
1430	MCU_000276-RD	K12567	TTN; titin [EC:2.7.11.1]	emb|CDS40534.1|	titin [Echinococcus multilocularis]	150.494	0.477205	0.183665	2.59824	0.00937028	0.0934409	157.833	201.842	141.972	198.546	137.539	123.69	116.314	126.216
1431	MCU_005060-RA			emb|CDS36594.1|	expressed conserved protein [Echinococcus multilocularis]	2067.33	0.351599	0.135351	2.59769	0.00938533	0.0935256	2337.56	2161.54	2258.09	2516.18	1588.3	2237.11	1629.92	1809.97
1432	MCU_009082-RA			ref|XP_024352724.1|	Basement membrane-specific heparan sulfate proteoglycan core protein [Echinococcus granulosus]	1413.73	-0.669789	0.257887	-2.59722	0.0093982	0.0935885	1363.35	1075.27	1230.02	696.182	1515.76	1445.34	2382.13	1601.78
1433	MCU_005261-RA			emb|CDS24785.1|	mesoderm induction early response protein 1 [Echinococcus granulosus]	334.065	0.445236	0.171462	2.5967	0.00941238	0.0936643	412.724	394.509	364.721	369.091	278.847	228.292	358.889	265.445
1434	MCU_014407-RA			emb|VDD79033.1|	unnamed protein product [Mesocestoides corti]	199.201	0.676282	0.260489	2.5962	0.00942611	0.0937356	214.072	212.851	276.6	276.182	125.293	187.062	106.366	195.18
1435	MCU_013475-RA			emb|CDS39989.1|	ring finger protein 14 [Echinococcus multilocularis]	101.824	-0.539724	0.207928	-2.59573	0.00943911	0.0937995	94.337	84.4066	67.3143	85.2728	124.351	139.724	99.4787	119.71
1436	MCU_005726-RA	K08957	CSNK1A; casein kinase 1, alpha [EC:2.7.11.1]	emb|CDS18587.1|	casein kinase I alpha [Echinococcus granulosus]	6.39017	-6.02167	2.32044	-2.59505	0.00945758	0.0939177	0	0	0	0	7.53641	17.5609	0	26.024
1437	MCU_011489-RA			emb|VDD84158.1|	unnamed protein product [Mesocestoides corti]	3616.1	0.674479	0.25999	2.59424	0.00947992	0.094074	3192.04	3957.02	4346.05	6289.82	3455.44	2482.2	1985.75	3220.47
1438	MCU_007293-RA					7394.51	1.46906	0.566416	2.59361	0.00949737	0.0941817	11266	9802.17	8162.16	14229.1	2728.18	7652.76	4636.47	679.227
1439	MCU_004935-RA	K11247	SH3GL; endophilin-A	emb|CDS29548.1|	expressed protein [Hymenolepis microstoma]	1740.45	-0.636802	0.245567	-2.59319	0.00950912	0.0942031	1278.99	1299.13	1329.15	1541.27	1609.96	1928.65	1674.3	3262.11
1440	MCU_007642-RA	K03849	ALG8; alpha-1,3-glucosyltransferase [EC:2.4.1.265]	emb|CDS35990.1|	dolichyl pyrophosphate Glc1Man9GlcNAc2 [Echinococcus multilocularis]	216.665	-0.578129	0.222953	-2.59306	0.00951273	0.0942031	185.046	146.794	179.913	184.546	226.092	357.327	218.088	235.517
1441	MCU_000716-RA			ref|XP_024351068.1|	Tubulin polymerization-promoting protein [Echinococcus granulosus]	425.856	0.538885	0.207858	2.59256	0.0095264	0.0942077	403.654	444.052	509.141	660.546	335.37	323.732	302.262	428.095
1442	MCU_012453-RA			emb|VDD84414.1|	unnamed protein product [Mesocestoides corti]	22.3459	1.46839	0.566337	2.59279	0.0095202	0.0942077	23.5843	22.9366	24.4779	61.091	13.1887	12.9798	15.3044	5.2048
1443	MCOS_0000650701-mRNA-1	K12158	NEDD8; ubiquitin-like protein Nedd8	ref|XP_028391761.1|	NEDD8 [Dendronephthya gigantea]	794.461	1.03983	0.401707	2.58852	0.00963903	0.0952555	679.408	643.142	1247.15	1705.46	493.635	374.125	382.611	830.166
1444	MCU_012471-RA	K19502	ANO8, TMEM16H; anoctamin-8	emb|CDS42189.1|	anoctamin 8 [Echinococcus multilocularis]	504.497	-0.699138	0.270176	-2.58771	0.0096615	0.0954115	361.02	318.36	361.049	498.909	490.808	913.169	466.785	625.878
1445	MCOS_0000373901-mRNA-1	K10749	GMNN; geminin	ref|XP_024353057.1|	Geminin [Echinococcus granulosus]	274.516	-0.459147	0.177507	-2.58665	0.00969145	0.095641	191.395	203.677	261.914	269.818	356.095	336.712	278.54	297.975
1446	MCU_007487-RE			emb|CDS29932.1|	expressed protein [Hymenolepis microstoma]	103.59	1.21633	0.470316	2.5862	0.00970398	0.0956985	131.528	121.105	176.241	151.455	39.5661	41.2301	128.557	39.036
1447	MCU_002161-RA			emb|CDS42207.1|	IQ calmodulin binding region [Echinococcus multilocularis]	1340.91	-0.336528	0.130218	-2.58434	0.00975644	0.0961494	1083.06	1178.94	1179.84	1298.18	1393.29	1594.23	1262.61	1737.1
1448	MCU_006095-RA	K00627	DLAT, aceF, pdhC; pyruvate dehydrogenase E2 component (dihydrolipoamide acetyltransferase) [EC:2.3.1.12]	emb|CDS36213.1|	Biotin lipoyl attachment [Echinococcus multilocularis]	1676.71	-0.229588	0.0888489	-2.58403	0.00976536	0.096171	1614.61	1556.02	1495.6	1508.18	1612.79	1817.94	2010.24	1798.26
1449	MCU_010867-RA			emb|CDS23104.1|	UBiQuitin family member ubq 1 [Echinococcus granulosus]	1166.9	-0.429326	0.166178	-2.58353	0.00977946	0.0962434	1120.25	1033.98	1004.82	815.819	1211.48	1179.64	1276.39	1692.86
1450	MCU_012507-RA			emb|VDD78166.1|	unnamed protein product, partial [Mesocestoides corti]	48.3105	0.779432	0.301918	2.5816	0.00983444	0.0967178	52.611	75.232	69.7621	47.0909	39.5661	42.7571	32.1393	27.3252
1451	MCU_001283-RA	K02146	ATPeV0D, ATP6D; V-type H+-transporting ATPase subunit d	ref|NP_001187441.1|	v-type proton ATPase subunit d [Ictalurus punctatus]	1924.3	0.358007	0.138726	2.58067	0.00986094	0.096864	1890.37	2206.5	2103.88	2447.46	1862.43	1381.21	1861.78	1640.81
1452	MCU_010508-RA	K03934	NDUFS1; NADH dehydrogenase (ubiquinone) Fe-S protein 1 [EC:7.1.1.2]	ref|XP_024348466.1|	NADH-ubiquinone oxidoreductase subunit [Echinococcus granulosus]	1072.4	-0.403083	0.156197	-2.5806	0.00986288	0.096864	999.609	1064.26	849.384	780.182	1126.69	1169.71	1480.7	1108.62
1453	MCOS_0000989901-mRNA-1			emb|VDD83897.1|	unnamed protein product [Mesocestoides corti]	7.29356	-3.21026	1.24444	-2.57968	0.00988928	0.0970564	0.907087	0	1.2239	3.81818	4.71025	29.0137	3.06088	15.6144
1454	MCU_004631-RB			emb|CDS19597.1|	GRIP and coiled coil domain containing protein [Echinococcus granulosus]	82.9184	-0.96222	0.37308	-2.57912	0.00990509	0.0971448	72.5669	70.6447	31.8213	49.6364	117.756	116.055	138.505	66.3612
1455	MCU_007979-RA			emb|CDS40891.1|	glutamate receptor ionotropic kainate 3 [Echinococcus multilocularis]	1055.99	0.431926	0.167527	2.57825	0.00993033	0.0973254	1328.88	1239.49	1125.98	1158.18	779.076	816.202	1186.86	813.25
1456	MCU_004623-RA			emb|CDS37665.1|	expressed conserved protein [Echinococcus multilocularis]	18.6666	7.78624	3.02152	2.57693	0.00996825	0.09763	98.8724	50.4605	0	0	0	0	0	0
1457	MCU_002871-RB	K13025	EIF4A3, FAL1; ATP-dependent RNA helicase [EC:3.6.4.13]	ref|XP_024353296.1|	Eukaryotic initiation factor 4A-III [Echinococcus granulosus]	3127.37	0.483757	0.187751	2.57659	0.00997809	0.0976594	3062.32	3738.66	3452.61	4332.37	2900.57	1884.37	2568.08	3079.94
1458	MCU_011550-RA			emb|CDI96856.1|	expressed conserved protein [Echinococcus multilocularis]	3.26878	3.78194	1.46825	2.57581	0.0100006	0.0978125	8.16378	2.75239	7.34337	6.36364	0	1.52704	0	0
1459	MCOS_0000939301-mRNA-1			emb|VDD83391.1|	unnamed protein product [Mesocestoides corti]	157.069	0.537831	0.208843	2.57528	0.0100159	0.0978949	160.554	178.905	164.002	240.546	107.394	134.379	122.435	148.337
1460	MCU_014578-RA			emb|VDD76367.1|	unnamed protein product [Mesocestoides corti]	10.9129	-3.2691	1.26956	-2.57498	0.0100246	0.0979127	1.81417	3.66985	0	2.54546	2.82615	6.10816	9.18265	61.1564
1461	MCU_002372-RA			emb|CDS21697.1|	zinc metalloproteinase YIL108W [Echinococcus granulosus]	10.8214	-2.54759	0.989652	-2.57423	0.0100464	0.0979918	1.81417	9.17463	1.2239	0	13.1887	24.4326	10.7131	26.024
1462	MCU_004674-RD			emb|CDS39815.1|	talin [Echinococcus multilocularis]	774.49	0.506595	0.19678	2.57442	0.0100407	0.0979918	1045.87	681.675	988.908	920.183	658.493	768.101	495.098	637.588
1463	MCU_002134-RA			emb|CDI98498.1|	beta 13 glucuronyltransferase 3 [Echinococcus multilocularis]	444.36	0.582038	0.226138	2.57381	0.0100584	0.0980128	468.057	455.062	446.722	761.091	379.646	316.861	317.567	409.878
1464	MCU_005078-RA	K24243	CRISPLD; cysteine-rich secretory protein LCCL domain-containing	emb|VDM25389.1|	unnamed protein product [Hydatigera taeniaeformis]	15.8327	-1.3821	0.537014	-2.57368	0.0100623	0.0980128	5.44252	14.6794	7.34337	7.63637	16.0149	28.2502	29.0784	18.2168
1465	MCU_000454-RA			emb|VDD79445.1|	unnamed protein product [Mesocestoides corti]	4.76266	5.8159	2.26013	2.57326	0.0100746	0.0980658	11.7921	9.17463	17.1345	0	0	0	0	0
1466	MCU_004151-RA	K14963	WDR5, SWD3, CPS30; COMPASS component SWD3	emb|CDS22673.1|	protein will die slowly [Echinococcus granulosus]	720.264	-0.248867	0.0967563	-2.5721	0.0101083	0.0983271	597.77	683.51	658.456	692.364	763.061	795.587	717.777	853.588
1467	MCU_008298-RA	K00799	GST, gst; glutathione S-transferase [EC:2.5.1.18]	emb|CDS20989.1|	glutathione s transferase mu [Echinococcus granulosus]	63.0763	-0.530706	0.206372	-2.57159	0.0101232	0.098405	51.7039	54.1303	53.8514	45.8182	77.2482	68.7168	71.1656	81.9756
1468	MCU_003295-RA			emb|VDD81138.1|	unnamed protein product [Mesocestoides corti]	16.8703	1.76513	0.686539	2.57106	0.0101388	0.098422	13.6063	11.927	37.9408	40.7273	3.7682	9.92575	5.35655	11.7108
1469	MCU_005958-RA			emb|VDD75355.1|	unnamed protein product [Mesocestoides corti]	141.569	0.75767	0.29467	2.57125	0.0101333	0.098422	205.909	188.08	193.376	124.727	108.336	80.1696	149.983	81.9756
1470	MCU_001828-RA	K10903	HUS1; HUS1 checkpoint protein	emb|CDS16824.1|	Checkpoint protein HUS1 [Echinococcus granulosus]	220.86	0.674034	0.262357	2.56915	0.0101948	0.0987623	198.652	257.807	285.168	343.637	179.932	159.576	120.905	221.204
1471	MCU_004595-RA			emb|CDS15688.1|	ubiquitin conjugating enzyme morgue [Echinococcus granulosus]	655.223	-0.27629	0.107545	-2.56905	0.0101977	0.0987623	594.142	629.38	548.305	600.728	677.334	761.229	790.473	640.191
1472	MCU_006652-RA			emb|CDI98528.1|	transmembrane protein C9orf5 [Echinococcus multilocularis]	68.3467	-0.79028	0.307621	-2.569	0.0101991	0.0987623	48.9827	60.5526	52.6275	38.1818	100.799	113.001	68.8699	63.7588
1473	MCU_011861-RA			emb|VDD77849.1|	unnamed protein product [Mesocestoides corti]	261.742	-0.58607	0.228138	-2.56892	0.0102015	0.0987623	277.569	167.896	225.197	166.727	294.862	358.854	341.289	261.541
1474	MCU_000028-RA	K21842	EFR3; protein EFR3	emb|CDS19540.1|	protein efr3 a [Echinococcus granulosus]	165.843	0.788672	0.307208	2.56722	0.0102517	0.0991811	297.524	145.877	188.48	208.727	115.872	93.9129	168.349	108
1475	MCU_000567-RA			emb|CDS20550.1|	Ankyrin [Echinococcus granulosus]	27.8602	-1.08214	0.421732	-2.56593	0.0102899	0.0994826	24.4913	21.1016	9.79117	15.2727	37.682	44.2841	26.0175	44.2408
1476	MCU_013050-RA	K15528	FAAH; fatty acid amide hydrolase [EC:3.5.1.99]	emb|CDS15035.1|	fatty acid amide hydrolase 1 [Echinococcus granulosus]	790.976	0.597586	0.23296	2.56518	0.0103121	0.09963	839.055	1077.1	999.923	893.455	811.106	396.267	703.238	607.661
1477	MCU_004144-RA	K06816	GLG1, ESL1; golgi apparatus protein 1	emb|CDS26493.1|	golgi apparatus protein 1 [Hymenolepis microstoma]	807.33	0.313267	0.122154	2.56453	0.0103317	0.0997517	902.551	952.327	943.624	781.455	764.003	690.222	801.186	623.275
1478	MCU_014488-RA	K24834	GLIPR1; glioma pathogenesis-related protein 1	emb|VDD80496.1|	unnamed protein product [Mesocestoides corti]	21.4498	-1.68503	0.657215	-2.56389	0.0103505	0.0998663	9.97795	11.0096	13.4629	6.36364	34.8559	15.2704	65.0438	15.6144
1479	MCU_000930-RA			ref|XP_024347434.1|	Neuronal calcium sensor 2 [Echinococcus granulosus]	333.735	-0.445573	0.173934	-2.56173	0.0104151	0.100422	268.498	318.36	254.57	287.637	447.474	390.158	294.61	408.577
1480	MCU_007940-RC	K00616	E2.2.1.2, talA, talB; transaldolase [EC:2.2.1.2]	emb|CDI97162.1|	transaldolase [Echinococcus multilocularis]	43.6982	-1.0413	0.406573	-2.56116	0.0104324	0.10052	34.4693	37.616	24.4779	16.5455	64.0594	37.4125	54.3307	80.6744
1481	MCU_000943-RB	K07377	NRXN; neurexin	emb|CUT98709.1|	neurexin [Echinococcus multilocularis]	69.6221	-1.06639	0.416498	-2.56037	0.010456	0.10068	61.6819	42.2033	37.9408	38.1818	104.568	151.177	66.5742	54.6504
1482	MCU_004713-RA	K00873	PK, pyk; pyruvate kinase [EC:2.7.1.40]	emb|CDS39614.1|	pyruvate kinase [Echinococcus multilocularis]	979.03	0.330679	0.129184	2.55976	0.0104745	0.10079	1000.52	1078.02	1152.91	1131.46	716.901	821.547	968.005	962.888
1483	MCU_001112-RA			emb|CDS24293.1|	EF HAND 1 calcium binding site [Echinococcus granulosus]	313.343	-0.58646	0.229149	-2.55929	0.0104885	0.100857	311.131	221.109	246.003	222.727	275.079	330.604	440.767	459.324
1484	MCU_002342-RC			emb|VDD80645.1|	unnamed protein product [Mesocestoides corti]	5.41654	-3.53544	1.3818	-2.55858	0.0105102	0.100971	0	0	3.67169	0	4.71025	10.6893	9.94787	14.3132
1485	MCU_013492-RA			emb|CDS41397.1|	expressed conserved protein [Echinococcus multilocularis]	30.1816	1.06334	0.415623	2.55843	0.0105146	0.100971	31.748	35.7811	40.3886	54.7273	13.1887	19.8515	14.5392	31.2288
1486	MCU_002087-RB			emb|CDS40616.1|	WIF domain [Echinococcus multilocularis]	9.12538	-6.53885	2.55681	-2.55743	0.010545	0.101127	0	0	0	0	0.942051	47.3382	0	24.7228
1487	MCU_004153-RA			emb|VDD81608.1|	unnamed protein product [Mesocestoides corti]	15.9644	-1.55242	0.607019	-2.55745	0.0105444	0.101127	9.97795	3.66985	3.67169	15.2727	19.7831	19.088	23.7219	32.53
1488	MCU_001910-RB			emb|CDS22856.1|	SET trithorax:polycomb domain containing protein [Echinococcus granulosus]	253.679	-0.465374	0.182107	-2.5555	0.0106037	0.101622	231.307	212.851	225.197	182	351.385	228.292	303.028	295.373
1489	MCU_010786-RA	K09500	CCT8; T-complex protein 1 subunit theta	emb|CDS39334.1|	T complex protein 1 subunit theta [Echinococcus multilocularis]	2769.53	-0.253822	0.0993757	-2.55417	0.0106442	0.101941	2317.61	2662.48	2381.7	2745.27	3070.14	3299.93	2702	2977.15
1490	MCU_004984-RA	K06051	DLL; delta	ref|XP_024354621.1|	Neurogenic locus protein delta [Echinococcus granulosus]	29.235	0.938494	0.367569	2.55325	0.0106724	0.102074	34.4693	33.0287	39.1647	47.0909	25.4354	12.2163	22.9566	19.518
1491	MCU_009782-RA			emb|CDS35901.1|	structure specific endonuclease subunit SLX4 [Echinococcus multilocularis]	123.758	0.63672	0.249364	2.55338	0.0106684	0.102074	128.806	148.629	165.226	159.091	103.626	106.893	61.9829	115.807
1492	MCU_009991-RC	K04523	UBQLN, DSK2; ubiquilin	ref|XP_024349202.1|	Ubiquilin-1 [Echinococcus granulosus]	1233.68	-0.354808	0.139087	-2.55099	0.0107418	0.10267	1197.35	1103.71	1139.45	890.91	1279.3	1524.75	1521.26	1212.72
1493	MCU_006102-RA			emb|VDD82496.1|	unnamed protein product [Mesocestoides corti]	386.318	-0.40957	0.160583	-2.55051	0.0107565	0.102741	325.644	283.496	342.691	376.728	449.358	509.268	359.654	443.709
1494	MCU_005881-RE			emb|CDS22935.1|	tyrosine protein phosphatase non receptor type [Echinococcus granulosus]	6.095	-5.95194	2.33529	-2.54869	0.0108129	0.103211	0	0	0	0	9.42051	0	10.7131	28.6264
1495	MCU_004182-RA	K01689	ENO, eno; enolase [EC:4.2.1.11]	gb|AVI57695.1|	enolase A [Taenia crassiceps]	38603.5	0.261153	0.1025	2.54782	0.0108397	0.103398	40076	40236.3	40180.5	47860.9	36925.6	38305.8	31259.3	33983.5
1496	MCU_011265-RA			emb|VDD77584.1|	unnamed protein product [Mesocestoides corti]	25.9858	1.18335	0.464634	2.54685	0.0108701	0.103618	19.9559	41.2858	40.3886	42	12.2467	14.5069	11.4783	26.024
1497	MCU_002494-RA	K11247	SH3GL; endophilin-A	ref|XP_024355726.1|	Endophilin-A3 [Echinococcus granulosus]	752.985	0.249615	0.0980205	2.54656	0.0108792	0.103636	874.431	838.561	804.1	752.182	743.278	616.924	704.769	689.636
1498	MCU_005929-RA	K17081	PHB2; prohibitin 2	emb|CDS37121.1|	prohibitin [Echinococcus multilocularis]	2114.05	-0.289732	0.113805	-2.54586	0.0109007	0.103772	1710.77	1732.17	1969.25	2200.55	2341	2505.87	2115.84	2336.96
1499	MCU_000634-RB			emb|CDS39834.1|	protein regulator of cytokinesis 1 [Echinococcus multilocularis]	171.496	-0.452674	0.177891	-2.54467	0.0109382	0.103927	137.877	160.556	140.748	138.727	189.352	219.894	158.401	226.409
1500	MCU_005727-RA	K06843	NTN1; netrin 1	ref|XP_024354322.1|	Netrin-A [Echinococcus granulosus]	81.5734	-0.990092	0.389065	-2.5448	0.010934	0.103927	59.8677	48.6255	80.7771	29.2727	77.2482	93.1494	153.044	110.602
1501	MCU_009201-RA			emb|VDD76658.1|	unnamed protein product [Mesocestoides corti]	15.6992	-5.01065	1.9691	-2.54464	0.0109389	0.103927	3.62835	0	0	0	29.2036	64.1356	0	28.6264
1502	MCU_004895-RB			emb|CUT98823.1|	oxalate:formate antiporter [Echinococcus multilocularis]	1702.78	-0.507311	0.199404	-2.54414	0.0109548	0.104009	1177.4	1149.58	1375.66	1925.64	2302.37	2050.81	1937.54	1703.27
1503	MCU_011642-RA	K15029	EIF3L; translation initiation factor 3 subunit L	emb|CDS43470.1|	eukaryotic translation initiation factor 3 [Echinococcus multilocularis]	1442.19	0.26881	0.105694	2.54329	0.0109815	0.104193	1640.92	1589.96	1396.47	1678.73	1203	1481.23	1299.35	1247.85
1504	MCOS_0001045501-mRNA-1	K03126	TAF12; transcription initiation factor TFIID subunit 12	emb|CDS15408.1|	Transcription initiation factor TFIID subunit [Echinococcus granulosus]	264.121	0.433926	0.170637	2.54297	0.0109914	0.104218	316.573	247.715	302.302	348.728	260.006	235.928	197.427	204.289
1505	MCU_010746-RB	K16729	CHORDC1, CHP1; cysteine and histidine-rich domain-containing protein	emb|CDS30520.1|	cysteine and histidine rich domain containing protein [Hymenolepis microstoma]	22.4933	-2.21123	0.87035	-2.54063	0.0110654	0.104849	16.3276	2.75239	0	12.7273	38.6241	34.3584	28.3132	46.8432
1506	MCU_009631-RE			emb|CDS16783.1|	Pfam-B_9575 domain containing protein [Echinococcus granulosus]	179.952	1.33814	0.526841	2.53994	0.0110872	0.104986	378.255	199.089	252.123	201.091	32.9718	66.4262	117.079	192.578
1507	MCU_009173-RE	K11804	DCAF8; DDB1- and CUL4-associated factor 8	ref|XP_024353320.1|	Myosin-XVIIIa [Echinococcus granulosus]	22.1756	-7.81892	3.08241	-2.53663	0.0111926	0.105914	0	0	0	0	0	38.176	0	139.228
1508	MCU_008717-RA	K10608	TRIM37, MUL; tripartite motif-containing protein 37 [EC:2.3.2.27]	emb|CDS19238.1|	nucleoporin NDC1 [Echinococcus granulosus]	398.881	-0.254317	0.10027	-2.53631	0.0112027	0.105939	364.649	377.995	383.079	329.637	430.517	419.172	468.315	417.685
1509	MCU_012693-RA			emb|VDN97358.1|	unnamed protein product [Rodentolepis nana]	58.1719	0.738342	0.29121	2.53543	0.011231	0.106137	48.9827	66.9748	84.4488	91.6364	46.1605	41.9936	47.4437	37.7348
1510	MCU_010576-RB	K09228	KRAB; KRAB domain-containing zinc finger protein	emb|CDS35176.1|	zinc finger protein [Hymenolepis microstoma]	40.5637	-1.03976	0.410241	-2.53451	0.0112605	0.106345	38.0976	18.3493	22.0301	28	49.9287	79.406	53.5655	35.1324
1511	MCU_002685-RB	K00654	SPT; serine palmitoyltransferase [EC:2.3.1.50]	emb|CDS24021.1|	serine palmitoyltransferase long chain base [Echinococcus granulosus]	1598.5	-0.33865	0.13381	-2.53083	0.0113793	0.107353	1632.76	1468.86	1304.67	1239.64	1556.27	2026.38	1845.71	1713.68
1512	MCU_004587-RB	K24048	MPP2_6; MAGUK p55 subfamily member 2/6	emb|CDS28077.1|	MAGUK p55 subfamily [Hymenolepis microstoma]	23.8959	-3.78121	1.49411	-2.53074	0.0113823	0.107353	12.6992	0	0	0	22.6092	78.6425	55.0959	22.1204
1513	MCU_000601-RB			emb|CDS17438.1|	cAMP dependent protein kinase regulatory [Echinococcus granulosus]	89.806	-0.755874	0.298748	-2.53014	0.0114018	0.107466	68.9386	66.0573	63.6426	67.4546	129.061	91.6223	74.2264	157.445
1514	MCU_006104-RA			emb|CDI97898.1|	LIN 24 Twenty four Like family member [Echinococcus multilocularis]	838.881	0.49006	0.193807	2.5286	0.0114518	0.107866	796.422	933.06	950.967	1240.91	714.074	852.088	558.611	664.914
1515	MCU_003546-RA			emb|VDD81257.1|	unnamed protein product [Mesocestoides corti]	17.989	1.36263	0.53905	2.52784	0.0114768	0.108013	26.3055	33.0287	19.5823	25.4546	6.59435	16.0339	13.0088	3.9036
1516	MCU_007582-RA			emb|VDD83037.1|	unnamed protein product [Mesocestoides corti]	262.265	1.09207	0.432047	2.52766	0.0114825	0.108013	236.75	218.356	447.946	524.364	129.061	161.103	99.4787	281.059
1517	MCU_006165-RA	K13170	SFRS18; splicing factor, arginine/serine-rich 18	ref|XP_024346928.1|	myo inositol monophosphatase [Echinococcus granulosus]	144.397	-0.892966	0.353377	-2.52695	0.0115057	0.10816	80.7307	66.9748	129.733	128.546	178.99	236.691	224.21	109.301
1518	MCU_010039-RA	K14950	ATP13A1, SPF1; manganese-transporting P-type ATPase [EC:7.2.2.-]	emb|CDS16497.1|	cation transporting ATPase 13A1 [Echinococcus granulosus]	68.7331	-2.61567	1.0353	-2.52649	0.011521	0.108232	23.5843	0	24.4779	29.2727	70.6538	230.583	22.9566	148.337
1519	MCOS_0000777601-mRNA-1			emb|CDI97525.1|	Six1:2 [Echinococcus multilocularis]	22.6962	0.923215	0.365735	2.52427	0.0115938	0.108467	30.8409	25.689	25.7018	36.9091	13.1887	19.8515	13.774	15.6144
1520	MCU_000755-RA	K10391	TUBE; tubulin epsilon	emb|CDS18269.1|	tubulin epsilon chain [Echinococcus granulosus]	436.704	-0.323023	0.127951	-2.52458	0.0115835	0.108467	385.512	398.179	416.125	353.818	538.853	514.612	480.559	405.975
1521	MCU_001431-RB			emb|CUT99048.1|	conserved hypothetical protein [Echinococcus multilocularis]	88.2249	0.79294	0.314057	2.52483	0.0115754	0.108467	81.6378	124.775	106.479	133.636	44.2764	59.5545	60.4525	94.9876
1522	MCU_001887-RA			emb|VDD80369.1|	unnamed protein product [Mesocestoides corti]	118.472	-0.554709	0.219745	-2.52433	0.011592	0.108467	102.501	103.673	93.0161	82.7273	133.771	138.961	110.957	182.168
1523	MCU_003735-RA	K10884	XRCC6, KU70, G22P1; ATP-dependent DNA helicase 2 subunit 1	emb|CDS32276.1|	x ray repair cross complementing protein 6 [Hymenolepis microstoma]	414.949	-0.221287	0.0876695	-2.52411	0.0115992	0.108467	384.605	372.49	396.542	380.546	431.459	477.2	436.941	439.806
1524	MCU_007397-RA					179.483	-0.767312	0.303985	-2.52417	0.011597	0.108467	143.32	113.765	141.972	132.364	135.655	317.624	184.418	266.746
1525	MCU_008545-RA			emb|CDS24358.1|	transmembrane protein 145 [Echinococcus granulosus]	170.142	0.561977	0.22258	2.52484	0.0115752	0.108467	202.28	241.293	206.838	161.636	165.801	153.467	127.027	102.795
1526	MCU_001159-RA			emb|CDS42918.1|	survival motor neuron protein 1 [Echinococcus multilocularis]	222.271	-0.487946	0.193387	-2.52315	0.0116308	0.108566	166.904	186.245	188.48	197.273	270.369	241.272	199.723	327.903
1527	MCU_003472-RA	K17550	PPP1R7, SDS22; protein phosphatase 1 regulatory subunit 7	emb|CDS19010.1|	protein phosphatase 1 regulatory subunit 7 [Echinococcus granulosus]	741.406	-0.416403	0.165051	-2.52287	0.0116402	0.108566	558.765	601.856	638.874	740.728	801.685	875.757	685.638	1027.95
1528	MCU_010483-RB	K03691	POFUT; peptide-O-fucosyltransferase [EC:2.4.1.221]	ref|XP_024353636.1|	GDP-fucose protein O-fucosyltransferase 2 [Echinococcus granulosus]	21.4375	-2.73482	1.08384	-2.52327	0.0116269	0.108566	10.885	11.0096	0	0	38.6241	29.7773	25.2523	55.9516
1529	MCU_011054-RB	K05125	DDR2, TKT, CD167b; discoidin domain receptor family member 2 [EC:2.7.10.1]	emb|CDS40129.1|	discoidin domain containing receptor 2 [Echinococcus multilocularis]	6.26311	-5.99871	2.37762	-2.52299	0.0116362	0.108566	0	0	0	0	0	8.39872	35.2002	6.506
1530	MCU_007501-RA			emb|VDD75979.1|	unnamed protein product [Mesocestoides corti]	17.8579	-1.3657	0.541391	-2.52257	0.0116499	0.108586	16.3276	3.66985	9.79117	10.1818	33.9138	22.1421	26.0175	20.8192
1531	MCU_006914-RB	K06699	PSME4; proteasome activator subunit 4	emb|CDS15427.1|	Proteasome activator complex subunit 4 [Echinococcus granulosus]	93.8375	-0.585191	0.232083	-2.52147	0.0116865	0.108855	90.7087	79.8193	74.6576	54.7273	107.394	130.562	117.844	94.9876
1532	MCU_004164-RA	K05768	GSN; gelsolin	emb|CDS41196.1|	gelsolin [Echinococcus multilocularis]	55661.6	-0.404557	0.160499	-2.52062	0.0117148	0.109048	41360.4	42863	46215.5	61195.3	63719.4	72232.8	53631.3	64075
1533	MCU_006578-RA	K12480	RABEP1; Rab GTPase-binding effector protein 1	emb|CDS25307.1|	Rab GTPase binding effector protein 1 [Hymenolepis microstoma]	35.4765	1.01143	0.40145	2.51944	0.0117541	0.109342	48.0756	67.8923	34.2691	39.4546	14.1308	25.9597	30.6088	23.4216
1534	MCOS_0001028701-mRNA-1	K24335	CRELD; protein disulfide-isomerase [EC:5.3.4.1]	ref|XP_024353967.1|	mRNA turnover protein [Echinococcus granulosus]	518.358	-0.500823	0.19882	-2.51898	0.0117695	0.109414	436.309	491.76	400.214	388.182	681.103	440.551	745.325	563.42
1535	MCU_003455-RA	K17492	UBN; ubinuclein	ref|XP_024353695.1|	Ubinuclein-2 [Echinococcus granulosus]	63.4064	1.08278	0.430136	2.51729	0.0118263	0.10987	58.0535	122.023	97.9117	66.1819	65.9435	24.4326	33.6697	39.036
1536	MCU_001206-RA			emb|CDS16170.1|	expressed conserved protein [Echinococcus granulosus]	1050.54	-0.248376	0.098697	-2.51655	0.0118511	0.109993	978.746	959.666	968.102	935.455	1138.94	1023.12	1304.7	1095.61
1537	MCU_006364-RA			emb|CDS20030.1|	ephrin [Echinococcus granulosus]	104.813	-0.695785	0.276496	-2.51643	0.0118549	0.109993	98.8724	81.6542	56.2992	82.7273	133.771	166.447	96.4179	122.313
1538	MCU_009867-RA			emb|VDD76942.1|	unnamed protein product [Mesocestoides corti]	369.86	0.305154	0.121313	2.51542	0.011889	0.110238	452.636	422.95	357.378	402.182	309.935	361.908	334.402	317.493
1539	MCU_000366-RB	K23965	RSPH3; radial spoke head protein 3	emb|CDS24412.1|	radial spoke 3 [Echinococcus granulosus]	152.636	0.73131	0.290816	2.51468	0.011914	0.110327	144.227	172.483	201.943	244.364	104.568	163.393	83.4091	106.698
1540	MCU_000588-RC	K13098	TLS, FUS; RNA-binding protein FUS	ref|XP_024355373.1|	RNA-binding protein EWS [Echinococcus granulosus]	1022.56	0.47305	0.188108	2.51478	0.0119107	0.110327	1115.72	1219.31	1092.94	1326.18	924.152	585.619	994.022	922.551
1541	MCU_000888-RC	K14555	UTP13, TBL3; U3 small nucleolar RNA-associated protein 13	ref|XP_024352849.1|	Transducin beta-like protein 3 [Echinococcus granulosus]	20.5962	-7.71319	3.06824	-2.51388	0.0119411	0.110505	0	0	0	0	0	102.312	0	62.4576
1542	MCU_001555-RB	K20032	ZDHHC13_17, HIP14; palmitoyltransferase ZDHHC13/17 [EC:2.3.1.225]	emb|CDS37682.1|	Ankyrin and zinc finger DHHC domain containing protein [Echinococcus multilocularis]	386.274	-0.444827	0.177075	-2.51208	0.0120021	0.110998	309.317	309.185	357.378	333.455	551.1	470.328	344.349	415.083
1543	MCU_003734-RB	K14807	DDX51, DBP6; ATP-dependent RNA helicase DDX51/DBP6 [EC:3.6.4.13]	emb|CDS32274.1|	ATP dependent RNA helicase DDX51 [Hymenolepis microstoma]	1012.63	-0.295573	0.117708	-2.51106	0.0120369	0.111247	870.803	957.831	789.413	1020.73	1187.93	1182.69	1098.86	992.816
1544	MCU_009695-RA			emb|CDS39804.1|	rhodopsin orphan GPCR [Echinococcus multilocularis]	330.473	0.419405	0.16704	2.51081	0.0120455	0.111256	331.994	392.674	391.647	398.364	329.718	318.388	253.288	227.71
1545	MCU_005162-RA			ref|XP_024355846.1|	Endoplasmic reticulum metallopeptidase [Echinococcus granulosus]	2582	0.301921	0.120347	2.50875	0.012116	0.111834	2519.89	2596.42	3038.93	3249.28	2342.88	2192.06	2134.97	2581.58
1546	MCU_008475-RA			gb|AMN08807.1|	CAP superfamily protein VAL2, partial [Echinococcus granulosus]	49.2442	-1.83163	0.73032	-2.50798	0.0121425	0.112006	15.4205	22.0191	20.8062	28	19.7831	34.3584	59.6872	193.879
1547	MCU_004857-RA			emb|CDS42424.1|	tubulin polyglutamylase ttll9 [Echinococcus multilocularis]	3227.17	0.183971	0.0734091	2.50611	0.0122069	0.112497	3329.91	3566.18	3245.77	3592.91	3137.97	3128.14	3067.01	2749.44
1548	MCU_012738-RA			emb|CDS23405.1|	expressed conserved protein [Echinococcus granulosus]	467.887	0.417923	0.166771	2.50597	0.0122114	0.112497	460.8	499.1	550.753	631.273	381.531	477.2	335.167	407.276
1549	MCU_010788-RA	K12737	SDCCAG10; peptidyl-prolyl cis-trans isomerase SDCCAG10 [EC:5.2.1.8]	emb|CDS39346.1|	peptidyl prolyl cis trans isomerase CWC27 [Echinococcus multilocularis]	271.475	-0.296609	0.118396	-2.50524	0.0122368	0.112657	233.121	268.817	215.406	257.091	289.21	311.516	299.967	296.674
1550	MCOS_0000956101-mRNA-1	K05991	E3.2.1.123; endoglycosylceramidase [EC:3.2.1.123]	ref|XP_024350548.1|	Endoglycoceramidase [Echinococcus granulosus]	1055.86	0.259113	0.103456	2.50457	0.01226	0.112782	1040.43	1118.39	1146.79	1295.64	1007.05	886.446	922.857	1029.25
1551	MCU_000603-RA			emb|CDS42477.1|	expressed conserved protein [Echinococcus multilocularis]	718.588	-0.886708	0.354061	-2.5044	0.0122661	0.112782	439.03	424.785	471.2	683.455	794.149	479.49	1519.73	936.864
1552	MCU_003614-RA			ref|XP_024355431.1|	Myotubularin-related protein [Echinococcus granulosus]	224.333	-0.620742	0.248072	-2.50226	0.0123403	0.113318	175.975	147.712	183.584	201.091	243.991	390.158	212.731	239.421
1553	MCU_005966-RA			emb|VDD75363.1|	unnamed protein product [Mesocestoides corti]	516.577	0.892535	0.356663	2.50246	0.0123334	0.113318	816.378	802.78	642.545	425.091	285.441	368.78	580.803	210.795
1554	MCU_008070-RA			emb|VDD76233.1|	unnamed protein product [Mesocestoides corti]	194.533	0.551879	0.22062	2.50149	0.0123672	0.113491	247.635	221.109	243.555	211.273	127.177	121.4	179.827	204.289
1555	MCU_009908-RB	K24348	UBXN1_4; UBX domain-containing protein 1/4	emb|CDS15663.1|	UBX domain containing protein 1 [Echinococcus granulosus]	79.7605	-0.851708	0.34074	-2.49958	0.0124339	0.113957	55.3323	29.3588	75.8815	67.4546	102.684	90.0953	91.0613	126.216
1556	MCU_013056-RA			emb|VDD78427.1|	unnamed protein product [Mesocestoides corti]	22.5239	-1.47651	0.590664	-2.49974	0.0124285	0.113957	9.97795	11.927	18.3584	7.63637	40.5082	55.7369	19.1305	16.9156
1557	MCU_013901-RA			emb|CDS32801.1|	huntingtin interacting protein 1 [Hymenolepis microstoma]	109.832	1.17884	0.471826	2.49847	0.0124729	0.114242	176.882	233.953	117.494	81.4546	40.5082	63.3721	115.548	49.4456
1558	MCU_002591-RA	K09371	LMX1; LIM homeobox transcription factor 1	emb|CDS24096.1|	Lim like [Echinococcus granulosus]	117.709	0.457696	0.183231	2.49791	0.0124926	0.114349	136.97	131.197	134.629	140	101.741	83.9872	89.5309	123.614
1559	MCU_001747-RA	K23292	LNPK; endoplasmic reticulum junction formation protein lunapark	emb|CDS17813.1|	protein lunapark [Echinococcus granulosus]	6.76092	-6.1013	2.44289	-2.49757	0.0125048	0.114387	0	0	0	0	0	10.6893	3.06088	40.3372
1560	MCU_002696-RA			emb|CDS23856.1|	sorbin [Echinococcus granulosus]	9.10776	-3.54374	1.41938	-2.49668	0.0125362	0.114528	0	5.50478	0	0	13.1887	6.10816	29.8436	18.2168
1561	MCU_005141-RB	K01756	purB, ADSL; adenylosuccinate lyase [EC:4.3.2.2]	emb|CDS22123.1|	adenylosuccinate lyase [Echinococcus granulosus]	343.059	-0.429128	0.171864	-2.4969	0.0125284	0.114528	264.869	284.414	315.765	305.455	475.736	422.99	312.21	363.035
1562	MCU_013589-RA	K01784	galE, GALE; UDP-glucose 4-epimerase [EC:5.1.3.2]	emb|CDS17122.1|	UDP glucose 4 epimerase [Echinococcus granulosus]	721.62	0.335703	0.134658	2.49301	0.0126667	0.115645	735.647	799.11	806.547	876.91	634	550.498	599.933	770.311
1563	MCU_003824-RA	K00758	deoA, TYMP; thymidine phosphorylase [EC:2.4.2.4]	emb|CDS18874.1|	thymidine phosphorylase [Echinococcus granulosus]	748.165	-0.469826	0.188479	-2.49272	0.0126768	0.115663	576.907	619.288	658.456	654.182	1035.31	848.27	605.29	987.611
1564	MCOS_0000293001-mRNA-1	K09250	CNBP; cellular nucleic acid-binding protein	ref|XP_024355839.1|	DNA-binding protein HEXBP [Echinococcus granulosus]	2294.89	0.885366	0.355242	2.49229	0.0126923	0.115731	1662.69	2427.61	3173.56	4646.73	1955.7	1343.79	1021.57	2127.46
1565	MCU_008930-RA	K08742	SIAH2; E3 ubiquitin-protein ligase SIAH2 [EC:2.3.2.27]	emb|CDS42403.1|	e3 ubiquitin protein ligase siah1 [Echinococcus multilocularis]	1529.7	0.179162	0.0719134	2.49136	0.0127255	0.115959	1552.03	1601.89	1565.36	1780.55	1370.68	1459.85	1435.55	1471.66
1566	MCU_007946-RC			emb|CDS42304.1|	protein FAM164A [Echinococcus multilocularis]	4.51011	-3.90829	1.56958	-2.49002	0.0127735	0.116323	0	0	0	2.54546	4.71025	12.2163	2.29566	14.3132
1567	MCU_002990-RB			emb|CUT98940.1|	fas binding factor 1 [Echinococcus multilocularis]	93.6586	0.914143	0.367178	2.48964	0.0127871	0.116372	108.85	136.702	104.031	141.273	68.7697	96.967	62.7481	29.9276
1568	MCU_003427-RC			emb|CDI98008.1|	beta 14 N acetylgalactosaminyltransferase [Echinococcus multilocularis]	49.8586	-1.01332	0.407131	-2.48893	0.0128128	0.116532	42.6331	42.2033	28.1496	17.8182	65.0015	57.264	48.2089	97.59
1569	MCU_000245-RD	K10373	TPM1; tropomyosin 1	sp|O16127.3|	RecName: Full=Tropomyosin A; Short=EgTrpA [Echinococcus granulosus]	17.3295	7.6773	3.08805	2.48613	0.0129141	0.116664	0	0	66.0904	72.5455	0	0	0	0
1570	MCU_000338-RC	K13752	SLC24A4, NCKX4; solute carrier family 24 (sodium/potassium/calcium exchanger), member 4	ref|XP_024351322.1|	putative sodium/potassium/calcium exchanger [Echinococcus granulosus]	823.162	0.464549	0.186844	2.4863	0.012908	0.116664	1057.66	934.895	875.086	950.728	624.58	541.335	924.387	676.624
1571	MCU_003328-RC	K17336	PLS3; plastin-3	ref|XP_024350829.1|	Fimbrin [Echinococcus granulosus]	16.4907	1.45933	0.58686	2.48668	0.0128941	0.116664	32.6551	32.1112	20.8062	11.4546	10.3626	12.9798	7.65221	3.9036
1572	MCU_003932-RA	K06115	SPTB; spectrin beta	emb|CDS20226.1|	spectrin beta chain [Echinococcus granulosus]	187.091	-0.862783	0.347029	-2.4862	0.0129116	0.116664	167.811	165.143	115.046	82.7273	211.019	251.198	348.941	154.843
1573	MCU_004596-RE	K10409	DNAI1; dynein intermediate chain 1, axonemal	ref|XP_024355981.1|	Dynein intermediate chain 2, ciliary [Echinococcus granulosus]	24.0438	-1.34706	0.541993	-2.48539	0.0129411	0.116664	12.6992	16.5143	4.89558	20.3637	38.6241	34.3584	46.6785	18.2168
1574	MCU_005032-RA	K11837	USP6_32; ubiquitin carboxyl-terminal hydrolase 6/32 [EC:3.4.19.12]	emb|CDS24311.1|	ubiquitin carboxyl terminal hydrolase 4 [Echinococcus granulosus]	324.163	-0.750134	0.301546	-2.48763	0.0128597	0.116664	326.551	255.972	227.645	156.546	339.138	457.348	542.542	287.565
1575	MCU_006229-RA			emb|CDS41396.1|	carbonic anhydrase [Echinococcus multilocularis]	39.0215	-0.796004	0.320036	-2.48723	0.012874	0.116664	39.0047	29.3588	26.9257	17.8182	47.1025	45.0477	53.5655	53.3492
1576	MCU_006918-RA			ref|XP_024350498.1|	Universal stress protein A-like protein [Echinococcus granulosus]	321.723	0.53465	0.214949	2.48734	0.0128704	0.116664	312.945	352.306	386.751	469.637	280.731	246.617	198.192	326.601
1577	MCU_007678-RA			ref|XP_024348067.1|	Potassium channel subfamily K member [Echinococcus granulosus]	66.9505	-0.593429	0.238728	-2.4858	0.0129261	0.116664	41.726	64.2224	58.747	48.3637	76.3061	83.2236	71.9308	91.084
1578	MCU_007816-RD	K18164	NDUFAF7; NADH dehydrogenase [ubiquinone] 1 alpha subcomplex assembly factor 7	emb|CDS16681.1|	protein midA mitochondrial [Echinococcus granulosus]	32.46	-1.25534	0.504665	-2.48747	0.0128654	0.116664	16.3276	19.2667	30.5974	10.1818	49.9287	41.9936	23.7219	67.6624
1579	MCU_007849-RA			ref|XP_024349773.1|	Phosphatidylinositol 3-kinase regulatory subunit beta [Echinococcus granulosus]	201.182	-0.522115	0.209969	-2.48663	0.0128959	0.116664	165.09	185.328	132.181	176.909	206.309	274.104	189.775	279.758
1580	MCU_008657-RB			emb|CDS39947.1|	DENN domain containing protein 1A [Echinococcus multilocularis]	5.404	-5.77976	2.32551	-2.48537	0.0129418	0.116664	0	0	0	0	17.899	0	8.41743	16.9156
1581	MCU_009395-RA	K01069	gloB, gloC, HAGH; hydroxyacylglutathione hydrolase [EC:3.1.2.6]	emb|CDS39511.1|	hydroxyacylglutathione hydrolase [Echinococcus multilocularis]	1009.43	0.411397	0.165351	2.48802	0.0128456	0.116664	1016.84	1055.08	1078.25	1458.55	818.642	820.02	789.708	1038.36
1582	MCU_009506-RA			emb|CDS34057.1|	expressed conserved protein [Hymenolepis microstoma]	359.034	0.710482	0.285837	2.48562	0.0129327	0.116664	269.405	383.5	482.215	647.819	268.484	242.036	254.819	323.999
1583	MCU_009590-RA			emb|CDS15170.1|	expressed conserved protein [Echinococcus granulosus]	688.545	-0.67083	0.269946	-2.48505	0.0129532	0.116693	644.939	618.37	554.425	305.455	716.901	800.932	765.221	1102.12
1584	MCU_002143-RA			emb|CDS37129.2|	leucine rich repeat and calponin y [Echinococcus multilocularis]	147.109	-0.605789	0.243887	-2.48389	0.0129955	0.116927	126.085	89.9114	113.822	137.455	146.018	229.819	147.688	186.072
1585	MCU_011487-RA	K17854	CYP2K; cytochrome P450 family 2 subfamily K [EC:1.14.-.-]	emb|CDS15733.1|	cytochrome P450 2K1 [Echinococcus granulosus]	179.482	-0.41386	0.166612	-2.48397	0.0129926	0.116927	142.413	155.969	154.211	162.909	174.279	232.873	182.888	230.313
1586	MCU_009697-RA			emb|VDD76879.1|	unnamed protein product [Mesocestoides corti]	518.629	-1.05814	0.42605	-2.48361	0.0130059	0.116946	503.433	402.766	313.317	126	656.609	670.37	1018.51	458.023
1587	MCU_006247-RA	K03841	FBP, fbp; fructose-1,6-bisphosphatase I [EC:3.1.3.11]	ref|XP_024349196.1|	Fructose-1,6-bisphosphatase [Echinococcus granulosus]	2113.4	0.4929	0.198757	2.47992	0.0131413	0.11809	1975.63	2098.24	2425.76	3384.18	1694.75	1677.45	1580.95	2070.21
1588	MCU_008125-RB			ref|XP_024348020.1|	Putative transcription factor SOX-14 [Echinococcus granulosus]	269.93	-0.313756	0.126612	-2.4781	0.0132084	0.118618	242.192	251.385	263.138	204.909	315.587	306.171	275.48	300.577
1589	MCU_014786-RA			emb|CDS23961.1|	GPI inositol deacylase [Echinococcus granulosus]	113.035	-0.830223	0.335129	-2.47732	0.0132373	0.118803	117.014	68.8097	78.3293	61.091	89.4948	174.846	176.766	137.927
1590	MCU_012186-RA	K10084	EDEM1; ER degradation enhancer, mannosidase alpha-like 1	emb|CDS17581.1|	er degradation enhancer mannosidase alpha [Echinococcus granulosus]	199.701	-0.437257	0.176616	-2.47575	0.0132956	0.119234	190.488	157.804	194.599	136.182	237.397	257.306	223.445	200.385
1591	MCU_012508-RA			ref|XP_024348047.1|	GLIPR1-like protein [Echinococcus granulosus]	6.34856	-6.01959	2.43159	-2.47558	0.0133021	0.119234	0	0	0	0	1.8841	31.3043	17.6001	0
1592	MCU_007480-RA			ref|XP_024356034.1|	Potassium voltage-gated channel subfamily A member [Echinococcus granulosus]	103.123	-0.571056	0.230745	-2.47484	0.0133297	0.119342	86.1732	105.508	68.5382	71.2728	137.539	128.271	130.088	97.59
1593	MCU_008364-RA	K08900	BCS1; mitochondrial chaperone BCS1	ref|XP_024352015.1|	Mitochondrial chaperone BCS1 [Echinococcus granulosus]	158.029	-0.34131	0.137914	-2.47481	0.0133308	0.119342	149.669	123.858	135.852	148.909	178.99	182.481	171.41	173.06
1594	MCU_004411-RA	K04501	SMAD4; mothers against decapentaplegic homolog 4	emb|CDS19986.1|	Smad4 [Echinococcus granulosus]	179.288	1.0109	0.408623	2.47391	0.0133643	0.119567	282.104	268.817	258.242	150.182	109.278	85.5142	211.201	68.9636
1595	MCU_003447-RA	K16310	NIM1; serine/threonine-protein kinase NIM1 [EC:2.7.11.1]	ref|XP_024346843.1|	Serine/threonine-protein kinase NIM1 [Echinococcus granulosus]	11.3272	-1.60295	0.648147	-2.47312	0.0133938	0.119755	1.81417	8.25717	3.67169	8.9091	11.3046	20.615	19.1305	16.9156
1596	MCU_006270-RC			emb|VDD82572.1|	unnamed protein product [Mesocestoides corti]	342.088	-0.621926	0.251598	-2.4719	0.0134396	0.120089	321.109	352.306	210.51	192.182	369.284	358.091	488.211	445.011
1597	MCU_008422-RA			emb|VDD76354.1|	unnamed protein product [Mesocestoides corti]	246.097	-0.612046	0.248006	-2.46786	0.0135923	0.121302	162.369	157.804	186.032	273.637	265.658	361.908	242.575	318.794
1598	MCU_012134-RA			emb|VDD84021.1|	unnamed protein product [Mesocestoides corti]	64.4788	-1.89498	0.76785	-2.4679	0.0135907	0.121302	46.2614	40.3684	17.1345	5.09091	107.394	41.2301	208.905	49.4456
1599	MCOS_0000412701-mRNA-1			emb|VDD78125.1|	unnamed protein product [Mesocestoides corti]	378.975	-1.32203	0.535791	-2.46744	0.0136083	0.121369	113.386	125.692	321.885	305.455	434.285	322.205	310.68	1098.21
1600	MCU_005472-RA			emb|VDD78032.1|	unnamed protein product [Mesocestoides corti]	42.4044	1.29049	0.523343	2.46585	0.0136688	0.121833	38.0976	38.5334	79.5532	84.0001	15.0728	24.4326	15.3044	44.2408
1601	MCU_009228-RA	K01488	add, ADA; adenosine deaminase [EC:3.5.4.4]	ref|NP_001187648.1|	adenosine deaminase [Ictalurus punctatus]	149.118	0.575584	0.233533	2.46468	0.0137134	0.122154	135.156	159.639	177.465	241.818	126.235	110.71	107.896	134.024
1602	MCU_000041-RA	K06839	SLIT2; slit 2	emb|CDS41921.1|	slit 2 protein [Echinococcus multilocularis]	242.464	-0.976012	0.39613	-2.46387	0.0137446	0.122232	201.373	206.429	157.883	87.8182	416.386	327.55	388.732	153.542
1603	MCU_003103-RA			emb|CDS18288.1|	hypothetical protein EgrG_000605200 [Echinococcus granulosus]	160.197	-0.458475	0.186086	-2.46378	0.0137479	0.122232	126.085	133.95	126.061	152.727	159.207	170.265	179.062	234.216
1604	MCU_005693-RC	K23939	FHOD3, FHOS2; FH1/FH2 domain-containing protein 3	emb|VDD82308.1|	unnamed protein product [Mesocestoides corti]	217.734	-0.764762	0.310353	-2.46417	0.0137331	0.122232	222.236	114.683	184.808	123.455	177.106	299.3	327.515	292.77
1605	MCU_014464-RA			emb|CDS24996.1|	Kelch repeat type 1 [Echinococcus granulosus]	16.2247	-1.16778	0.474055	-2.46339	0.0137629	0.122289	6.34961	14.6794	7.34337	11.4546	18.841	19.088	26.0175	26.024
1606	MCU_008024-RA	K22755	UFL1; E3 UFM1-protein ligase 1 [EC:2.3.2.-]	emb|CDS38373.1|	E3 UFM1 protein ligase 1 [Echinococcus multilocularis]	982.93	-0.248423	0.100866	-2.46291	0.0137814	0.122302	963.326	947.739	839.593	843.819	1097.49	1093.36	1138.65	939.467
1607	MCU_009196-RA	K05991	E3.2.1.123; endoglycosylceramidase [EC:3.2.1.123]	ref|XP_024350548.1|	Endoglycoceramidase [Echinococcus granulosus]	1003.23	0.257283	0.104457	2.46306	0.0137756	0.122302	1033.17	1007.37	1116.19	1214.18	875.165	989.521	832.561	957.684
1608	MCU_013420-RA			gb|AAT74669.1|	cysteine-rich secreted protein 3, partial [Mesocestoides vogae]	9.94997	-1.80384	0.732607	-2.46222	0.0138081	0.122462	6.34961	3.66985	6.11948	1.27273	9.42051	17.5609	9.18265	26.024
1609	MCU_004248-RB			emb|CDS15873.1|	transforming acidic coiled coil containing [Echinococcus granulosus]	1110.57	0.248872	0.101089	2.46192	0.0138196	0.122466	1211.87	1239.49	1083.15	1288	976.907	1086.49	912.144	1086.5
1610	MCU_006681-RA	K02087	CDK1, CDC2; cyclin-dependent kinase 1 [EC:2.7.11.22 2.7.11.23]	ref|XP_018653083.1|	serine/threonine kinase [Schistosoma mansoni]	351.652	-0.423361	0.171997	-2.46145	0.0138377	0.122466	253.984	335.791	323.108	287.637	450.3	382.523	324.454	455.42
1611	MCU_008536-RA			emb|VDD76408.1|	unnamed protein product [Mesocestoides corti]	871.031	-0.676536	0.274829	-2.46166	0.0138296	0.122466	465.335	803.698	636.426	776.364	1296.26	1201.02	642.786	1146.36
1612	MCU_011710-RA	K05122	ROR1, NTRKR1; receptor tyrosine kinase-like orphan receptor 1 [EC:2.7.10.1]	emb|VDD78032.1|	unnamed protein product [Mesocestoides corti]	9.79859	-1.69022	0.686714	-2.46132	0.0138429	0.122466	5.44252	5.50478	4.89558	2.54546	8.47846	25.9597	9.94787	15.6144
1613	MCU_007438-RA	K14798	LTV1; protein LTV1	emb|CDS33637.1|	protein LTV1 [Hymenolepis microstoma]	748.003	0.471142	0.191461	2.46077	0.0138638	0.122575	782.816	826.634	753.92	1112.36	552.984	695.566	518.055	741.684
1614	MCU_001376-RB	K04257	OLFR; olfactory receptor	emb|CDS32555.1|	olfactory receptor 4P4 [Hymenolepis microstoma]	5.6158	6.04931	2.45885	2.46022	0.0138852	0.122688	8.16378	0	3.67169	33.0909	0	0	0	0
1615	MCU_002738-RB	K03250	EIF3E, INT6; translation initiation factor 3 subunit E	emb|CUT99128.1|	eukaryotic translation initiation factor 3 [Echinococcus multilocularis]	4.95052	-5.66108	2.30137	-2.45987	0.0138988	0.122733	0	0	0	0	11.3046	6.10816	22.1914	0
1616	MCU_009013-RA	K17619	MDP1; magnesium-dependent phosphatase 1 [EC:3.1.3.48 3.1.3.-]	ref|XP_024352465.1|	Magnesium-dependent phosphatase [Echinococcus granulosus]	981.614	0.497885	0.202468	2.45909	0.0139291	0.122924	964.233	1035.82	1042.76	1554	870.455	760.465	668.803	956.382
1617	MCOS_0000556601-mRNA-1			emb|CDS42486.1|	Coiled-coil containing protein (DUF2052) [Echinococcus multilocularis]	512.587	0.514451	0.209223	2.45886	0.0139378	0.122925	521.575	517.449	580.127	792.91	398.487	471.855	329.045	489.251
1618	MCU_005134-RA	K13152	ZMAT5; U11/U12 small nuclear ribonucleoprotein 20 kDa protein	ref|XP_024350801.1|	Zinc finger matrin-type protein 5 [Echinococcus granulosus]	43.2957	1.28061	0.520865	2.45863	0.0139469	0.122929	33.5622	44.9557	73.4337	92.9092	24.4933	25.1961	11.4783	40.3372
1619	MCU_003390-RC	K14996	SLC38A10; solute carrier family 38 (sodium-coupled neutral amino acid transporter), member 10	ref|XP_024352934.1|	Putative sodium-coupled neutral amino acid transporter [Echinococcus granulosus]	325.966	-0.344879	0.140388	-2.45662	0.014025	0.123311	247.635	285.331	290.063	328.364	383.415	345.111	402.506	325.3
1620	MCU_005322-RA	K06082	FARP2, FRG; FERM, RhoGEF and pleckstrin domain protein 2	emb|CDS15337.1|	Pleckstrin y [Echinococcus granulosus]	16.7854	-1.67651	0.682506	-2.45641	0.0140335	0.123311	6.34961	3.66985	12.239	10.1818	18.841	48.1017	11.4783	23.4216
1621	MCU_007129-RA	K06158	ABCF3; ATP-binding cassette, subfamily F, member 3	emb|CDS33760.1|	ATP binding cassette sub family F [Hymenolepis microstoma]	623.064	0.257108	0.104667	2.45644	0.014032	0.123311	723.855	723.878	665.799	598.182	516.244	587.147	583.864	585.54
1622	MCU_008438-RA			emb|CDS16235.1|	expressed conserved protein [Echinococcus granulosus]	525.939	-0.342858	0.139528	-2.45727	0.0139996	0.123311	519.761	489.925	424.692	418.728	616.101	497.815	658.855	581.637
1623	MCU_013058-RC	K11996	MOCS3, UBA4; adenylyltransferase and sulfurtransferase [EC:2.7.7.80 2.8.1.11]	emb|CDS20318.1|	adenylyltransferase and sulfurtransferase [Echinococcus granulosus]	159.798	0.780926	0.317912	2.45643	0.0140327	0.123311	234.028	150.464	252.123	170.546	72.5379	119.873	110.957	167.855
1624	MCU_004141-RA	K00913	ITPK1; inositol-1,3,4-trisphosphate 5/6-kinase / inositol-tetrakisphosphate 1-kinase [EC:2.7.1.159 2.7.1.134]	emb|CDI98380.1|	inositol tetrakisphosphate 1 kinase [Echinococcus multilocularis]	211.457	0.275663	0.112281	2.45511	0.0140842	0.123681	227.679	234.871	242.331	222.727	190.294	194.697	198.192	180.867
1625	MCU_005863-RC	K15027	EIF2D; translation initiation factor 2D	ref|XP_024352761.1|	Ligatin [Echinococcus granulosus]	73.9225	1.47126	0.599418	2.45447	0.0141091	0.123823	172.346	103.673	66.0904	92.9092	71.5959	45.0477	30.6088	9.1084
1626	MCU_003994-RA	K03941	NDUFS8; NADH dehydrogenase (ubiquinone) Fe-S protein 8 [EC:7.1.1.2]	emb|CDS40847.1|	NADH dehydrogenase ubiquinone iron sulfur [Echinococcus multilocularis]	1308.66	-0.492382	0.200671	-2.45368	0.0141403	0.124021	956.976	980.768	1003.59	1408.91	1628.81	1629.35	1113.4	1747.51
1627	MCU_004436-RB	K00002	AKR1A1, adh; alcohol dehydrogenase (NADP+) [EC:1.1.1.2]	emb|CDS20878.1|	aldo keto reductase family 1 member B4 [Echinococcus granulosus]	1239.27	0.406469	0.165682	2.45331	0.0141548	0.124035	1171.05	1281.7	1397.69	1800.91	1073	1116.27	912.909	1160.67
1628	MCU_007769-RA			emb|VDD76087.1|	unnamed protein product [Mesocestoides corti]	17.9635	3.70782	1.51142	2.4532	0.0141593	0.124035	39.9118	21.1016	58.747	14	0	0	9.94787	0
1629	MCU_010907-RA	K06173	truA, PUS1; tRNA pseudouridine38-40 synthase [EC:5.4.99.12]	emb|CDS41271.1|	tRNA pseudouridine synthase A mitochondrial [Echinococcus multilocularis]	464.385	-0.222785	0.0908784	-2.45147	0.0142276	0.124557	449.915	402.766	427.14	435.273	466.315	529.883	498.924	504.866
1630	MCU_010068-RA					259.994	0.814773	0.332557	2.45002	0.0142848	0.124981	227.679	291.753	303.526	502.728	205.367	194.697	114.783	239.421
1631	MCU_001704-RA	K10418	DYNLL; dynein light chain LC8-type	ref|XP_024348987.1|	Dynein light chain, flagellar outer arm [Echinococcus granulosus]	131.694	-1.01134	0.413313	-2.44691	0.0144086	0.12591	60.7748	73.397	96.6878	118.364	183.7	113.001	110.957	296.674
1632	MCU_005769-RB			emb|CDS20823.1|	elongation factor 1 delta [Echinococcus granulosus]	5.19987	-5.72768	2.34076	-2.44693	0.0144079	0.12591	0	0	0	0	16.9569	0	16.8349	7.8072
1633	MCU_013857-RA			emb|VDD78789.1|	unnamed protein product [Mesocestoides corti]	21.2547	1.01093	0.413189	2.44667	0.0144185	0.125919	24.4913	32.1112	24.4779	33.0909	16.9569	19.088	10.7131	9.1084
1634	MCU_009742-RA	K06670	SCC1, MCD1, RAD21; cohesin complex subunit SCC1	ref|XP_024351776.1|	Double-strand-break repair protein Rad [Echinococcus granulosus]	414.003	-0.359876	0.147104	-2.44641	0.0144286	0.125931	414.539	362.398	298.631	372.909	471.967	492.47	399.445	499.661
1635	MCU_004115-RA			emb|VDD83705.1|	unnamed protein product [Mesocestoides corti]	69.6399	1.58582	0.648645	2.44482	0.0144924	0.126333	98.8724	108.261	84.4488	127.273	20.7251	68.7168	43.6176	5.2048
1636	MCU_008787-RA			emb|CDS15602.1|	expressed conserved protein [Echinococcus granulosus]	19.2526	-1.49662	0.612158	-2.44482	0.0144923	0.126333	15.4205	9.17463	4.89558	10.1818	23.5513	21.3785	16.0696	53.3492
1637	MCU_007908-RA	K06695	PSMC3IP; 26S proteasome regulatory subunit, ATPase 3, interacting protein	emb|CDS37266.1|	ous pairing protein 2 [Echinococcus multilocularis]	101.309	0.849279	0.34777	2.44207	0.0146034	0.127222	87.9874	98.1685	146.867	188.364	97.9733	61.0816	55.8611	74.1684
1638	MCU_003623-RD	K08798	MARK; MAP/microtubule affinity-regulating kinase [EC:2.7.11.1]	ref|XP_024347066.1|	Serine/threonine-protein kinase MARK2 [Echinococcus granulosus]	4.38763	5.6985	2.33419	2.44132	0.0146336	0.127336	18.1417	5.50478	0	11.4546	0	0	0	0
1639	MCU_006087-RA	K11275	H1_5; histone H1/5	emb|CDS41412.1|	Histone H1 delta [Echinococcus multilocularis]	1344.2	0.931002	0.381354	2.44131	0.0146343	0.127336	966.047	1275.27	1882.35	2929.82	1013.65	827.655	582.333	1276.48
1640	MCU_012816-RA			emb|VDD78326.1|	unnamed protein product [Mesocestoides corti]	8.69506	2.12539	0.870858	2.44056	0.0146643	0.12752	11.7921	9.17463	25.7018	10.1818	0.942051	7.6352	1.53044	2.6024
1641	MCU_012697-RB	K01262	pepP; Xaa-Pro aminopeptidase [EC:3.4.11.9]	ref|XP_024354774.1|	Xaa-Pro aminopeptidase [Echinococcus granulosus]	439.87	0.367397	0.150577	2.43993	0.0146901	0.127666	430.866	504.605	446.722	599.455	361.747	377.179	361.184	437.203
1642	MCU_011835-RB	K05730	VAV; guanine nucleotide exchange factor VAV	ref|XP_024351024.1|	Guanine nucleotide exchange factor VAV2 [Echinococcus granulosus]	34.1559	-1.22551	0.502359	-2.43952	0.0147069	0.127734	9.97795	27.5239	26.9257	17.8182	57.4651	69.4803	36.7306	27.3252
1643	MCU_005526-RC	K13206	CCDC55; coiled-coil domain-containing protein 55	emb|CDS32817.1|	nuclear speckle splicing regulatory protein,coiled coil domain containing protein [Hymenolepis microstoma]	247.514	0.270299	0.110889	2.43757	0.0147862	0.128345	262.148	289.001	252.123	278.727	237.397	219.13	220.384	221.204
1644	MCU_004548-RB			emb|CDS37949.1|	EGF region [Echinococcus multilocularis]	92.6525	0.788573	0.323758	2.43568	0.0148637	0.128939	99.7795	79.8193	121.166	169.273	51.8128	85.5142	59.6872	74.1684
1645	MCU_006452-RB	K00036	G6PD, zwf; glucose-6-phosphate 1-dehydrogenase [EC:1.1.1.49 1.1.1.363]	emb|CDS21761.1|	glucose 6 phosphate 1 dehydrogenase [Echinococcus granulosus]	141.428	0.947157	0.388915	2.43539	0.0148759	0.128967	215.887	233.036	164.002	132.364	104.568	55.7369	156.87	68.9636
1646	MCU_001924-RA			ref|XP_024346707.1|	Transcription factor A [Echinococcus granulosus]	91.1705	-0.661902	0.271953	-2.43388	0.014938	0.129426	87.9874	56.8827	72.2099	64.9091	123.409	129.035	76.5221	118.409
1647	MCU_013164-RA			emb|CDS32973.1|	Mitochondrial inner membrane protein [Hymenolepis microstoma]	208.16	-0.429964	0.176709	-2.43318	0.014967	0.129599	205.002	179.823	150.539	174.364	226.092	238.218	286.958	204.289
1648	MCU_011077-RA			emb|CDS25486.1|	universal stress protein [Hymenolepis microstoma]	490.774	0.445268	0.183057	2.43241	0.0149989	0.129796	521.575	555.983	509.141	677.091	521.896	412.301	331.341	396.866
1649	MCU_006505-RA	K02149	ATPeV1D, ATP6M; V-type H+-transporting ATPase subunit D	emb|CDS36903.1|	V type proton ATPase subunit D [Echinococcus multilocularis]	821.594	-0.396633	0.163079	-2.43215	0.0150096	0.12981	659.452	729.383	608.276	840.001	870.455	1056.71	767.517	1040.96
1650	MCU_000877-RD	K03848	ALG6; alpha-1,3-glucosyltransferase [EC:2.4.1.267]	emb|CDS35857.1|	dolichyl pyrophosphate Man9GlcNAc2 [Echinococcus multilocularis]	186.485	-0.407813	0.167701	-2.43179	0.0150244	0.129859	164.183	161.473	168.898	146.364	229.86	242.799	171.41	206.891
1651	MCU_013928-RA			emb|VDD78423.1|	unnamed protein product, partial [Mesocestoides corti]	58.2649	0.877261	0.360978	2.43023	0.0150891	0.13034	58.9606	88.9939	93.0161	61.091	47.1025	25.1961	56.6264	35.1324
1652	MCU_005255-RA	K17095	ANXA7_11; annexin A7/11	emb|CDS20177.1|	annexin [Echinococcus granulosus]	2808.98	0.414728	0.170801	2.42814	0.0151767	0.130865	2554.36	2912.95	3223.74	4149.09	2556.73	2199.7	2213.02	2662.26
1653	MCU_006969-RA	K04688	RPS6KB; ribosomal protein S6 kinase beta [EC:2.7.11.1]	emb|CDS22622.1|	Ribosomal protein S6 kinase beta 2 [Echinococcus granulosus]	2103.31	0.66256	0.27287	2.42812	0.0151774	0.130865	3070.49	2934.05	2386.6	1921.82	1472.43	1540.02	2424.99	1076.09
1654	MCU_012184-RA			emb|CDS23355.1|	fras1 related extracellular matrix protein [Echinococcus granulosus]	54.0917	1.01503	0.417965	2.42849	0.0151618	0.130865	107.036	69.7272	75.8815	36.9091	35.7979	28.2502	50.5046	28.6264
1655	MCU_003674-RA			ref|XP_024348171.1|	Serine incorporator 5 [Echinococcus granulosus]	18.3534	-2.98277	1.22891	-2.42718	0.0152167	0.131125	0	6.42224	0	10.1818	42.3923	45.8112	6.88699	35.1324
1656	MCU_000845-RA			emb|CUT99222.1|	expressed conserved protein [Echinococcus multilocularis]	74.4793	-0.777399	0.320343	-2.42677	0.015234	0.131194	44.4472	33.9461	66.0904	76.3637	78.1902	93.9129	107.896	94.9876
1657	MCU_001882-RA					104.29	0.601036	0.247699	2.42648	0.015246	0.131219	144.227	99.086	102.807	157.818	83.8425	83.2236	95.6526	67.6624
1658	MCU_005461-RI			emb|CDS22000.1|	dystrophins A:C:F:G:H [Echinococcus granulosus]	244.105	-1.05733	0.43581	-2.42613	0.0152609	0.131268	183.231	91.7463	176.241	183.273	229.86	629.14	217.323	242.023
[truncated: 14,413 more rows]

## Sheet: diff_exp_significant
	Transcipt	KEGG_ID	KEGG_anno	sseqid	NCBI_anno	baseMean	log2FoldChange	lfcSE	stat	pvalue	padj	IV1	IV2	IV3	IV4	IV_avrg	ICR1	ICR2	ICR3	ICR4	ICR_avrg
[truncated: 1,152 more rows]

[truncated: 6 more sheets: ICR_down_log2FC>2, ICR_down_log2FC_2;1, ICR_down_log2FC_1;0, ICR_up_log2FC_0;-1, ICR_up_log2FC_-1;-2, log2FoldChange<-2]
