# Supplementary material for: Integrated transcriptomic and proteomic analysis of cancer-suppressive Mesocestoides corti larvae
Source: Parasit Vectors. 2026 Apr 26;19:244. doi: 10.1186/s13071-026-07391-4 (PMC13248251; doi:10.1186/s13071-026-07391-4)
Supplement: Supplementary file 13 — Additional file 13: Supplementary Table 6. Differential gene expression in larvae in vitro × BL. [file 13071_2026_7391_MOESM13_ESM.xlsx]

## Sheet: legend
Supplementary table 6. Differential expression analysis of Mesocestoides corti transcripts between in vitro–cultivated parasites and parasites recovered from C57BL/6J mice, including DESeq2 statistics and NCBI- and KEGG-based functional annotations.
all_diff_exp	all transcripts identified as the differentially expresssed by DESeq2
diff_exp_significant	differentially expressed transcripts with p-adjusted value < 0.05
baseMean	the average of the normalized count values, dividing by size factors, taken over all samples
log2FoldChange	how much the transcript expression seems to have changed
lfcSE	the standard error estimate for the log2 fold change estimate
stat	Wald statistic
padj	p adjusted value (false dicovery rate)

## Sheet: all_diff_exp
	Transcript	KEGG_ID	KEGG_anno	NCBI_anno	sseqid	baseMean	log2FoldChange	lfcSE	stat	pvalue	padj	IV1	IV2	IV3	IV4	B1	B2	B3	B4
0	MCU_005343-RA	K11995	DNASE1L; deoxyribonuclease-1-like protein [EC:3.1.21.-]	transient receptor potential cation channel [Hymenolepis microstoma]	emb|CDS28709.2|	2355.58	-6.81378	0.223778	-30.4488	1.24234e-203	1.82437e-199	25.3772	44.6258	37.9214	59.9315	4863.79	5084.33	4414.35	4314.33
1	MCU_008757-RA	K24243	CRISPLD; cysteine-rich secretory protein LCCL domain-containing	cysteine-rich secreted protein 2 precursor [Mesocestoides vogae]	gb|AAT74668.2|	528.204	-4.33383	0.18172	-23.8489	1.03955e-125	7.63289e-122	55.1298	41.0558	47.4017	56.3356	1163.75	922.202	1050.43	889.328
2	MCU_007046-RB	K17095	ANXA7_11; annexin A7/11	annexin [Echinococcus multilocularis]	emb|CDI98110.1|	13097.9	-1.08941	0.052657	-20.6889	4.36481e-95	2.13657e-91	8539	8396.8	8161.39	8397.61	18366.7	16626.7	18038.7	18256.4
3	MCU_013340-RA			cysteine-rich secreted protein 2 precursor [Mesocestoides vogae]	gb|AAT74668.2|	29080.3	-4.81562	0.237202	-20.3017	1.24134e-91	4.55726e-88	2207.82	2546.35	1915.03	1306.51	65140.4	49060	63945.8	46520.9
4	MCU_011036-RA			cysteine-rich secreted protein 2 precursor [Mesocestoides vogae]	gb|AAT74668.2|	2304.79	-3.5629	0.181568	-19.623	9.84238e-86	2.89071e-82	389.409	354.329	354.328	339.213	4871.78	3574.34	5196.86	3358.1
5	MCU_013716-RA	K24834	GLIPR1; glioma pathogenesis-related protein 1	glioma pathogenesis protein 1 [Echinococcus multilocularis]	emb|CDS35452.2|	242.674	-4.08999	0.23695	-17.261	9.25119e-67	2.26423e-63	33.2529	25.883	20.1457	27.5685	435.836	549.849	469.22	379.637
6	MCU_004110-RA			cysteine-rich secreted protein 2 precursor [Mesocestoides vogae]	gb|AAT74668.2|	946.998	-9.70156	0.568903	-17.0531	3.31517e-65	6.95476e-62	2.62523	2.67755	2.37009	1.19863	1754.75	2475.28	1165.25	2171.82
7	MCU_010913-RA			unnamed protein product [Mesocestoides corti]	emb|VDD84032.1|	209.8	-4.41558	0.27324	-16.1601	9.6375e-59	1.76908e-55	21.0018	16.9578	21.3308	15.5822	384.494	420.586	494.737	303.71
8	MCU_005386-RA			GLIPR1-like protein [Echinococcus granulosus]	ref|XP_024347076.1|	1598.18	-7.34307	0.45932	-15.9868	1.57894e-57	2.5763e-54	15.7514	23.2054	21.3308	17.9795	4471.31	1782.67	4934.61	1518.55
9	MCU_011862-RA	K20412	PI16, CRISP9, CD364; peptidase inhibitor 16	glioma pathogenesis protein 1 [Echinococcus multilocularis]	emb|CDS35452.2|	5254	-3.28123	0.205629	-15.957	2.54646e-57	3.73948e-54	1021.21	1194.19	996.621	705.994	10617.5	8229.08	11238.6	8028.76
10	MCU_008723-RA	K20412	PI16, CRISP9, CD364; peptidase inhibitor 16	glioma pathogenesis protein 1 [Echinococcus multilocularis]	emb|CDS35452.2|	452.967	-2.80706	0.17766	-15.8002	3.10121e-56	4.14012e-53	105.009	118.705	139.835	89.8973	732.478	926.704	792.429	718.679
11	MCU_004822-RA			cysteine-rich secreted protein 2 precursor [Mesocestoides vogae]	gb|AAT74668.2|	980.496	-3.7771	0.25258	-14.9541	1.46551e-50	1.79342e-47	136.512	124.952	151.685	119.863	1769.59	1437.32	2687.74	1416.31
12	MCU_000195-RA			GLIPR1-like protein [Echinococcus granulosus]	ref|XP_024348047.1|	2413.51	-3.62379	0.245734	-14.7468	3.22556e-49	3.64365e-46	362.282	371.287	393.434	321.233	5983.05	3414.21	5331.53	3131.07
13	MCU_009410-RA	K01077	E3.1.3.1, phoA, phoB; alkaline phosphatase [EC:3.1.3.1]	Alkaline phosphatase [Echinococcus granulosus]	ref|XP_024348057.1|	6314.44	-3.60285	0.257836	-13.9734	2.26431e-44	2.3751e-41	844.449	1094.23	1083.13	819.863	7258.61	16092.2	12195.5	11127.5
14	MCU_004821-RA			cysteine-rich secreted protein 2 precursor [Mesocestoides vogae]	gb|AAT74668.2|	671.012	-6.66455	0.488464	-13.6439	2.19551e-42	2.1494e-39	15.7514	7.14013	20.1457	9.58905	1297.24	739.563	2364.53	914.136
15	MCU_003186-RA	K01052	LIPA; lysosomal acid lipase/cholesteryl ester hydrolase [EC:3.1.1.13]	Lysosomal acid lipase/cholesteryl ester hydrolase [Echinococcus granulosus]	ref|XP_024345578.1|	448.63	1.90311	0.14043	13.552	7.71021e-42	7.07653e-39	672.934	737.219	724.061	703.596	158.59	219.296	165.857	207.485
16	MCU_004157-RB			cysteine-rich secreted protein 3, partial [Mesocestoides vogae]	gb|AAT74669.1|	1086.23	-2.90374	0.217597	-13.3446	1.27362e-40	1.03906e-37	185.516	240.087	278.485	322.432	1758.18	2397.47	1885.39	1622.29
17	MCU_011535-RA	K24834	GLIPR1; glioma pathogenesis-related protein 1	cysteine-rich secreted protein 2 precursor [Mesocestoides vogae]	gb|AAT74668.2|	6932.3	-4.35859	0.326571	-13.3465	1.24114e-40	1.03906e-37	646.682	763.102	732.356	435.103	6811.36	18485.2	13152.3	14432.2
18	MCU_004789-RA	K18398	ENPP5; ectonucleotide pyrophosphatase/phosphodiesterase family member 5 [EC:3.1.-.-]	ectonucleotide pyrophosphatase:phosphodiesterase [Echinococcus granulosus]	emb|CDS20666.1|	7035.75	-1.67832	0.127866	-13.1256	2.34877e-39	1.81535e-36	3243.91	3237.16	3677.19	3243.49	8882.15	12559.1	10926.7	10516.3
19	MCU_009411-RA	K01077	E3.1.3.1, phoA, phoB; alkaline phosphatase [EC:3.1.3.1]	intestinal type alkaline phosphatase 1 [Echinococcus multilocularis]	emb|CDS36770.1|	7886.71	-2.98674	0.228542	-13.0687	4.97247e-39	3.65104e-36	1585.64	1927.84	2129.52	1425.17	9576.98	17777.8	14927.2	13743.6
20	MCU_006447-RA	K19919	CRISP1_2_3; cysteine-rich secretory protein 1/2/3	cysteine-rich secreted protein 2 precursor [Mesocestoides vogae]	gb|AAT74668.2|	704.961	-2.22728	0.170804	-13.04	7.24667e-39	5.06749e-36	221.394	259.722	309.296	202.569	1249.32	1269.48	1121.31	1006.6
21	MCU_012854-RA	K24834	GLIPR1; glioma pathogenesis-related protein 1	glioma pathogenesis protein 1 [Echinococcus multilocularis]	emb|CDS35452.2|	500.003	-6.27427	0.487558	-12.8688	6.74732e-38	4.50383e-35	19.2517	14.2803	7.11026	9.58905	1460.39	533.128	1360.88	595.391
22	MCOS_0000616901-mRNA-1	K13421	UMPS; uridine monophosphate synthetase [EC:2.4.2.10 4.1.1.23]	uridine 5' monophosphate synthase [Echinococcus granulosus]	emb|CDS24516.1|	2055.64	5.21758	0.420036	12.4218	1.99135e-35	1.27144e-32	4161.87	4554.51	5165.6	2132.36	42.2145	112.542	158.769	117.274
23	MCU_007601-RB					1507.3	-1.80787	0.152654	-11.8429	2.34237e-32	1.43324e-29	697.436	743.466	602.002	632.877	2708.57	1935.08	2605.52	2133.49
24	MCU_007601-RA					1930.21	-1.46786	0.124054	-11.8325	2.6519e-32	1.55772e-29	1093.85	1037.1	995.436	970.891	3385.14	2523.52	2843.67	2592.06
25	MCOS_0001049001-mRNA-1			unnamed protein product [Mesocestoides corti]	emb|VDD84488.1|	419.84	1.72663	0.149839	11.5233	1.00725e-30	5.68902e-28	571.425	598.879	665.994	741.952	167.717	193.572	228.231	190.946
26	MCU_007046-RA	K17089	ANXA3; annexin A3	annexin [Echinococcus granulosus]	emb|CDS21833.1|	14690.9	-1.13474	0.0986477	-11.503	1.27471e-30	6.93303e-28	8977.41	9207.2	9179.34	9409.25	23094.7	18067.2	20902.3	18690.2
27	MCU_008018-RA	K17353	TSPAN18; tetraspanin-18	tetraspanin similiar to uroplakin 1 [Echinococcus granulosus]	emb|CDS17163.1|	1003.22	1.15012	0.102309	11.2416	2.54809e-29	1.33638e-26	1346.74	1381.62	1358.06	1451.54	531.674	677.825	615.231	663.049
28	MCU_000211-RA			expressed conserved protein [Echinococcus granulosus]	emb|CDS20052.1|	886.468	-0.875318	0.0781101	-11.2062	3.80134e-29	1.92492e-26	633.556	647.967	660.069	559.761	1140.93	1176.23	1129.81	1143.42
29	MCU_004109-RA	K24836	PI15, CRISP8; peptidase inhibitor 15	Peptidase inhibitor [Echinococcus granulosus]	ref|XP_024346022.1|	106.488	-6.38521	0.571185	-11.1789	5.17356e-29	2.53246e-26	5.25046	0.892516	3.55513	0	187.113	167.849	283.517	203.726
30	MCU_004179-RB			expressed protein [Echinococcus granulosus]	emb|CDS19792.1|	2855.38	-1.53037	0.13811	-11.0808	1.55453e-28	7.36398e-26	1695.02	1617.24	1349.76	1208.22	4559.16	3971.13	4422.86	4019.64
31	MCU_011868-RA			unnamed protein product, partial [Mesocestoides corti]	emb|VDD78701.1|	170.89	-7.39285	0.669274	-11.0461	2.2903e-28	1.05103e-25	1.75015	2.67755	0	3.59589	188.254	535.701	348.725	286.419
32	MCU_006635-RC	K00760	hprT, hpt, HPRT1; hypoxanthine phosphoribosyltransferase [EC:2.4.2.8]	Hypoxanthine-guanine phosphoribosyltransferase [Echinococcus granulosus]	ref|XP_024350349.1|	413.83	-2.59998	0.235808	-11.0258	2.86855e-28	1.2765e-25	98.8837	103.532	142.205	124.658	733.619	581.361	949.781	576.597
33	MCU_003732-RA			unnamed protein product [Mesocestoides corti]	emb|VDD81337.1|	153.376	-1.71003	0.158257	-10.8054	3.24606e-27	1.40201e-24	70.8812	81.219	59.2521	74.3151	229.327	232.158	256.583	223.272
34	MCU_007892-RA			expressed conserved protein [Hymenolepis microstoma]	emb|CDS25419.1|	21698.6	-1.85462	0.172501	-10.7513	5.8417e-27	2.45101e-24	9160.3	9241.12	9809.78	9388.87	41358.8	28541.3	39485.4	26603.2
35	MCU_014072-RA	K24243	CRISPLD; cysteine-rich secretory protein LCCL domain-containing	unnamed protein product [Mesocestoides corti]	emb|VDD80496.1|	216.338	-2.90899	0.274171	-10.6101	2.67406e-26	1.09079e-23	57.7551	33.9156	63.9923	47.9452	464.359	340.199	432.363	290.178
36	MCU_006997-RA	K07299	SLC2A1, GLUT1; MFS transporter, SP family, solute carrier family 2 (facilitated glucose transporter), member 1	TGTP1 [Taenia solium]	gb|AAB05911.1|	1350.16	-1.6266	0.154738	-10.5119	7.61164e-26	3.021e-23	703.562	705.981	711.026	520.206	1731.93	2185.89	2285.14	1957.57
37	MCU_013603-RA			cysteine-rich secreted protein 3, partial [Mesocestoides vogae]	gb|AAT74669.1|	117.1	-3.88127	0.384316	-10.0992	5.57133e-24	2.15302e-21	15.7514	16.0653	16.5906	10.7877	304.629	232.801	216.89	123.288
38	MCU_008959-RA			GLIPR1-like protein [Echinococcus granulosus]	ref|XP_024348047.1|	587.727	-2.2874	0.227481	-10.0553	8.70133e-24	3.27638e-21	232.77	195.461	164.721	204.966	1283.55	779.435	1068.86	772.054
39	MCU_006511-RA	K10355	ACTF; actin, other eukaryote	Actin [Echinococcus granulosus]	ref|XP_024348013.1|	638.232	-0.900132	0.0903205	-9.96598	2.14744e-23	7.88379e-21	464.666	436.441	462.167	417.124	910.464	822.522	789.594	802.876
40	MCU_010505-RA	K20412	PI16, CRISP9, CD364; peptidase inhibitor 16	lisH domain-containing protein C1711.05-like [Limulus polyphemus]	ref|XP_013777922.1|	47.0193	-5.16896	0.519845	-9.94326	2.69853e-23	9.66536e-21	2.62523	1.78503	4.74017	1.19863	102.684	94.5354	83.6374	84.9485
41	MCU_011847-RA	K05613	SLC1A2, EAAT2; solute carrier family 1 (glial high affinity glutamate transporter), member 2	unnamed protein product [Mesocestoides corti]	emb|VDD77844.1|	406.666	-1.99341	0.201665	-9.88475	4.84767e-23	1.69495e-20	162.764	181.181	159.981	147.432	823.753	533.771	714.462	529.988
42	MCU_012212-RA			cysteine-rich secreted protein 2 precursor [Mesocestoides vogae]	gb|AAT74668.2|	2009.13	-7.15703	0.728825	-9.81995	9.23862e-23	3.1551e-20	8.75077	47.3034	47.4017	8.39042	948.114	7161.54	3259.02	4592.48
43	MCU_011041-RA	K24243	CRISPLD; cysteine-rich secretory protein LCCL domain-containing	unnamed protein product [Mesocestoides corti]	emb|VDD82950.1|	85.996	-3.34576	0.341375	-9.80083	1.1166e-22	3.72666e-20	16.6265	15.1728	21.3308	8.39042	108.389	178.138	171.528	168.393
44	MCU_008478-RB			GLIPR1-like protein [Echinococcus granulosus]	ref|XP_024348047.1|	381.001	-2.76937	0.283387	-9.7724	1.47908e-22	4.82671e-20	95.3834	85.6816	99.5436	110.274	423.286	869.468	534.429	829.939
45	MCU_000419-RA	K11536	SLC28A; pyrimidine nucleoside transport protein	concentrative Na nucleoside cotransporter [Echinococcus multilocularis]	emb|CDI97496.1|	3006.66	-2.19132	0.229376	-9.55341	1.25498e-21	4.00638e-19	1073.72	1355.73	1144.75	745.548	3703.46	5780.81	4790.01	5459.26
46	MCU_014238-RA			cysteine-rich secreted protein 2 precursor [Mesocestoides vogae]	gb|AAT74668.2|	127.047	-5.92794	0.620796	-9.54894	1.31031e-21	4.09401e-19	7.87569	5.3551	2.37009	0	127.784	320.906	317.539	234.548
47	MCU_012543-RA			glioma pathogenesis protein 1 [Echinococcus multilocularis]	emb|CDS35452.2|	132.9	-10.4578	1.09551	-9.546	1.34802e-21	4.12411e-19	0	0	0	0	229.327	302.256	369.989	161.628
48	MCU_011015-RA	K06052	JAG1, CD339; jagged-1	protein jagged 2 [Echinococcus multilocularis]	emb|CDS36763.1|	627.673	1.56108	0.164886	9.46759	2.8637e-21	8.58232e-19	828.698	830.933	977.66	1114.73	262.414	309.973	333.132	363.85
49	MCU_000053-RA	K01915	glnA, GLUL; glutamine synthetase [EC:6.3.1.2]	glutamine synthetase [Echinococcus multilocularis]	emb|CDS41911.1|	17679.6	1.08312	0.114493	9.46021	3.0732e-21	9.02599e-19	21905.8	24372.8	24524.5	25283.9	9385.31	11640.1	11896.4	12428
50	MCU_011421-RB	K04712	DEGS; sphingolipid 4-desaturase/C4-monooxygenase [EC:1.14.19.17 1.14.18.5]	Peptidase M neutral zinc metallopeptidases zinc binding site [Hymenolepis microstoma]	emb|CDS26339.2|	1593.6	-0.715495	0.0762165	-9.38767	6.134e-21	1.76623e-18	1215.48	1263.8	1199.26	1142.3	1874.55	1982.67	2158.98	1911.72
51	MCU_008739-RB	K20412	PI16, CRISP9, CD364; peptidase inhibitor 16	glioma pathogenesis protein 1 [Echinococcus multilocularis]	emb|CDS35452.2|	9420.05	-3.32095	0.354775	-9.36072	7.91959e-21	2.23652e-18	1649.52	2613.29	1297.62	1293.32	20526.5	11087	24916.9	11976.2
52	MCU_014191-RA			glioma pathogenesis protein 1 [Echinococcus multilocularis]	emb|CDS35452.2|	244.076	-5.81164	0.630644	-9.2154	3.10125e-20	8.59281e-18	19.2517	8.03265	0	5.99315	479.191	506.118	589.715	344.304
53	MCU_002070-RA	K24836	PI15, CRISP8; peptidase inhibitor 15	cysteine-rich secreted protein 2 precursor [Mesocestoides vogae]	gb|AAT74668.2|	173.516	-6.7176	0.743833	-9.03107	1.70009e-19	4.6233e-17	7.00061	0	4.74017	1.19863	336.575	212.222	616.649	209.74
54	MCU_002840-RB	K10373	TPM1; tropomyosin 1	tropomyosin 2 high molecular weight isoform, partial [Mesocestoides corti]	gb|ADQ26722.1|	7530.32	-0.92555	0.103356	-8.95495	3.39902e-19	8.95768e-17	4991.44	5275.67	5325.58	5182.88	11550.8	8981.51	9806.84	9127.83
55	MCU_006711-RA	K20412	PI16, CRISP9, CD364; peptidase inhibitor 16	unnamed protein product [Mesocestoides corti]	emb|VDD83705.1|	40.8764	-4.96913	0.554937	-8.9544	3.41594e-19	8.95768e-17	3.50031	2.67755	3.55513	0	91.2745	63.0236	89.3077	73.6721
56	MCU_003883-RC			cysteine-rich secreted protein 2 precursor [Mesocestoides vogae]	gb|AAT74668.2|	751.113	-2.05077	0.229586	-8.93248	4.16577e-19	1.07323e-16	343.905	290.068	343.662	189.384	1137.51	1261.76	1436.01	1006.6
57	MCU_004199-RA	K13866	SLC7A4; solute carrier family 7 (cationic amino acid transporter), member 4	cationic amino acid transporter 4 [Echinococcus granulosus]	emb|CDS17231.1|	2553.38	-0.884972	0.100413	-8.81331	1.21508e-18	3.07645e-16	2085.31	1765.4	1687.5	1634.93	3201.45	3299.74	3291.63	3461.09
58	MCU_011961-RA	K10461	KLHL24_35; kelch-like protein 24/35	unnamed protein product [Mesocestoides corti]	emb|VDD77618.1|	106.25	-1.87598	0.215142	-8.71973	2.78868e-18	6.94098e-16	42.0037	56.2285	39.1064	43.1507	164.294	154.987	199.879	150.351
59	MCU_004650-RA	K20412	PI16, CRISP9, CD364; peptidase inhibitor 16	cysteine-rich secreted protein 2 precursor [Mesocestoides vogae]	gb|AAT74668.2|	10994.3	1.8226	0.209484	8.70042	3.30651e-18	8.09267e-16	16904.7	18358.2	13612.6	19689.9	5322.45	3333.18	5769.56	4963.85
60	MCU_000435-RA	K01613	psd, PISD; phosphatidylserine decarboxylase [EC:4.1.1.65]	phosphatidylserine decarboxylase proenzyme [Echinococcus multilocularis]	emb|CDI97515.1|	466.329	-0.711073	0.081961	-8.67575	4.10852e-18	9.89075e-16	347.406	354.329	357.883	353.596	555.634	571.714	619.484	570.583
61	MCU_010902-RA			GLIPR1-like protein [Echinococcus granulosus]	ref|XP_024348047.1|	216.683	-4.42712	0.512637	-8.63599	5.82221e-18	1.37902e-15	35.0031	7.14013	21.3308	13.1849	336.575	293.896	679.022	347.312
62	MCU_011681-RA	K20412	PI16, CRISP9, CD364; peptidase inhibitor 16	GLIPR1-like protein [Echinococcus granulosus]	ref|XP_024348047.1|	59.2912	-2.9635	0.345298	-8.58245	9.28751e-18	2.16488e-15	18.3766	15.1728	8.2953	10.7877	102.684	91.963	136.088	90.9625
63	MCU_009167-RA			Cytochrome P450 1A1 [Echinococcus multilocularis]	emb|CDS40549.1|	69.4442	-2.93435	0.342332	-8.57164	1.02022e-17	2.34092e-15	19.2517	10.7102	22.5158	11.9863	96.9792	142.768	144.593	106.749
64	MCU_008154-RA	K01365	CTSL; cathepsin L [EC:3.4.22.15]	cathepsin L-like proteinase [Echinococcus multilocularis]	dbj|BAF02516.1|	23493.7	1.56257	0.185927	8.40423	4.30683e-17	9.73013e-15	28668.4	29792.2	35193.4	46757.4	12461.3	10597.6	13128.2	11350.8
65	MCU_001537-RA			unnamed protein product [Mesocestoides corti]	emb|VDD80223.1|	898.862	-1.00436	0.119686	-8.39169	4.79197e-17	1.06621e-14	664.183	643.504	543.935	539.384	1085.03	1312.56	1170.92	1231.38
66	MCU_009051-RA	K20056	GIPC, SEMCAP; PDZ domain-containing protein GIPC	unnamed protein product [Mesocestoides corti]	emb|VDD83515.1|	1577.94	0.507265	0.0606514	8.36361	6.08259e-17	1.33318e-14	1828.04	1864.47	1800.08	1921.41	1221.94	1349.86	1316.93	1320.84
67	MCU_004653-RA	K20412	PI16, CRISP9, CD364; peptidase inhibitor 16	cysteine-rich secreted protein 2 precursor [Mesocestoides vogae]	gb|AAT74668.2|	106.991	-2.69031	0.322411	-8.34433	7.16167e-17	1.5466e-14	33.2529	24.9905	33.1812	22.774	173.422	151.128	273.594	143.585
68	MCU_012433-RA	K24834	GLIPR1; glioma pathogenesis-related protein 1	cysteine-rich secreted protein 2 precursor [Mesocestoides vogae]	gb|AAT74668.2|	43.0744	-8.83953	1.07587	-8.21619	2.10079e-16	4.47102e-14	0	0	0	0	73.0196	88.1044	73.7143	109.756
69	MCU_002383-RB					1348.75	-1.37697	0.167666	-8.21256	2.16523e-16	4.54234e-14	780.569	913.044	668.364	634.076	1948.71	1670.77	2295.07	1879.39
70	MCU_005853-RB	K01887	RARS, argS; arginyl-tRNA synthetase [EC:6.1.1.19]	Arginyl-tRNA synthetase, cytoplasmic [Echinococcus granulosus]	ref|XP_024349727.1|	5478.23	0.760134	0.0925816	8.21042	2.20414e-16	4.55885e-14	6481.69	7416.81	6459.67	7198.98	3984.13	3811	3947.97	4525.57
71	MCU_009688-RB			cysteine-rich secreted protein 2 precursor [Mesocestoides vogae]	gb|AAT74668.2|	1365.94	-1.64031	0.200093	-8.19772	2.44988e-16	4.99674e-14	687.81	660.462	751.317	553.767	2447.3	2289.43	2089.52	1447.88
72	MCU_010829-RC			Kelch repeat type 1 [Echinococcus granulosus]	emb|CDS24996.1|	354.089	-2.07357	0.253184	-8.19	2.61229e-16	5.25499e-14	167.14	146.373	136.28	92.2946	759.861	468.818	562.781	499.166
73	MCU_011621-RA	K20412	PI16, CRISP9, CD364; peptidase inhibitor 16	GLIPR1-like protein [Echinococcus granulosus]	ref|XP_024348047.1|	4057.97	-0.717468	0.087657	-8.18495	2.72426e-16	5.40618e-14	2919.26	3204.13	2998.16	3153.6	5638.49	4985.3	4981.39	4583.46
74	MCU_002160-RA			expressed conserved protein [Echinococcus granulosus]	emb|CDS17180.1|	701.88	1.67773	0.206598	8.12075	4.63309e-16	9.07158e-14	945.958	913.044	1079.57	1342.47	254.428	410.296	318.956	350.319
75	MCU_006139-RA			cysteine-rich secreted protein 2 precursor [Mesocestoides vogae]	gb|AAT74668.2|	95.2681	-5.92796	0.731377	-8.10522	5.26523e-16	1.01737e-13	5.25046	0	3.55513	3.59589	232.75	86.1751	309.033	121.785
76	MCOS_0000792601-mRNA-1			unnamed protein product [Mesocestoides corti]	emb|VDD81924.1|	341.085	-4.87206	0.601728	-8.09678	5.64323e-16	1.07625e-13	35.0031	13.3877	36.7363	4.79452	670.868	297.754	698.869	971.269
77	MCU_000164-RA			unnamed protein product [Mesocestoides corti]	emb|VDD78357.1|	450.996	-7.13256	0.881919	-8.08754	6.08816e-16	1.14621e-13	15.7514	0	1.18504	8.39042	899.054	467.532	1651.48	564.569
78	MCOS_0000817401-mRNA-1			unnamed protein product, partial [Mesocestoides corti]	emb|VDD82172.1|	1147.18	1.34611	0.166922	8.06436	7.36232e-16	1.36855e-13	1452.63	1502.11	1595.07	2035.28	779.256	567.855	639.33	605.916
79	MCU_002230-RA			expressed conserved protein [Echinococcus multilocularis]	emb|CUT99565.1|	392.498	-1.58811	0.19739	-8.04553	8.58716e-16	1.57628e-13	189.892	155.298	184.867	254.11	636.64	499.044	669.099	551.038
80	MCU_004255-RA			expressed protein [Hymenolepis microstoma]	emb|CDS32486.1|	1676.99	0.727418	0.0904624	8.04111	8.90252e-16	1.61399e-13	2045.05	1960.86	2162.7	2189.9	1274.42	1169.8	1411.91	1201.31
81	MCU_008758-RA			unnamed protein product [Mesocestoides corti]	emb|VDD76346.1|	47.9871	-3.51753	0.440494	-7.98542	1.40048e-15	2.50805e-13	9.62585	3.57007	7.11026	10.7877	77.5834	102.253	110.571	62.3958
82	MCU_006137-RA	K20412	PI16, CRISP9, CD364; peptidase inhibitor 16	cysteine-rich secreted protein 2 precursor [Mesocestoides vogae]	gb|AAT74668.2|	123.096	-5.80201	0.727985	-7.96995	1.58733e-15	2.80843e-13	7.87569	0	8.2953	1.19863	277.246	140.195	340.22	209.74
83	MCU_011345-RA	K09866	AQP4; aquaporin-4	aquaporin 4 [Echinococcus multilocularis]	emb|CDI97472.1|	255.196	1.53255	0.19289	7.94518	1.93909e-15	3.38995e-13	322.028	363.254	380.399	450.685	167.717	123.475	120.495	113.515
84	MCU_004820-RA			cysteine rich secretory protein LCCL [Echinococcus multilocularis]	emb|CDS43758.1|	167.46	-5.6294	0.71012	-7.92739	2.23796e-15	3.82145e-13	4.37538	3.57007	17.7756	1.19863	411.876	173.636	516	211.244
85	MCU_009753-RA			glioma pathogenesis protein 1 [Echinococcus multilocularis]	emb|CDS35452.2|	7319.51	-1.30642	0.164792	-7.92765	2.23338e-15	3.82145e-13	4891.68	4689.28	3882.2	3392.13	10311.7	9325.56	12410.9	9652.55
86	MCU_005393-RA			cysteine rich secretory protein LCCL [Echinococcus granulosus]	emb|CDS24871.1|	55.7479	-4.82498	0.609392	-7.91769	2.41966e-15	4.08422e-13	6.12554	1.78503	0	7.19178	136.912	91.963	127.582	74.4239
87	MCU_004792-RA	K18398	ENPP5; ectonucleotide pyrophosphatase/phosphodiesterase family member 5 [EC:3.1.-.-]	ectonucleotide pyrophosphatase:phosphodiesterase [Echinococcus multilocularis]	emb|CDS43591.1|	5074.67	-0.789518	0.0998033	-7.91074	2.55871e-15	4.26985e-13	3319.17	3696.8	4029.15	3835.62	6020.7	6850.92	6899.38	5945.64
88	MCU_009298-RA			unnamed protein product, partial [Mesocestoides corti]	emb|VDD83592.1|	1970.21	-1.15593	0.146175	-7.90784	2.61898e-15	4.32132e-13	1036.09	1222.75	1177.93	1445.55	2822.67	2623.2	3091.75	2341.72
89	MCU_008516-RA	K07249	ALDH1A; retinal dehydrogenase [EC:1.2.1.36]	putative aldehyde dehydrogenase 1B1 precursor [Schistosoma japonicum]	emb|CAX73522.1|	2101.49	1.2099	0.153609	7.87649	3.36715e-15	5.49406e-13	3337.54	3112.21	2872.54	2416.44	1026.84	1377.52	1312.68	1356.17
90	MCU_011866-RB			CD36 class B scavenger receptor [Echinococcus multilocularis]	emb|CUT99036.1|	1235.56	-3.48571	0.443174	-7.86534	3.68103e-15	5.94021e-13	232.77	271.325	152.871	152.226	1877.97	2677.86	3672.96	846.478
91	MCU_004792-RC	K18398	ENPP5; ectonucleotide pyrophosphatase/phosphodiesterase family member 5 [EC:3.1.-.-]	ectonucleotide pyrophosphatase:phosphodiesterase [Echinococcus granulosus]	emb|CDS20669.1|	2708.86	-2.52704	0.321453	-7.86132	3.80111e-15	6.06732e-13	542.548	866.634	1130.53	665.24	2909.38	6446.41	4011.76	5098.41
92	MCU_013758-RA	K20412	PI16, CRISP9, CD364; peptidase inhibitor 16	cysteine-rich secreted protein 2 precursor [Mesocestoides vogae]	gb|AAT74668.2|	977.13	-1.51891	0.194533	-7.80795	5.81238e-15	9.17793e-13	492.668	544.435	579.486	405.137	1208.25	1729.93	1654.32	1202.81
93	MCU_007034-RA			cysteine-rich secreted protein 2 precursor [Mesocestoides vogae]	gb|AAT74668.2|	104.486	-3.44463	0.444051	-7.75729	8.67665e-15	1.3555e-12	14.0012	20.5279	26.0709	9.58905	125.503	152.414	311.868	175.911
94	MCU_002071-RB			cysteine-rich secreted protein 2 precursor [Mesocestoides vogae]	gb|AAT74668.2|	535.444	-6.51769	0.840855	-7.75127	9.09806e-15	1.40637e-12	30.6277	4.46258	10.6654	0	1172.88	632.165	1735.12	697.63
95	MCU_014773-RA			cysteine-rich secreted protein 2 precursor [Mesocestoides vogae]	gb|AAT74668.2|	49.3837	-6.59397	0.851183	-7.74683	9.42183e-15	1.44124e-12	0	2.67755	0	1.19863	94.6973	63.0236	141.758	91.7143
96	MCU_010278-RA			unnamed protein product, partial [Mesocestoides corti]	emb|VDD77116.1|	101.822	-7.28995	0.941692	-7.74133	9.83823e-15	1.48943e-12	0	1.78503	2.37009	1.19863	45.6373	362.707	182.868	218.009
97	MCU_006268-RB	K21635	JAG2; jagged-2	protein jagged 1 [Echinococcus granulosus]	emb|CDS16096.1|	137.263	1.63039	0.211939	7.69272	1.44041e-14	2.15841e-12	185.516	223.129	203.827	220.548	47.9191	81.0303	60.9561	75.1757
98	MCU_012704-RA	K10442	KLHL1_4_5; kelch-like protein 1/4/5	kelch protein 12 [Hymenolepis microstoma]	emb|CDS27681.1|	72.1224	-4.43267	0.576928	-7.68322	1.55141e-14	2.30126e-12	7.00061	10.7102	0	7.19178	114.093	113.828	208.385	115.771
99	MCU_002156-RA	K01365	CTSL; cathepsin L [EC:3.4.22.15]	cathepsin L-like cysteine peptidase [Taenia asiatica]	dbj|BAH03397.1|	2671.33	0.641065	0.08372	7.65725	1.89953e-14	2.78946e-12	2910.51	3229.12	3347.75	3537.16	1979.52	2139.59	2110.78	2116.19
100	MCU_006141-RA			GLIPR1 protein 1 [Echinococcus granulosus]	emb|CDS22839.1|	136.272	-1.95805	0.25679	-7.62508	2.43882e-14	3.54595e-12	61.2554	40.1632	56.882	64.7261	254.428	163.347	250.912	198.464
101	MCU_011986-RA			GLIPR1-like protein [Echinococcus granulosus]	ref|XP_024348047.1|	144.759	-3.48184	0.457858	-7.60463	2.85724e-14	4.11359e-12	18.3766	14.2803	35.5513	27.5685	417.581	145.983	304.78	193.953
102	MCU_003236-RA	K16330	K16330; pseudouridylate synthase / pseudouridine kinase [EC:4.2.1.70 2.7.1.83]	pseudouridine metabolizing bifunctional protein [Hymenolepis microstoma]	emb|CDS29349.1|	204.206	0.997639	0.1324	7.53505	4.88151e-14	6.9597e-12	281.775	275.788	270.19	262.5	112.952	147.269	140.341	142.834
103	MCOS_0000883601-mRNA-1			unnamed protein product [Mesocestoides corti]	emb|VDD82834.1|	130.085	-4.24517	0.566024	-7.49999	6.38221e-14	9.0118e-12	14.0012	1.78503	15.4056	21.5754	273.824	147.913	283.517	282.66
104	MCU_003681-RB	K15100	SLC25A1, CTP; solute carrier family 25 (mitochondrial citrate transporter), member 1	tricarboxylate transport protein [Hymenolepis microstoma]	emb|CDS34148.1|	993.83	0.634253	0.0848148	7.47809	7.54086e-14	1.05464e-11	1159.48	1175.44	1281.03	1221.4	699.391	812.876	822.198	778.82
105	MCU_000184-RA	K24834	GLIPR1; glioma pathogenesis-related protein 1	GLIPR1-like protein [Echinococcus granulosus]	ref|XP_024348047.1|	48.9388	-6.22784	0.83787	-7.43294	1.06212e-13	1.47144e-11	1.75015	0	3.55513	0	122.08	64.3098	138.923	60.8923
106	MCU_011707-RA	K20412	PI16, CRISP9, CD364; peptidase inhibitor 16	GLIPR1-like protein [Echinococcus granulosus]	ref|XP_024348047.1|	3225.83	-0.786837	0.106132	-7.41378	1.2275e-13	1.68466e-11	2348.71	2472.27	2338.09	2306.17	4666.41	3600.71	4283.94	3790.36
107	MCU_010485-RA	K11826	AP2M1; AP-2 complex subunit mu-1	AP 2 complex subunit mu 1 [Hymenolepis microstoma]	emb|CDS27182.1|	957.613	0.986993	0.134199	7.35469	1.9137e-13	2.6021e-11	1050.97	1258.45	1348.58	1433.56	586.439	614.159	710.209	658.539
108	MCU_006406-RA	K04460	PPP5C; serine/threonine-protein phosphatase 5 [EC:3.1.3.16]	protein phosphatase 5 [Echinococcus multilocularis]	emb|CDS43281.1|	2104.65	0.653056	0.0889903	7.3385	2.15999e-13	2.91004e-11	2563.1	2639.17	2306.09	2784.42	1755.89	1651.48	1538.08	1598.99
109	MCU_005129-RA			chromodomain helicase DNA binding protein 1 [Echinococcus multilocularis]	emb|CDS40050.1|	132.639	-24.7944	3.38366	-7.3277	2.34136e-13	3.12571e-11	0	0	0	0	0	678.468	0	382.644
110	MCU_011407-RA			expressed protein [Hymenolepis microstoma]	emb|CDS34035.2|	64.1578	-2.97802	0.406942	-7.31805	2.516e-13	3.3286e-11	19.2517	13.3877	16.5906	8.39042	108.389	171.064	82.2198	93.9696
111	MCU_004474-RG			expressed conserved protein [Echinococcus granulosus]	emb|CDS19111.1|	1170.21	-1.59523	0.218121	-7.31348	2.60315e-13	3.41315e-11	630.055	748.821	500.088	447.089	2212.27	1744.08	1523.9	1555.38
112	MCU_007086-RA	K01698	hemB, ALAD; porphobilinogen synthase [EC:4.2.1.24]	delta aminolevulinic acid dehydratase [Hymenolepis microstoma]	emb|CDS31386.1|	474.942	-1.2896	0.176421	-7.30976	2.67611e-13	3.45264e-11	298.401	293.638	279.67	228.938	641.204	685.542	827.869	544.272
113	MCU_008986-RA	K14165	K14165; atypical dual specificity phosphatase [EC:3.1.3.16 3.1.3.48]	protein phosphatase [Echinococcus granulosus]	emb|CDS17068.1|	951.754	0.633712	0.0866964	7.30955	2.6803e-13	3.45264e-11	1055.34	1147.78	1140.01	1288.53	741.606	751.138	749.902	739.728
114	MCU_006635-RA	K00760	hprT, hpt, HPRT1; hypoxanthine phosphoribosyltransferase [EC:2.4.2.8]	hypoxanthine guanine phosphoribosyltransferase [Echinococcus multilocularis]	emb|CDS40030.1|	182.465	-2.69085	0.368721	-7.29778	2.92546e-13	3.73569e-11	40.2535	48.1959	43.8466	63.5274	512.278	209.65	323.209	218.761
115	MCU_006136-RA			cysteine-rich secreted protein 2 precursor [Mesocestoides vogae]	gb|AAT74668.2|	38.8875	-2.77053	0.380846	-7.27469	3.47223e-13	4.39566e-11	8.75077	8.92516	16.5906	5.99315	68.4559	81.0303	56.7033	64.6511
116	MCU_004116-RB			cysteine-rich secreted protein 2 precursor [Mesocestoides vogae]	gb|AAT74668.2|	38136.1	1.91318	0.263103	7.2716	3.55249e-13	4.45883e-11	64504.5	64099.6	49924.7	62549.3	18899.5	8724.91	17626.2	18760.1
117	MCU_008445-RB			expressed conserved protein [Echinococcus multilocularis]	emb|CDS42894.1|	9125.99	-0.791611	0.10905	-7.25919	3.89408e-13	4.84615e-11	7310.39	6330.62	6343.53	6747.09	13366	11611.8	10831.8	10466.7
118	MCU_011997-RB	K05698	PTPRJ, DEP1, CD148; receptor-type tyrosine-protein phosphatase eta [EC:3.1.3.48]	tyrosine protein phosphatase non receptor type [Hymenolepis microstoma]	emb|CDS30077.2|	78.3928	-2.26382	0.312321	-7.24837	4.21822e-13	5.20543e-11	36.7532	21.4204	24.8859	25.1712	111.811	167.205	97.8132	142.082
119	MCU_007977-RA			cystatin [Taenia asiatica]	gb|AIM55123.1|	1373.98	0.869095	0.121307	7.16443	7.81103e-13	9.55875e-11	1613.64	1655.62	1832.08	1998.12	1037.11	885.546	1077.36	892.335
120	MCU_006720-RA	K00717	FUT8; glycoprotein 6-alpha-L-fucosyltransferase [EC:2.4.1.68]	Alpha-(1,6)-fucosyltransferase [Echinococcus granulosus]	ref|XP_024345875.1|	327.9	1.27858	0.180254	7.0932	1.31047e-12	1.59044e-10	455.915	521.23	436.096	447.089	146.039	238.589	184.286	193.953
121	MCU_007598-RA	K09490	HSPA5, BIP; endoplasmic reticulum chaperone BiP [EC:3.6.4.10]	glucose-regulated protein [Echinococcus granulosus]	ref|XP_024349673.1|	7971.2	0.545365	0.0771841	7.06577	1.59731e-12	1.92267e-10	8879.4	10401.4	9101.13	9457.2	6648.21	6122.29	6391.88	6768.06
122	MCU_006164-RA	K22204	BEST; bestrophin, other	Bestrophin-4 [Echinococcus granulosus]	ref|XP_024346927.1|	167.098	-1.32734	0.188186	-7.05333	1.74684e-12	2.08555e-10	116.385	84.7891	97.1735	81.5069	257.851	255.953	242.407	200.719
123	MCU_010044-RA	K05758	ARPC2; actin related protein 2/3 complex, subunit 2	Actin-related protein 2/3 complex subunit 2 [Echinococcus granulosus]	ref|XP_024348162.1|	2113.77	-0.602335	0.085676	-7.03038	2.05972e-12	2.43927e-10	1655.65	1763.61	1586.77	1704.45	2755.35	2451.49	2672.14	2320.67
124	MCU_010424-RA	K00753	E2.4.1.214; glycoprotein 3-alpha-L-fucosyltransferase [EC:2.4.1.214]	unnamed protein product [Mesocestoides corti]	emb|VDD77182.1|	178.923	-1.45607	0.207565	-7.015	2.29948e-12	2.70143e-10	105.884	81.219	75.8427	119.863	216.777	275.889	279.264	276.646
125	MCU_010796-RA			cysteine-rich secreted protein 2 precursor [Mesocestoides vogae]	gb|AAT74668.2|	204.602	-3.03194	0.433976	-6.98644	2.81946e-12	3.28601e-10	48.1292	74.0789	28.441	26.3699	456.373	224.441	493.319	285.667
126	MCU_002198-RA	K13997	PDHX; dihydrolipoamide dehydrogenase-binding protein of pyruvate dehydrogenase complex	dihydrolipoyllysine residue acetyltransferase [Echinococcus granulosus]	emb|CDS18254.1|	978.745	-0.514285	0.0737556	-6.97282	3.10654e-12	3.59209e-10	817.322	840.751	825.975	737.158	1115.83	1159.51	1203.53	1129.89
127	MCU_009476-RB					1160.28	-1.00447	0.14453	-6.94993	3.65475e-12	4.19297e-10	774.443	826.47	688.51	795.891	1896.23	1398.09	1549.42	1353.16
128	MCU_001792-RA	K18695	GPCPD1; glycerophosphocholine phosphodiesterase GPCPD1 [EC:3.1.4.2]	Glycerophosphodiester phosphodiesterase gde1 [Echinococcus granulosus]	ref|XP_024352206.1|	349.067	0.80353	0.115923	6.93161	4.16084e-12	4.73658e-10	426.162	488.207	415.95	444.692	277.246	266.243	240.989	233.045
129	MCU_006442-RA			Transmembrane protein 45B [Echinococcus multilocularis]	emb|CDS38235.1|	903.009	-0.964508	0.140294	-6.87492	6.20264e-12	7.0066e-10	657.183	664.032	642.293	483.048	1296.1	1169.15	1068.86	1243.41
130	MCU_007189-RA	K20412	PI16, CRISP9, CD364; peptidase inhibitor 16	cysteine-rich secreted protein 2 precursor [Mesocestoides vogae]	gb|AAT74668.2|	116.315	-2.25658	0.329136	-6.85607	7.07823e-12	7.93464e-10	29.7526	58.9061	31.9962	39.5548	253.287	147.269	212.637	157.117
131	MCU_006156-RA	K01255	CARP, pepA; leucyl aminopeptidase [EC:3.4.11.1]	leucine aminopeptidase [Taenia pisiformis]	gb|AUR26646.1|	135.28	-1.62263	0.236944	-6.84815	7.48093e-12	8.32253e-10	60.3803	93.7142	55.697	53.9384	187.113	192.929	232.484	205.981
132	MCU_008161-RA	K03267	ERF3, GSPT; peptide chain release factor subunit 3	Eukaryotic peptide chain release factor GTP-binding subunit ERF3A [Echinococcus granulosus]	ref|XP_024348920.1|	4441.48	0.67251	0.0986628	6.81625	9.34507e-12	1.03182e-09	4875.93	5804.03	5210.63	5942.81	3127.29	3482.38	3651.69	3437.03
133	MCU_010721-RA			Kunitz protein 2 precursor [Echinococcus granulosus]	gb|APY21164.1|	978.278	1.91781	0.283333	6.76875	1.29896e-11	1.42353e-09	1233.86	1340.56	1379.39	2233.05	571.607	342.771	416.769	308.22
134	MCU_007998-RA	K23739	SH3BP5; SH3-domain binding protein 5	SH3 domain-binding protein [Echinococcus granulosus]	ref|XP_024348659.1|	283.296	0.697129	0.103119	6.76043	1.37584e-11	1.49661e-09	334.279	346.296	356.698	367.98	207.65	219.296	204.132	230.037
135	MCU_013160-RA			unnamed protein product [Mesocestoides corti]	emb|VDD83705.1|	3641.94	-1.35285	0.201244	-6.72241	1.78738e-11	1.92997e-09	2143.94	2255.39	2354.68	1443.15	4664.13	6420.05	5280.5	4573.69
136	MCU_004568-RB	K01836	PGM3; phosphoacetylglucosamine mutase [EC:5.4.2.3]	phosphoacetylglucosamine mutase [Echinococcus granulosus]	emb|CDS18360.1|	580	-1.07654	0.160191	-6.72034	1.81298e-11	1.94333e-09	386.784	403.417	348.403	351.199	968.651	646.313	803.77	731.459
137	MCU_000200-RA			cysteine-rich secreted protein 2 precursor [Mesocestoides vogae]	gb|AAT74668.2|	104.037	-1.58992	0.236684	-6.71747	1.84902e-11	1.95344e-09	39.3785	60.6911	42.6615	64.7261	156.308	133.121	171.528	163.883
138	MCU_006712-RA	K24243	CRISPLD; cysteine-rich secretory protein LCCL domain-containing	cysteine-rich secreted protein 2 precursor [Mesocestoides vogae]	gb|AAT74668.2|	49.4009	-3.55409	0.529075	-6.71755	1.84799e-11	1.95344e-09	8.75077	14.2803	5.92521	1.19863	71.8787	81.6734	94.9781	116.522
139	MCU_009408-RA			ETS transcription factor Elf 1 [Hymenolepis microstoma]	emb|CDS27333.1|	154.513	-1.77047	0.264692	-6.6888	2.25006e-11	2.36015e-09	60.3803	57.1211	75.8427	87.5	310.333	235.374	238.154	171.4
140	MCU_012577-RB			unnamed protein product [Mesocestoides corti]	emb|VDD78196.1|	36.0071	-8.57318	1.28307	-6.68175	2.36098e-11	2.45893e-09	0	0	0	0	156.308	44.3738	46.7802	40.5949
141	MCU_009106-RB	K20412	PI16, CRISP9, CD364; peptidase inhibitor 16	cysteine-rich secreted protein 2 precursor [Mesocestoides vogae]	gb|AAT74668.2|	43.2613	2.75496	0.415134	6.63632	3.21616e-11	3.32601e-09	70.8812	91.9292	54.512	83.9042	11.4093	15.4344	12.7582	5.2623
142	MCU_012025-RA	K24834	GLIPR1; glioma pathogenesis-related protein 1	glioma pathogenesis protein 1 [Echinococcus multilocularis]	emb|CDS35452.2|	24.2383	-4.01764	0.609061	-6.59645	4.21113e-11	4.32451e-09	1.75015	2.67755	4.74017	2.39726	30.8052	63.6667	51.033	36.8361
143	MCU_004795-RA	K18398	ENPP5; ectonucleotide pyrophosphatase/phosphodiesterase family member 5 [EC:3.1.-.-]	ectonucleotide pyrophosphatase:phosphodiesterase [Echinococcus granulosus]	emb|CDS20669.1|	594.651	-1.75915	0.266734	-6.59516	4.24785e-11	4.33193e-09	245.022	267.755	212.123	359.589	1220.8	719.627	1037.67	694.623
144	MCU_007032-RA			GLIPR1 protein 1 [Echinococcus multilocularis]	emb|CDS39559.1|	123.616	-5.24061	0.795644	-6.58663	4.4992e-11	4.5566e-09	3.50031	0	15.4056	7.19178	167.717	165.276	423.857	205.981
145	MCU_009149-RD			unnamed protein product, partial [Mesocestoides corti]	emb|VDD83535.1|	344.111	-1.22825	0.186844	-6.57368	4.90881e-11	4.93739e-09	225.77	220.452	149.315	227.74	413.017	497.758	467.802	551.038
146	MCU_000181-RA					312.638	-3.36282	0.512576	-6.56063	5.35801e-11	5.35255e-09	49.8794	94.6067	37.9214	38.3562	967.51	268.172	711.627	333.028
147	MCU_000186-RA	K24834	GLIPR1; glioma pathogenesis-related protein 1	cysteine-rich secreted protein 2 precursor [Mesocestoides vogae]	gb|AAT74668.2|	67.2852	-5.45752	0.832274	-6.55736	5.47702e-11	5.43446e-09	0	1.78503	7.11026	3.59589	227.045	77.1718	164.44	57.1335
148	MCU_004590-RA			unnamed protein product [Mesocestoides corti]	emb|VDD74893.1|	7417.3	-1.09724	0.167922	-6.53423	6.39357e-11	6.30131e-09	5037.82	5323.86	4978.36	3558.73	10895.9	10756.5	10477.4	8309.92
149	MCU_007519-RA					947.242	-1.69096	0.259516	-6.51581	7.22984e-11	7.07801e-09	370.158	440.011	432.541	548.973	1921.33	1043.75	1726.62	1094.56
150	MCU_006140-RA	K20412	PI16, CRISP9, CD364; peptidase inhibitor 16	unnamed protein product [Mesocestoides corti]	emb|VDD83071.1|	35.8562	-5.7933	0.890464	-6.50593	7.72137e-11	7.50916e-09	2.62523	0	1.18504	1.19863	67.315	45.0169	130.418	39.0913
151	MCU_009341-RA	K24243	CRISPLD; cysteine-rich secretory protein LCCL domain-containing	cysteine-rich secreted protein 2 precursor [Mesocestoides vogae]	gb|AAT74668.2|	44.5916	-6.90023	1.06077	-6.50493	7.77277e-11	7.50941e-09	2.62523	0	0	0	99.2611	53.3771	148.846	52.623
152	MCU_001295-RA	K17598	SYTL; synaptotagmin-like protein	Synaptotagmin-like protein 4 [Echinococcus granulosus]	ref|XP_024353575.1|	2351.56	-0.461505	0.0710898	-6.49186	8.47804e-11	8.08441e-09	2060.81	2114.37	1841.56	1896.23	2673.2	2770.47	2648.05	2807.81
153	MCU_007026-RA			CD36 class B scavenger receptor [Echinococcus multilocularis]	emb|CUT99300.1|	155.231	1.50566	0.231905	6.49257	8.43831e-11	8.08441e-09	294.026	197.246	257.154	170.206	83.288	83.6027	75.1319	81.1897
154	MCU_004020-RA			unnamed protein product [Mesocestoides corti]	emb|VDD81540.1|	354.687	0.809114	0.124672	6.48993	8.58789e-11	8.13633e-09	427.913	409.665	445.576	526.199	249.864	274.603	248.077	255.597
155	MCU_008611-RA	K05692	ACTB_G1; actin beta/gamma 1	Actin, cytoplasmic 2 [Echinococcus granulosus]	ref|XP_024348028.1|	42400.5	0.986951	0.152866	6.45633	1.07275e-10	1.00982e-08	49548.6	50178.2	53414.6	72314.6	25967.6	30835.9	28163.1	28781.8
156	MCU_006123-RB			Protein-L-isoaspartate O-methyltransferase domain-containing protein [Echinococcus granulosus]	ref|XP_024348563.1|	1028.79	0.606566	0.0942898	6.433	1.25113e-10	1.17025e-08	1233.86	1303.97	1226.52	1209.42	810.062	891.334	710.209	844.974
157	MCU_003474-RA	K20235	RAW; raw	expressed conserved protein [Hymenolepis microstoma]	emb|CDS30645.1|	1573.68	-0.634388	0.0988976	-6.4146	1.41198e-10	1.31233e-08	1373	1251.31	1201.63	1106.34	1923.61	2070.78	1781.9	1880.89
158	MCU_010797-RA					307.029	-4.28884	0.668732	-6.41339	1.42321e-10	1.31446e-08	32.3778	47.3034	16.5906	22.774	1336.03	191	586.879	223.272
159	MCU_012017-RA	K01785	galM, GALM; aldose 1-epimerase [EC:5.1.3.3]	Aldose 1-epimerase [Echinococcus granulosus]	ref|XP_024354684.1|	393.668	-1.30944	0.205812	-6.36229	1.98763e-10	1.82427e-08	224.895	302.563	213.308	163.014	514.56	601.94	584.044	545.023
160	MCU_003942-RA	K06497	CD63, MLA1, TSPAN30; CD63 antigen	integral membrane protein [Echinococcus granulosus]	ref|XP_024351281.1|	1799.75	0.648454	0.102049	6.35434	2.09324e-10	1.90927e-08	2015.3	2071.53	2361.79	2348.12	1367.98	1536.36	1271.57	1425.33
161	MCU_007885-RA	K15292	STXBP1, MUNC18-1; syntaxin-binding protein 1	Syntaxin-binding protein [Echinococcus granulosus]	ref|XP_024349319.1|	996.366	-0.67643	0.107421	-6.297	3.03471e-10	2.7509e-08	798.945	811.297	739.467	719.178	1065.63	1334.43	1200.69	1301.29
162	MCU_007022-RE			glutamate receptor ionotrophic AMPA 3 [Echinococcus multilocularis]	emb|CDI97847.1|	14.0607	7.34087	1.16699	6.29046	3.16528e-10	2.85166e-08	17.5015	29.453	34.3662	31.1644	0	0	0	0
163	MCU_009755-RA			nuclear transcription factor Y subunit [Hymenolepis microstoma]	emb|CDS32229.2|	448.502	-1.33463	0.212534	-6.27962	3.39403e-10	3.03911e-08	324.654	252.582	267.82	172.603	568.184	722.199	649.253	630.724
164	MCU_001101-RA	K00844	HK; hexokinase [EC:2.7.1.1]	hexokinase [Hymenolepis microstoma]	emb|CDS34381.1|	2220.13	-0.541315	0.0862944	-6.27289	3.54409e-10	3.15424e-08	1830.66	1845.72	1689.87	1871.06	2502.06	2705.51	2422.65	2893.51
165	MCU_005617-RC			neurogenic locus notch (notch) [Hymenolepis microstoma]	emb|CDS31185.1|	394.961	1.11009	0.178127	6.23201	4.60485e-10	4.07363e-08	473.417	505.164	488.238	695.206	224.764	280.391	233.901	258.604
166	MCU_012765-RB			expressed conserved protein [Echinococcus multilocularis]	emb|CDS43753.1|	167.124	1.10407	0.177299	6.22717	4.74925e-10	4.17621e-08	210.018	248.12	223.973	226.541	110.67	96.4647	133.253	87.9555
167	MCU_005301-RA	K05349	bglX; beta-glucosidase [EC:3.2.1.21]	putative beta-D-xylosidase 2 [Echinococcus granulosus]	ref|XP_024348273.1|	815.591	1.79176	0.288073	6.21982	4.97714e-10	4.35055e-08	1327.49	1577.97	1126.98	1032.02	205.368	443.094	348.725	463.082
168	MCU_012498-RA	K16910	PTPRQ; receptor-type tyrosine-protein phosphatase Q [EC:3.1.3.48]	unnamed protein product, partial [Mesocestoides corti]	emb|VDD75667.1|	549.377	-5.55353	0.8938	-6.21339	5.18521e-10	4.50561e-08	21.8769	22.3129	40.2915	7.19178	150.603	3049.57	242.407	860.761
169	MCU_014000-RA			cysteine-rich secreted protein 2 precursor [Mesocestoides vogae]	gb|AAT74668.2|	21.2527	-7.80636	1.25701	-6.21027	5.28927e-10	4.569e-08	0	0	0	0	51.3419	16.7205	66.6264	35.3326
170	MCU_011443-RB	K01754	E4.3.1.19, ilvA, tdcB; threonine dehydratase [EC:4.3.1.19]	L-threonine ammonia-lyase [Portunus trituberculatus]	gb|MPC29501.1|	774.666	1.66679	0.269304	6.18924	6.04532e-10	5.19155e-08	826.948	999.618	1058.24	1827.91	406.172	331.839	382.747	363.85
171	MCU_002148-RB	K01255	CARP, pepA; leucyl aminopeptidase [EC:3.4.11.1]	leucyl aminopeptidase [Spirometra erinaceieuropaei]	gb|AGC52719.1|	2270.41	1.81972	0.294486	6.1793	6.43846e-10	5.49702e-08	3869.59	3949.39	3236.35	3099.66	524.829	991.657	1070.28	1421.57
172	MCU_010672-RA	K07887	RAB5A; Ras-related protein Rab-5A	ras protein rab [Echinococcus multilocularis]	emb|CDS42198.1|	4942.3	0.430892	0.0697584	6.17692	6.53652e-10	5.54848e-08	5307.34	5891.5	5659.76	5844.52	3909.97	4211.65	4252.75	4460.92
173	MCU_007811-RA	K07512	MECR, NRBF1; mitochondrial enoyl-[acyl-carrier protein] reductase / trans-2-enoyl-CoA reductase [EC:1.3.1.- 1.3.1.38]	putative trans-2-enoyl-CoA reductase [Echinococcus granulosus]	ref|XP_024346991.1|	2461.46	-1.07211	0.174641	-6.13896	8.3066e-10	7.01049e-08	1323.99	1654.73	1611.66	1755.99	4205.47	2816.13	3448.98	2874.72
174	MCU_000359-RA			expressed conserved protein [Echinococcus multilocularis]	emb|CDS43788.1|	213.66	1.09149	0.178198	6.12516	9.05941e-10	7.60214e-08	274.774	286.498	261.894	341.61	104.966	140.838	144.593	154.11
175	MCU_006589-RB	K19656	IFT122; intraflagellar transport protein 122	Intraflagellar transport protein [Echinococcus granulosus]	ref|XP_024356081.1|	107.142	2.02498	0.331725	6.10441	1.03182e-09	8.60928e-08	228.395	146.373	164.721	146.233	37.6508	26.367	63.7912	43.6019
176	MCU_010700-RC	K01611	speD, AMD1; S-adenosylmethionine decarboxylase [EC:4.1.1.50]	S adenosylmethionine decarboxylase proenzyme [Echinococcus granulosus]	emb|CDS23447.1|	288.69	-0.772714	0.126607	-6.10325	1.03934e-09	8.62301e-08	197.767	236.517	184.867	233.733	379.93	369.138	344.473	363.098
177	MCU_010240-RA			cysteine-rich secreted protein 3, partial [Mesocestoides vogae]	gb|AAT74669.1|	583.95	-1.78886	0.293208	-6.101	1.05406e-09	8.696e-08	245.022	224.914	259.524	318.836	1329.19	654.674	1019.24	620.199
178	MCU_005046-RA	K00639	kbl, GCAT; glycine C-acetyltransferase [EC:2.3.1.29]	2 amino 3 ketobutyrate coenzyme A ligase [Echinococcus multilocularis]	emb|CDI97306.1|	1906.65	-0.613328	0.1007	-6.09067	1.12436e-09	9.22415e-08	1437.75	1505.68	1553.59	1535.45	2569.38	2373.67	1981.78	2295.86
179	MCU_008794-RA			expressed conserved protein [Echinococcus multilocularis]	emb|CDS37781.1|	445.536	-0.793012	0.130695	-6.06767	1.29781e-09	1.0588e-07	322.903	323.983	332.997	321.233	600.13	506.118	657.759	499.166
180	MCU_007133-RA			kelch protein 12 [Hymenolepis microstoma]	emb|CDS27681.1|	566.271	-1.23735	0.204477	-6.05126	1.43722e-09	1.16605e-07	329.904	284.713	361.438	372.774	1038.25	624.448	829.286	689.361
181	MCU_005899-RA	K19942	GAS8; growth arrest-specific protein 8	growth arrest specific protein 8 [Echinococcus granulosus]	emb|CDS20541.1|	225.795	1.32995	0.220106	6.04234	1.51894e-09	1.22558e-07	241.521	286.498	359.068	406.336	124.362	116.401	123.33	148.848
182	MCU_010829-RA			unnamed protein product [Mesocestoides corti]	emb|VDD77387.1|	72.7972	-1.41008	0.233762	-6.03211	1.61831e-09	1.29863e-07	40.2535	42.8408	36.7363	39.5548	81.0062	108.04	109.154	124.792
183	MCU_011727-RA	K06497	CD63, MLA1, TSPAN30; CD63 antigen	Tetraspanin-5 [Echinococcus multilocularis]	emb|CDS36262.1|	608.744	-1.96925	0.327744	-6.0085	1.87253e-09	1.49447e-07	231.02	226.699	292.706	239.726	1240.19	582.004	1400.57	657.035
184	MCU_012053-RA	K01597	MVD, mvaD; diphosphomevalonate decarboxylase [EC:4.1.1.33]	diphosphomevalonate decarboxylase [Echinococcus multilocularis]	emb|CUT98882.1|	322.001	0.593585	0.0989626	5.99807	1.99675e-09	1.58499e-07	390.284	381.997	381.584	397.945	239.596	279.105	255.165	250.335
185	MCU_005492-RA			PUR alpha beta gamma DNA RNA binding [Echinococcus multilocularis]	emb|CDS37177.1|	780.233	-0.668795	0.111831	-5.98041	2.22575e-09	1.75726e-07	630.055	661.355	611.482	505.822	892.209	973.65	968.209	999.084
186	MCU_008284-RA			Transmembrane protein 106A [Echinococcus granulosus]	emb|CDS19322.1|	769.538	0.980504	0.163988	5.97912	2.24344e-09	1.76176e-07	945.083	910.367	1006.1	1226.2	418.722	596.795	548.605	504.429
187	MCU_006060-RA	K00753	E2.4.1.214; glycoprotein 3-alpha-L-fucosyltransferase [EC:2.4.1.214]	glycoprotein 3 alpha L fucosyltransferase [Echinococcus granulosus]	emb|CDS21299.1|	239.293	0.835087	0.139741	5.97594	2.28763e-09	1.7869e-07	341.28	322.198	296.261	263.699	168.858	160.774	191.374	169.897
188	MCU_000494-RA	K17261	CAP1_2, SRV2; adenylyl cyclase-associated protein	adenylyl cyclase associated protein 1 [Echinococcus multilocularis]	emb|CDS41332.1|	2075.1	-0.456525	0.0764597	-5.97079	2.36103e-09	1.83448e-07	1817.53	1777.89	1694.61	1703.25	2645.82	2311.29	2380.12	2270.3
189	MCU_010749-RA	K24834	GLIPR1; glioma pathogenesis-related protein 1	cysteine-rich secreted protein 2 precursor [Mesocestoides vogae]	gb|AAT74668.2|	53.0433	-2.03506	0.341113	-5.96593	2.43238e-09	1.87997e-07	18.3766	24.0979	13.0355	27.5685	106.107	91.963	80.8022	62.3958
190	MCU_000497-RA	K04239	HCRTR2; hypocretin (orexin) receptor 2	orexin receptor type 2 [Echinococcus granulosus]	emb|CDS16546.1|	627.522	0.789539	0.132893	5.94118	2.82978e-09	2.17343e-07	725.439	770.242	843.75	843.836	371.944	484.896	474.89	505.18
191	MCU_005567-RA			unnamed protein product [Mesocestoides corti]	emb|VDD84032.1|	22.5624	-5.82271	0.980172	-5.94049	2.84166e-09	2.17343e-07	0	0	2.37009	1.19863	23.9596	54.6633	52.4506	45.8571
192	MCU_002330-RA	K00717	FUT8; glycoprotein 6-alpha-L-fucosyltransferase [EC:2.4.1.68]	alpha 16 fucosyltransferase [Echinococcus multilocularis]	emb|CDS40672.1|	522.421	0.663537	0.111873	5.93114	3.00844e-09	2.28907e-07	665.058	626.547	611.482	662.843	350.266	454.027	392.671	416.473
193	MCU_006988-RA			unnamed protein product [Mesocestoides corti]	emb|VDD75737.1|	134.79	3.22509	0.544811	5.91966	3.22607e-09	2.442e-07	132.137	113.35	229.898	498.63	37.6508	20.5791	21.2637	24.808
194	MCU_000182-RA	K24834	GLIPR1; glioma pathogenesis-related protein 1	cysteine-rich secreted protein 2 precursor [Mesocestoides vogae]	gb|AAT74668.2|	804.748	-3.11657	0.526844	-5.91554	3.30788e-09	2.49109e-07	189.017	309.703	84.138	81.5069	2094.75	773.004	1929.33	976.532
195	MCU_012221-RA	K08752	FABP3; fatty acid-binding protein 3, muscle and heart	fatty acid binding protein a, partial [Mesocestoides vogae]	gb|ABO93623.1|	51.2153	-2.41984	0.409492	-5.90936	3.43436e-09	2.57314e-07	14.0012	16.9578	23.7009	9.58905	111.811	56.5926	104.901	72.1686
196	MCU_006161-RA	K01641	E2.3.3.10; hydroxymethylglutaryl-CoA synthase [EC:2.3.3.10]	Hydroxymethylglutaryl-CoA synthase, cytoplasmic [Echinococcus granulosus]	ref|XP_024346924.1|	710.299	0.664712	0.112532	5.90687	3.48666e-09	2.59907e-07	884.703	968.38	817.679	816.268	496.305	607.728	524.506	566.824
197	MCU_001795-RA			unnamed protein product [Mesocestoides corti]	emb|VDD80327.1|	11.1164	-6.87016	1.16551	-5.89454	3.75722e-09	2.78661e-07	0	0	0	0	22.8186	21.2222	28.3517	16.5386
198	MCU_008520-RA	K06497	CD63, MLA1, TSPAN30; CD63 antigen	TSP5 [Echinococcus multilocularis]	gb|ACJ02406.1|	28.0988	-5.17989	0.879648	-5.8886	3.89481e-09	2.87414e-07	2.62523	0.892516	2.37009	0	106.107	27.0101	48.1978	37.5878
199	MCU_000833-RA	K12485	RAB11FIP3_4; Rab11 family-interacting protein 3/4	rab11 family interacting protein 4A [Echinococcus granulosus]	emb|CDS18515.1|	7751.58	-0.693982	0.118089	-5.87678	4.18314e-09	3.07147e-07	6169.29	6456.46	5356.39	5703.09	11081.9	8444.52	9667.92	9133.09
200	MCU_008011-RA			unnamed protein product [Mesocestoides corti]	emb|VDD83155.1|	534.638	-1.5509	0.265371	-5.84425	5.08847e-09	3.71762e-07	229.27	225.807	255.969	377.569	1005.16	558.209	895.913	729.204
201	MCU_001115-RA	K23843	MICU3; calcium uptake protein 3, mitochondrial	EF hand domain containing family member A2 [Echinococcus multilocularis]	emb|CDS41473.2|	60.8039	-1.65031	0.282741	-5.83682	5.32079e-09	3.86811e-07	31.5028	25.883	37.9214	21.5754	98.1201	75.2425	111.989	84.1967
202	MCU_000888-RC	K14555	UTP13, TBL3; U3 small nucleolar RNA-associated protein 13	Transducin beta-like protein 3 [Echinococcus granulosus]	ref|XP_024352849.1|	50.4692	-9.06065	1.57604	-5.749	8.97718e-09	6.49408e-07	0	0	0	0	263.555	18.0067	104.901	17.2904
203	MCU_005676-RA			trypsin-like protein [Taenia solium]	gb|ADP89566.1|	6815.29	1.03407	0.179946	5.74658	9.10667e-09	6.55546e-07	7484.53	8483.37	9347.62	11321.1	3576.82	5139.64	4326.46	4842.82
204	MCU_002338-RA	K15105	SLC25A12_13, AGC; solute carrier family 25 (mitochondrial aspartate/glutamate transporter), member 12/13	Calcium-binding mitochondrial carrier protein Aralar1, partial [Cariama cristata]	gb|KFP66667.1|	96.5088	1.06404	0.185743	5.72852	1.01308e-08	7.23178e-07	116.385	131.2	129.17	146.233	73.0196	64.3098	53.8682	57.8853
205	MCU_009662-RA			unnamed protein product [Mesocestoides corti]	emb|VDD76868.1|	975.923	-1.47593	0.257656	-5.72829	1.01447e-08	7.23178e-07	664.183	597.986	469.277	332.021	1083.89	1643.12	1411.91	1605
206	MCU_011180-RA	K10258	TER, TSC13, CER10; very-long-chain enoyl-CoA reductase [EC:1.3.1.93]	synaptic glycoprotein sc2 [Echinococcus multilocularis]	emb|CDS43706.1|	1484.74	-0.641477	0.112134	-5.72065	1.06115e-08	7.49186e-07	1156.85	1112.08	1142.38	1229.8	2098.17	1859.2	1607.54	1671.91
207	MCU_011323-RA	K14648	ENDOU, PP11; poly(U)-specific endoribonuclease [EC:3.1.-.-]	Poly(U)-specific endoribonuclease [Echinococcus granulosus]	ref|XP_024348610.1|	401.971	0.680466	0.118934	5.72138	1.0566e-08	7.49186e-07	485.668	425.73	535.639	533.391	294.36	305.472	330.297	305.213
208	MCU_008080-RA	K14709	SLC39A1_2_3, ZIP1_2_3; solute carrier family 39 (zinc transporter), member 1/2/3	Zinc transporter ZIP1 [Echinococcus granulosus]	ref|XP_024353182.1|	514.426	0.589476	0.103382	5.70191	1.18475e-08	8.31361e-07	606.428	599.771	658.884	608.904	460.936	397.435	364.319	418.728
209	MCU_008170-RA			unnamed protein product [Mesocestoides corti]	emb|VDD76273.1|	6169.84	1.0359	0.181695	5.70131	1.18887e-08	8.31361e-07	6871.1	6983.05	8471.87	10851.2	4569.43	3836.08	4132.26	3643.76
210	MCU_002615-RB	K05613	SLC1A2, EAAT2; solute carrier family 1 (glial high affinity glutamate transporter), member 2	excitatory amino acid transporter 2 [Hymenolepis microstoma]	emb|CDS34455.1|	798.226	0.558338	0.0980754	5.69294	1.24869e-08	8.69055e-07	993.212	962.133	842.565	1004.45	677.714	605.155	619.484	681.091
211	MCU_003377-RA			unnamed protein product [Mesocestoides corti]	emb|VDD74629.1|	12810.3	1.0244	0.180892	5.66304	1.48717e-08	1.03014e-06	16173.2	16778.4	17000.6	18757.4	6035.53	10442	8124.17	9171.43
212	MCU_009390-RA			expressed conserved protein [Echinococcus multilocularis]	emb|CDS39312.1|	2473.43	-1.79759	0.318738	-5.63972	1.70324e-08	1.17428e-06	987.962	1051.38	1142.38	1238.19	5829.02	2542.81	4652.51	2343.23
213	MCU_007718-RA			GLIPR1-like protein [Echinococcus granulosus]	ref|XP_024348047.1|	30.2208	-4.33652	0.770464	-5.62845	1.81836e-08	1.24778e-06	4.37538	0	1.18504	5.99315	43.3554	57.8788	92.1429	36.8361
214	MCU_008478-RA			GLIPR1-like protein [Echinococcus granulosus]	ref|XP_024348047.1|	633.153	-1.45197	0.258022	-5.62731	1.83047e-08	1.25025e-06	248.522	253.475	393.434	462.671	984.624	1099.7	785.341	837.457
215	MCU_008637-RA	K24834	GLIPR1; glioma pathogenesis-related protein 1	cysteine-rich secreted protein 2 precursor [Mesocestoides vogae]	gb|AAT74668.2|	27.4239	-3.66692	0.652858	-5.61671	1.94627e-08	1.32319e-06	5.25046	4.46258	3.55513	2.39726	94.6973	31.5118	48.1978	29.3185
216	MCU_006550-RA	K01676	E4.2.1.2A, fumA, fumB; fumarate hydratase, class I [EC:4.2.1.2]	Fumarate hydratase class I, aerobic [Echinococcus granulosus]	ref|XP_024351026.1|	2375.2	-0.328094	0.0591321	-5.5485	2.88136e-08	1.9499e-06	2139.56	2190.24	2093.97	2001.71	2519.18	2675.93	2629.62	2751.43
217	MCU_002550-RA	K20412	PI16, CRISP9, CD364; peptidase inhibitor 16	cysteine-rich secreted protein 2 precursor [Mesocestoides vogae]	gb|AAT74668.2|	504.925	-1.90204	0.342925	-5.54651	2.91433e-08	1.96316e-06	220.519	321.306	197.902	111.473	634.358	762.071	1085.87	705.899
218	MCU_009814-RA	K13289	CTSA, CPY; cathepsin A (carboxypeptidase C) [EC:3.4.16.5]	lysosomal protective protein [Echinococcus granulosus]	emb|CDS21305.1|	1806.99	1.11295	0.200933	5.53891	3.04357e-08	2.04086e-06	2601.6	2674.87	2379.57	2233.05	847.712	1495.2	976.715	1247.16
219	MCU_004111-RA	K24243	CRISPLD; cysteine-rich secretory protein LCCL domain-containing	cysteine-rich secreted protein 2 precursor [Mesocestoides vogae]	gb|AAT74668.2|	328.357	-1.26962	0.229347	-5.53578	3.09838e-08	2.06817e-06	215.269	198.139	182.497	172.603	649.19	386.502	455.044	367.609
220	MCU_008458-RA			tyrosine protein phosphatase non receptor type [Hymenolepis microstoma]	emb|CDS30077.2|	335.646	1.0452	0.189019	5.52958	3.21001e-08	2.13299e-06	473.417	399.847	492.978	445.891	164.294	245.663	198.462	264.618
221	MCU_008532-RA			amine GPCR [Hymenolepis microstoma]	emb|CDS28603.1|	13.8275	-3.15846	0.57344	-5.50791	3.63113e-08	2.40194e-06	3.50031	1.78503	3.55513	2.39726	25.1005	28.2963	22.6813	23.3045
222	MCU_006851-RB	K12389	BTS, CLN3; battenin	battenin [Echinococcus granulosus]	emb|CDS21182.1|	450.852	0.773103	0.140385	5.50704	3.64924e-08	2.4031e-06	558.299	548.005	603.187	565.754	261.273	343.414	385.583	341.297
223	MCU_009754-RA	K24834	GLIPR1; glioma pathogenesis-related protein 1	GLIPR1-like protein [Echinococcus granulosus]	ref|XP_024348047.1|	9887.31	-1.08802	0.197766	-5.50157	3.76425e-08	2.46777e-06	6730.22	8280.77	5671.61	4619.52	12675.8	12687.7	15353.8	13079.1
224	MCU_010279-RA			unnamed protein product [Hydatigera taeniaeformis]	emb|VDM36860.1|	32.9254	-7.72401	1.40968	-5.47925	4.27138e-08	2.78779e-06	0	0.892516	0	0	7.98652	119.616	43.9451	90.9625
225	MCU_006125-RB	K15789	TDH; threonine 3-dehydrogenase [EC:1.1.1.103]	NADP binding domain [Echinococcus multilocularis]	emb|CDS37833.1|	2035.48	-0.603997	0.110338	-5.47407	4.39805e-08	2.85776e-06	1526.13	1743.08	1654.32	1535.45	2739.38	2390.4	2572.91	2122.21
226	MCU_002538-RA	K00382	DLD, lpd, pdhD; dihydrolipoamide dehydrogenase [EC:1.8.1.4]	dihydrolipoamide dehydrogenase [Echinococcus granulosus]	emb|CDS16281.1|	4665.5	-0.563538	0.103094	-5.46628	4.59587e-08	2.97314e-06	3410.17	3960.1	3705.63	3984.25	5895.19	4859.89	6000.63	5508.12
227	MCU_002230-RB			expressed conserved protein [Echinococcus multilocularis]	emb|CUT99565.1|	889.325	-0.748221	0.136935	-5.46407	4.65346e-08	2.9972e-06	613.429	687.238	681.4	670.035	1221.94	978.795	1294.25	967.511
228	MCU_012628-RA			stefin 1 [Taenia asiatica]	gb|AIM55121.1|	141.06	-2.2117	0.405915	-5.44868	5.07462e-08	3.25418e-06	33.2529	52.6585	48.5868	65.9247	376.508	142.768	250.912	157.869
229	MCU_006544-RA			unnamed protein product [Mesocestoides corti]	emb|VDD82683.1|	177.928	1.18381	0.217381	5.44576	5.15846e-08	3.29357e-06	241.521	260.615	255.969	233.733	79.8652	137.623	89.3077	124.792
230	MCU_006991-RA			unnamed protein product [Mesocestoides corti]	emb|VDD75740.1|	92.2274	3.48706	0.64048	5.44445	5.19663e-08	3.30357e-06	80.5071	98.1768	132.725	365.582	25.1005	6.43098	12.7582	16.5386
231	MCU_007698-RA			GLIPR1-like protein [Echinococcus granulosus]	ref|XP_024348047.1|	140.023	-3.00169	0.552445	-5.43346	5.52703e-08	3.49847e-06	22.752	10.7102	62.8073	28.7671	157.449	235.374	394.088	208.237
232	MCU_011957-RA			zinc transporter zip8 [Echinococcus granulosus]	emb|CDS16761.1|	6642.26	-0.803148	0.147975	-5.4276	5.71169e-08	3.59984e-06	4807.67	5369.38	5226.04	3956.68	7308.81	9839.4	7928.54	8701.58
233	MCU_007875-RB	K00658	DLST, sucB; 2-oxoglutarate dehydrogenase E2 component (dihydrolipoamide succinyltransferase) [EC:2.3.1.61]	dihydrolipoyllysine residue succinyltransferase [Hymenolepis microstoma]	emb|CDS32966.1|	830.623	-0.515561	0.0955173	-5.39756	6.75527e-08	4.23936e-06	709.687	675.635	701.545	644.863	933.282	887.475	1073.11	1019.38
234	MCU_006707-RA			forkhead box protein D2 [Echinococcus multilocularis]	emb|CDS37227.1|	447.755	0.751762	0.139411	5.39243	6.95129e-08	4.3275e-06	551.298	489.099	553.415	656.85	337.716	373.64	300.528	319.497
235	MCU_013033-RA	K18398	ENPP5; ectonucleotide pyrophosphatase/phosphodiesterase family member 5 [EC:3.1.-.-]	ectonucleotide pyrophosphatase:phosphodiesterase [Echinococcus multilocularis]	emb|CDS43589.1|	44.5513	-1.61451	0.299408	-5.39234	6.95465e-08	4.3275e-06	25.3772	19.6354	18.9607	23.9726	47.9191	75.2425	70.8792	74.4239
236	MCU_012613-RB	K05312	CHRNN; nicotinic acetylcholine receptor, invertebrate	nicotinic acetylcholine receptor subunit alpha 8 [Echinococcus granulosus]	emb|CDS17117.1|	41.8072	2.5203	0.46764	5.3894	7.06927e-08	4.38026e-06	78.7569	58.9061	59.2521	89.8973	7.98652	17.3636	4.25275	18.0422
237	MCU_005939-RB	K05291	PIGS; GPI-anchor transamidase subunit S	phosphatidylinositol glycan biosynthesis class s [Echinococcus granulosus]	emb|CDS19459.1|	2289.26	0.660434	0.122603	5.38679	7.17289e-08	4.42579e-06	3278.04	2868.55	2687.68	2380.48	1661.2	1719	1881.13	1838.04
238	MCU_002383-RD					114.883	-2.16807	0.403196	-5.37721	7.56507e-08	4.64366e-06	51.6295	64.2612	23.7009	26.3699	134.63	165.919	248.077	204.478
239	MCU_004983-RA	K02599	NOTCH1; Notch 1	fibropellin Ia [Echinococcus multilocularis]	emb|CDS40869.1|	693.238	1.33393	0.248097	5.37663	7.58923e-08	4.64366e-06	1014.21	959.455	1039.28	961.302	251.005	520.909	324.627	475.11
240	MCU_010888-RA			unnamed protein product [Mesocestoides corti]	emb|VDD84021.1|	206.152	-1.78537	0.332711	-5.36615	8.04357e-08	4.90123e-06	133.887	47.3034	99.5436	89.8973	370.803	314.475	344.473	248.831
241	MCU_003033-RB	K05849	SLC8A, NCX; solute carrier family 8 (sodium/calcium exchanger)	sodium calcium exchanger [Echinococcus multilocularis]	emb|CDI97404.1|	800.272	-1.35622	0.254388	-5.33131	9.75069e-08	5.91689e-06	483.917	603.341	392.249	317.637	824.894	1214.81	1234.72	1330.61
242	MCU_004040-RA			neurogenic locus notch protein [Echinococcus multilocularis]	emb|CDI97340.1|	11.2627	7.02083	1.31871	5.32403	1.01493e-07	6.10832e-06	7.87569	24.9905	26.0709	31.1644	0	0	0	0
243	MCU_004585-RA	K13885	SCARB1; scavenger receptor class B, member 1	Platelet glycoprotein [Echinococcus granulosus]	ref|XP_024346450.1|	681.17	-3.01423	0.566082	-5.32473	1.01104e-07	6.10832e-06	167.14	245.442	112.579	74.3151	475.769	1733.15	2045.57	595.391
244	MCU_003308-RA	K00207	DPYD; dihydropyrimidine dehydrogenase (NADP+) [EC:1.3.1.2]	dihydropyrimidine dehydrogenase NADP [Echinococcus multilocularis]	emb|CDS42993.1|	116.611	-1.68298	0.316534	-5.31689	1.05557e-07	6.32696e-06	74.3815	53.551	58.0671	34.7603	246.441	171.064	137.506	157.117
245	MCU_001561-RA			synaptotagmin 15 [Echinococcus multilocularis]	emb|CDS37693.1|	25.229	-5.6783	1.06852	-5.31419	1.07134e-07	6.39538e-06	3.50031	0	0	0	76.4424	23.1515	45.3627	53.3747
246	MCU_006372-RD	K17988	TECPR1; tectonin beta-propeller repeat-containing protein 1	Beta propeller repeat TECPR [Echinococcus multilocularis]	emb|CDS39458.1|	9.93329	6.84635	1.29359	5.29253	1.20635e-07	7.17215e-06	13.1262	33.0231	21.3308	11.9863	0	0	0	0
247	MCU_000183-RA			cysteine-rich secreted protein 1, partial [Mesocestoides vogae]	gb|AAT74667.1|	19.216	-3.25345	0.614903	-5.29099	1.21655e-07	7.20364e-06	1.75015	3.57007	7.11026	2.39726	46.7782	32.798	38.2747	21.0492
248	MCU_002251-RA			serpin [Taenia solium]	gb|ATG83397.1|	2537.16	0.705955	0.133504	5.2879	1.23727e-07	7.29693e-06	2620.86	3047.94	3069.26	3847.6	1891.66	1960.81	1878.3	1980.88
249	MCU_003033-RC	K05849	SLC8A, NCX; solute carrier family 8 (sodium/calcium exchanger)	sodium calcium exchanger [Echinococcus multilocularis]	emb|CDI97404.1|	322.607	-1.93452	0.365971	-5.28598	1.25034e-07	7.31523e-06	162.764	94.6067	196.717	81.5069	346.843	539.559	452.209	706.651
250	MCU_004106-RA			Peptidase inhibitor [Echinococcus granulosus]	ref|XP_024346022.1|	160.193	-5.2396	0.991217	-5.28602	1.25005e-07	7.31523e-06	9.62585	20.5279	1.18504	1.19863	699.391	54.0202	331.714	163.883
251	MCU_002990-RB			fas binding factor 1 [Echinococcus multilocularis]	emb|CUT98940.1|	78.3183	1.62348	0.307444	5.28058	1.28775e-07	7.5042e-06	105.009	132.985	100.729	133.048	38.7917	22.5084	45.3627	48.1124
252	MCU_007878-RA			cystatin [Taenia asiatica]	gb|AIM55123.1|	6173.02	1.04627	0.198251	5.27748	1.30976e-07	7.6023e-06	7815.31	8567.27	8832.12	8059.59	2612.73	4462.46	4451.21	4583.46
253	MCU_003983-RA			Mastin [Echinococcus multilocularis]	emb|CDI97096.1|	197.157	1.11595	0.211527	5.27567	1.32274e-07	7.64742e-06	197.767	265.97	308.111	308.048	141.476	109.327	111.989	134.564
254	MCU_002489-RA	K24015	UNC80; protein unc-80	protein unc 80 [Hymenolepis microstoma]	emb|CDS34124.1|	97.2361	-2.36442	0.448619	-5.27045	1.3609e-07	7.83721e-06	45.504	41.0558	22.5158	16.7808	96.9792	239.876	133.253	181.925
255	MCU_008236-RA	K24725	AAMP; angio-associated migratory cell protein	angio associated migratory cell protein [Echinococcus multilocularis]	emb|CDS43577.1|	384.106	0.541529	0.102768	5.26945	1.36835e-07	7.84932e-06	488.293	460.539	447.946	425.514	305.77	303.542	297.692	343.553
256	MCU_003859-RA	K03027	RPC40, POLR1C; DNA-directed RNA polymerases I and III subunit RPAC1	DNA directed RNA polymerases I and III subunit [Echinococcus multilocularis]	emb|CDS40999.1|	448.883	0.725793	0.137755	5.26873	1.37373e-07	7.84952e-06	517.17	552.468	523.789	648.459	296.642	375.569	316.121	360.843
257	MCU_009587-RD			unnamed protein product [Mesocestoides corti]	emb|VDD83674.1|	593.303	0.433286	0.0824474	5.2553	1.47781e-07	8.4115e-06	656.308	676.528	700.36	689.213	525.97	471.391	537.264	489.393
258	MCU_001950-RA			unnamed protein product [Mesocestoides corti]	emb|VDD80396.1|	763.565	0.891931	0.169798	5.25289	1.49727e-07	8.48937e-06	982.711	991.586	970.55	1027.23	385.635	643.741	550.022	557.052
259	MCU_003138-RA			oxalate:formate antiporter [Echinococcus granulosus]	emb|CDS18785.1|	894.112	-0.726149	0.138341	-5.249	1.5293e-07	8.57426e-06	568.8	669.387	732.356	726.37	931	1142.79	1204.95	1177.25
260	MCU_007509-RA			expressed conserved protein [Echinococcus multilocularis]	emb|CDI97745.1|	2966.89	-0.615127	0.11719	-5.24898	1.52946e-07	8.57426e-06	2387.21	2417.83	2430.52	2140.75	3032.6	4110.04	3670.12	3546.04
261	MCU_010281-RA	K24834	GLIPR1; glioma pathogenesis-related protein 1	cysteine-rich secreted protein 2 precursor [Mesocestoides vogae]	gb|AAT74668.2|	13.7558	-3.26845	0.622688	-5.24894	1.52976e-07	8.57426e-06	1.75015	1.78503	5.92521	1.19863	23.9596	24.4377	26.9341	24.0562
262	MCU_008738-RA	K24834	GLIPR1; glioma pathogenesis-related protein 1	unnamed protein product [Mesocestoides corti]	emb|VDD83396.1|	17.971	-6.10193	1.16352	-5.24436	1.56827e-07	8.75667e-06	0.875077	0	1.18504	0	33.087	19.936	62.3737	26.3115
263	MCU_004127-RA	K19902	SYT2; synaptotagmin-2	synaptotagmin 2 [Echinococcus multilocularis]	emb|CDS42386.1|	1412.56	-0.572464	0.109482	-5.22885	1.70567e-07	9.48779e-06	1112.22	1251.31	1003.73	1173.46	1881.4	1544.72	1681.25	1652.36
264	MCU_001549-RA			expressed protein [Echinococcus multilocularis]	emb|CDS35531.1|	1010.73	0.589626	0.112869	5.224	1.75096e-07	9.70298e-06	1253.11	1228.1	1147.12	1228.6	670.868	812.876	900.165	844.974
265	MCU_004342-RB	K04570	BCL2L1, bcl-xL; Bcl-2-like 1 (apoptosis regulator Bcl-X)	BCL2 apoptosis inhibitordomain containing protein [Echinococcus granulosus]	emb|CDS22448.1|	409.924	0.770411	0.147569	5.22069	1.78259e-07	9.8411e-06	500.544	522.122	502.458	546.576	244.159	350.488	279.264	333.78
266	MCU_002069-RA	K20412	PI16, CRISP9, CD364; peptidase inhibitor 16	GLIPR1-like protein [Echinococcus granulosus]	ref|XP_024348047.1|	124.068	-5.5715	1.06936	-5.21015	1.88692e-07	1.03393e-05	5.25046	0	15.4056	0	278.387	129.906	425.275	138.323
267	MCU_005078-RA	K24243	CRISPLD; cysteine-rich secretory protein LCCL domain-containing	unnamed protein product [Hydatigera taeniaeformis]	emb|VDM25389.1|	31.2805	-2.65459	0.509501	-5.21017	1.88664e-07	1.03393e-05	5.25046	14.2803	7.11026	7.19178	50.201	50.1616	82.2198	33.829
268	MCU_002245-RC	K11322	EPC; enhancer of polycomb-like protein	enhancer of polycomb [Echinococcus multilocularis]	emb|CDS40647.1|	131.215	1.08527	0.20845	5.20638	1.92563e-07	1.05122e-05	211.769	171.363	159.981	171.404	61.6103	97.7509	87.8902	87.9555
269	MCU_007432-RA	K05692	ACTB_G1; actin beta/gamma 1	actin, partial [Diphyllobothrium dendriticum]	gb|AAA21482.1|	990.809	-0.768111	0.147566	-5.20522	1.9377e-07	1.05389e-05	812.946	735.434	747.762	637.672	1221.94	1493.92	1046.18	1230.63
270	MCU_000013-RB	K12893	SFRS4_5_6; splicing factor, arginine/serine-rich 4/5/6	RNA-binding protein Nova-1 [Echinococcus granulosus]	ref|XP_024355240.1|	465.537	0.430856	0.0829106	5.19664	2.02927e-07	1.08363e-05	565.3	526.585	524.974	521.404	416.44	395.505	375.66	398.431
271	MCU_001112-RA			EF HAND 1 calcium binding site [Echinococcus granulosus]	emb|CDS24293.1|	340.306	-0.869369	0.16727	-5.1974	2.02098e-07	1.08363e-05	300.151	215.096	238.194	209.76	407.313	500.973	409.682	441.281
272	MCU_004649-RB	K24834	GLIPR1; glioma pathogenesis-related protein 1	cysteine-rich secreted protein 2 precursor [Mesocestoides vogae]	gb|AAT74668.2|	16.2617	-3.70808	0.713243	-5.1989	2.00471e-07	1.08363e-05	2.62523	1.78503	0	4.79452	30.8052	20.5791	43.9451	25.5597
273	MCU_007493-RB	K00463	IDO, INDO; indoleamine 2,3-dioxygenase [EC:1.13.11.52]	indoleamine 23 dioxygenase 2 [Echinococcus granulosus]	emb|CDS18125.1|	370.08	0.592064	0.113925	5.19697	2.02559e-07	1.08363e-05	417.412	405.202	477.572	480.651	276.106	304.828	314.703	284.164
274	MCU_009621-RB			Tumor necrosis factor receptor superfamily member [Echinococcus granulosus]	ref|XP_024355653.1|	155.01	1.06045	0.20405	5.19703	2.02493e-07	1.08363e-05	191.642	182.073	235.823	230.137	90.1336	124.761	102.066	83.445
275	MCU_004935-RA	K11247	SH3GL; endophilin-A	expressed protein [Hymenolepis microstoma]	emb|CDS29548.1|	1864.42	-0.885588	0.170485	-5.19451	2.05263e-07	1.09213e-05	1233.86	1263.8	1286.96	1451.54	2874.01	1921.58	2799.73	2083.87
276	MCU_006617-RA	K24834	GLIPR1; glioma pathogenesis-related protein 1	GLIPR1 protein 1 [Echinococcus granulosus]	emb|CDS22839.1|	160.501	0.990825	0.191026	5.18687	2.13862e-07	1.13378e-05	207.393	247.227	209.753	186.986	132.348	95.1785	113.407	91.7143
277	MCU_011486-RA			subfamily M14A unassigned peptidase [Echinococcus granulosus]	emb|CDS15734.1|	84.836	0.896892	0.173168	5.1793	2.22718e-07	1.17648e-05	108.51	111.565	107.839	113.87	55.9057	55.3064	59.5385	66.1546
278	MCU_006477-RA	K04097	HPGDS; prostaglandin-H2 D-isomerase / glutathione transferase [EC:5.3.99.2 2.5.1.18]	prostaglandin H2 D isomerase [Echinococcus granulosus]	emb|CDS19295.1|	3287.35	-0.669733	0.129394	-5.17591	2.26803e-07	1.19377e-05	2237.57	2441.03	2797.89	2674.15	4589.97	3891.39	4222.98	3443.8
279	MCU_000318-RA	K01431	UPB1, pydC; beta-ureidopropionase [EC:3.5.1.6]	Beta-ureidopropionase [Echinococcus granulosus]	ref|XP_024355206.1|	1278.7	-0.536667	0.103751	-5.17263	2.30816e-07	1.21055e-05	954.709	1005.87	1042.84	1169.86	1526.57	1396.81	1668.5	1464.42
280	MCU_004755-RA	K13566	NIT2, yafV; omega-amidase [EC:3.5.1.3]	Nitrilase family protein (Nit3) [Fasciolopsis buski]	gb|KAA0195557.1|	614.966	-0.88788	0.172022	-5.16144	2.45054e-07	1.28065e-05	353.531	406.095	475.202	491.439	959.524	696.475	816.528	720.935
281	MCU_006138-RA			unnamed protein product [Mesocestoides corti]	emb|VDD83071.1|	359.837	-1.57457	0.305348	-5.15664	2.51414e-07	1.30923e-05	151.388	220.452	157.611	192.98	705.096	376.855	705.956	368.361
282	MCU_005385-RA	K20412	PI16, CRISP9, CD364; peptidase inhibitor 16	unnamed protein product [Hydatigera taeniaeformis]	emb|VDM35801.1|	15.9148	-7.39048	1.43532	-5.14901	2.61872e-07	1.35886e-05	0	0	0	0	12.5503	28.9394	72.2967	13.5316
283	MCU_006104-RA			LIN 24 Twenty four Like family member [Echinococcus multilocularis]	emb|CDI97898.1|	738.496	0.812208	0.157827	5.14619	2.65836e-07	1.37458e-05	768.317	907.689	920.778	1168.66	565.902	569.142	518.835	488.642
284	MCU_004868-RB			monocarboxylate transporter [Echinococcus granulosus]	emb|CDS16459.1|	508.967	0.865403	0.168216	5.1446	2.68094e-07	1.38139e-05	566.175	564.07	690.88	806.679	375.367	314.475	395.506	358.588
285	MCU_002244-RA	K19519	TGFBI, BIGH3; transforming growth factor-beta-induced protein	gynecophoral canal protein [Echinococcus multilocularis]	emb|CDS40648.1|	1338.31	-0.841681	0.164043	-5.13087	2.88409e-07	1.47571e-05	1090.35	1001.4	1003.73	738.357	1422.74	1878.49	1776.23	1795.19
286	MCU_007296-RA			Peptidase inhibitor [Echinococcus granulosus]	ref|XP_024346022.1|	12.2992	-6.28212	1.22431	-5.13115	2.87979e-07	1.47571e-05	0	0	0	1.19863	11.4093	21.8653	36.8572	27.0632
287	MCU_010950-RA	K00016	LDH, ldh; L-lactate dehydrogenase [EC:1.1.1.27]	L-lactate dehydrogenase B chain [Echinococcus granulosus]	ref|XP_024353608.1|	5065.33	-0.960825	0.187305	-5.12975	2.90134e-07	1.47938e-05	3044.39	3581.67	3423.59	3702.57	9017.93	5459.9	6561.99	5730.64
288	MCU_012790-RA	K10250	ELOVL7; elongation of very long chain fatty acids protein 7 [EC:2.3.1.199]	elongation of very long chain fatty acids [Echinococcus granulosus]	emb|CDS24760.1|	1779.2	-0.388789	0.0759625	-5.11817	3.08511e-07	1.56764e-05	1485.01	1593.14	1550.04	1536.64	1891.66	2182.03	2079.59	1915.48
289	MCU_007027-RA	K12384	SCARB2, LIMP2, CD36L2; lysosome membrane protein 2	CD36 class B scavenger receptor [Echinococcus multilocularis]	emb|CUT99300.1|	61.8342	2.08117	0.407144	5.11162	3.19407e-07	1.61741e-05	117.26	130.307	101.914	51.5411	15.973	27.0101	19.8462	30.822
290	MCU_004656-RB			CAP superfamily protein VAL2, partial [Echinococcus granulosus]	gb|AMN08807.1|	77.6703	-1.17386	0.229829	-5.10755	3.26364e-07	1.64696e-05	48.1292	40.1632	40.2915	62.3288	117.516	92.6061	110.571	109.756
291	MCOS_0000404001-mRNA-1			unnamed protein product [Mesocestoides corti]	emb|VDD78038.1|	11503.9	1.54897	0.303722	5.09996	3.39733e-07	1.70272e-05	11485.4	15714.5	17549.3	23839.6	8642.56	4431.59	5829.1	4539.11
292	MCU_009544-RB			expressed protein [Hymenolepis microstoma]	emb|CDS26125.1|	721.31	-1.00273	0.196598	-5.10044	3.38862e-07	1.70272e-05	466.416	523.015	485.868	443.493	1219.66	736.347	1083.03	812.649
293	MCU_006196-RB	K03783	punA, PNP; purine-nucleoside phosphorylase [EC:2.4.2.1]	purine nucleoside phosphorylase [Echinococcus multilocularis]	emb|CDS43476.1|	3750.36	0.920462	0.180957	5.08664	3.64467e-07	1.82047e-05	3804.83	4551.83	4692.77	6582.88	2450.72	2629.63	2639.54	2650.69
294	MCU_003369-RB	K12757	MYL12; myosin regulatory light chain 12	Myosin regulatory light chain [Hymenolepis microstoma]	emb|CDS32293.1|	3761.56	-0.685073	0.135271	-5.06443	4.09617e-07	2.03906e-05	2753.87	3151.48	2947.2	2688.53	3769.64	5434.18	4621.32	4726.29
295	MCU_008399-RA			expressed conserved protein [Echinococcus multilocularis]	emb|CDS43265.1|	879.388	-0.745421	0.147272	-5.06153	4.1591e-07	2.06339e-05	618.679	571.211	692.065	746.747	1288.11	1052.11	1122.73	943.454
296	MCU_005323-RA			cysteine-rich secreted protein 2 precursor [Mesocestoides vogae]	gb|AAT74668.2|	54.4621	-1.90004	0.375492	-5.06014	4.18943e-07	2.07144e-05	32.3778	28.5605	14.2205	15.5822	114.093	71.3839	85.055	74.4239
297	MCU_014566-RA					51.9568	-1.52588	0.301853	-5.05504	4.30309e-07	2.1205e-05	21.8769	31.2381	28.441	25.1712	104.966	65.596	73.7143	64.6511
298	MCU_007075-RA	K02187	CASP3; caspase 3 [EC:3.4.22.56]	caspase 3 apoptosis cysteine peptidase [Echinococcus granulosus]	emb|CDS19333.1|	1024.82	0.655984	0.129883	5.05057	4.40488e-07	2.1634e-05	1103.47	1312.89	1346.21	1251.37	690.264	809.017	931.352	754.012
299	MCU_002804-RA	K19938	RPH3A; rabphilin-3A	synaptotagmin [Echinococcus granulosus]	emb|CDS16155.1|	12.3842	-7.04625	1.39556	-5.04903	4.44055e-07	2.17365e-05	0	0	0	0	10.2684	48.2323	12.7582	27.815
300	MCU_006864-RA			RAB interacting factor [Echinococcus granulosus]	emb|CDS17765.1|	2752.96	0.576649	0.114329	5.04376	4.56479e-07	2.22704e-05	3258.79	3411.2	3493.51	3022.95	1851.73	2460.49	2253.96	2271.06
301	MCU_000361-RB			expressed conserved protein [Echinococcus multilocularis]	emb|CDS43785.1|	211.304	0.827257	0.164047	5.04281	4.58754e-07	2.23073e-05	246.772	260.615	280.855	292.466	119.798	153.7	182.868	153.358
302	MCU_003883-RD	K20412	PI16, CRISP9, CD364; peptidase inhibitor 16	unnamed protein product [Mesocestoides corti]	emb|VDD83705.1|	98.5608	-2.2521	0.447207	-5.03592	4.75567e-07	2.30485e-05	49.0043	36.5932	16.5906	33.5617	179.126	127.976	250.912	94.7213
303	MCU_006840-RB	K13806	DAGL; sn1-specific diacylglycerol lipase [EC:3.1.1.-]	Sn1-specific diacylglycerol lipase beta [Echinococcus granulosus]	ref|XP_024354363.1|	402.096	-1.33232	0.26471	-5.03313	4.82529e-07	2.3309e-05	271.274	180.288	260.709	201.37	826.035	446.953	554.275	475.862
304	MCU_006633-RA	K00760	hprT, hpt, HPRT1; hypoxanthine phosphoribosyltransferase [EC:2.4.2.8]	hypoxanthine guanine phosphoribosyltransferase [Echinococcus granulosus]	emb|CDS15191.1|	1373.78	-1.06663	0.212157	-5.02758	4.96717e-07	2.39157e-05	901.329	1020.15	839.01	788.699	2462.13	1369.16	1998.79	1611.01
305	MCU_010799-RA	K06943	NOG1; nucleolar GTP-binding protein	nucleolar gtp binding protein [Echinococcus multilocularis]	emb|CDS43662.1|	913.764	0.591893	0.118238	5.00595	5.55875e-07	2.66765e-05	1090.35	1104.94	945.664	1252.57	805.498	706.765	705.956	698.382
306	MCU_010677-RA			Tyrosine-protein kinase SPK-1 [Echinococcus granulosus]	ref|XP_024354364.1|	48.0532	-1.83625	0.367512	-4.99644	5.83989e-07	2.79345e-05	33.2529	16.9578	15.4056	17.9795	67.315	66.2391	68.044	99.2319
307	MCU_004639-RA	K23532	WDFY2; WD repeat and FYVE domain-containing protein 2	WD40 repeat and fyve domain containing protein [Echinococcus multilocularis]	emb|CDS39730.1|	2072.89	0.34733	0.069589	4.99116	6.00177e-07	2.8523e-05	2243.7	2381.23	2245.66	2418.84	1682.87	1910	1824.43	1876.38
308	MCU_009400-RC			neurabin 1 [Echinococcus multilocularis]	emb|CDS36341.1|	253.525	1.55494	0.311533	4.99125	5.99913e-07	2.8523e-05	331.654	274.895	350.773	554.966	183.69	102.896	123.33	105.998
309	MCU_007892-RB			hypothetical protein [Nitriliruptoraceae bacterium ZYF776]	gb|MTV28614.1|	58.3594	-2.33515	0.468197	-4.98753	6.11545e-07	2.89695e-05	11.376	10.7102	35.5513	20.3767	82.1471	99.0371	133.253	74.4239
310	MCU_008612-RA			expressed conserved protein [Echinococcus granulosus]	emb|CDS21486.1|	1559.66	0.316744	0.063709	4.97174	6.63562e-07	3.13325e-05	1725.65	1673.47	1760.97	1763.19	1479.79	1411.6	1316.93	1345.64
311	MCU_009025-RB			unnamed protein product [Mesocestoides corti]	emb|VDD76588.1|	748.366	0.749982	0.150895	4.97023	6.68747e-07	3.14761e-05	750.816	907.689	1020.32	1076.37	495.164	558.852	612.396	565.321
312	MCOS_0000886201-mRNA-1	K03937	NDUFS4; NADH dehydrogenase (ubiquinone) Fe-S protein 4	NADH dehydrogenase (ubiquinone) iron sulfur [Hymenolepis microstoma]	emb|CDS33031.1|	308.869	-0.979476	0.197592	-4.95707	7.15639e-07	3.35756e-05	212.644	223.129	213.308	180.993	547.647	344.701	375.66	372.871
313	MCU_005798-RA	K10345	SPSB3, SSB3; SPRY domain-containing SOCS box protein 3	spry domain containing socs box protein [Echinococcus multilocularis]	emb|CUT99670.1|	77.619	-1.36726	0.276198	-4.95031	7.40968e-07	3.46532e-05	52.5046	33.0231	58.0671	29.9658	117.516	106.111	103.484	120.281
314	MCU_000650-RA	K12823	DDX5, DBP2; ATP-dependent RNA helicase DDX5/DBP2 [EC:3.6.4.13]	ATP dependent RNA helicase DDX5 [Echinococcus granulosus]	emb|CDS16579.1|	87.144	9.9768	2.02445	4.92815	8.30105e-07	3.86987e-05	131.262	290.96	274.93	0	0	0	0	0
315	MCU_009751-RA			cysteine-rich secreted protein 2 precursor [Mesocestoides vogae]	gb|AAT74668.2|	1054.24	1.11273	0.226246	4.9182	8.73441e-07	4.05901e-05	1207.61	1632.41	1534.63	1394.01	421.004	773.004	718.715	752.508
316	MCU_000023-RA	K12196	VPS4; vacuolar protein-sorting-associated protein 4	Vacuolar protein sorting-associated protein 4A [Echinococcus granulosus]	ref|XP_024355234.1|	2746.54	-0.262019	0.0532828	-4.91752	8.76487e-07	4.06032e-05	2484.34	2425.86	2469.63	2608.22	2966.42	2947.32	3148.45	2922.08
317	MCU_004815-RB	K14376	PAP; poly(A) polymerase [EC:2.7.7.19]	PolyA polymerase PAPalpha [Echinococcus granulosus]	emb|CDS20237.1|	86.5052	1.83027	0.372675	4.91117	9.05368e-07	4.16781e-05	114.635	146.373	117.319	161.815	22.8186	25.0808	45.3627	58.637
318	MCU_013052-RC	K04362	FGFR1, CD331; fibroblast growth factor receptor 1 [EC:2.7.10.1]	Fibroblast growth factor receptor [Echinococcus granulosus]	ref|XP_024355820.1|	11.0615	6.99313	1.42381	4.91155	9.03583e-07	4.16781e-05	8.75077	10.7102	42.6615	26.3699	0	0	0	0
319	MCU_005209-RA	K01593	DDC, TDC; aromatic-L-amino-acid/L-tryptophan decarboxylase [EC:4.1.1.28 4.1.1.105]	aromatic amino acid decarboxylase [Echinococcus multilocularis]	emb|CDS35787.1|	39.504	1.69824	0.34588	4.90991	9.11159e-07	4.18137e-05	63.8806	75.8639	45.0316	57.5343	11.4093	20.5791	18.4286	23.3045
320	MCU_001649-RA			metacestode specific membrane protein 1 [Echinococcus granulosus]	emb|CDS22320.1|	187.446	0.73763	0.150411	4.90409	9.38629e-07	4.29401e-05	214.394	216.882	244.119	261.302	163.153	129.906	137.506	132.309
321	MCU_014001-RA			universal stress protein [Echinococcus multilocularis]	emb|CDS40519.1|	32.8471	1.7192	0.35109	4.89674	9.74413e-07	4.44387e-05	44.6289	46.4109	46.2167	63.5274	22.8186	12.2189	14.1758	12.7799
322	MCU_006380-RB			Protein Sprint [Echinococcus granulosus]	emb|CDS21117.1|	370.522	1.058	0.216141	4.89497	9.83223e-07	4.47016e-05	531.172	446.258	555.785	472.261	167.717	277.818	215.473	297.696
323	MCU_003537-RA			procollagen lysine2 oxoglutarate 5 dioxygenase [Echinococcus granulosus]	emb|CDS19148.1|	168.496	-1.40939	0.288385	-4.8872	1.02281e-06	4.62151e-05	119.01	91.9292	72.2876	83.9042	313.756	156.916	265.088	245.073
324	MCU_012874-RA			unnamed protein product [Mesocestoides corti]	emb|VDD78350.1|	1198.27	-1.21469	0.248525	-4.88761	1.02066e-06	4.62151e-05	579.301	622.977	667.179	1017.64	2163.21	1296.49	1698.26	1541.1
325	MCU_005803-RA			unnamed protein product [Mesocestoides corti]	emb|VDD82375.1|	729.849	0.503649	0.103642	4.85953	1.17665e-06	5.30034e-05	775.318	858.601	905.373	880.994	646.908	547.919	647.836	575.845
326	MCU_000428-RA	K17277	EPS8; epidermal growth factor receptor kinase substrate 8	Epidermal growth factor receptor kinase [Echinococcus granulosus]	ref|XP_024352139.1|	1533.39	-0.819772	0.168937	-4.85252	1.21903e-06	5.47447e-05	1321.37	1095.12	1083.13	936.131	1540.26	2241.2	2092.35	1957.57
327	MCU_001456-RD	K13421	UMPS; uridine monophosphate synthetase [EC:2.4.2.10 4.1.1.23]	uridine 5' monophosphate synthase [Echinococcus granulosus]	emb|CDS24516.1|	2582.41	7.52113	1.55441	4.83858	1.30772e-06	5.85483e-05	5209.33	5715.68	6562.77	3060.1	0	52.734	0	58.637
328	MCU_000191-RA	K20412	PI16, CRISP9, CD364; peptidase inhibitor 16	glioma pathogenesis protein 1 [Echinococcus multilocularis]	emb|CDS35452.2|	1426.46	-1.24527	0.257402	-4.83785	1.31254e-06	5.85856e-05	945.083	848.783	873.376	716.781	2928.77	1441.18	2126.37	1531.33
329	MCU_011889-RC			unnamed protein product [Mesocestoides corti]	emb|VDD77858.1|	6.89422	-6.19749	1.2906	-4.80202	1.57071e-06	6.98966e-05	0	0	0	0	9.12745	12.2189	12.7582	21.0492
330	MCU_006167-RA	K13084	TMEM55; phosphatidylinositol-4,5-bisphosphate 4-phosphatase [EC:3.1.3.78]	Transmembrane protein 55A [Echinococcus granulosus]	ref|XP_024346931.1|	1698.31	0.656906	0.136867	4.79959	1.58989e-06	7.05363e-05	2074.81	2059.93	2168.63	2013.7	1039.39	1549.87	1324.02	1356.17
331	MCU_009285-RA	K05658	ABCB1, CD243; ATP-binding cassette, subfamily B (MDR/TAP), member 1 [EC:7.6.2.2]	ATP binding cassette subfamily B MDR:TAP [Echinococcus multilocularis]	emb|CDS41648.1|	546.141	-0.795803	0.166062	-4.79219	1.64969e-06	7.2969e-05	460.29	406.988	406.47	323.63	716.505	757.569	555.693	741.984
332	MCU_013976-RA			nervana 2 [Echinococcus granulosus]	emb|CDS20551.1|	36.3085	1.46337	0.305614	4.78829	1.68211e-06	7.41793e-05	48.1292	57.1211	45.0316	62.3288	25.1005	19.2929	18.4286	15.0351
333	MCU_012212-RB			unnamed protein product [Mesocestoides corti]	emb|VDD84170.1|	179.855	-5.60992	1.17217	-4.78591	1.70213e-06	7.48376e-05	15.7514	0	10.6654	2.39726	764.424	430.876	17.011	197.712
334	MCU_008529-RA			expressed conserved protein [Echinococcus multilocularis]	emb|CDS43158.1|	1618.85	0.750738	0.15694	4.78361	1.72178e-06	7.54757e-05	1824.54	1857.33	2054.86	2391.27	1162.61	1446.97	1003.65	1209.58
335	MCU_006691-RB	K13126	PABPC; polyadenylate-binding protein	Polyadenylate-binding protein [Echinococcus granulosus]	ref|XP_024351706.1|	49948.3	0.345661	0.0723133	4.78005	1.75249e-06	7.65931e-05	51876.3	53808.9	56611.9	61318.4	45585.9	43768.6	44003.2	42613.3
336	MCU_006197-RA	K03783	punA, PNP; purine-nucleoside phosphorylase [EC:2.4.2.1]	purine nucleoside phosphorylase [Echinococcus multilocularis]	emb|CDS43476.1|	6229.47	1.06119	0.222748	4.76407	1.89731e-06	8.26766e-05	6393.31	7266.87	8269.23	11759.8	4624.2	3680.45	4408.68	3433.27
337	MCU_011405-RA	K18420	TARBP2; RISC-loading complex subunit TARBP2	Interferon-inducible double stranded RNA-dependent protein kinase activator A A [Echinococcus granulosus]	ref|XP_024349411.1|	260.946	0.532337	0.11187	4.75853	1.95007e-06	8.4724e-05	311.527	283.82	303.371	334.418	209.931	201.933	226.813	215.754
338	MCU_012083-RA			unnamed protein product [Mesocestoides corti]	emb|VDD76362.1|	71.854	-1.41622	0.298018	-4.75212	2.01299e-06	8.71999e-05	36.7532	30.3456	47.4017	41.9521	128.925	83.6027	126.165	79.6862
339	MCU_005289-RA	K05757	ARPC1A_B; actin related protein 2/3 complex, subunit 1A/1B	actin related protein 2:3 complex subunit 1A:1B [Hymenolepis microstoma]	emb|CDS28121.1|	2956.49	-0.321046	0.067724	-4.7405	2.13187e-06	9.20778e-05	2487.84	2706.11	2599.98	2724.49	3468.43	3219.35	3073.32	3372.38
340	MCU_001839-RC			expressed conserved protein [Echinococcus multilocularis]	emb|CDS41838.1|	364.606	0.533495	0.112615	4.73731	2.16571e-06	9.32654e-05	435.788	395.385	411.21	483.048	324.025	294.539	284.934	287.923
341	MCU_004245-RA	K14797	ENP1, BYSL; essential nuclear protein 1	Bystin [Echinococcus granulosus]	ref|XP_024349457.1|	418.771	0.546281	0.115615	4.72501	2.30099e-06	9.88013e-05	448.039	546.22	465.722	526.199	351.407	312.546	357.231	342.801
342	MCOS_0000428801-mRNA-1			unnamed protein product [Mesocestoides corti]	emb|VDD78286.1|	185.655	1.41387	0.299982	4.71318	2.4388e-06	0.000104413	319.403	259.722	302.186	196.575	149.462	77.8149	104.901	75.1757
343	MCU_014357-RA			unnamed protein product [Mesocestoides corti]	emb|VDD79010.1|	26.4911	-2.47037	0.524432	-4.71056	2.47034e-06	0.000105456	14.0012	6.24762	8.2953	3.59589	35.3689	66.8822	35.4396	42.0984
344	MCU_012372-RB	K07417	CYP2G1; cytochrome P450 family 2 subfamily G1	cytochrome P450 2K1 [Echinococcus granulosus]	emb|CDS15733.1|	40.7885	-2.9536	0.627188	-4.70927	2.48602e-06	0.000105818	4.37538	15.1728	14.2205	3.59589	33.087	108.04	66.6264	81.1897
345	MCU_004907-RA			glucosamine-fructose-6-phosphate aminotransferase [Echinococcus granulosus]	ref|XP_024348821.1|	609.323	0.603	0.128607	4.68869	2.7496e-06	0.000116699	796.32	774.704	670.734	700	508.856	491.97	399.758	532.244
346	MCU_010542-RC	K10448	KLHL10; kelch-like protein 10	Kelch repeat type 1 [Echinococcus multilocularis]	emb|CDS36864.1|	161.739	-1.07532	0.229673	-4.68198	2.84115e-06	0.000120237	113.76	95.4993	118.504	87.5	287.515	176.209	223.978	190.946
347	MCU_006238-RA	K10418	DYNLL; dynein light chain LC8-type	dynein light chain [Hymenolepis microstoma]	emb|CDS30337.1|	1295.14	-1.24071	0.265042	-4.68118	2.85234e-06	0.000120364	721.938	728.293	778.573	851.028	2617.3	1291.34	2079.59	1293.02
348	MCU_008299-RA	K18245	CA2; carbonic anhydrase 2 [EC:4.2.1.1]	Carbonic anhydrase [Echinococcus granulosus]	ref|XP_024349082.1|	1314.51	-0.483864	0.103431	-4.67812	2.89513e-06	0.000121819	1187.48	1179.91	975.29	1036.82	1630.39	1487.49	1593.36	1425.33
349	MCU_014071-RA			expressed protein [Hymenolepis microstoma]	emb|CDS30724.1|	605.698	0.317188	0.0678456	4.67515	2.93745e-06	0.000123247	679.06	673.85	664.809	672.432	521.406	548.563	534.429	551.038
350	MCU_010191-RA			Neuronal calcium sensor 2 [Echinococcus granulosus]	ref|XP_024351486.1|	214.754	-0.594358	0.127308	-4.66865	3.03179e-06	0.000126843	178.516	174.933	174.201	158.219	232.75	274.603	246.659	278.15
351	MCU_003304-RA			LAMA protein 2 [Echinococcus multilocularis]	emb|CDI98358.1|	897.611	1.17674	0.252422	4.66182	3.13425e-06	0.000130757	1243.48	1339.67	1266.81	1131.51	334.293	720.27	484.813	660.042
352	MCU_009893-RA	K09877	AQP9; aquaporin-9	unnamed protein product [Mesocestoides corti]	emb|VDD76957.1|	576.675	-0.864922	0.185622	-4.65958	3.16855e-06	0.000131813	363.157	390.03	399.359	481.85	919.591	603.869	803.77	651.773
353	MCU_001395-RA			Ubiquitin hydrolase [Echinococcus granulosus]	ref|XP_024354999.1|	2356.26	-0.340055	0.0730764	-4.65342	3.2647e-06	0.00013543	2185.07	2227.72	1965.99	1938.19	2635.55	2643.78	2558.74	2695.05
354	MCU_008475-RA			CAP superfamily protein VAL2, partial [Echinococcus granulosus]	gb|AMN08807.1|	43.5723	-1.69195	0.363641	-4.6528	3.27464e-06	0.000135459	14.8763	21.4204	20.1457	26.3699	51.3419	86.1751	79.3847	48.8642
355	MCU_007109-RA	K20029	ZDHHC3_7_25; palmitoyltransferase ZDHHC3/7/25 [EC:2.3.1.225]	Palmitoyltransferase ZDHHC7 [Echinococcus granulosus]	ref|XP_024348091.1|	1153.35	-0.419701	0.0903801	-4.64374	3.42161e-06	0.000141141	932.832	974.628	982.4	1054.8	1431.87	1245.04	1382.14	1223.11
356	MCU_000489-RA	K16944	SEPT7, CDC3; septin 7	septin 7 [Echinococcus multilocularis]	emb|CDI98245.1|	785.82	-0.719385	0.15531	-4.63194	3.62255e-06	0.000149011	564.425	665.817	635.183	508.219	1193.41	882.973	942.693	893.839
357	MCU_000720-RC			RhoGEF domain containing protein [Echinococcus granulosus]	emb|CDS24451.1|	292.94	0.629789	0.135991	4.63112	3.63685e-06	0.000149182	369.282	341.834	334.182	381.165	251.005	252.737	188.539	224.775
358	MCU_011077-RA			universal stress protein [Hymenolepis microstoma]	emb|CDS25486.1|	447.156	0.635345	0.137431	4.62302	3.78192e-06	0.000154701	503.169	540.865	492.978	637.672	365.098	303.542	368.572	365.354
359	MCU_011561-RA	K00844	HK; hexokinase [EC:2.7.1.1]	Hexokinase [Echinococcus granulosus]	ref|XP_024350447.1|	519.637	-1.00318	0.217167	-4.61942	3.84818e-06	0.000156974	315.028	358.792	302.186	406.336	869.39	504.832	781.088	619.447
360	MCU_004669-RA			AT rich interactive domain containing protein [Echinococcus multilocularis]	emb|CDS37746.1|	112.949	-1.14636	0.248803	-4.60749	4.07564e-06	0.000165792	53.3797	64.2612	75.8427	88.6987	199.663	147.913	133.253	140.578
361	MCU_001598-RA			cysteine-rich secreted protein 2 precursor [Mesocestoides vogae]	gb|AAT74668.2|	58.9682	-1.14802	0.249212	-4.60659	4.09334e-06	0.000166052	29.7526	34.8081	45.0316	38.3562	66.174	83.6027	80.8022	93.2178
362	MCU_005941-RA	K02377	TSTA3, fcl; GDP-L-fucose synthase [EC:1.1.1.271]	GDP L fucose synthase [Hymenolepis microstoma]	emb|CDS30405.1|	1490.48	0.383171	0.0832704	4.60152	4.1941e-06	0.000169671	1576.01	1742.19	1683.95	1750	1177.44	1392.95	1324.02	1277.23
363	MCU_005953-RA			n acetyltransferase [Echinococcus multilocularis]	emb|CDS38117.1|	89.3241	1.28345	0.278987	4.60039	4.21708e-06	0.000170131	103.259	118.705	151.685	131.849	68.4559	34.7273	51.033	54.8782
364	MCOS_0000491401-mRNA-1			unnamed protein product [Mesocestoides corti]	emb|VDD78912.1|	15.1419	-3.51041	0.763544	-4.59753	4.27536e-06	0.00017201	0	0.892516	4.74017	4.79452	29.6642	30.2256	29.7692	21.0492
365	MCOS_0000398101-mRNA-1			inhibitor of growth protein [Echinococcus granulosus]	emb|CDS20352.1|	243.267	0.583037	0.12685	4.59628	4.30091e-06	0.000172565	261.648	278.465	297.446	329.623	191.677	183.926	204.132	199.215
366	MCU_005218-RA			unnamed protein product [Mesocestoides corti]	emb|VDD75108.1|	108.164	1.41574	0.308265	4.59261	4.3774e-06	0.000175156	153.138	159.76	150.5	169.007	42.2145	86.1751	36.8572	67.6581
367	MCU_001595-RA	K20412	PI16, CRISP9, CD364; peptidase inhibitor 16	cysteine-rich secreted protein 2 precursor [Mesocestoides vogae]	gb|AAT74668.2|	9077.87	-1.43616	0.312952	-4.58908	4.45213e-06	0.00017718	2955.13	3509.37	5779.45	7353.6	15668.4	13899.3	12874.5	10583.2
368	MCU_005642-RA			unnamed protein product [Mesocestoides corti]	emb|VDD82288.1|	68.4519	1.43398	0.312477	4.58908	4.45197e-06	0.00017718	76.1317	83.8966	116.134	123.459	31.9461	44.3738	45.3627	26.3115
369	MCU_007993-RA			unnamed protein product [Mesocestoides corti]	emb|VDD83151.1|	341.17	1.1478	0.250628	4.57968	4.65684e-06	0.000184826	346.53	376.642	488.238	668.836	229.327	199.36	232.484	187.939
370	MCU_006918-RA			Universal stress protein A-like protein [Echinococcus granulosus]	ref|XP_024350498.1|	293.81	0.716202	0.156483	4.57686	4.72006e-06	0.00018683	301.902	342.726	374.473	442.295	227.045	208.364	229.648	224.023
371	MCU_000608-RA			Transmembrane protein [Echinococcus granulosus]	ref|XP_024355392.1|	1595.55	-0.616895	0.134854	-4.57454	4.77272e-06	0.000187902	1249.61	1253.09	1308.29	1229.8	1531.13	2200.04	1886.8	2105.67
372	MCU_001640-RA	K18669	DYRK2_3_4; dual specificity tyrosine-phosphorylation-regulated kinase 2/3/4 [EC:2.7.12.1]	dual specificity [Echinococcus multilocularis]	emb|CDS36426.1|	675.535	-0.557083	0.121776	-4.57464	4.77039e-06	0.000187902	631.805	541.758	547.49	463.87	791.807	761.428	802.352	863.768
373	MCU_010773-RA			expressed protein [Echinococcus multilocularis]	emb|CUT99530.1|	47.3762	-1.67548	0.367069	-4.56448	5.00739e-06	0.000196614	32.3778	19.6354	23.7009	14.3836	47.9191	86.1751	75.1319	79.6862
374	MCU_004172-RA			expressed conserved protein [Hymenolepis microstoma]	emb|CDS33067.1|	1948.15	0.840034	0.184279	4.55849	5.15235e-06	0.000201766	2052.93	2330.36	2567.99	3045.72	1648.65	1180.73	1552.25	1206.57
375	MCU_010833-RA			Kelch repeat and BTB domain-containing protein 3 [Echinococcus granulosus]	ref|XP_024352575.1|	41.1797	-1.32739	0.291266	-4.5573	5.18152e-06	0.000202369	22.752	29.453	23.7009	17.9795	51.3419	61.0943	52.4506	70.6651
376	MCU_000190-RA	K20412	PI16, CRISP9, CD364; peptidase inhibitor 16	peptidase inhibitor 16 [Patagioenas fasciata monilis]	gb|OPJ89022.1|	1276.8	1.80583	0.396651	4.5527	5.29612e-06	0.000206296	2106.31	2080.46	1894.88	1859.08	1073.62	313.832	547.187	339.042
377	MCU_007401-RA	K12471	EPN; epsin	epsin 1 [Echinococcus granulosus]	emb|CDS20684.1|	5608.05	0.791412	0.17403	4.54755	5.42747e-06	0.000210853	8301.85	7299.89	6593.58	6242.47	3188.9	4803.94	3797.71	4636.08
378	MCU_010383-RA	K14415	RTCB, rtcB; tRNA-splicing ligase RtcB (3'-phosphate/5'-hydroxy nucleic acid ligase) [EC:6.5.1.8]	tRNA splicing ligase RtcB [Echinococcus granulosus]	emb|CDS17263.1|	1429.12	0.279178	0.0614704	4.54167	5.58104e-06	0.000216247	1515.63	1507.46	1605.73	1644.52	1244.76	1311.28	1285.75	1317.83
379	MCU_006924-RA			Immunoglobulin E set [Echinococcus multilocularis]	emb|CDS39747.2|	3627.08	0.387499	0.0854628	4.53413	5.78427e-06	0.000223531	4195.12	4198.4	3907.09	4144.87	3504.94	3037.35	2843.67	3185.19
380	MCU_005665-RB	K19679	IFT74; intraflagellar transport protein 74	intraflagellar transport protein 74 [Echinococcus multilocularis]	emb|CDI98756.1|	144.853	0.69477	0.153265	4.53313	5.81151e-06	0.000223995	162.764	182.966	164.721	207.363	107.248	117.687	106.319	109.756
381	MCU_002177-RA			zinc finger protein [Echinococcus multilocularis]	emb|CDI98195.1|	118.634	0.755984	0.167264	4.51971	6.19257e-06	0.000238057	132.137	161.545	137.465	164.212	83.288	82.3165	96.3957	91.7143
382	MCOS_0000826701-mRNA-1			unnamed protein product [Mesocestoides corti]	emb|VDD82265.1|	221.315	-1.41136	0.312902	-4.51054	6.46627e-06	0.00024793	106.759	122.275	113.764	140.24	464.359	198.717	377.077	247.328
383	MCU_008677-RC	K19028	PFKFB1; 6-phosphofructo-2-kinase / fructose-2,6-biphosphatase 1 [EC:2.7.1.105 3.1.3.46]	6-phosphofructo-2-kinase/fructose-2,6-biphosphatase [Echinococcus granulosus]	ref|XP_024354331.1|	246.946	-0.7288	0.161693	-4.50731	6.5656e-06	0.000251083	200.393	164.223	199.087	182.192	264.696	347.916	275.011	342.049
384	MCU_000443-RB	K00234	SDHA, SDH1; succinate dehydrogenase (ubiquinone) flavoprotein subunit [EC:1.3.5.1]	flavoprotein subunit of complex II [Echinococcus multilocularis]	dbj|BAX90095.1|	4258.1	-0.542919	0.120689	-4.49849	6.84385e-06	0.000261044	3533.56	3385.32	3636.9	3313.02	4419.97	5930.01	4546.19	5299.88
385	MCU_003925-RC	K01900	LSC2; succinyl-CoA synthetase beta subunit [EC:6.2.1.4 6.2.1.5]	Succinyl-CoA ligase [ADP-forming] subunit beta [Echinococcus granulosus]	ref|XP_024349034.1|	4448.04	-0.405653	0.090203	-4.49711	6.8883e-06	0.000262059	3741.83	3992.23	3685.48	3889.56	4391.45	5295.91	5181.27	5406.63
386	MCU_000462-RB			expressed conserved protein [Echinococcus granulosus]	emb|CDS19450.1|	431.132	0.621933	0.138381	4.49437	6.97771e-06	0.000264476	585.426	464.109	492.978	551.37	318.32	354.347	299.11	383.396
387	MCU_004182-RA	K01689	ENO, eno; enolase [EC:4.2.1.11]	enolase A [Taenia crassiceps]	gb|AVI57695.1|	36002.1	0.357857	0.079629	4.49406	6.98787e-06	0.000264476	38661.8	39142.2	38905	45074.5	30477.7	33698.3	30679.3	31378.3
388	MCU_000549-RA	K11836	USP5_13, UBP14; ubiquitin carboxyl-terminal hydrolase 5/13 [EC:3.4.19.12]	ubiquitin carboxyl terminal hydrolase 5 [Echinococcus multilocularis]	emb|CDI97191.1|	1318.19	-0.263872	0.0587759	-4.48946	7.14026e-06	0.00026955	1216.36	1193.29	1228.89	1156.68	1391.94	1504.85	1416.17	1437.36
389	MCU_012005-RA			unnamed protein product [Mesocestoides corti]	emb|VDD77920.1|	69.3445	-0.941711	0.209824	-4.48811	7.1858e-06	0.000270573	50.7545	51.766	45.0316	40.7534	98.1201	88.7475	100.648	78.9344
390	MCU_002619-RA			Peptidase S1 S6 chymotrypsin Hap [Echinococcus granulosus]	emb|CDS15798.1|	16.7791	-2.39277	0.533487	-4.48516	7.28593e-06	0.000273641	2.62523	8.03265	5.92521	4.79452	28.5233	18.6498	32.6044	33.0773
391	MCU_008312-RA	K23353	PDLIM1_2_3_4; PDZ and LIM domain protein 1/2/3/4	PDZ and LIM domain protein [Echinococcus granulosus]	ref|XP_024353599.1|	212.944	0.531137	0.118783	4.47148	7.76817e-06	0.000291009	240.646	254.367	251.229	258.904	168.858	178.138	192.791	158.621
392	MCU_009024-RA			apobec1 complementation factor [Echinococcus multilocularis]	emb|CDS41087.1|	1024.12	0.938613	0.210031	4.46892	7.8614e-06	0.000293752	1003.71	1244.17	1470.64	1664.9	883.081	609.657	674.77	642
393	MCU_007520-RA					1845.18	-1.55279	0.34788	-4.46358	8.06011e-06	0.000300413	724.564	752.391	987.141	1288.53	4442.79	1909.36	2847.92	1808.73
394	MCU_003609-RA	K24426	PYROXD1; pyridine nucleotide-disulfide oxidoreductase domain-containing protein 1 [EC:1.8.1.-]	Pyridine nucleotide-disulfide oxidoreductase domain-containing protein [Echinococcus granulosus]	ref|XP_024355427.1|	319.208	-0.525237	0.117698	-4.46257	8.09828e-06	0.000301071	251.147	292.745	260.709	239.726	398.185	374.926	392.671	343.553
395	MCU_013589-RA	K01784	galE, GALE; UDP-glucose 4-epimerase [EC:5.1.3.2]	UDP glucose 4 epimerase [Echinococcus granulosus]	emb|CDS17122.1|	669.236	0.450881	0.101237	4.45372	8.43942e-06	0.000312962	709.687	777.382	780.943	825.857	497.446	571.714	593.967	596.895
396	MCU_008439-RA	K03234	EEF2; elongation factor 2	Elongation factor 2 [Echinococcus granulosus]	ref|XP_024354781.1|	265.849	0.689073	0.154858	4.44972	8.5982e-06	0.000318047	286.15	349.866	312.851	363.185	235.032	209.007	197.044	173.656
397	MCU_010527-RA			GLIPR1-like protein [Echinococcus granulosus]	ref|XP_024348047.1|	7.10369	-6.22364	1.4023	-4.43816	9.07304e-06	0.000334768	0	0	0	0	26.2414	9.64647	14.1758	6.76581
398	MCU_012633-RA	K14169	CTU2, NCS2; cytoplasmic tRNA 2-thiolation protein 2	cytoplasmic tRNA 2 thiolation protein 2 [Echinococcus granulosus]	emb|CDS18794.1|	271.037	0.670102	0.15113	4.43394	9.25273e-06	0.000340542	282.65	347.189	336.552	366.781	184.831	237.946	216.89	195.457
399	MCU_010867-RA			UBiQuitin family member ubq 1 [Echinococcus granulosus]	emb|CDS23104.1|	1217.03	-0.625443	0.141486	-4.42052	9.84653e-06	0.000361491	1080.72	1005.87	972.92	768.322	1282.41	1575.59	1553.67	1496.75
400	MCU_007615-RE			unnamed protein product [Mesocestoides corti]	emb|VDD76020.1|	126.53	-1.32067	0.29903	-4.41652	1.00301e-05	0.000367313	43.7538	68.7238	87.6932	89.8973	225.905	138.909	181.451	175.911
401	MCU_010077-RB	K02328	POLD2; DNA polymerase delta subunit 2	DNA polymerase delta subunit 2 [Echinococcus granulosus]	ref|XP_024349046.1|	310.363	0.429897	0.0973686	4.41515	1.00941e-05	0.000368736	341.28	380.212	354.328	351.199	264.696	273.317	249.495	268.377
402	MCU_009069-RA	K08266	MLST8, GBL; target of rapamycin complex subunit LST8	Target of rapamycin complex subunit lst8 [Echinococcus granulosus]	ref|XP_024350284.1|	187.331	0.987664	0.224206	4.40517	1.05701e-05	0.000385166	200.393	251.69	274.93	267.295	163.153	108.04	134.67	98.4801
403	MCU_005274-RA			unnamed protein product [Hydatigera taeniaeformis]	emb|VDM34312.1|	208.753	-0.931993	0.211892	-4.39843	1.09039e-05	0.000396345	134.762	166.008	139.835	131.849	353.689	223.155	289.187	231.541
404	MCU_011845-RA			excitatory amino acid transporter 3 [Hymenolepis microstoma]	emb|CDS33925.2|	179.063	-1.58279	0.360637	-4.38887	1.13942e-05	0.000413145	93.6332	132.092	81.7679	50.3425	163.153	315.118	293.44	302.958
405	MCU_008741-RA	K24834	GLIPR1; glioma pathogenesis-related protein 1	unnamed protein product [Mesocestoides corti]	emb|VDD83398.1|	5.21004	-5.77132	1.31647	-4.38392	1.16563e-05	0.000421609	0	0	0	0	11.4093	7.07408	14.1758	9.02108
406	MCU_007290-RA	K20412	PI16, CRISP9, CD364; peptidase inhibitor 16	unnamed protein product [Hydatigera taeniaeformis]	emb|VDM25389.1|	11021.4	-0.582904	0.133076	-4.38025	1.18545e-05	0.000427722	8488.25	7953.21	7987.19	10870.4	14290.2	12636.2	13581.9	12364.1
407	MCU_001233-RA			transmembrane protein 144 [Echinococcus granulosus]	emb|CDS17431.1|	1077.12	0.792941	0.181082	4.37889	1.19284e-05	0.000429334	1274.99	1565.47	1172.01	1447.95	948.114	599.367	837.792	771.302
408	MCU_004523-RA	K10870	RAD51L2, RAD51C; RAD51-like protein 2	DNA repair protein RAD51 3 [Echinococcus multilocularis]	emb|CDS40736.1|	113.938	0.820233	0.187698	4.36995	1.24272e-05	0.000446195	160.139	153.513	138.65	129.452	66.174	93.2492	92.1429	78.1827
409	MCU_011751-RA			Transmembrane protein 45B [Echinococcus multilocularis]	emb|CDS37229.1|	758.913	-0.727448	0.166537	-4.36808	1.25346e-05	0.000448954	532.922	555.145	574.746	622.089	1203.68	800.014	962.539	820.166
410	MCU_003983-RB			Mastin [Echinococcus multilocularis]	emb|CDI97096.1|	3057.93	0.339852	0.0780266	4.35559	1.32709e-05	0.000474168	3383.05	3374.6	3314.56	3599.49	2526.02	2987.83	2619.69	2658.21
411	MCU_010592-RA	K15281	SLC35D; solute carrier family 35	UDP glucuronic acid:UDP N acetylgalactosamine [Echinococcus granulosus]	emb|CDS19594.1|	1507.34	0.722654	0.166128	4.34998	1.36151e-05	0.000485285	1669.65	1852.86	1732.53	2251.03	1336.03	917.701	1214.87	1084.03
412	MCU_006396-RA			small GTPase Ras dva 3 [Echinococcus multilocularis]	emb|CDI96995.1|	41.0782	-1.25234	0.288537	-4.3403	1.42287e-05	0.000505927	23.6271	28.5605	16.5906	27.5685	66.174	49.5185	60.9561	55.63
413	MCU_004242-RB	K05289	GAA1; GPI-anchor transamidase subunit GAA1	glycosylphosphatidylinositol anchor attachment 1 [Echinococcus granulosus]	emb|CDS21280.1|	1220.35	-0.394481	0.0911681	-4.32697	1.51177e-05	0.00053624	1119.22	1091.55	1030.99	978.083	1415.9	1457.26	1234.72	1435.1
414	MCU_006895-RB	K06210	NMNAT; nicotinamide mononucleotide adenylyltransferase [EC:2.7.7.1 2.7.7.18]	nicotinamide mononucleotide adenylyltransferase [Echinococcus granulosus]	emb|CDS17849.1|	259.971	0.841228	0.195317	4.30698	1.655e-05	0.000585631	334.279	293.638	299.816	409.932	172.281	190.357	151.681	227.782
415	MCU_009347-RA			unnamed protein product [Mesocestoides corti]	emb|VDD83618.1|	970.574	-0.726583	0.168758	-4.30548	1.66627e-05	0.0005882	641.431	685.453	671.919	926.542	1434.15	1082.98	1166.67	1155.45
416	MCU_006635-RB	K00760	hprT, hpt, HPRT1; hypoxanthine phosphoribosyltransferase [EC:2.4.2.8]	Hypoxanthine-guanine phosphoribosyltransferase [Echinococcus granulosus]	ref|XP_024350349.1|	109.017	-1.30787	0.303813	-4.30486	1.67095e-05	0.000588438	49.8794	90.1442	49.7718	61.1302	130.066	145.983	134.67	210.492
417	MCU_001276-RA	K10798	PARP2_3_4; poly [ADP-ribose] polymerase 2/3/4 [EC:2.4.2.30]	poly adp ribose polymerase 2 [Echinococcus granulosus]	emb|CDS18404.1|	977.081	-0.34502	0.0801662	-4.30381	1.67887e-05	0.000589812	875.077	940.712	817.679	809.076	1090.73	1120.92	1047.59	1114.85
418	MCU_014433-RA			unnamed protein product [Mesocestoides corti]	emb|VDD81966.1|	18.3677	-3.27183	0.760671	-4.30124	1.69842e-05	0.000595259	0.875077	3.57007	1.18504	8.39042	36.5098	25.0808	51.033	20.2974
419	MCU_008975-RB	K11415	SIRT5, SIR2L5; NAD+-dependent protein deacetylase sirtuin 5 [EC:2.3.1.286]	NAD-dependent deacetylase sirtuin-5 [Echinococcus granulosus]	ref|XP_024355851.1|	158.57	0.790851	0.183994	4.29825	1.72153e-05	0.000601919	166.265	190.106	214.493	232.534	102.684	106.111	136.088	120.281
420	MCU_014779-RA					455.416	-0.892482	0.207906	-4.29272	1.76498e-05	0.000615646	302.777	309.703	302.186	359.589	783.82	461.101	627.989	496.159
421	MCU_009091-RB	K11671	NFRKB, INO80G; nuclear factor related to kappa-B-binding protein	Squamous cell carcinoma antigen recognized by T-cells [Echinococcus granulosus]	ref|XP_024346846.1|	466.545	0.477741	0.111391	4.28885	1.79602e-05	0.000624991	565.3	590.846	510.753	505.822	343.42	409.01	399.758	407.452
422	MCU_011420-RA			unnamed protein product [Hymenolepis diminuta]	emb|VDL18337.1|	165.673	-1.41684	0.33098	-4.28075	1.86267e-05	0.000646649	84.8825	95.4993	95.9885	83.9042	373.085	160.131	266.506	165.386
423	MCU_013344-RA			unnamed protein product [Hymenolepis diminuta]	emb|VUZ52473.1|	69.3574	0.886976	0.209178	4.24029	2.2323e-05	0.000773144	86.6326	82.1115	100.729	89.8973	57.0466	48.2323	49.6154	40.5949
424	MCU_006990-RD			expressed conserved protein [Echinococcus granulosus]	emb|CDS21104.1|	417.643	-1.03668	0.244777	-4.23522	2.28326e-05	0.000788933	362.282	192.784	232.268	306.849	529.392	457.886	649.253	610.426
425	MCU_000932-RA	K16639	LACTB2; endoribonuclease LACTB2 [EC:3.1.27.-]	Beta-lactamase-like protein 2 [Echinococcus granulosus]	ref|XP_024347435.1|	707.819	0.388013	0.0916773	4.23238	2.31235e-05	0.000794109	793.695	848.783	754.872	809.076	562.479	610.3	680.44	602.909
426	MCU_010567-RA			expressed conserved protein [Echinococcus multilocularis]	emb|CDS41043.1|	2154.31	0.763799	0.180475	4.23217	2.31446e-05	0.000794109	2938.51	2998.86	2441.19	2470.38	1218.52	1733.79	1464.36	1968.85
427	MCU_013050-RA	K15528	FAAH; fatty acid amide hydrolase [EC:3.5.1.99]	fatty acid amide hydrolase 1 [Echinococcus granulosus]	emb|CDS15035.1|	701.97	0.912114	0.215497	4.2326	2.31002e-05	0.000794109	809.446	1047.81	968.18	841.439	334.293	452.098	578.374	584.115
428	MCU_000689-RA	K17095	ANXA7_11; annexin A7/11	annexin [Echinococcus multilocularis]	emb|CDI96707.1|	34548.6	-0.55138	0.130431	-4.22738	2.36433e-05	0.000809327	25624	25283.2	27241.8	33954.8	43556.2	40874.7	43361	36493.3
429	MCU_009217-RA	K07292	NR2A1, HNF4A; hepatocyte nuclear factor 4-alpha	hepatocyte nuclear factor 4 alpha [Echinococcus granulosus]	emb|CDS23387.1|	104.555	1.07666	0.255868	4.20788	2.57781e-05	0.000880351	163.639	116.92	123.244	165.411	53.6238	88.7475	60.9561	63.8993
430	MCU_011181-RA	K13044	HNRNPABD; heterogeneous nuclear ribonucleoprotein A/B/D	heterogeneous nuclear ribonucleoprotein [Hymenolepis microstoma]	emb|CDS28522.1|	1473.94	-0.390627	0.0929498	-4.20256	2.63908e-05	0.000899186	1365.99	1220.07	1305.92	1214.21	1638.38	1828.97	1505.47	1712.5
431	MCU_001195-RA	K07836	RAP1B; Ras-related protein Rap-1B	Ras protein Rap 1b [Echinococcus granulosus]	emb|CDS16178.1|	2326.63	0.325071	0.0773981	4.19999	2.66932e-05	0.000907385	2421.34	2487.44	2570.36	2873.12	2037.7	2009.04	2100.86	2113.19
432	MCU_000474-RA			expressed conserved protein [Echinococcus granulosus]	emb|CDS19923.1|	236.06	0.869245	0.20742	4.19075	2.7804e-05	0.000939635	247.647	255.26	306.926	411.13	171.14	160.131	170.11	166.138
433	MCU_005816-RA	K05856	LCK; lymphocyte cell-specific protein tyrosine kinase [EC:2.7.10.2]	tyrosine protein kinase Srms [Echinococcus granulosus]	emb|CDS18055.1|	397.864	-0.622842	0.148632	-4.1905	2.78339e-05	0.000939635	344.78	323.091	283.225	302.055	386.776	536.987	506.077	499.918
434	MCU_006614-RA			GLIPR1 protein 1 [Echinococcus granulosus]	emb|CDS22839.1|	5.96463	5.37114	1.28173	4.19056	2.78271e-05	0.000939635	16.6265	12.4952	11.8504	5.99315	0	0	0	0.751757
435	MCU_000151-RA	K24687	ZFAND5_6; AN1-type zinc finger protein 5/6	AN1 type zinc finger protein 5 [Echinococcus multilocularis]	emb|CDS42511.1|	2225.2	-0.393556	0.0941842	-4.17858	2.93334e-05	0.000987332	1920.79	1883.21	1753.86	2134.76	2761.06	2369.17	2520.46	2458.24
436	MCU_006252-RA	K04349	RASGRF1; Ras-specific guanine nucleotide-releasing factor 1	ras GTP exchange factor [Hymenolepis microstoma]	emb|CDS30822.2|	98.0763	1.31324	0.314307	4.17821	2.93813e-05	0.000987332	127.761	115.135	125.615	192.98	36.5098	74.5994	49.6154	62.3958
437	MCU_006020-RA			protein osteopotentia [Echinococcus granulosus]	emb|CDS23835.1|	229.214	-0.756599	0.181779	-4.16219	3.15214e-05	0.00105442	196.017	171.363	156.426	158.219	330.87	324.121	226.813	269.881
438	MCU_008921-RC			cysteine-rich secreted protein 2 precursor [Mesocestoides vogae]	gb|AAT74668.2|	14555.4	-1.11832	0.268677	-4.16232	3.15027e-05	0.00105442	6663.71	7149.95	9550.26	13358.7	24029.2	17161.1	22562.3	15968.1
439	MCU_003469-RE			expressed protein [Echinococcus granulosus]	emb|CDS19012.1|	72.4844	-1.06888	0.257256	-4.15492	3.25405e-05	0.00108604	45.504	40.1632	41.4765	61.1302	112.952	95.1785	73.7143	109.756
440	MCU_002277-RA	K09309	NKX1; homeobox protein Nkx-1	Homeobox protein slou [Echinococcus granulosus]	ref|XP_024354801.1|	28.4318	-1.66377	0.400674	-4.15244	3.28943e-05	0.00109536	13.1262	13.3877	17.7756	10.7877	28.5233	59.8081	39.6923	44.3536
441	MCU_002705-RA	K00939	adk, AK; adenylate kinase [EC:2.7.4.3]	Putative adenylate kinase 7 [Echinococcus granulosus]	ref|XP_024352776.1|	146.11	-0.955129	0.230873	-4.13704	3.51822e-05	0.00116889	104.134	105.317	114.949	73.1165	229.327	165.919	157.352	218.761
442	MCU_005027-RB			unnamed protein product [Mesocestoides corti]	emb|VDD82047.1|	5.39369	-5.84523	1.41608	-4.12775	3.66323e-05	0.00121432	0	0	0	0	4.56373	16.7205	11.3407	10.5246
443	MCU_007492-RA	K04364	GRB2; growth factor receptor-bound protein 2	growth factor receptor bound protein 2 [Echinococcus multilocularis]	emb|CUT98830.1|	976.211	0.553949	0.13436	4.12287	3.74181e-05	0.00123758	1155.1	1183.48	1085.5	1226.2	670.868	918.987	708.792	860.761
444	MCU_005039-RA			monocarboxylate transporter [Echinococcus granulosus]	emb|CDS21580.1|	26.7838	1.51395	0.367299	4.12184	3.75863e-05	0.00124035	33.2529	45.5183	45.0316	34.7603	7.98652	13.5051	18.4286	15.7869
445	MCU_002359-RA			nacht leucine rich repeat protein [Echinococcus granulosus]	ref|XP_024354973.1|	69.0855	1.24022	0.301365	4.11534	3.86606e-05	0.00126936	73.5065	87.4666	104.284	124.658	49.0601	43.0876	25.5165	45.1054
446	MCU_005708-RD	K19525	VPS13A_C; vacuolar protein sorting-associated protein 13A/C	Vacuolar protein sorting associated protein 13A [Echinococcus multilocularis]	emb|CDS40179.1|	51.6216	4.72292	1.14774	4.11496	3.87247e-05	0.00126936	60.3803	149.05	151.685	37.1576	3.4228	0	0	11.2763
447	MCU_007548-RA			paramyosin [Echinococcus multilocularis]	emb|CDS40071.1|	5018.48	-0.988682	0.240239	-4.11541	3.865e-05	0.00126936	4415.64	2548.13	3668.89	2820.38	4991.58	8468.96	6827.08	6407.22
448	MCU_002419-RA			expressed protein [Hymenolepis microstoma]	emb|CDS25920.1|	540.101	1.2479	0.303427	4.11268	3.91092e-05	0.00127911	609.053	550.683	750.132	1129.11	384.494	250.165	398.341	248.831
449	MCU_006896-RA			receptor type tyrosine protein phosphatase [Echinococcus granulosus]	emb|CDS20443.1|	43.1264	1.67354	0.407086	4.11103	3.93895e-05	0.00128541	58.6301	66.0462	74.6577	61.1302	25.1005	14.1482	34.022	11.2763
450	MCU_000199-RA	K20412	PI16, CRISP9, CD364; peptidase inhibitor 16	unnamed protein product [Mesocestoides corti]	emb|VDD79234.1|	1296.71	-1.34844	0.328291	-4.10744	4.00061e-05	0.00130264	619.554	643.504	688.51	973.288	2887.7	1179.44	2066.84	1314.82
451	MCU_000877-RD	K03848	ALG6; alpha-1,3-glucosyltransferase [EC:2.4.1.267]	dolichyl pyrophosphate Man9GlcNAc2 [Echinococcus multilocularis]	emb|CDS35857.1|	187.128	-0.51042	0.124287	-4.1068	4.0118e-05	0.00130339	158.389	157.083	163.536	137.843	233.891	223.155	212.637	210.492
452	MCU_003475-RA	K20042	FCHO; F-BAR domain only protein	FCH domain only protein 2 [Hymenolepis microstoma]	emb|CDS30638.1|	189.492	-1.81247	0.441498	-4.10527	4.03844e-05	0.00130915	147.888	97.2843	43.8466	45.548	367.38	268.172	321.791	224.023
453	MCU_004984-RA	K06051	DLL; delta	Neurogenic locus protein delta [Echinococcus granulosus]	ref|XP_024354621.1|	24.9021	1.49473	0.364205	4.10408	4.05925e-05	0.001313	33.2529	32.1306	37.9214	44.3493	7.98652	12.862	14.1758	16.5386
454	MCU_007853-RA			expressed conserved protein [Echinococcus granulosus]	emb|CDS19711.1|	515.481	0.899949	0.219598	4.09816	4.1644e-05	0.00134405	628.305	651.537	719.321	689.213	243.018	458.529	318.956	414.97
455	MCU_001817-RA					758.66	-0.596412	0.145596	-4.09635	4.19708e-05	0.00135163	665.933	641.719	542.75	566.952	818.048	1093.27	813.693	926.916
456	MCU_004330-RD			kelch protein 12 [Hymenolepis microstoma]	emb|CDS27681.1|	545.5	0.549425	0.134465	4.08601	4.3886e-05	0.00141021	527.671	707.766	641.108	717.98	441.541	473.32	423.857	430.756
457	MCU_004857-RA			tubulin polyglutamylase ttll9 [Echinococcus multilocularis]	emb|CDS42424.1|	2953.78	0.340362	0.0835122	4.0756	4.58967e-05	0.0014716	3212.41	3469.21	3142.73	3383.73	2411.93	2853.43	2472.27	2684.52
458	MCU_000317-RA			expressed protein [Hymenolepis microstoma]	emb|CDS30296.1|	1306.49	0.730188	0.17923	4.07402	4.62083e-05	0.00147836	1297.74	1459.26	1753.86	2008.91	946.973	874.613	1159.58	950.972
459	MCU_003793-RA	K10637	MYLIP, MIR; E3 ubiquitin-protein ligase MYLIP [EC:2.3.2.27]	E3 ubiquitin protein ligase MYLIP [Echinococcus granulosus]	emb|CDS19648.1|	406.36	0.902419	0.221973	4.06544	4.79421e-05	0.0015305	557.424	597.094	492.978	473.459	214.495	365.28	225.396	324.759
460	MCU_001757-RA	K11279	NAP1L1, NRP; nucleosome assembly protein 1-like 1	nucleosome assembly protein [Echinococcus multilocularis]	emb|CDS42710.1|	418.925	-1.24901	0.307388	-4.0633	4.83834e-05	0.00153758	185.516	270.432	258.339	278.082	950.396	450.812	494.737	463.082
461	MCU_002436-RD	K23802	LENG8, THP3; SAC3 family protein LENG8/THP3	Leukocyte receptor cluster member protein [Echinococcus granulosus]	ref|XP_024353517.1|	203.076	-0.980473	0.241268	-4.06383	4.82733e-05	0.00153758	183.766	117.812	109.024	134.247	337.716	230.229	275.011	236.803
462	MCU_007389-RA					22.4508	3.66001	0.90085	4.06285	4.84779e-05	0.00153758	29.7526	74.9714	43.8466	17.9795	0	1.2862	4.25275	7.51757
463	MCU_000299-RA			SLIT and NTRK protein 5 [Echinococcus granulosus]	emb|CDS19533.1|	706.135	-0.427745	0.105318	-4.06146	4.87662e-05	0.00154339	565.3	563.178	600.817	684.418	787.243	850.819	747.066	850.237
464	MCU_011787-RA	K00011	AKR1B; aldehyde reductase [EC:1.1.1.21]	aldo keto reductase family 1 member B4 [Echinococcus granulosus]	emb|CDS21187.1|	144.85	0.851127	0.209787	4.05711	4.96841e-05	0.00156569	151.388	174.041	203.827	214.555	110.67	81.6734	121.912	100.735
465	MCU_013064-RA					18.593	2.11081	0.520246	4.05733	4.96374e-05	0.00156569	25.3772	34.8081	31.9962	29.9658	2.28186	10.2896	4.25275	9.77283
466	MCU_011733-RA	K00727	GCNT1; beta-1,3-galactosyl-O-glycosyl-glycoprotein beta-1,6-N-acetylglucosaminyltransferase [EC:2.4.1.102]	glycosyltransferase 14 family member [Echinococcus granulosus]	emb|CDS23878.1|	1066.73	0.346109	0.0853879	4.05337	5.04846e-05	0.00158751	1163.85	1200.43	1150.68	1262.16	844.29	926.061	988.056	998.333
467	MCU_012915-RA					73.4999	-4.93975	1.21928	-4.05136	5.09218e-05	0.00159783	3.50031	4.46258	10.6654	0	9.12745	419.3	31.1868	109.756
468	MCU_009749-RA			unnamed protein product [Mesocestoides corti]	emb|VDD76900.1|	531.681	-1.42063	0.350863	-4.04897	5.14431e-05	0.00161075	215.269	279.358	297.446	364.384	1179.72	501.616	928.517	487.138
469	MCU_001860-RA			anti dorsalizing morphogenetic protein 1a [Echinococcus granulosus]	emb|CDS21402.1|	234.089	0.810366	0.200386	4.04403	5.25391e-05	0.00164157	333.404	288.283	283.225	291.267	144.898	210.936	129	191.698
470	MCU_012567-RA	K06497	CD63, MLA1, TSPAN30; CD63 antigen	TSP3 [Echinococcus multilocularis]	gb|ACJ02404.1|	5.47514	-5.12611	1.26812	-4.04229	5.29308e-05	0.00165029	0.875077	0	0	0	9.12745	15.4344	7.08792	11.2763
471	MCU_005392-RA	K20412	PI16, CRISP9, CD364; peptidase inhibitor 16	unnamed protein product, partial [Hydatigera taeniaeformis]	emb|VDM26240.1|	9.396	-4.61911	1.14317	-4.04062	5.33108e-05	0.00165862	2.62523	0	0	0	18.2549	16.0774	26.9341	11.2763
472	MCU_002165-RG			myoferlin [Echinococcus multilocularis]	emb|CDS40655.1|	2212.45	-1.18252	0.292765	-4.03913	5.36497e-05	0.00166212	1388.75	796.125	1381.76	1847.09	4117.62	2877.86	2959.91	2330.45
473	MCU_005207-RA			Sodium/myo-inositol cotransporter [Echinococcus granulosus]	ref|XP_024346824.1|	1233.1	-0.473945	0.117331	-4.0394	5.35883e-05	0.00166212	1127.97	1011.22	1010.84	975.685	1641.8	1236.68	1460.11	1400.52
474	MCU_005627-RA			subfamily S1A unassigned peptidase S01 family [Echinococcus granulosus]	emb|CDS17698.1|	371.101	0.497576	0.123216	4.03824	5.38543e-05	0.00166495	427.038	435.548	444.391	435.103	276.106	362.064	286.352	302.206
475	MCU_003451-RA			Basic leucine zipper bZIP transcription factor [Echinococcus granulosus]	emb|CDS17551.1|	1051.58	-0.719115	0.17835	-4.03204	5.52946e-05	0.00170588	722.813	756.854	784.498	913.357	1501.47	1104.84	1563.59	1065.24
476	MCU_007170-RA	K18166	FOXRED1; FAD-dependent oxidoreductase domain-containing protein 1	FAD dependent oxidoreductase domain containing protein [Echinococcus multilocularis]	emb|CDS40409.1|	609.127	0.322673	0.0801114	4.0278	5.63008e-05	0.00173328	663.308	707.766	630.443	704.795	533.956	522.839	552.857	557.052
477	MCU_000815-RA	K04282	TRHR; thyrotropin-releasing hormone receptor	thyrotropin releasing hormone receptor [Echinococcus granulosus]	emb|CDS18737.1|	31.6562	-1.25119	0.310801	-4.02569	5.68081e-05	0.00174524	18.3766	19.6354	18.9607	17.9795	54.7647	39.229	35.4396	48.8642
478	MCU_008071-RA			unnamed protein product [Mesocestoides corti]	emb|VDD76234.1|	130.694	0.967502	0.240765	4.01845	5.8582e-05	0.00179598	195.142	183.858	181.312	129.452	70.7378	85.532	119.077	80.4379
479	MCU_001621-RA	K01934	MTHFS; 5-formyltetrahydrofolate cyclo-ligase [EC:6.3.3.2]	5 formyltetrahydrofolate cyclo ligase [Echinococcus granulosus]	emb|CDS15342.1|	124.753	-0.599362	0.149255	-4.01568	5.92752e-05	0.00181345	93.6332	102.639	99.5436	101.884	164.294	156.273	134.67	145.089
480	MCU_010082-RA			homocysteine responsive endoplasmic [Echinococcus granulosus]	emb|CDS19774.1|	1372.67	0.289885	0.0722737	4.01093	6.04803e-05	0.00184647	1434.25	1545.84	1441.01	1616.95	1210.53	1212.24	1304.18	1216.34
481	MCOS_0000522901-mRNA-1	K06497	CD63, MLA1, TSPAN30; CD63 antigen	integral membrane protein [Echinococcus granulosus]	ref|XP_024355367.1|	1895.88	0.773799	0.193011	4.00909	6.09523e-05	0.00185702	1791.28	2283.06	2656.87	2837.16	1336.03	1177.51	1699.68	1385.49
482	MCU_001219-RA	K12303	SLC17A9; MFS transporter, ACS family, solute carrier family 17 (sodium-dependent inorganic phosphate cotransporter), member 9	solute carrier family 17 [Hymenolepis microstoma]	emb|CDS27108.1|	261.741	-0.401652	0.100217	-4.00783	6.12791e-05	0.00186311	224.02	231.162	229.898	216.952	313.756	293.253	284.934	299.951
483	MCU_007805-RB	K04378	SRF; serum response factor	AGAMOUS protein [Echinococcus multilocularis]	emb|CDS39718.1|	91.45	-1.04007	0.259613	-4.00625	6.16901e-05	0.00187173	68.256	62.4762	69.9175	38.3562	102.684	116.401	126.165	147.344
484	MCU_014370-RA			unnamed protein product [Mesocestoides corti]	emb|VDD78708.1|	64.1928	1.21622	0.303626	4.00565	6.18468e-05	0.00187262	77.8818	80.3265	116.134	83.9042	29.6642	42.4445	53.8682	29.3185
485	MCU_000450-RB	K07199	PRKAB; 5'-AMP-activated protein kinase, regulatory beta subunit	AMPK beta subunit [Echinococcus granulosus]	emb|CDS18956.1|	1833.81	0.260193	0.0650942	3.99717	6.4103e-05	0.0019358	2010.05	1979.6	1929.25	2083.22	1654.35	1760.8	1556.51	1696.71
486	MCU_001704-RA	K10418	DYNLL; dynein light chain LC8-type	Dynein light chain, flagellar outer arm [Echinococcus granulosus]	ref|XP_024348987.1|	182.744	-1.7493	0.437672	-3.99683	6.41972e-05	0.0019358	58.6301	71.4013	93.6184	111.473	425.568	170.421	382.747	148.096
487	MCU_004041-RA			Fatty acid-binding protein [Echinococcus granulosus]	ref|XP_024350701.1|	341.369	-0.956844	0.239601	-3.99348	6.51096e-05	0.00195929	185.516	249.905	241.749	250.514	606.976	340.199	486.231	369.864
488	MCU_001622-RA	K06111	EXOC4, SEC8; exocyst complex component 4	exocyst componenet sec8 [Echinococcus multilocularis]	emb|CDS40168.1|	172.277	-0.925211	0.232109	-3.9861	6.71676e-05	0.00201709	137.387	84.7891	118.504	134.247	237.314	225.727	265.088	175.159
489	MCU_000743-RA	K00261	GLUD1_2, gdhA; glutamate dehydrogenase (NAD(P)+) [EC:1.4.1.3]	Glutamate dehydrogenase mitochondrial [Hymenolepis microstoma]	emb|CDS25323.1|	52.1372	-1.29012	0.323949	-3.98248	6.82008e-05	0.00204394	28.0025	21.4204	27.256	45.548	81.0062	75.8856	55.2857	82.6932
490	MCU_012761-RA	K03262	EIF5; translation initiation factor 5	Eukaryotic translation initiation factor 5 [Echinococcus granulosus]	ref|XP_024349317.1|	5909.44	0.319137	0.0801541	3.98154	6.84707e-05	0.00204784	6605.96	6236.91	6178.81	7220.55	4901.44	5270.19	5501.64	5360.02
491	MCOS_0000026501-mRNA-1	K07375	TUBB; tubulin beta	Tubulin beta-3 chain [Echinococcus granulosus]	ref|XP_024352339.1|	5340.4	-0.572977	0.144001	-3.97897	6.92144e-05	0.00206588	4469.89	4240.35	3747.11	4714.21	7490.22	5376.94	6869.61	5814.84
492	MCU_014578-RA			unnamed protein product [Mesocestoides corti]	emb|VDD76367.1|	9.37379	-3.09074	0.777411	-3.97568	7.01775e-05	0.00209038	1.75015	3.57007	0	2.39726	10.2684	21.8653	15.5934	19.5457
493	MCU_000303-RA			unnamed protein product [Mesocestoides corti]	emb|VDD79319.1|	22.5976	1.38498	0.348631	3.97262	7.10855e-05	0.00211314	28.8775	29.453	31.9962	40.7534	11.4093	13.5051	12.7582	12.0281
494	MCU_008443-RA	K06279	SHC1; SHC-transforming protein 1	SHC-transforming protein [Echinococcus granulosus]	ref|XP_024353097.1|	551.103	0.418514	0.105394	3.97094	7.15894e-05	0.00212382	586.301	645.289	596.076	694.007	435.836	490.684	510.33	450.302
495	MCU_002085-RA			cyclic nucleotide gated cation channel [Echinococcus granulosus]	emb|CDS15800.1|	329.873	1.06919	0.269356	3.96943	7.2044e-05	0.002133	510.17	434.656	440.836	403.939	130.066	251.451	181.451	286.419
496	MCU_007187-RA			cysteine-rich secreted protein 2 precursor [Mesocestoides vogae]	gb|AAT74668.2|	7.26689	4.86096	1.22513	3.9677	7.25707e-05	0.00214427	18.3766	20.5279	9.48034	7.19178	1.14093	0	1.41758	0
497	MCU_004610-RA	K12614	DDX6, RCK, DHH1; ATP-dependent RNA helicase DDX6/DHH1 [EC:3.6.4.13]	ATP dependent RNA helicase DDX6 [Echinococcus multilocularis]	emb|CDI97460.1|	638.84	-0.415866	0.105031	-3.95947	7.51161e-05	0.00221502	623.055	557.823	510.753	495.035	767.847	729.916	715.88	710.41
498	MCU_001471-RA	K14165	K14165; atypical dual specificity phosphatase [EC:3.1.3.16 3.1.3.48]	Dual specificity protein phosphatase [Echinococcus granulosus]	ref|XP_024346506.1|	279.207	0.847974	0.214201	3.95877	7.53353e-05	0.00221703	287.9	338.264	330.627	478.254	228.186	165.919	209.802	194.705
499	MCU_008809-RA			unnamed protein product [Mesocestoides corti]	emb|VDD83415.1|	3880.8	-1.00458	0.25415	-3.95268	7.72803e-05	0.00226972	1750.15	2191.13	2500.44	3887.16	5210.64	5807.82	4764.5	4934.53
500	MCU_000367-RA					18.7565	2.06996	0.523897	3.95109	7.7797e-05	0.00228034	21.0018	34.8081	23.7009	40.7534	11.4093	3.85859	8.5055	6.01405
501	MCU_009964-RA			unnamed protein product [Mesocestoides corti]	emb|VDD83796.1|	3150.76	1.20911	0.306392	3.94629	7.93723e-05	0.00232188	3583.44	4574.15	5473.71	3962.67	3096.49	1273.33	1699.68	1542.6
502	MCU_008659-RA			TonB box [Echinococcus granulosus]	emb|CDS15100.1|	380.479	-0.790221	0.200444	-3.94235	8.06875e-05	0.00235566	267.774	245.442	265.45	336.815	627.513	469.462	435.198	396.176
503	MCU_003765-RA			P53 induced protein [Echinococcus multilocularis]	emb|CDI96969.1|	204.706	-0.579586	0.147167	-3.93828	8.20682e-05	0.00238648	164.514	181.181	136.28	175	222.482	267.529	239.572	251.087
504	MCU_005099-RA	K01444	AGA, aspG; N4-(beta-N-acetylglucosaminyl)-L-asparaginase [EC:3.5.1.26]	N4 Beta N acetylglucosaminyl L asparaginase [Echinococcus multilocularis]	emb|CDS36241.1|	1789.13	1.15686	0.293715	3.93873	8.19133e-05	0.00238648	1690.65	1878.75	2931.8	3378.94	1387.37	862.394	1288.58	894.59
505	MCU_011223-RA	K14855	RSA4, NLE1; ribosome assembly protein 4	notchless 1 [Hymenolepis microstoma]	emb|CDS31433.1|	351.333	0.550496	0.139883	3.93539	8.30608e-05	0.00241057	423.537	381.105	436.096	433.904	241.878	314.475	259.418	320.248
506	MCU_007699-RA	K20412	PI16, CRISP9, CD364; peptidase inhibitor 16	glioma pathogenesis protein 1 [Echinococcus multilocularis]	emb|CDS35452.2|	5.90886	-5.95273	1.51384	-3.9322	8.41733e-05	0.00243804	0	0	0	0	6.84559	9.64647	25.5165	5.2623
507	MCU_011860-RA			Metal dependent protein hydrolase [Echinococcus multilocularis]	emb|CDS43183.1|	267.792	-0.724158	0.184441	-3.92622	8.629e-05	0.00249443	199.518	188.321	186.052	232.534	407.313	287.465	361.484	279.653
508	MCU_001588-RB			cysteine-rich secreted protein 2 precursor [Mesocestoides vogae]	gb|AAT74668.2|	2281.39	-0.870655	0.222819	-3.90745	9.32735e-05	0.002691	1618.89	1751.12	1431.53	1649.32	4211.18	2295.22	2938.65	2355.25
509	MCU_009595-RB			expressed conserved protein [Echinococcus granulosus]	emb|CDS15167.1|	1052.23	-0.916341	0.234806	-3.90254	9.51897e-05	0.0027409	694.811	692.593	683.77	842.637	1580.19	1093.27	1844.28	986.305
510	MCU_007807-RA			unnamed protein product [Mesocestoides corti]	emb|VDD76121.1|	121.984	1.05121	0.269538	3.90005	9.61729e-05	0.00276379	173.265	203.494	139.835	143.836	68.4559	98.394	53.8682	94.7213
511	MCU_000345-RA	K06965	PELO, DOM34, pelA; protein pelota	protein pelota homolog [Ictalurus punctatus]	ref|NP_001187651.1|	1372.12	0.660502	0.169689	3.89243	9.92441e-05	0.00284648	1451.75	1557.44	1587.96	2125.17	1253.88	945.997	1075.95	978.787
512	MCU_001560-RA			tegumental protein [Echinococcus granulosus]	ref|XP_024347806.1|	2713.88	-1.15675	0.297427	-3.88918	0.000100582	0.00287924	1128.85	1530.67	1893.7	2169.52	5250.57	2791.05	4184.71	2761.95
513	MCU_000601-RB			cAMP dependent protein kinase regulatory [Echinococcus granulosus]	emb|CDS17438.1|	85.1087	-0.717973	0.184741	-3.88638	0.000101749	0.00290699	66.5058	64.2612	61.6222	63.5274	116.375	90.6768	113.407	104.494
514	MCU_010622-RC			unnamed protein product [Mesocestoides corti]	emb|VDD77271.1|	48.3613	-1.12524	0.289638	-3.885	0.000102332	0.00291795	27.1274	28.5605	37.9214	28.7671	83.288	71.3839	48.1978	61.644
515	MCU_004401-RC			enolase 4 [Taenia solium]	gb|AVI57694.1|	26.8639	1.43134	0.368626	3.8829	0.000103218	0.0029375	31.5028	38.3782	36.7363	49.1439	19.3958	12.2189	17.011	10.5246
516	MCU_002253-RA			unnamed protein product [Hymenolepis diminuta]	emb|VUZ42410.1|	390.238	-0.707542	0.182285	-3.88151	0.000103808	0.0029486	223.145	300.778	312.851	348.802	489.46	427.017	562.781	457.068
517	MCU_000696-RA	K09209	KLF10_11, TIEG; krueppel-like factor 10/11	Krueppel-like factor [Echinococcus granulosus]	ref|XP_024355926.1|	1398.47	0.624957	0.161187	3.87722	0.000105655	0.00299527	1578.64	1771.65	1841.56	1598.97	1062.21	1403.88	911.506	1019.38
518	MCU_005399-RB	K02132	ATPeF1A, ATP5A1, ATP1; F-type H+-transporting ATPase subunit alpha	ATP synthase subunit alpha mitochondrial [Hymenolepis microstoma]	emb|CDS28879.1|	3444.48	-0.372392	0.0961112	-3.87459	0.000106804	0.00302198	3068.89	3113.1	3147.47	2682.54	3550.58	4182.71	3698.47	4112.11
519	MCU_011835-RB	K05730	VAV; guanine nucleotide exchange factor VAV	Guanine nucleotide exchange factor VAV2 [Echinococcus granulosus]	ref|XP_024351024.1|	41.4014	-1.66657	0.430618	-3.87019	0.000108748	0.0030711	9.62585	26.7755	26.0709	16.7808	61.6103	41.8014	79.3847	69.1616
520	MCU_004203-RA	K05751	ABI2; abl interactor 2	Abl interactor [Echinococcus granulosus]	ref|XP_024355596.1|	1615.56	0.404277	0.104522	3.86785	0.000109798	0.00309479	1674.9	1954.61	1822.6	1914.21	1266.43	1577.52	1333.95	1380.22
521	MCU_009812-RA	K00011	AKR1B; aldehyde reductase [EC:1.1.1.21]	unnamed protein product [Mesocestoides corti]	emb|VDD83743.1|	1841.17	-1.19802	0.309867	-3.86624	0.000110526	0.00310933	901.329	1009.44	1148.31	1411.99	4042.32	1899.07	2611.19	1705.74
522	MCU_004584-RA	K13885	SCARB1; scavenger receptor class B, member 1	Platelet glycoprotein [Echinococcus granulosus]	ref|XP_024346450.1|	25.1781	-3.44133	0.890509	-3.86446	0.000111337	0.00312616	7.87569	6.24762	0	2.39726	21.6777	71.3839	72.2967	19.5457
523	MCU_000058-RA			Sodium-driven chloride bicarbonate exchanger [Echinococcus granulosus]	ref|XP_024354269.1|	177.489	0.839527	0.217549	3.85902	0.000113842	0.00319041	231.02	193.676	186.052	299.658	130.066	133.764	138.923	106.749
524	MCU_000437-RA			A kinase anchor protein 14 [Echinococcus granulosus]	emb|CDS21792.1|	112.001	-1.46313	0.379975	-3.85059	0.000117831	0.00328965	76.1317	43.7333	72.2876	45.548	169.999	90.0337	238.154	160.124
525	MCU_004644-RB			lipopolysaccharide choline [Echinococcus multilocularis]	emb|CUT99572.1|	30.5458	-4.88995	1.26979	-3.85099	0.00011764	0.00328965	0	0	8.2953	0	62.7513	39.229	82.2198	51.8712
526	MCU_007507-RA			irregular chiasm C roughest protein [Echinococcus granulosus]	emb|CDS24330.1|	42.811	1.3456	0.350144	3.84298	0.000121549	0.00338698	66.5058	62.4762	66.3624	51.5411	18.2549	20.5791	18.4286	38.3396
527	MCU_002508-RA	K02857	RHBDL1_2_3; rhomboid-related protein 1/2/3 [EC:3.4.21.105]	Rhomboid-related protein [Echinococcus granulosus]	ref|XP_024346363.1|	3.87014	-5.34263	1.39073	-3.84159	0.000122238	0.0033933	0	0	0	0	9.12745	5.14478	9.92308	6.76581
528	MCU_003460-RB	K10305	FBXO25_32; F-box protein 25/32	f box only protein 32 [Echinococcus multilocularis]	emb|CDS42103.1|	412.923	0.69589	0.181125	3.84203	0.000122018	0.0033933	543.423	533.725	446.761	519.007	225.905	327.337	350.143	357.084
529	MCU_012369-RA	K02930	RP-L4e, RPL4; large subunit ribosomal protein L4e	60S ribosomal protein L4 [Echinococcus granulosus]	ref|XP_024354738.1|	42.7722	-1.84878	0.482002	-3.83562	0.000125248	0.00347031	19.2517	22.3129	17.7756	14.3836	118.657	41.1583	68.044	40.5949
530	MCU_011889-RE			unnamed protein product [Mesocestoides corti]	emb|VDD77858.1|	27.8301	-2.46056	0.641706	-3.8344	0.000125869	0.00348096	3.50031	11.6027	4.74017	14.3836	77.5834	32.1549	53.8682	24.808
531	MCU_004468-RA	K08776	NPEPPS; puromycin-sensitive aminopeptidase [EC:3.4.11.-]	puromycin sensitive aminopeptidase [Echinococcus multilocularis]	emb|CDS43302.1|	236.197	-1.09953	0.286887	-3.83261	0.000126792	0.00349988	136.512	107.102	142.205	215.754	427.849	264.313	327.462	268.377
532	MCU_010478-RA	K23678	PQLC2, SLC66A1, LAAT1; solute carrier family 66 (lysosomal lysine-arginine transporter), member 1	PQ-loop repeat-containing protein 2 [Echinococcus granulosus]	ref|XP_024352191.1|	6846.44	0.537297	0.140211	3.83206	0.000127077	0.00350117	8055.08	8165.63	7478.8	8726.03	5193.52	4528.7	6097.03	6526.75
533	MCU_004959-RA	K06630	YWHAE; 14-3-3 protein epsilon	14-3-3 protein epsilon [Echinococcus granulosus]	ref|XP_024356153.1|	82.7852	-1.38862	0.362848	-3.82701	0.000129709	0.003567	49.8794	41.9483	42.6615	47.9452	192.817	71.3839	113.407	102.239
534	MCU_001921-RA	K16811	TCHP; trichoplein keratin filament-binding protein	trichoplein keratin filament binding protein [Echinococcus multilocularis]	emb|CDI97970.1|	462.828	0.82342	0.21541	3.82257	0.00013207	0.00362514	496.169	531.94	539.194	798.288	416.44	295.825	309.033	315.738
535	MCU_008839-RA	K01758	CTH; cystathionine gamma-lyase [EC:4.4.1.1]	60S ribosomal protein L21 [Hymenolepis microstoma]	emb|CDS33589.1|	162.226	0.806782	0.211124	3.82136	0.000132717	0.00363609	196.892	152.62	242.934	232.534	126.643	102.253	130.418	113.515
536	MCU_010929-RA			EGF region [Echinococcus granulosus]	emb|CDS15131.1|	59.4847	1.04574	0.273767	3.81981	0.000133553	0.0036522	81.3821	66.0462	91.2483	83.9042	28.5233	41.8014	32.6044	50.3677
537	MCU_010070-RB			neural cadherin [Echinococcus granulosus]	emb|CDS18766.1|	4.14665	5.58003	1.46117	3.81888	0.000134057	0.00365915	6.12554	8.03265	14.2205	4.79452	0	0	0	0
538	MCU_010189-RA	K08114	PTPRZ; receptor-type tyrosine-protein phosphatase zeta [EC:3.1.3.48]	Receptor-type tyrosine-protein phosphatase alpha [Echinococcus granulosus]	ref|XP_024351485.1|	82.5606	1.29313	0.338821	3.81657	0.000135322	0.00368682	123.386	105.317	122.059	119.863	22.8186	54.0202	45.3627	67.6581
539	MCU_001121-RE			phospholipid transporting ATPase VA [Echinococcus granulosus]	emb|CDS24282.1|	111.339	-1.04659	0.274324	-3.81515	0.000136098	0.00370112	81.3821	43.7333	68.7325	97.0891	163.153	140.195	157.352	139.075
540	MCU_005129-RC	K20091	CHD2; chromodomain-helicase-DNA-binding protein 2 [EC:3.6.4.12]	chromodomain helicase DNA binding protein 1 [Echinococcus multilocularis]	emb|CDS40050.1|	1498.12	0.47754	0.125436	3.80704	0.000140643	0.00381763	1901.54	1886.78	1699.35	1487.5	1119.25	1224.46	1258.81	1407.29
541	MCU_008211-RC			tegumental antigen [Echinococcus multilocularis]	emb|CDS36002.1|	152.986	-1.19698	0.314796	-3.8024	0.000143299	0.00388257	81.3821	88.3591	93.6184	107.877	319.461	171.064	226.813	135.316
542	MCU_000575-RA			unnamed protein product [Mesocestoides corti]	emb|VDD79547.1|	350.865	1.12264	0.295304	3.80163	0.000143748	0.00388754	551.298	480.174	536.824	357.192	130.066	275.246	194.209	281.909
543	MCU_004875-RA	K10839	RAD23, HR23; UV excision repair protein RAD23	uv excision repair protein rad23 b [Echinococcus multilocularis]	emb|CDS37205.1|	2409.98	0.262998	0.069196	3.80077	0.000144247	0.00389388	2639.23	2746.27	2480.29	2653.77	2036.56	2289.43	2163.23	2271.06
544	MCU_006552-RA			15 kDa selenoprotein [Hymenolepis microstoma]	emb|CDS26765.1|	173.204	-1.04136	0.274128	-3.7988	0.000145399	0.00391776	98.8837	122.275	104.284	127.055	347.984	180.067	212.637	192.45
545	MCU_007053-RA			unnamed protein product [Mesocestoides corti]	emb|VDD82896.1|	413.729	0.44462	0.117076	3.79772	0.000146032	0.00392761	508.42	481.066	471.647	448.288	296.642	381.357	360.066	362.347
546	MCU_014228-RA					9.3727	-2.51667	0.662873	-3.7966	0.000146693	0.00393819	4.37538	1.78503	2.37009	2.39726	22.8186	12.862	15.5934	12.7799
547	MCU_003884-RA			unnamed protein product [Mesocestoides corti]	emb|VDD84338.1|	13.1724	-2.41438	0.636086	-3.79568	0.000147238	0.00393841	6.12554	4.46258	3.55513	2.39726	11.4093	33.4411	18.4286	25.5597
548	MCU_008681-RB	K14960	CXXC1, SPP1, CPS40; COMPASS component SPP1	cpg binding protein [Echinococcus granulosus]	emb|CDS15302.1|	3.77491	5.44303	1.43388	3.796	0.000147049	0.00393841	7.00061	5.3551	11.8504	5.99315	0	0	0	0
549	MCU_007429-RA			placenta specific gene 8 protein [Echinococcus granulosus]	emb|CDS23025.1|	448.694	-0.684878	0.180483	-3.79469	0.000147829	0.00394704	287.025	360.577	386.324	341.61	681.136	463.031	581.209	488.642
550	MCU_002771-RA	K00415	QCR2, UQCRC2; ubiquinol-cytochrome c reductase core subunit 2	Cytochrome b c1 complex subunit 2 [Echinococcus multilocularis]	emb|CDI97156.1|	2209.13	-0.220031	0.0580875	-3.78793	0.000151907	0.00404123	2003.05	2090.27	2077.38	1999.32	2383.41	2492.65	2234.11	2392.84
551	MCU_012695-RA			Canalicular multispecific organic anion transporter [Echinococcus granulosus]	ref|XP_024348962.1|	11.4916	-3.0559	0.806691	-3.78819	0.000151749	0.00404123	1.75015	4.46258	2.37009	1.19863	6.84559	32.1549	19.8462	23.3045
552	MCU_000903-RB	K10394	KIF3A; kinesin family member 3A	Kinesin-like protein KIF3A [Echinococcus granulosus]	ref|XP_024350579.1|	166.989	-0.595289	0.157189	-3.78709	0.000152425	0.00404766	140.887	134.77	136.28	119.863	167.717	196.145	215.473	224.775
553	MCU_006350-RB	K24013	TMEM38, TRIC; trimeric intracellular cation channel	Trimeric intracellular cation channel type B-A [Echinococcus granulosus]	ref|XP_024353043.1|	384.749	-0.38807	0.102618	-3.78169	0.000155768	0.00412898	349.156	324.876	293.891	364.384	433.554	425.731	445.121	441.281
554	MCU_007010-RG	K07969	B4GALT4; beta-1,4-galactosyltransferase 4 [EC:2.4.1.90 2.4.1.275 2.4.1.-]	beta 14 galactosyltransferase 6 [Hymenolepis microstoma]	emb|CDS32098.1|	369.9	-0.829753	0.219474	-3.78064	0.000156424	0.0041389	255.522	307.026	228.713	272.089	612.68	376.855	525.923	380.389
555	MCU_009728-RA			expressed conserved protein [Echinococcus granulosus]	emb|CDS19865.1|	634.097	-0.478227	0.126597	-3.77754	0.000158383	0.00418318	546.923	468.571	577.116	527.398	747.31	805.159	772.583	627.717
556	MCU_002895-RB			expressed conserved protein [Echinococcus granulosus]	emb|CDS24706.1|	34.1307	1.62139	0.429422	3.77574	0.000159535	0.00420605	42.8788	43.7333	52.1419	67.1233	27.3824	18.0067	12.7582	9.02108
557	MCU_011677-RA	K07374	TUBA; tubulin alpha	tubulin alpha chain [Echinococcus granulosus]	emb|CDS16437.1|	30286.3	0.306081	0.0811197	3.7732	0.000161164	0.0042414	32344.6	31582.6	32792.5	37227.1	26830.2	27003	28920.1	25590.5
558	MCU_014176-RA			unnamed protein product, partial [Mesocestoides corti]	emb|VDD78917.1|	121.238	-4.96584	1.31727	-3.7698	0.000163378	0.00429196	6.12554	6.24762	17.7756	0	6.84559	721.556	35.4396	175.911
559	MCU_005875-RA					34.0849	1.54777	0.410979	3.76605	0.000165848	0.00434907	40.2535	43.7333	49.7718	68.322	22.8186	16.0774	22.6813	9.02108
560	MCU_011787-RC			Estradiol 17 beta-dehydrogenase [Echinococcus granulosus]	ref|XP_024346475.1|	49.0713	1.02633	0.272614	3.76476	0.000166711	0.0043639	57.7551	63.3687	69.9175	73.1165	22.8186	30.2256	34.022	41.3466
561	MCU_010828-RA	K12829	SF3B2, SAP145, CUS1; splicing factor 3B subunit 2	Splicing factor 3B subunit 2 [Echinococcus granulosus]	ref|XP_024352385.1|	1829.38	0.318889	0.0847241	3.76385	0.000167318	0.00437199	1873.54	2232.18	1924.51	2092.81	1592.74	1579.45	1628.8	1711
562	MCU_006179-RB			RWD domain containing protein 2B [Echinococcus granulosus]	emb|CDS18033.1|	197.871	-0.743146	0.197613	-3.76062	0.000169496	0.00442104	150.513	124.06	189.607	128.253	253.287	210.936	246.659	279.653
563	MCU_004132-RA	K07532	ARHGEF12, LARG; Rho guanine nucleotide exchange factor 12	protein kinase c eta type [Hymenolepis microstoma]	emb|CDS28051.2|	590.263	-0.609995	0.162351	-3.75727	0.000171776	0.00446466	581.926	433.763	391.064	462.671	658.318	758.856	650.671	784.834
564	MCU_007487-RE			expressed protein [Hymenolepis microstoma]	emb|CDS29932.1|	104.718	1.00189	0.266637	3.75752	0.000171608	0.00446466	126.886	117.812	170.646	142.637	51.3419	56.5926	92.1429	79.6862
565	MCU_010482-RA			expressed conserved protein [Echinococcus multilocularis]	emb|CDS42047.1|	115.334	1.96078	0.521974	3.75646	0.000172334	0.00447126	203.893	220.452	118.504	189.384	81.0062	22.5084	66.6264	20.2974
566	MCU_001981-RC	K22377	LTN1; E3 ubiquitin-protein ligase listerin [EC:2.3.2.27]	E3 ubiquitin protein ligase listerin [Echinococcus granulosus]	emb|CDS18492.1|	159.329	-0.713724	0.190192	-3.75264	0.00017498	0.00453189	119.01	94.6067	118.504	152.226	179.126	216.081	204.132	190.946
567	MCU_007190-RA	K24243	CRISPLD; cysteine-rich secretory protein LCCL domain-containing	cysteine-rich secreted protein 2 precursor [Mesocestoides vogae]	gb|AAT74668.2|	4.34152	-4.73951	1.26315	-3.75215	0.000175326	0.00453286	0	0	0	1.19863	9.12745	7.71718	9.92308	6.76581
568	MCU_001841-RA			regulator of microtubule dynamics protein [Echinococcus multilocularis]	emb|CDS41426.1|	2373.87	-0.999608	0.266519	-3.75061	0.000176403	0.00455267	1365.12	1508.35	1525.15	1932.19	4660.71	2207.76	3321.4	2470.27
569	MCU_013337-RA			beta 13 galactosyl O glycosyl glycoprotein [Hymenolepis microstoma]	emb|CDS29903.1|	153.088	-0.625365	0.166975	-3.74527	0.000180199	0.0046425	136.512	116.027	94.8034	133.048	193.958	171.707	189.956	188.691
570	MCU_000072-RE	K20629	ABR; active breakpoint cluster region-related protein	active breakpoint cluster region [Echinococcus multilocularis]	emb|CDS41944.1|	34.4003	-8.50909	2.27423	-3.74153	0.000182904	0.00469594	0	0	0	0	233.891	18.0067	0	23.3045
571	MCU_008829-RA			unnamed protein product [Mesocestoides corti]	emb|VDD83422.1|	180.626	-0.519966	0.138972	-3.74152	0.000182913	0.00469594	158.389	157.975	135.095	141.438	192.817	206.434	218.308	234.548
572	MCU_008863-RA	K11321	BRD8; bromodomain-containing protein 8	bromodomain containing protein 8 [Echinococcus multilocularis]	emb|CDI98130.1|	256.748	0.579751	0.155022	3.73979	0.000184176	0.00472012	258.148	321.306	336.552	317.637	214.495	231.515	174.363	199.967
573	MCU_013300-RA			kelch protein 12 [Hymenolepis microstoma]	emb|CDS27681.1|	13.3395	-2.02043	0.54039	-3.73884	0.00018487	0.00472964	8.75077	3.57007	3.55513	4.79452	23.9596	15.4344	24.0989	22.5527
574	MCU_009991-RD	K04523	UBQLN, DSK2; ubiquilin	Ubiquilin-1 [Echinococcus granulosus]	ref|XP_024349202.1|	452.349	0.905617	0.242444	3.73536	0.000187444	0.00478716	655.433	674.742	533.269	498.63	240.737	418.657	240.989	356.333
575	MCU_013983-RA			stringent starvation protein A [Echinococcus multilocularis]	emb|CDS41542.1|	153.918	-0.653602	0.175068	-3.73342	0.000188894	0.00481582	111.135	130.307	135.095	100.685	172.281	170.421	219.725	191.698
576	MCU_004055-RA	K12605	CNOT2, NOT2; CCR4-NOT transcription complex subunit 2	Regulator of gene activity [Echinococcus granulosus]	ref|XP_024350659.1|	23.1582	-7.20623	1.93201	-3.72992	0.000191543	0.00487009	0	0	0	1.19863	94.6973	34.0842	55.2857	0
577	MCU_011635-RA			GLIPR1-like protein [Echinococcus granulosus]	ref|XP_024348047.1|	24.487	-1.97656	0.529947	-3.72973	0.000191686	0.00487009	7.00061	13.3877	4.74017	14.3836	22.8186	37.9428	59.5385	36.0843
578	MCU_004407-RA	K13704	ABHD12; abhydrolase domain-containing protein 12 [EC:3.1.1.23]	monoacylglycerol lipase abhd12 [Echinococcus multilocularis]	emb|CDI98332.1|	204.215	1.01832	0.27321	3.72725	0.000193579	0.00490968	319.403	293.638	306.926	171.404	135.771	115.115	177.198	114.267
579	MCU_013648-RA			unnamed protein product [Mesocestoides corti]	emb|VDD78196.1|	114.948	-0.55629	0.149353	-3.72465	0.000195583	0.00495195	93.6332	100.854	85.3231	91.0959	133.489	137.623	146.011	131.557
580	MCU_005882-RA			protein kintoun [Echinococcus multilocularis]	emb|CDS39417.1|	313.856	0.733277	0.196925	3.72364	0.000196371	0.00496336	449.79	406.988	362.623	350	184.831	236.017	216.89	303.71
581	MCU_013486-RA	K00207	DPYD; dihydropyrimidine dehydrogenase (NADP+) [EC:1.3.1.2]	dihydropyrimidine dehydrogenase NADP [Echinococcus granulosus]	emb|CDS17936.1|	259.724	-1.03674	0.278659	-3.72046	0.000198858	0.00501758	199.518	172.256	202.642	106.678	253.287	441.165	333.132	369.112
582	MCU_002607-RE	K18038	PTPN9, MEG2; tyrosine-protein phosphatase non-receptor type 9 [EC:3.1.3.48]	tyrosine protein phosphatase non receptor type [Echinococcus multilocularis]	emb|CDS36378.1|	147.809	-0.981451	0.263829	-3.72002	0.000199205	0.00501772	67.3809	77.6489	119.689	134.247	204.227	187.785	201.297	190.194
583	MCU_007940-RC	K00616	E2.2.1.2, talA, talB; transaldolase [EC:2.2.1.2]	transaldolase [Echinococcus multilocularis]	emb|CDI97162.1|	46.1451	-1.22594	0.329748	-3.71782	0.00020095	0.005053	33.2529	36.5932	23.7009	15.5822	67.315	60.4512	75.1319	57.1335
584	MCU_004780-RD			unnamed protein product [Mesocestoides corti]	emb|VDD81935.1|	15.8407	3.1057	0.835514	3.71712	0.000201508	0.00505837	24.5022	41.0558	16.5906	31.1644	4.56373	0	2.83517	6.01405
585	MCU_003828-RA			bestrophin 2 [Echinococcus multilocularis]	emb|CUT99614.1|	55.993	1.0748	0.289287	3.71536	0.000202917	0.00508505	70.0061	94.6067	66.3624	74.3151	29.6642	37.9428	26.9341	48.1124
586	MCOS_0000026401-mRNA-1	K07375	TUBB; tubulin beta	Tubulin beta 2C chain [Echinococcus multilocularis]	emb|CDI98194.1|	3050.81	0.608402	0.163889	3.71227	0.000205405	0.00513862	3649.07	3853.89	3630.97	3605.48	1730.79	2671.43	2760.03	2504.85
587	MCU_010698-RA	K19868	NME8, TXNDC3; thioredoxin domain-containing protein 3	thioredoxin domain containing protein 3 [Echinococcus granulosus]	emb|CDS23446.1|	41.445	1.04812	0.282443	3.71089	0.000206531	0.00515801	51.6295	66.9387	55.697	49.1439	22.8186	23.1515	28.3517	33.829
588	MCU_004957-RA	K01192	E3.2.1.25, MANBA, manB; beta-mannosidase [EC:3.2.1.25]	beta mannosidase [Echinococcus multilocularis]	emb|CDS40323.1|	110.402	0.910921	0.245602	3.70893	0.000208134	0.00517856	144.388	176.718	148.13	109.075	66.174	91.3199	60.9561	86.452
589	MCU_005734-RA			cysteine-rich secreted protein 2 precursor [Mesocestoides vogae]	gb|AAT74668.2|	11.5678	-3.68201	0.992831	-3.7086	0.000208412	0.00517856	0	0	2.37009	4.79452	15.973	18.0067	32.6044	18.7939
590	MCU_014341-RA	K10251	HSD17B12, KAR, IFA38; 17beta-estradiol 17-dehydrogenase / very-long-chain 3-oxoacyl-CoA reductase [EC:1.1.1.62 1.1.1.330]	Estradiol 17-beta-dehydrogenase [Echinococcus granulosus]	ref|XP_024346933.1|	109.156	0.735073	0.198178	3.70915	0.000207953	0.00517856	120.761	118.705	136.28	171.404	83.288	88.7475	75.1319	78.9344
591	MCU_006842-RA			Serine/threonine-protein kinase 19 [Fasciola hepatica]	gb|THD20312.1|	124.77	-0.804366	0.216951	-3.7076	0.000209232	0.00519015	74.3815	100.854	92.4333	94.6918	188.254	122.832	174.363	150.351
592	MCU_012791-RA					6.71596	-6.1418	1.65681	-3.70699	0.000209736	0.00519388	0	0	0	0	25.1005	1.92929	18.4286	8.26932
593	MCU_009621-RA	K02583	NGFR, TNFRSF16, CD271; tumor necrosis factor receptor superfamily member 16	tumor necrosis factor receptor superfamily member [Hymenolepis microstoma]	emb|CDS30880.1|	295.885	1.13805	0.307099	3.7058	0.000210724	0.00520957	433.163	410.558	413.58	372.774	101.543	252.737	147.429	235.3
594	MCU_006006-RA	K13526	ATP13A2; cation-transporting P-type ATPase 13A2 [EC:7.2.2.-]	cation transporting atpase worm [Echinococcus granulosus]	emb|CDS23594.1|	365.354	-1.09575	0.295787	-3.70452	0.000211794	0.00522722	266.023	137.448	231.083	297.26	673.15	437.95	477.726	402.19
595	MCU_006389-RA	K19464	PLEKHG5; pleckstrin homology domain-containing family G member 5	DH domain containing protein [Echinococcus multilocularis]	emb|CDI98297.1|	24.7571	-8.03331	2.17101	-3.70027	0.000215371	0.00530658	0	0	0	0	83.288	28.2963	86.4726	0
596	MCU_002546-RA	K24243	CRISPLD; cysteine-rich secretory protein LCCL domain-containing	glioma pathogenesis protein 1 [Echinococcus multilocularis]	emb|CDS35452.2|	12.7474	1.85875	0.502988	3.69541	0.000219534	0.00540008	19.2517	24.9905	13.0355	22.774	4.56373	6.43098	5.67033	5.2623
597	MCU_008856-RA	K13755	PDE1; calcium/calmodulin-dependent 3',5'-cyclic nucleotide phosphodiesterase [EC:3.1.4.17]	calcium:calmodulin dependent 3'5' cyclic [Echinococcus granulosus]	emb|CDS22433.1|	62.499	-0.986225	0.267135	-3.69187	0.000222615	0.00546672	53.3797	32.1306	35.5513	46.7466	68.4559	81.0303	86.4726	96.2248
598	MCU_007974-RA			expressed conserved protein [Echinococcus granulosus]	emb|CDS21437.1|	352.929	0.697843	0.189436	3.6838	0.000229782	0.0056333	376.283	433.763	436.096	503.425	199.663	315.761	262.253	296.192
599	MCOS_0000430001-mRNA-1			unnamed protein product [Mesocestoides corti]	emb|VDD78296.1|	288.858	-0.685216	0.186063	-3.68272	0.000230759	0.00563844	291.401	188.321	206.197	198.973	389.058	367.852	347.308	321.752
600	MCU_000217-RB	K04977	TRPM2; transient receptor potential cation channel subfamily M member 2 [EC:3.6.1.13]	transient receptor potential cation channel [Hymenolepis microstoma]	emb|CDS25933.1|	25.4013	7.46772	2.02774	3.68278	0.000230708	0.00563844	33.2529	0	16.5906	152.226	1.14093	0	0	0
601	MCU_002890-RA	K03364	CDH1; cell division cycle 20-like protein 1, cofactor of APC complex	fizzy protein [Echinococcus granulosus]	emb|CDS24700.1|	580.923	0.660716	0.17951	3.68065	0.000232637	0.00567488	783.194	622.084	681.4	763.528	357.112	509.977	394.088	536.002
602	MCU_003145-RA			oxalate:formate antiporter [Echinococcus granulosus]	emb|CDS18778.1|	554.417	-0.574258	0.156116	-3.6784	0.000234699	0.00571567	419.162	387.352	470.462	504.624	772.411	551.135	688.945	641.248
603	MCU_004191-RB	K00767	nadC, QPRT; nicotinate-nucleotide pyrophosphorylase (carboxylating) [EC:2.4.2.19]	Nicotinate-nucleotide pyrophosphorylase [carboxylating] [Echinococcus granulosus]	ref|XP_024354527.1|	92.181	-1.87981	0.511537	-3.67483	0.000238009	0.0057867	28.0025	19.6354	67.5474	43.1507	217.918	181.354	96.3957	83.445
604	MCU_003812-RB	K24104	GPN; GPN-loop GTPase	GPN loop GTPase 2 [Echinococcus multilocularis]	emb|CDS41311.1|	103.051	0.633665	0.172614	3.671	0.000241603	0.00586438	112.885	137.448	132.725	118.664	69.5968	86.1751	86.4726	80.4379
605	MCU_001358-RA	K09525	DNAJC5; DnaJ homolog subfamily C member 5	cysteine string protein [Echinococcus multilocularis]	emb|CDS42584.1|	134.23	-0.688287	0.187582	-3.66925	0.000243262	0.0058949	92.7581	128.522	98.3585	89.8973	179.126	145.34	172.945	166.89
606	MCU_006170-RB	K10251	HSD17B12, KAR, IFA38; 17beta-estradiol 17-dehydrogenase / very-long-chain 3-oxoacyl-CoA reductase [EC:1.1.1.62 1.1.1.330]	Estradiol 17-beta-dehydrogenase [Echinococcus granulosus]	ref|XP_024346933.1|	853.58	-0.780117	0.212679	-3.66805	0.000244404	0.0059128	497.919	747.036	536.824	729.966	1001.74	891.977	1372.22	1050.96
607	MCU_000459-RB	K00814	GPT, ALT; alanine transaminase [EC:2.6.1.2]	alanine aminotransferase 2 [Echinococcus granulosus]	emb|CDS19447.1|	1670.03	-0.217138	0.059233	-3.66584	0.000246533	0.0059545	1511.26	1582.43	1513.3	1573.8	1879.11	1783.95	1692.59	1823.76
608	MCU_001474-RA	K05762	RDX; radixin	radixin [Echinococcus multilocularis]	emb|CUT98927.1|	275.81	-0.824299	0.225438	-3.65643	0.000255757	0.00616715	257.273	200.816	189.607	148.63	296.642	428.946	314.703	369.864
609	MCU_001989-RB	K10694	ZNRF1_2; E3 ubiquitin-protein ligase ZNRF1/2 [EC:2.3.2.27]	Zinc finger RING type [Echinococcus granulosus]	emb|CDS18479.1|	465.258	0.323463	0.0885982	3.65089	0.000261332	0.00629125	523.296	478.389	534.454	533.391	409.595	429.589	422.44	390.913
610	MCU_004002-RA			Ankyrin-1 [Echinococcus granulosus]	ref|XP_024353198.1|	33.8617	1.21967	0.334155	3.65003	0.000262215	0.00630216	50.7545	50.8734	39.1064	50.3425	13.6912	25.7239	15.5934	24.808
611	MCU_007112-RB	K15104	SLC25A11, OGC; solute carrier family 25 (mitochondrial oxoglutarate transporter), member 11	mitochondrial 2 oxoglutarate:malate carrier [Echinococcus granulosus]	emb|CDS23875.1|	484.239	-0.63254	0.173344	-3.64905	0.000263212	0.00631581	403.41	414.128	337.737	360.788	734.76	495.829	613.814	513.45
612	MCU_011313-RB	K05312	CHRNN; nicotinic acetylcholine receptor, invertebrate	nicotinic acetylcholine receptor alpha subunit [Echinococcus multilocularis]	emb|CDS42141.1|	23.7699	-3.48135	0.955403	-3.64385	0.000268587	0.00643425	0	10.7102	2.37009	2.39726	23.9596	40.5152	29.7692	80.4379
613	MCU_006067-RB			unnamed protein product [Mesocestoides corti]	emb|VDD82478.1|	233.874	-1.4979	0.411359	-3.64134	0.000271218	0.00648671	123.386	116.92	94.8034	153.425	544.224	204.505	446.539	187.187
614	MCU_011353-RB			Potassium channel subfamily K member protein [Echinococcus granulosus]	ref|XP_024355891.1|	39.9198	-1.32343	0.364609	-3.62972	0.000283726	0.00677483	28.8775	11.6027	30.8111	20.3767	50.201	59.8081	55.2857	62.3958
615	MCU_013582-RA	K14648	ENDOU, PP11; poly(U)-specific endoribonuclease [EC:3.1.-.-]	polyu specific endoribonuclease b [Echinococcus granulosus]	emb|CDS21106.1|	31.1479	1.14324	0.315096	3.62822	0.00028538	0.00680326	42.0037	31.2381	49.7718	49.1439	18.2549	19.2929	18.4286	21.0492
616	MCU_004079-RA	K00876	udk, UCK; uridine kinase [EC:2.7.1.48]	Uridine-cytidine kinase 2 [Echinococcus granulosus]	ref|XP_024352538.1|	641.094	-0.409407	0.112902	-3.62622	0.000287597	0.00684499	539.047	539.08	552.23	570.548	854.558	668.822	728.638	675.829
617	MCU_009785-RA	K09571	FKBP4_5; FK506-binding protein 4/5 [EC:5.2.1.8]	peptidyl prolyl cis trans isomerase FKBP4 [Echinococcus multilocularis]	emb|CDS35906.1|	580.8	-0.564161	0.155894	-3.61888	0.000295879	0.00703072	470.791	440.903	449.131	513.014	564.761	631.522	833.539	742.735
618	MCU_008577-RA			ankyrin repeat containing [Echinococcus granulosus]	emb|CDS20476.1|	292.807	0.421533	0.116514	3.61787	0.000297035	0.00704679	314.153	332.016	318.776	377.569	270.401	252.737	232.484	244.321
619	MCU_004139-RA	K03063	PSMC4, RPT3; 26S proteasome regulatory subunit T3	26S protease regulatory subunit 6B [Echinococcus granulosus]	ref|XP_024354458.1|	1600.28	0.227207	0.062815	3.61709	0.000297936	0.00705676	1681.9	1755.58	1664.98	1806.34	1480.93	1549.87	1414.75	1447.88
620	MCU_008364-RA	K08900	BCS1; mitochondrial chaperone BCS1	Mitochondrial chaperone BCS1 [Echinococcus granulosus]	ref|XP_024352015.1|	160.616	-0.478702	0.132366	-3.6165	0.000298608	0.00706129	144.388	120.49	131.54	140.24	197.381	183.926	184.286	182.677
621	MCU_013966-RA			unnamed protein product [Mesocestoides corti]	emb|VDD78830.1|	194.909	-0.582135	0.161036	-3.61495	0.00030041	0.00709247	174.14	167.793	143.39	137.843	273.824	224.441	205.55	232.293
622	MCU_010006-RB			Alpha-tocopherol transfer protein-like protein [Echinococcus granulosus]	ref|XP_024350339.1|	2489.24	0.266232	0.07372	3.61139	0.00030456	0.00717892	2619.98	2679.33	2562.06	3012.16	2214.55	2243.77	2317.75	2264.29
623	MCU_001819-RB	K10644	CHFR; E3 ubiquitin-protein ligase CHFR [EC:2.3.2.27]	E3 ubiquitin-protein ligase CHFR [Fasciola hepatica]	gb|THD25456.1|	579.657	0.335756	0.0930406	3.6087	0.000307731	0.00724204	660.683	634.579	645.848	642.466	490.601	464.96	561.363	536.754
624	MCU_001115-RB	K23843	MICU3; calcium uptake protein 3, mitochondrial	EF hand domain containing family member A2 [Echinococcus granulosus]	emb|CDS24288.1|	14.9148	6.70132	1.85794	3.60686	0.000309922	0.00728193	35.0031	30.3456	53.3269	0	0	0.643098	0	0
625	MCU_007134-RC	K16461	CEP135, CEP4; centrosomal protein CEP135	centrosomal protein of 135 kda [Echinococcus multilocularis]	emb|CDS41403.1|	19.6811	7.82971	2.17313	3.60296	0.00031461	0.00738026	20.1268	36.5932	100.729	0	0	0	0	0
626	MCU_011096-RA			unnamed protein product [Mesocestoides corti]	emb|VDD77505.1|	17.1133	-2.0937	0.581225	-3.60222	0.000315507	0.00738951	3.50031	8.03265	9.48034	4.79452	28.5233	16.0774	43.9451	22.5527
627	MCU_007295-RA	K20412	PI16, CRISP9, CD364; peptidase inhibitor 16	GLIPR1-like protein [Echinococcus granulosus]	ref|XP_024348047.1|	4.2587	-4.73302	1.31462	-3.60029	0.000317859	0.00743275	0	0.892516	0	0	4.56373	9.00337	11.3407	8.26932
628	MCU_002152-RA	K01255	CARP, pepA; leucyl aminopeptidase [EC:3.4.11.1]	unnamed protein product [Mesocestoides corti]	emb|VDD80544.1|	2466.93	0.402358	0.111854	3.59718	0.00032169	0.00751035	2950.76	3133.63	2550.21	2596.23	2325.22	1899.71	2122.12	2157.54
629	MCU_010050-RC	K17580	CASC1; cancer susceptibility candidate protein 1	cancer susceptibility candidate protein 1 [Echinococcus multilocularis]	emb|CDS42116.1|	3.10756	5.17181	1.43808	3.59633	0.000322738	0.00752288	7.00061	7.14013	5.92521	4.79452	0	0	0	0
630	MCU_014710-RA			expressed protein [Echinococcus multilocularis]	emb|CDS39701.1|	161.681	1.27718	0.355192	3.59576	0.000323449	0.00752749	148.763	172.256	250.044	345.206	130.066	96.4647	69.4616	81.1897
631	MCU_009596-RA			unnamed protein product [Mesocestoides corti]	emb|VDD76846.1|	832.746	0.258149	0.0719098	3.5899	0.000330799	0.00768637	907.455	924.647	898.262	901.37	700.532	800.657	756.989	772.054
632	MCU_005068-RA	K12900	FUSIP1; FUS-interacting serine-arginine-rich protein 1	FUS interacting serine arginine rich protein 1 [Echinococcus granulosus]	emb|CDS23421.1|	943.678	-0.697307	0.194274	-3.58929	0.000331574	0.0076922	628.305	731.864	656.514	861.816	1430.73	921.559	1298.51	1020.13
633	MCU_012852-RA	K11446	KDM5, JARID1; [histone H3]-trimethyl-L-lysine4 demethylase [EC:1.14.11.67]	Lysine-specific demethylase 5B [Echinococcus granulosus]	ref|XP_024348701.1|	172.386	-0.511588	0.14264	-3.58657	0.000335056	0.00776073	135.637	158.868	126.8	145.034	200.804	186.498	223.978	201.471
634	MCU_009080-RA	K05692	ACTB_G1; actin beta/gamma 1	Actin [Echinococcus granulosus]	ref|XP_024350533.1|	1367.95	-0.905832	0.252738	-3.58407	0.000338281	0.00782309	1128.85	1001.4	1026.25	652.055	1252.74	2320.94	1681.25	1880.14
635	MCU_005224-RA	K18669	DYRK2_3_4; dual specificity tyrosine-phosphorylation-regulated kinase 2/3/4 [EC:2.7.12.1]	dual specificity [Echinococcus multilocularis]	emb|CDS40160.1|	35.363	-1.5512	0.433383	-3.57929	0.000344525	0.00795495	19.2517	17.8503	24.8859	9.58905	73.0196	51.4478	55.2857	31.5738
636	MCU_008051-RA	K20028	ZDHHC2_15_20; palmitoyltransferase ZDHHC2/15/20 [EC:2.3.1.225]	Palmitoyltransferase ZDHHC2 [Echinococcus granulosus]	ref|XP_024347883.1|	465.018	-0.795151	0.222492	-3.57383	0.000351795	0.00811006	308.902	295.423	374.473	381.165	821.471	479.751	550.022	508.939
637	MCU_001165-RA			CD81 antigen [Echinococcus granulosus]	ref|XP_024351236.1|	304.569	0.418986	0.117373	3.56971	0.000357377	0.0082147	312.402	381.105	346.032	352.397	265.837	260.455	279.264	239.059
638	MCU_006775-RB			growth factor receptor bound protein 7 [Echinococcus multilocularis]	emb|CDI98766.1|	373.797	0.945596	0.264898	3.56965	0.000357453	0.0082147	391.159	527.477	613.852	438.699	248.723	294.539	160.187	315.738
639	MCU_002283-RA			Major facilitator superfamily general substrate transporter [Echinococcus granulosus]	emb|CDS16256.1|	428.537	0.636368	0.178312	3.56885	0.000358548	0.008227	616.929	521.23	532.084	417.124	280.669	346.63	318.956	394.672
640	MCU_011575-RA			expressed conserved protein [Hymenolepis microstoma]	emb|CDS33751.1|	1314.61	0.494522	0.138609	3.56775	0.000360067	0.00824895	1548.89	1375.37	1609.29	1622.95	1049.66	1273.33	890.242	1147.18
641	MCU_014217-RB			unnamed protein product [Mesocestoides corti]	emb|VDD78940.1|	38.3195	-1.42576	0.399699	-3.5671	0.000360954	0.00825641	15.7514	35.7007	18.9607	11.9863	55.9057	50.1616	60.9561	57.1335
642	MCU_003436-RD			protein FAM76A [Echinococcus multilocularis]	emb|CDI98024.1|	72.1716	-1.05156	0.29486	-3.56629	0.000362068	0.008269	52.5046	33.9156	60.4372	41.9521	114.093	112.542	69.4616	92.4661
643	MCU_000651-RA	K14295	NUP50, NPAP60; nuclear pore complex protein Nup50	nuclear pore complex protein nup50 [Echinococcus granulosus]	emb|CDS16578.1|	731.438	0.418704	0.117937	3.55024	0.00038488	0.00877386	768.317	823.793	821.235	933.733	725.633	592.936	589.715	596.143
644	MCU_003546-RA			unnamed protein product [Mesocestoides corti]	emb|VDD81257.1|	16.5549	1.61444	0.454783	3.54991	0.000385369	0.00877386	25.3772	32.1306	18.9607	23.9726	7.98652	11.5758	5.67033	6.76581
645	MCU_006026-RA			expressed conserved protein [Echinococcus granulosus]	emb|CDS23830.1|	1002.36	0.406937	0.114653	3.54928	0.000386284	0.00878109	1214.61	1008.54	1074.83	1276.54	881.94	911.913	775.418	875.045
646	MCU_001220-RA			proto oncolocus tag tyrosine protein kinase LCK [Echinococcus multilocularis]	emb|CUT99593.1|	259.347	-0.518746	0.146176	-3.54878	0.000387018	0.00878418	226.645	239.194	178.941	206.164	344.561	306.758	290.605	281.909
647	MCU_004474-RD			expressed conserved protein [Echinococcus granulosus]	emb|CDS19111.1|	259.769	-1.29606	0.365256	-3.54837	0.000387627	0.00878442	194.267	175.826	151.685	79.1096	222.482	503.546	405.429	345.808
648	MCU_010994-RA					71.1855	-0.833839	0.235165	-3.54577	0.000391475	0.00885795	44.6289	51.766	58.0671	49.1439	91.2745	77.1718	116.242	81.1897
649	MCU_007297-RA	K20412	PI16, CRISP9, CD364; peptidase inhibitor 16	glioma pathogenesis protein 1 [Echinococcus multilocularis]	emb|CDS35452.2|	12.4385	-3.57586	1.0087	-3.545	0.000392609	0.0088604	0	0.892516	5.92521	1.19863	34.228	10.2896	31.1868	15.7869
650	MCU_010335-RA	K00791	miaA, TRIT1; tRNA dimethylallyltransferase [EC:2.5.1.75]	tRNA dimethylallyltransferase [Echinococcus granulosus]	emb|CDS17237.1|	492.552	0.499969	0.14104	3.54488	0.00039279	0.0088604	535.547	538.187	591.336	642.466	349.125	374.926	472.055	436.771
651	MCU_004522-RA	K23500	SFXN1_3; sideroflexin-1/3	sideroflexin 1 [Echinococcus granulosus]	emb|CDS15926.1|	929.809	-0.428665	0.120998	-3.54273	0.000396002	0.00891915	786.694	937.142	759.612	684.418	1022.27	1037.32	1126.98	1084.03
652	MCOS_0000412701-mRNA-1			unnamed protein product [Mesocestoides corti]	emb|VDD78125.1|	447.509	-1.72711	0.487749	-3.54099	0.000398631	0.00896462	109.385	122.275	311.666	287.671	1014.29	481.037	895.913	357.836
653	MCU_012426-RA			Golgi SNAP receptor complex member [Echinococcus granulosus]	ref|XP_024354147.1|	419.919	0.490897	0.138693	3.53945	0.000400963	0.00900328	425.287	485.529	481.127	569.35	389.058	318.333	362.901	327.766
654	MCU_013027-RA			unnamed protein product, partial [Mesocestoides corti]	emb|VDD84437.1|	110.431	0.823564	0.232716	3.53892	0.000401773	0.00900769	126.011	132.985	148.13	159.418	55.9057	82.9596	76.5495	101.487
655	MCU_012496-RA			unnamed protein product [Mesocestoides corti]	emb|VDD84344.1|	17.7516	-1.60359	0.453341	-3.53727	0.000404286	0.0090502	12.2511	8.03265	5.92521	8.39042	36.5098	20.5791	25.5165	24.808
656	MCU_002154-RA	K01255	CARP, pepA; leucyl aminopeptidase [EC:3.4.11.1]	unnamed protein product [Mesocestoides corti]	emb|VDD80545.1|	766.766	0.451228	0.127701	3.53348	0.00041013	0.00915313	972.21	963.025	760.797	842.637	676.573	569.142	688.945	660.794
657	MCU_009201-RA			unnamed protein product [Mesocestoides corti]	emb|VDD76658.1|	17.792	-5.21205	1.47497	-3.53366	0.000409855	0.00915313	3.50031	0	0	0	83.288	9.00337	38.2747	8.26932
658	MCU_003354-RD	K06709	KDM4, JMJD2, JHDM3; [histone H3]-trimethyl-L-lysine9/36 demethylase [EC:1.14.11.66 1.14.11.69]	Transcription factor JmjC domain containing protein [Echinococcus granulosus]	emb|CDS19224.1|	16.8491	7.60504	2.15561	3.52802	0.000418684	0.00932987	0	35.7007	34.3662	64.7261	0	0	0	0
659	MCU_003499-RA			FAR 17a AIG1 protein [Echinococcus granulosus]	emb|CDS20503.1|	1086.26	-0.421444	0.119532	-3.52577	0.000422248	0.00939502	873.327	1080.84	942.109	816.268	1324.62	1138.28	1240.39	1274.23
660	MCU_002803-RA			unnamed protein product [Mesocestoides corti]	emb|VDD74414.1|	60.3593	0.817227	0.232052	3.52174	0.000428731	0.00952483	80.5071	66.9387	75.8427	83.9042	36.5098	37.9428	53.8682	47.3607
661	MCU_006041-RA	K01379	CTSD; cathepsin D [EC:3.4.23.5]	Lysosomal aspartic protease [Echinococcus granulosus]	ref|XP_024349177.1|	1612.4	0.464651	0.132057	3.51857	0.000433886	0.00962481	1845.54	1818.95	1924.51	1893.84	1063.35	1498.42	1360.88	1493.74
662	MCOS_0000989901-mRNA-1			unnamed protein product [Mesocestoides corti]	emb|VDD83897.1|	6.71585	-3.18357	0.905585	-3.51548	0.000438953	0.00971245	0.875077	0	1.18504	3.59589	10.2684	10.9327	15.5934	11.2763
663	MCU_007188-RA			cysteine-rich secreted protein 2 precursor [Mesocestoides vogae]	gb|AAT74668.2|	1006.38	0.68673	0.195351	3.51536	0.00043916	0.00971245	1410.62	1158.49	1106.83	1288.53	1015.43	600.653	681.858	788.593
664	MCU_004548-RC			EGF region [Echinococcus multilocularis]	emb|CDS37949.1|	180.463	0.642827	0.183202	3.50884	0.000450057	0.00993848	207.393	246.335	215.678	212.158	118.657	176.852	140.341	126.295
665	MCU_011872-RA			cysteine-rich secreted protein 2 precursor [Mesocestoides vogae]	gb|AAT74668.2|	5.8813	-4.43506	1.26527	-3.50524	0.000456203	0.0100591	0.875077	0	0	1.19863	13.6912	4.50169	17.011	9.77283
666	MCU_003277-RA	K01873	VARS, valS; valyl-tRNA synthetase [EC:6.1.1.9]	Valyl-tRNA synthetase [Echinococcus granulosus]	ref|XP_024352427.1|	910.794	0.677763	0.193479	3.50304	0.000459985	0.0101121	1232.11	1232.57	1116.31	904.966	541.943	842.458	625.154	790.848
667	MCU_005457-RB	K02264	COX5A; cytochrome c oxidase subunit 5a	cytochrome c oxidase subunit Va [Echinococcus granulosus]	emb|CDS15227.1|	1074.48	-1.12496	0.321129	-3.50313	0.000459826	0.0101121	647.557	626.547	733.541	694.007	2474.68	1063.68	1428.92	926.916
668	MCU_011436-RB	K22376	KCMF1, FIGC; E3 ubiquitin-protein ligase KCMF1 [EC:2.3.2.27]	E3 ubiquitin protein ligase KCMF1 [Echinococcus multilocularis]	emb|CDS39745.1|	995.599	0.536823	0.153305	3.50167	0.000462352	0.0101489	1148.98	1163.84	1252.59	1153.08	633.217	990.371	786.759	835.953
669	MCU_000905-RF			Son of sevenless [Echinococcus granulosus]	ref|XP_024354754.1|	48.9102	-0.896737	0.256149	-3.50084	0.000463794	0.0101654	29.7526	39.2707	30.8111	37.1576	76.4424	63.6667	51.033	63.1475
670	MCU_004668-RA	K20216	DUSP10; dual specificity phosphatase 10 [EC:3.1.3.16 3.1.3.48]	Dual specificity protein phosphatase [Echinococcus granulosus]	ref|XP_024349166.1|	800.786	-0.358619	0.102472	-3.49967	0.000465828	0.0101948	637.056	755.961	661.254	751.541	983.483	857.893	893.077	866.024
671	MCU_001619-RA	K10085	EDEM2; ER degradation enhancer, mannosidase alpha-like 2	er degradation enhancing alpha mannosidase [Echinococcus multilocularis]	emb|CDS40173.1|	666.347	-0.418445	0.119631	-3.49779	0.000469133	0.0102448	587.177	639.042	559.34	496.233	689.123	807.731	735.726	816.408
672	MCU_009812-RB	K00011	AKR1B; aldehyde reductase [EC:1.1.1.21]	aldo keto reductase family 1, member B4 [Echinococcus multilocularis]	emb|CDI97755.1|	182.235	-1.00916	0.288532	-3.49758	0.000469508	0.0102448	82.2572	137.448	119.689	143.836	294.36	176.209	303.363	200.719
673	MCU_011560-RA			unnamed protein product [Mesocestoides corti]	emb|VDD77728.1|	135.883	-0.662212	0.189469	-3.4951	0.000473888	0.010325	120.761	106.209	81.7679	110.274	155.167	163.99	197.044	151.855
674	MCU_003893-RE			unnamed protein product [Mesocestoides corti]	emb|VDD81451.1|	17.9416	-7.56865	2.16712	-3.49249	0.000478548	0.0104111	0	0	0	0	52.4829	31.5118	59.5385	0
675	MCU_010592-RB	K15281	SLC35D; solute carrier family 35	UDP glucuronic acid:UDP N acetylgalactosamine [Echinococcus granulosus]	emb|CDS19594.1|	156.728	0.684663	0.196209	3.48945	0.000484013	0.0105144	161.889	211.526	220.418	180.993	130.066	117.044	93.5605	138.323
676	MCU_004216-RA	K01408	IDE, ide; insulysin [EC:3.4.24.56]	insulin degrading enzyme [Echinococcus granulosus]	emb|CDS15260.1|	913.11	-0.671963	0.192598	-3.48894	0.000484947	0.0105191	731.564	724.723	843.75	517.808	934.423	1293.27	1049.01	1210.33
677	MCU_004463-RA	K01488	add, ADA; adenosine deaminase [EC:3.5.4.4]	adenosine deaminase [Ictalurus punctatus]	ref|NP_001187648.1|	235.215	0.964967	0.276677	3.4877	0.000487191	0.0105522	279.15	365.039	318.776	282.877	91.2745	210.936	163.022	170.649
678	MCU_008484-RD	K01823	idi, IDI; isopentenyl-diphosphate Delta-isomerase [EC:5.3.3.2]	Isopentenyl-diphosphate Delta-isomerase [Echinococcus granulosus]	ref|XP_024351557.1|	167.665	-1.2412	0.355988	-3.48662	0.00048916	0.0105793	84.8825	117.812	81.7679	113.87	399.326	165.919	180.033	197.712
679	MCU_004595-RA			ubiquitin conjugating enzyme morgue [Echinococcus granulosus]	emb|CDS15688.1|	645.112	-0.333855	0.0957907	-3.48525	0.000491678	0.0106181	573.175	612.266	530.899	565.754	794.089	704.192	664.847	715.672
680	MCU_007388-RC	K06237	COL4A; collagen type IV alpha	Collagen alpha 1V chain [Echinococcus granulosus]	emb|CDS24002.1|	1384.3	-0.903083	0.259405	-3.48136	0.000498869	0.0107576	861.951	847.891	1297.62	852.226	1119.25	2093.93	2035.65	1965.84
681	MCU_003004-RB	K02890	RP-L22, MRPL22, rplV; large subunit ribosomal protein L22	39S ribosomal protein L22 mitochondrial [Echinococcus granulosus]	emb|CDS17060.1|	531.785	-0.912059	0.262042	-3.48059	0.000500313	0.0107729	335.154	288.283	386.324	466.267	949.255	534.414	755.572	539.009
682	MCU_012307-RA			neurogenic locus notch protein 4 [Echinococcus granulosus]	emb|CDS16097.1|	389.453	0.517253	0.149249	3.46571	0.000528841	0.0113705	386.784	403.417	526.159	519.007	324.025	306.758	323.209	326.262
683	MCU_006628-RB			unnamed protein product [Mesocestoides corti]	emb|VDD75583.1|	8.93631	2.38102	0.68714	3.46511	0.000530008	0.0113789	9.62585	11.6027	20.1457	17.9795	2.28186	1.92929	5.67033	2.25527
684	MCU_000783-RA	K13783	SLC37A1_2; MFS transporter, OPA family, solute carrier family 37 (glycerol-3-phosphate transporter), member 1/2	Sugar phosphate exchanger 2 [Echinococcus granulosus]	ref|XP_024349847.1|	1059.79	-0.307039	0.0886358	-3.46405	0.000532101	0.0114072	967.835	1004.08	906.558	908.562	1291.53	1097.13	1115.64	1187.02
685	MCU_011254-RA	K02265	COX5B; cytochrome c oxidase subunit 5b	Cytochrome c oxidase subunit 5B [Echinococcus granulosus]	ref|XP_024354392.1|	2257.86	-0.665395	0.192151	-3.46287	0.00053445	0.0114408	1510.38	1818.95	1596.25	2058.05	3508.37	2149.88	2913.13	2507.86
686	MCU_003356-RA	K01092	E3.1.3.25, IMPA, suhB; myo-inositol-1(or 4)-monophosphatase [EC:3.1.3.25]	inositol monophosphatase 1 [Echinococcus multilocularis]	emb|CDS37278.1|	309.845	-0.833656	0.240935	-3.46008	0.000540012	0.0115431	177.641	228.484	234.638	249.315	484.896	265.599	459.297	378.885
687	MCU_009006-RD	K05728	CSK; c-src tyrosine kinase [EC:2.7.10.2]	c src tyrosine kinase [Echinococcus granulosus]	emb|CDS22209.1|	3.34434	5.27082	1.5237	3.45923	0.00054173	0.0115462	3.50031	8.92516	4.74017	9.58905	0	0	0	0
688	MCU_013520-RA			expressed conserved protein [Echinococcus multilocularis]	emb|CDS41041.1|	1846.24	-0.661284	0.191163	-3.45926	0.00054166	0.0115462	1346.74	1227.21	1437.46	1709.25	2823.81	1950.52	2460.92	1813.99
689	MCU_003614-RA			Myotubularin-related protein [Echinococcus granulosus]	ref|XP_024355431.1|	202.965	-0.478316	0.13841	-3.4558	0.000548672	0.0116772	169.765	143.695	177.756	189.384	247.582	245.02	219.725	230.789
690	MCU_000759-RB	K06130	LYPLA2; lysophospholipase II [EC:3.1.1.5]	acyl protein thioesterase 12 [Echinococcus granulosus]	emb|CDS22151.1|	1257.5	0.810165	0.23453	3.45442	0.000551468	0.0117197	1197.11	1440.52	1449.31	2319.35	1077.04	818.664	898.748	859.258
691	MCU_014558-RA			cysteine-rich secreted protein 3, partial [Mesocestoides vogae]	gb|AAT74669.1|	50.0452	-1.01256	0.293514	-3.44979	0.000561014	0.0119053	34.128	31.2381	28.441	38.3562	92.4155	54.0202	62.3737	59.3888
692	MCU_000143-RC			serine:threonine protein kinase 36 [Echinococcus granulosus]	emb|CDS17532.1|	180.378	-0.619845	0.179711	-3.44911	0.000562429	0.0119181	161.889	108.887	150.5	148.63	237.314	233.445	195.626	206.733
693	MCU_012906-RA	K12387	LAPTM; lysosomal-associated transmembrane protein	complement inhibitory receptor [Echinococcus granulosus]	emb|CDS16438.1|	3909.85	-0.294429	0.0853811	-3.44841	0.000563893	0.0119319	3733.08	3243.4	3648.75	3426.89	4544.33	4513.26	3911.11	4257.95
694	MCU_007141-RA					499.559	-1.19132	0.34553	-3.4478	0.000565162	0.0119416	280.025	270.432	336.552	329.623	1163.75	508.69	705.956	401.438
695	MCU_013642-RA	K01301	NAALAD; N-acetylated-alpha-linked acidic dipeptidase [EC:3.4.17.21]	unnamed protein product [Mesocestoides corti]	emb|VDD78693.1|	199.68	0.782462	0.227094	3.44554	0.000569923	0.0120249	285.275	257.045	271.375	198.973	120.939	185.212	116.242	162.379
696	MCU_005461-RI			dystrophins A:C:F:G:H [Echinococcus granulosus]	emb|CDS22000.1|	215.268	-0.871382	0.253713	-3.43451	0.000593618	0.0125068	176.766	89.2516	170.646	172.603	314.897	272.03	265.088	260.86
697	MCU_007113-RA	K14165	K14165; atypical dual specificity phosphatase [EC:3.1.3.16 3.1.3.48]	Dual specificity protein phosphatase [Echinococcus granulosus]	ref|XP_024347070.1|	176.051	0.813358	0.236967	3.43236	0.000598342	0.0125587	235.396	252.582	199.087	212.158	83.288	144.697	123.33	157.869
698	MCU_007125-RA			unnamed protein product [Rodentolepis nana]	emb|VDO15022.1|	324.333	-0.379975	0.110692	-3.43272	0.000597553	0.0125587	257.273	309.703	289.15	269.692	371.944	367.852	387	342.049
699	MCU_007632-RA	K06269	PPP1C; serine/threonine-protein phosphatase PP1 catalytic subunit [EC:3.1.3.16]	Serine/threonine-protein phosphatase PP1-gamma catalytic subunit [Echinococcus granulosus]	ref|XP_024356237.1|	2328	0.390937	0.113902	3.43223	0.000598646	0.0125587	2879.88	2706.11	2553.77	2429.62	1773.01	2255.99	1885.39	2140.25
700	MCU_000467-RB			transmembrane protein 56 [Echinococcus multilocularis]	emb|CDS37511.1|	156.382	-0.61064	0.178127	-3.42812	0.000607769	0.0127319	135.637	122.275	107.839	129.452	224.764	183.283	153.099	194.705
701	MCU_012409-RB	K00727	GCNT1; beta-1,3-galactosyl-O-glycosyl-glycoprotein beta-1,6-N-acetylglucosaminyltransferase [EC:2.4.1.102]	Beta-1,3-galactosyl-O-glycosyl-glycoprotein beta-1,6-N-acetylglucosaminyltransferase [Echinococcus granulosus]	ref|XP_024347060.1|	920.912	0.333577	0.0973758	3.42566	0.000613297	0.0128294	959.084	1093.33	1041.65	1008.05	830.598	756.283	911.506	766.792
702	MCU_002504-RA			bicaudal d protein [Echinococcus multilocularis]	emb|CDI97260.1|	460.526	0.347426	0.101479	3.42361	0.000617946	0.0129083	527.671	545.328	528.529	461.473	369.662	412.869	413.934	424.742
703	MCU_011628-RA			Homeobox protein extradenticle [Echinococcus granulosus]	ref|XP_024354606.1|	1723.77	0.405736	0.118525	3.42321	0.000618865	0.0129091	1690.65	1919.8	2054.86	2192.3	1374.82	1453.4	1668.5	1435.85
704	MCU_006391-RA	K10416	DYNC1LI, DNCLI; dynein light intermediate chain 1, cytosolic	expressed protein [Hymenolepis microstoma]	emb|CDS30336.1|	2196.7	-0.199265	0.0582228	-3.42246	0.000620583	0.0129266	2099.31	2128.65	1997.98	1956.17	2338.91	2382.03	2246.87	2423.66
705	MCU_000475-RA			expressed conserved protein [Echinococcus multilocularis]	emb|CDI98263.1|	7.46222	-3.79566	1.10948	-3.42111	0.000623667	0.0129724	2.62523	0	0	1.19863	12.5503	10.2896	25.5165	7.51757
706	MCU_008088-RB			tRNA selenocysteine 1 associated protein 1 [Echinococcus multilocularis]	emb|CUT99422.1|	626.495	0.542678	0.158677	3.42002	0.000626164	0.013006	691.311	713.121	644.663	924.144	444.963	502.26	521.671	569.831
707	MCU_003222-RA	K06691	RPN13; 26S proteasome regulatory subunit N13	adhesion regulating molecule 1 [Echinococcus granulosus]	emb|CDS18167.1|	982.483	0.291448	0.0852755	3.41772	0.000631478	0.0130978	1112.22	1066.56	991.881	1153.08	951.537	880.401	868.979	835.201
708	MCU_006586-RA			unnamed protein product, partial [Mesocestoides corti]	emb|VDD82709.1|	216.928	0.521433	0.152618	3.41658	0.000634126	0.0131342	238.021	261.507	261.894	264.897	150.603	212.222	165.857	180.422
709	MCU_011777-RA			kelch protein 12 [Hymenolepis microstoma]	emb|CDS27681.1|	229.148	-0.564322	0.165288	-3.41418	0.000639743	0.0132319	212.644	177.611	181.312	166.61	334.293	257.882	249.495	253.342
710	MCU_004880-RA			Zinc finger protein 207 [Echinococcus granulosus]	ref|XP_024351690.1|	1756.81	-0.306992	0.0899702	-3.41216	0.000644513	0.0133118	1562.89	1520.85	1487.23	1708.05	2089.05	1800.67	2046.99	1838.8
711	MCOS_0000798001-mRNA-1			monocarboxylate transporter [Hymenolepis microstoma]	emb|CDS31802.1|	77.291	1.40271	0.411161	3.41159	0.000645854	0.0133207	56.0049	96.3918	120.874	175	50.201	30.2256	46.7802	42.8501
712	MCU_007149-RA			conserved hypothetical protein [Echinococcus multilocularis]	emb|CUT99632.1|	42.4844	-1.00666	0.295401	-3.40778	0.000654938	0.0134892	21.0018	28.5605	29.6261	33.5617	67.315	50.1616	63.7912	45.8571
713	MCOS_0000606401-mRNA-1	K07375	TUBB; tubulin beta	Tubulin beta 2C chain [Echinococcus granulosus]	emb|CDS18390.1|	705.141	-0.569559	0.167209	-3.40626	0.000658594	0.0135455	587.177	633.687	567.635	481.85	642.345	875.256	928.517	924.661
714	MCU_006951-RB	K09497	CCT5; T-complex protein 1 subunit epsilon	T-complex protein 1 subunit epsilon [Echinococcus granulosus]	ref|XP_024351833.1|	16.4779	4.47701	1.31503	3.40449	0.000662874	0.0136144	16.6265	16.9578	45.0316	47.9452	0	0	0	5.2623
715	MCU_000019-RA			expressed conserved protein [Echinococcus multilocularis]	emb|CDS37603.1|	1069.22	-0.591593	0.173791	-3.40404	0.000663962	0.0136177	726.314	853.246	811.754	1020.03	1167.17	1282.98	1596.2	1096.06
716	MCU_002688-RA					376.12	-0.925126	0.271982	-3.40143	0.000670343	0.0137294	331.654	299.886	241.749	164.212	389.058	630.879	462.132	489.393
717	MCU_007107-RA	K01493	comEB; dCMP deaminase [EC:3.5.4.12]	deoxycytidylate deaminase [Echinococcus multilocularis]	emb|CDS37040.1|	118.696	-0.530348	0.156107	-3.39734	0.000680445	0.0139169	94.5083	93.7142	98.3585	100.685	156.308	129.263	147.429	129.302
718	MCU_009414-RA			sj ts4 protein [Echinococcus multilocularis]	emb|CDS36766.1|	8375.58	0.439481	0.129511	3.39338	0.00069035	0.0140999	7852.06	9637.39	10012.4	11063.4	7640.82	6710.73	7442.31	6645.53
719	MCU_011978-RA			FERM domain containing protein 3 [Echinococcus granulosus]	emb|CDS16848.1|	148.581	-0.663143	0.195702	-3.38854	0.00070267	0.0143315	116.385	124.952	117.319	101.884	136.912	189.071	187.121	215.002
720	MCU_006073-RA			transmembrane protein 104 [Echinococcus multilocularis]	emb|CDS40391.1|	337.967	-0.392411	0.11588	-3.38636	0.000708271	0.0144258	301.026	249.905	322.332	297.26	400.467	378.785	372.824	381.141
721	MCU_006189-RA			tumor necrosis factor alpha induced protein [Echinococcus multilocularis]	emb|CUT99025.1|	127.1	0.577704	0.17071	3.38413	0.000714049	0.0145032	134.762	137.448	157.611	178.596	103.825	93.2492	110.571	100.735
722	MCU_014134-RA	K20412	PI16, CRISP9, CD364; peptidase inhibitor 16	unnamed protein product [Mesocestoides corti]	emb|VDD83705.1|	13999.2	-0.642849	0.18994	-3.38449	0.000713097	0.0145032	9970.63	9981.01	10357.3	13413.9	22138.6	14581	17240.6	14310.4
723	MCU_005094-RA			unnamed protein product [Mesocestoides corti]	emb|VDD75045.1|	431.292	0.624548	0.184634	3.38263	0.000717964	0.0145626	434.913	498.917	513.123	644.863	409.595	285.535	341.638	321.752
724	MCU_008462-RA			uncharacterized protein LOC112146233, partial [Oryzias melastigma]	ref|XP_024127705.1|	38.7959	-1.25624	0.371554	-3.38105	0.000722082	0.0146259	21.8769	20.5279	26.0709	22.774	83.288	44.3738	53.8682	37.5878
725	MCU_014813-RA	K15528	FAAH; fatty acid amide hydrolase [EC:3.5.1.99]	fatty acid amide hydrolase 1 [Echinococcus granulosus]	emb|CDS15035.1|	760.714	0.685274	0.202737	3.38011	0.000724556	0.0146558	769.193	981.768	993.066	1008.05	411.876	569.142	715.88	636.738
726	MCU_004524-RA			subfamily M12B unassigned peptidase [Echinococcus granulosus]	emb|CDS15924.1|	366.122	1.14299	0.338202	3.3796	0.000725913	0.0146631	617.804	541.758	509.568	348.802	131.207	291.323	175.78	312.731
727	MCU_005170-RB			SH2 domain containing protein 3A [Echinococcus multilocularis]	emb|CDS40083.1|	73.3439	1.13258	0.335172	3.3791	0.000727237	0.0146696	126.886	91.9292	65.1773	119.863	33.087	46.3031	41.1099	62.3958
728	MCU_007474-RB	K02865	RP-L10Ae, RPL10A; large subunit ribosomal protein L10Ae	60S ribosomal protein L10a [Echinococcus granulosus]	emb|CDS15371.1|	39.227	-2.50205	0.741039	-3.37641	0.000734384	0.014781	7.00061	15.1728	13.0355	11.9863	52.4829	13.5051	51.033	149.6
729	MCU_012876-RA			expressed protein [Echinococcus multilocularis]	emb|CDS39701.1|	8571.78	-0.963178	0.285279	-3.37626	0.000734773	0.014781	4427.01	5378.3	6552.1	6890.93	16836.7	8459.31	12103.3	7926.52
730	MCU_000175-RA	K06130	LYPLA2; lysophospholipase II [EC:3.1.1.5]	presequence protease mitochondrial [Hymenolepis microstoma]	emb|CDS34330.2|	109.186	-1.07746	0.31944	-3.37298	0.000743606	0.0149178	69.1311	59.7986	66.3624	85.1028	227.045	104.182	144.593	117.274
731	MCU_010156-RA			inner dynein arm light chain, axonemal [Echinococcus granulosus]	ref|XP_024352803.1|	30.2439	1.19949	0.355592	3.37322	0.000742953	0.0149178	34.128	44.6258	45.0316	45.548	21.6777	14.7913	11.3407	24.808
732	MCU_008521-RA			unnamed protein product [Mesocestoides corti]	emb|VDD83338.1|	170.194	1.19282	0.353833	3.37114	0.000748578	0.0149971	308.902	242.764	271.375	122.26	110.67	76.5287	140.341	88.7073
733	MCU_012737-RA	K15168	MED25; mediator of RNA polymerase II transcription subunit 25	unnamed protein product [Mesocestoides corti]	emb|VDD78284.1|	27.0628	1.22306	0.36339	3.3657	0.000763493	0.0152751	43.7538	40.1632	34.3662	34.7603	12.5503	19.936	9.92308	21.0492
734	MCU_004700-RA	K01872	AARS, alaS; alanyl-tRNA synthetase [EC:6.1.1.7]	Alanyl-tRNA synthetase, cytoplasmic [Echinococcus granulosus]	ref|XP_024353978.1|	1951.19	0.32779	0.0974205	3.36469	0.000766292	0.0153102	2101.06	2335.72	1923.32	2326.54	1867.71	1738.94	1669.91	1646.35
735	MCU_003660-RD			ribonuclease ZC3H12C [Echinococcus granulosus]	emb|CDS18193.1|	59.2275	-2.88058	0.856785	-3.36208	0.000773583	0.0154349	15.7514	21.4204	0	19.1781	188.254	56.5926	116.242	56.3817
736	MCU_001046-RB			unnamed protein product [Mesocestoides corti]	emb|VDD79905.1|	337.045	-0.349099	0.103873	-3.36082	0.000777106	0.0154585	318.528	286.498	280.855	300.856	394.762	399.364	350.143	365.354
737	MCU_009360-RA	K15287	SLC35F1_2; solute carrier family 35, member F1/2	solute carrier family 35 member f2 [Echinococcus granulosus]	emb|CDS18844.1|	617.581	-0.413512	0.12305	-3.36053	0.000777927	0.0154585	593.302	506.057	533.269	487.843	653.754	810.947	656.341	699.134
738	MCU_013739-RA			unnamed protein product [Mesocestoides corti]	emb|VDD78081.1|	17.7722	1.42022	0.422545	3.36112	0.000776282	0.0154585	25.3772	30.3456	20.1457	27.5685	12.5503	7.07408	7.08792	12.0281
739	MCU_003701-RA			stringent starvation protein A [Echinococcus multilocularis]	emb|CDS41542.1|	1627.96	-0.797496	0.237745	-3.35442	0.000795304	0.0157612	988.837	1081.73	1211.11	1474.32	2808.97	1566.59	2215.68	1676.42
740	MCU_012573-RA			p2X purinoceptor 4 [Echinococcus multilocularis]	emb|CDS40556.1|	19.3011	1.33964	0.399349	3.35457	0.000794886	0.0157612	26.2523	23.2054	30.8111	31.1644	11.4093	14.7913	8.5055	8.26932
741	MCU_000539-RA	K16910	PTPRQ; receptor-type tyrosine-protein phosphatase Q [EC:3.1.3.48]	neogenin isoform X5 [Apis cerana]	ref|XP_016917247.1|	69.4248	1.78404	0.532156	3.35248	0.000800914	0.015851	143.513	161.545	88.8782	37.1576	26.2414	48.2323	21.2637	28.5667
742	MCU_009598-RB			unnamed protein product [Mesocestoides corti]	emb|VDD83677.1|	11.889	7.10358	2.12516	3.34261	0.000829947	0.0164035	32.3778	26.7755	0	35.9589	0	0	0	0
743	MCU_000028-RE	K21842	EFR3; protein EFR3	protein efr3 a [Echinococcus granulosus]	emb|CDS19540.1|	22.061	1.6724	0.500809	3.33939	0.000839635	0.0165726	37.6283	35.7007	40.2915	21.5754	4.56373	10.9327	8.5055	17.2904
744	MCU_010005-RA			alpha tocopherol transfer protein [Echinococcus granulosus]	emb|CDS15181.1|	220.456	-1.26188	0.37805	-3.33786	0.000844265	0.0166416	172.39	110.672	119.689	115.069	454.091	156.916	391.253	243.569
745	MCU_010652-RA	K09525	DNAJC5; DnaJ homolog subfamily C member 5	DnaJ subfamily C member protein [Echinococcus granulosus]	ref|XP_024355622.1|	1106.24	-0.281491	0.0844237	-3.33426	0.000855272	0.016836	993.212	939.82	952.774	1109.93	1162.61	1243.11	1264.48	1184.02
746	MCU_003118-RB	K00967	PCYT2; ethanolamine-phosphate cytidylyltransferase [EC:2.7.7.14]	Rossmann alpha beta alpha sandwich fold [Echinococcus granulosus]	emb|CDS21247.1|	490.659	0.504712	0.151592	3.32941	0.000870289	0.0171087	542.548	622.084	562.895	572.946	339.998	356.276	481.978	446.543
747	MCU_009290-RA			Complement component 1 Q subcomponent binding [Echinococcus multilocularis]	emb|CDS41723.1|	1796.44	-0.692175	0.208019	-3.32745	0.000876432	0.0172064	1295.11	1407.5	1347.39	1443.15	3156.96	1747.3	2065.42	1908.71
748	MCU_013227-RA			RNA binding motif single stranded interacting [Hymenolepis microstoma]	emb|CDS32350.1|	20.1883	-1.75662	0.528284	-3.32515	0.000883694	0.0173258	15.7514	10.7102	5.92521	3.59589	26.2414	28.9394	42.5275	27.815
749	MCU_004608-RA	K18466	VPS26; vacuolar protein sorting-associated protein 26	vacuolar protein sorting 26 vps26 [Echinococcus multilocularis]	emb|CDI97462.1|	1332.49	0.483084	0.145388	3.32272	0.000891447	0.0174545	1610.14	1702.03	1390.06	1512.67	869.39	1239.25	1179.43	1156.95
750	MCU_009695-RA			rhodopsin orphan GPCR [Echinococcus multilocularis]	emb|CDS39804.1|	304.605	0.563192	0.169572	3.32126	0.00089611	0.0175225	320.278	381.997	379.214	375.171	196.24	267.529	223.978	292.433
751	MCU_000352-RA	K23544	SERINC1_3; serine incorporator 1/3	Serine incorporator 3 [Echinococcus granulosus]	ref|XP_024349239.1|	1450.71	0.165175	0.0497473	3.32028	0.000899274	0.017561	1534.01	1529.77	1502.63	1572.6	1365.7	1394.24	1332.53	1374.21
752	MCU_011710-RA	K05122	ROR1, NTRKR1; receptor tyrosine kinase-like orphan receptor 1 [EC:2.7.10.1]	unnamed protein product [Mesocestoides corti]	emb|VDD78032.1|	10.0907	-1.7917	0.541246	-3.31032	0.00093189	0.0181737	5.25046	5.3551	4.74017	2.39726	17.114	16.0774	17.011	12.7799
753	MCU_000107-RA					113.562	1.07123	0.324134	3.3049	0.00095009	0.0185041	135.637	142.803	148.13	186.986	103.825	43.0876	87.8902	60.1405
754	MCU_001261-RB	K01084	G6PC; glucose-6-phosphatase [EC:3.1.3.9]	unnamed protein product [Mesocestoides corti]	emb|VDD74039.1|	141.423	0.600007	0.18172	3.30182	0.000960591	0.0186838	180.266	165.116	175.386	160.617	83.288	117.687	133.253	115.771
755	MCU_004879-RB	K11251	H2A; histone H2A	H2A histone family member Y [Echinococcus granulosus]	emb|CDS22896.1|	360.497	-0.549789	0.166752	-3.29704	0.000977092	0.0189796	264.273	323.091	280.855	300.856	539.661	375.569	412.517	387.155
756	MCU_009675-RA	K23847	HPCAL1; hippocalcin-like protein 1	neurocalcin [Echinococcus multilocularis]	emb|CDI97090.1|	197.515	0.692904	0.210291	3.29498	0.000984295	0.0190943	185.516	229.377	260.709	300.856	182.549	140.195	140.341	140.578
757	MCU_004702-RB			expressed conserved protein [Echinococcus multilocularis]	emb|CDS37142.1|	1565	-0.434081	0.131821	-3.29295	0.000991413	0.0191845	1225.11	1279.87	1283.4	1535.45	2051.4	1594.88	1908.07	1641.84
758	MCU_005564-RA			unnamed protein product [Mesocestoides corti]	emb|VDD82251.1|	97.387	0.540836	0.164243	3.29291	0.000991561	0.0191845	119.886	114.242	110.209	117.466	67.315	82.3165	86.4726	81.1897
759	MCU_001729-RG	K18083	MTMR6_7_8; myotubularin-related protein 6/7/8 [EC:3.1.3.64 3.1.3.95]	protein tyrosine phosphatase active site [Echinococcus multilocularis]	emb|CDS43096.1|	11.8592	7.09942	2.15781	3.2901	0.00100151	0.0193203	17.5015	33.0231	0	44.3493	0	0	0	0
760	MCU_009119-RA					7.59589	-2.85209	0.866938	-3.28984	0.00100243	0.0193203	0.875077	1.78503	2.37009	2.39726	20.5368	8.36027	18.4286	6.01405
761	MCU_011376-RB	K18735	SMG9; protein SMG9	unnamed protein product, partial [Mesocestoides corti]	emb|VDD77640.1|	385.404	0.449986	0.136781	3.28982	0.00100252	0.0193203	503.169	476.604	402.915	397.945	335.434	359.492	293.44	314.234
762	MCU_007136-RA	K06127	COQ5; 2-methoxy-6-polyprenyl-1,4-benzoquinol methylase [EC:2.1.1.201]	Ubiquinone biosynthesis methyltransferase COQ5 [Echinococcus granulosus]	ref|XP_024355707.1|	996.25	-0.576364	0.175235	-3.2891	0.0010051	0.0193445	678.185	840.751	846.12	833.048	1499.18	958.216	1230.46	1084.03
763	MCU_002804-RB	K19938	RPH3A; rabphilin-3A	synaptotagmin [Echinococcus granulosus]	emb|CDS16155.1|	27.2247	4.46456	1.35763	3.2885	0.00100722	0.0193588	66.5058	69.6163	40.2915	32.363	0	0	0	9.02108
764	MCU_007585-RA			unnamed protein product [Mesocestoides corti]	emb|VDD83037.1|	585.726	1.51644	0.461183	3.28815	0.00100848	0.0193588	583.676	544.435	880.487	1462.33	487.178	193.572	365.736	168.393
765	MCU_009165-RA			dna repair protein xrcc2 [Echinococcus multilocularis]	emb|CDS40547.1|	52.6581	1.46827	0.446847	3.28586	0.00101673	0.0194917	98.0086	79.434	77.0278	56.3356	11.4093	37.9428	21.2637	39.8431
766	MCU_009735-RA			unnamed protein product [Mesocestoides corti]	emb|VDD83724.1|	109.108	-0.508927	0.155065	-3.28203	0.00103061	0.0197322	86.6326	89.2516	88.8782	94.6918	119.798	123.475	144.593	125.543
767	MCU_008366-RA	K00873	PK, pyk; pyruvate kinase [EC:2.7.1.40]	pyruvate kinase [Echinococcus granulosus]	emb|CDS17986.1|	3385.3	0.775356	0.236347	3.28057	0.00103596	0.0198086	4423.51	4433.13	4267.34	3973.46	1537.98	3263.08	2297.9	2885.99
768	MCU_000188-RA			cysteine-rich secreted protein 1, partial [Mesocestoides vogae]	gb|AAT74667.1|	5.19256	-5.77345	1.76129	-3.27796	0.00104561	0.0199672	0	0	0	0	25.1005	6.43098	8.5055	1.50351
769	MCU_004968-RB			unnamed protein product [Mesocestoides corti]	emb|VDD82024.1|	784.631	-0.569371	0.17375	-3.27696	0.0010493	0.0200116	778.818	647.967	567.635	532.192	774.693	1072.04	938.44	965.255
770	MCU_003185-RA	K19476	IST1; vacuolar protein sorting-associated protein IST1	IST1 protein [Echinococcus granulosus]	ref|XP_024346616.1|	1802.85	-0.332915	0.101627	-3.27585	0.00105345	0.0200387	1515.63	1617.24	1509.74	1738.01	2253.34	1818.68	2044.16	1926
771	MCU_007575-RA			sterol regulatory element binding protein [Echinococcus multilocularis]	emb|CDS39706.2|	73.8342	-0.634469	0.193675	-3.27594	0.0010531	0.0200387	54.2548	62.4762	66.3624	47.9452	92.4155	85.532	90.7253	90.9625
772	MCU_011779-RA	K18753	ZFP36L; butyrate response factor	Butyrate response factor [Echinococcus granulosus]	ref|XP_024353857.1|	148.499	0.78558	0.239851	3.27528	0.00105558	0.0200534	164.514	162.438	196.717	226.541	139.194	81.0303	119.077	98.4801
773	MCU_008844-RA			unnamed protein product [Mesocestoides corti]	emb|VDD83999.1|	6.99454	2.88424	0.881057	3.27361	0.00106183	0.0201459	12.2511	8.03265	7.11026	21.5754	3.4228	0.643098	1.41758	1.50351
774	MCU_011883-RB	K04559	HIP1; huntingtin interacting protein 1	huntingtin interacting protein 1 [Echinococcus granulosus]	emb|CDS24204.1|	1438.86	0.732044	0.22376	3.27155	0.00106959	0.020267	2143.06	1996.56	1600.99	1445.55	786.102	1107.41	1029.17	1402.03
775	MCU_013428-RA	K24834	GLIPR1; glioma pathogenesis-related protein 1	glioma pathogenesis protein 1 [Echinococcus multilocularis]	emb|CDS35452.2|	11.1395	-2.75222	0.841862	-3.26921	0.00107848	0.0204092	0.875077	3.57007	0	7.19178	18.2549	18.0067	26.9341	14.2834
776	MCU_002467-RA	K10158	B3GAT3; galactosylgalactosylxylosylprotein 3-beta-glucuronosyltransferase 3 [EC:2.4.1.135]	galactosylgalactosylxylosylprotein [Hymenolepis microstoma]	emb|CDS33254.2|	102.556	-0.78201	0.239427	-3.26618	0.0010901	0.020576	83.1323	61.5836	79.3979	76.7124	160.871	122.189	140.341	96.2248
777	MCU_004993-RA			Lamino associated polypeptide 2 emerin [Echinococcus multilocularis]	emb|CDS40037.1|	270.77	-0.548726	0.167985	-3.26653	0.00108876	0.020576	211.769	254.367	228.713	185.788	280.669	342.128	290.605	372.119
778	MCU_003369-RA	K12757	MYL12; myosin regulatory light chain 12	Myosin regulatory light chain [Hymenolepis microstoma]	emb|CDS32293.1|	5955.16	-0.341019	0.104439	-3.26526	0.00109365	0.0205958	5648.62	5727.28	5163.23	4478.08	6335.59	7108.16	6539.31	6641.02
779	MCU_007587-RA			unnamed protein product [Mesocestoides corti]	emb|VDD83037.1|	76.5756	2.10047	0.643294	3.26518	0.00109396	0.0205958	63.8806	64.2612	119.689	248.117	52.4829	12.862	34.022	17.2904
780	MCU_002696-RC			sorbin [Echinococcus granulosus]	emb|CDS23856.1|	803.274	-0.457673	0.140189	-3.26468	0.00109588	0.0206057	653.682	630.117	660.069	763.528	1121.54	812.233	874.649	910.377
781	MCU_006371-RB			glycolipid transfer protein domain containing protein [Echinococcus multilocularis]	emb|CDS39459.1|	405.089	-1.35811	0.416325	-3.26215	0.0011057	0.0207637	210.894	221.344	232.268	244.521	1142.07	318.977	481.978	388.658
782	MCU_010866-RA			ubiquitin C [Echinococcus granulosus]	ref|XP_024347496.1|	150.908	-0.788969	0.242121	-3.25858	0.00111972	0.021	100.634	94.6067	112.579	134.247	241.878	167.849	212.637	142.834
783	MCU_013058-RC	K11996	MOCS3, UBA4; adenylyltransferase and sulfurtransferase [EC:2.7.7.80 2.8.1.11]	adenylyltransferase and sulfurtransferase [Echinococcus granulosus]	emb|CDS20318.1|	149.47	0.884401	0.271467	3.25785	0.00112258	0.0210269	225.77	146.373	244.119	160.617	94.6973	96.4647	87.8902	139.827
784	MCU_003900-RA	K06236	COL1A; collagen type I alpha	fibrillar collagen chain FAp1 alpha [Echinococcus multilocularis]	emb|CDS42885.1|	4944.65	-1.128	0.346558	-3.25487	0.00113446	0.0211415	3810.08	3299.63	3297.97	2010.1	3250.51	8852.89	6596.02	8439.97
785	MCU_006046-RA	K06685	MOB1, Mats; MOB kinase activator 1	mps one binder kinase activator 1 [Echinococcus multilocularis]	emb|CDI98069.1|	756.787	0.282525	0.0867888	3.25532	0.00113266	0.0211415	874.202	788.092	812.939	851.028	630.935	739.563	671.934	685.602
786	MCU_006163-RA	K01080	PLPP1_2_3; phosphatidate phosphatase [EC:3.1.3.4]	phosphatidate phosphatase [Echinococcus multilocularis]	emb|CDS36095.1|	596.467	-0.262265	0.0805597	-3.25554	0.00113177	0.0211415	504.919	558.715	530.899	576.541	659.459	666.893	643.583	630.724
787	MCU_011069-RA	K17286	STOM; erythrocyte band 7 integral membrane protein	Mechanosensory protein [Echinococcus granulosus]	ref|XP_024355097.1|	53.9679	-0.921872	0.283205	-3.25514	0.00113336	0.0211415	38.5034	41.9483	45.0316	23.9726	60.4694	83.6027	63.7912	74.4239
788	MCU_001394-RA					2.78783	-4.8684	1.49604	-3.2542	0.00113712	0.0211642	0	0	0	0	6.84559	3.85859	7.08792	4.51054
789	MCU_001445-RA			probable serine/threonine-protein kinase DDB_G0282963 [Dermatophagoides pteronyssinus]	ref|XP_027204003.1|	1075.26	-0.534043	0.164193	-3.25254	0.00114379	0.0212615	860.201	897.872	844.935	908.562	1620.12	1039.25	1315.52	1115.61
790	MCU_000285-RD			claspin protein [Echinococcus granulosus]	emb|CDS15712.1|	31.1488	-1.13399	0.348956	-3.24965	0.00115545	0.0214511	21.0018	22.3129	23.7009	10.7877	39.9326	52.0909	42.5275	36.8361
791	MCU_012642-RA	K02202	CDK7; cyclin-dependent kinase 7 [EC:2.7.11.22 2.7.11.23]	cyclin dependent kinase 7 [Echinococcus multilocularis]	emb|CDS40464.1|	270.762	0.534713	0.164633	3.24791	0.00116258	0.0215561	336.03	317.736	310.481	316.439	171.14	242.448	265.088	206.733
792	MCU_001555-RB	K20032	ZDHHC13_17, HIP14; palmitoyltransferase ZDHHC13/17 [EC:2.3.1.225]	Ankyrin and zinc finger DHHC domain containing protein [Echinococcus multilocularis]	emb|CDS37682.1|	360.008	-0.362126	0.11154	-3.24661	0.00116789	0.0216274	298.401	300.778	346.032	314.041	426.709	362.707	422.44	408.956
793	MCU_004028-RA			mixed lineage leukemia protein mll [Echinococcus multilocularis]	emb|CDI97283.1|	409.416	-0.35247	0.108855	-3.23799	0.00120377	0.0222637	364.907	315.951	386.324	375.171	441.541	489.398	435.198	466.841
794	MCU_004465-RA	K18584	ACTR3, ARP3; actin-related protein 3	actin protein 3B [Hymenolepis microstoma]	emb|CDS27806.1|	3283.37	-0.188268	0.0581566	-3.23726	0.00120684	0.0222924	3142.4	3063.12	2979.2	3098.46	3401.12	3737.69	3356.84	3488.15
795	MCU_007183-RA	K09502	DNAJA1; DnaJ homolog subfamily A member 1	DnaJ-like protein subfamily a member 4 [Ictalurus punctatus]	ref|NP_001187713.1|	15657.8	0.533088	0.164695	3.23682	0.00120871	0.0222988	16118	18105.6	17172.5	22675.7	10759	12007.9	15342.5	13081.3
796	MCU_007156-RA	K00814	GPT, ALT; alanine transaminase [EC:2.6.1.2]	gag pol polyprotein [Hymenolepis microstoma]	emb|CDS30789.1|	104.461	-0.78577	0.242947	-3.23433	0.0012193	0.0224661	68.256	93.7142	69.9175	73.1165	139.194	97.7509	164.44	129.302
797	MCU_003690-RA			expressed conserved protein [Echinococcus granulosus]	emb|CDS18135.1|	138.489	-0.578227	0.178804	-3.23386	0.00122129	0.0224745	96.2585	102.639	119.689	127.055	136.912	170.421	184.286	170.649
798	MCU_005318-RA	K23741	MAN1B, MNS3; endoplasmic reticulum Man9GlcNAc2 1,2-alpha-mannosidase [EC:3.2.1.209]	endoplasmic reticulum mannosyl oligosaccharide [Echinococcus granulosus]	emb|CDS15335.1|	612.497	0.468301	0.144954	3.23069	0.00123493	0.022697	687.81	833.61	724.061	599.315	520.265	488.754	463.55	582.611
799	MCU_006681-RA	K02087	CDK1, CDC2; cyclin-dependent kinase 1 [EC:2.7.11.22 2.7.11.23]	serine/threonine kinase [Schistosoma mansoni]	ref|XP_018653083.1|	369.48	-0.636599	0.197114	-3.2296	0.00123964	0.0227395	245.022	326.661	312.851	270.891	564.761	367.852	479.143	388.658
800	MCU_007066-RB	K19496	ANO1, DOG1, TMEM16A; anoctamin-1	Anoctamin-1 [Echinococcus granulosus]	ref|XP_024346186.1|	1364.37	-1.62842	0.504327	-3.2289	0.00124268	0.0227395	674.684	320.413	580.671	1091.95	3774.2	1655.98	1956.26	860.761
801	MCU_010417-RA			Calcium binding protein [Echinococcus multilocularis]	emb|CDS37358.1|	1673	-0.98353	0.304591	-3.22902	0.00124216	0.0227395	932.832	1059.42	1169.64	1332.88	3473	1504.21	2370.2	1541.85
802	MCU_012471-RA	K19502	ANO8, TMEM16H; anoctamin-8	anoctamin 8 [Echinococcus multilocularis]	emb|CDS42189.1|	547.144	-0.972636	0.301244	-3.22873	0.00124343	0.0227395	348.281	309.703	349.588	469.863	1162.61	557.566	619.484	560.059
803	MCU_000726-RA			unnamed protein product [Mesocestoides corti]	emb|VDD79639.1|	18.1223	1.52146	0.47193	3.22392	0.00126448	0.0230301	30.6277	23.2054	23.7009	28.7671	13.6912	7.71718	12.7582	4.51054
804	MCU_003403-RA	K06698	PSME3; proteasome activator subunit 3 (PA28 gamma)	proteasome activator complex subunit 3 [Echinococcus multilocularis]	emb|CDS36665.1|	11.2284	2.25062	0.698232	3.22331	0.00126717	0.0230301	13.1262	15.1728	14.2205	31.1644	6.84559	1.2862	4.25275	3.75878
805	MCU_010532-RA	K11674	MCRS1, INO80Q; microspherule protein 1	microspherule protein 1 [Echinococcus granulosus]	emb|CDS17641.1|	537.079	0.33164	0.102845	3.22466	0.00126121	0.0230301	625.68	600.664	570.006	592.124	497.446	419.943	521.671	469.096
806	MCU_011695-RA			unnamed protein product [Mesocestoides corti]	emb|VDD77780.1|	122.632	0.882569	0.273791	3.22352	0.00126627	0.0230301	170.64	146.373	155.241	166.61	59.3285	113.828	63.7912	105.246
807	MCU_012480-RA					905.674	0.747073	0.231728	3.22393	0.00126446	0.0230301	856.7	1027.29	1321.32	1332.88	778.116	545.347	834.957	548.782
808	MCU_013317-RA			tetraspanin [Hymenolepis microstoma]	emb|CDS25967.2|	21.9618	-1.10609	0.343209	-3.22278	0.00126952	0.0230444	14.8763	11.6027	16.5906	13.1849	27.3824	32.798	26.9341	32.3255
809	MCU_005253-RB			conserved hypothetical protein [Echinococcus multilocularis]	emb|CDI98523.1|	323.205	0.528299	0.164016	3.22103	0.0012773	0.0231569	345.655	390.922	391.064	399.144	211.072	239.876	301.945	305.965
810	MCU_005886-RA	K20168	TBC1D15; TBC1 domain family member 15	TBC1 domain family 5 [Echinococcus granulosus]	emb|CDS19248.1|	149.114	-0.550601	0.171063	-3.21871	0.0012877	0.0233167	136.512	110.672	116.134	118.664	207.65	158.202	185.703	159.372
811	MCU_009782-RA			structure specific endonuclease subunit SLX4 [Echinococcus multilocularis]	emb|CDS35901.1|	121.785	0.555398	0.172645	3.217	0.00129538	0.0234269	124.261	144.588	159.981	149.829	98.1201	98.394	113.407	85.7002
812	MCU_006371-RA			Glycolipid transfer protein domain-containing protein [Echinococcus granulosus]	ref|XP_024352697.1|	3315.11	-1.33642	0.415584	-3.21576	0.00130098	0.0234992	1456.13	1706.49	1811.93	2548.29	8390.41	2538.31	5382.56	2686.78
813	MCU_012284-RA			GLIPR1-like protein [Echinococcus granulosus]	ref|XP_024348047.1|	2.81453	5.02262	1.56345	3.21252	0.00131574	0.0237367	7.00061	3.57007	3.55513	8.39042	0	0	0	0
814	MCU_002382-RB	K00088	IMPDH, guaB; IMP dehydrogenase [EC:1.1.1.205]	Inosine-5'-monophosphate dehydrogenase 2 [Echinococcus granulosus]	ref|XP_024352251.1|	657.077	-0.519589	0.161859	-3.21013	0.00132674	0.0239004	528.546	585.491	517.864	525	925.296	684.899	863.308	626.213
815	MCU_008589-RB	K20412	PI16, CRISP9, CD364; peptidase inhibitor 16	cysteine-rich secreted protein 2 precursor [Mesocestoides vogae]	gb|AAT74668.2|	15.6387	1.59293	0.496264	3.20984	0.00132807	0.0239004	28.0025	24.9905	14.2205	26.3699	12.5503	5.78788	5.67033	7.51757
816	MCU_008949-RD			unnamed protein product [Mesocestoides corti]	emb|VDD83471.1|	3.26399	-5.10845	1.59169	-3.20946	0.00132984	0.0239029	0	0	0	0	5.70466	9.64647	8.5055	2.25527
817	MCU_007946-RC			protein FAM164A [Echinococcus multilocularis]	emb|CDS42304.1|	11.3507	-5.35713	1.66964	-3.20856	0.001334	0.0239484	0	0	0	2.39726	61.6103	3.85859	18.4286	4.51054
818	MCU_000656-RA	K04443	MAPKAPK2; mitogen-activated protein kinase-activated protein kinase 2 [EC:2.7.11.1]	MAP kinase activated protein kinase 2 [Echinococcus granulosus]	emb|CDS16570.1|	1013.88	0.482889	0.150828	3.20159	0.00136673	0.024506	1242.61	1105.83	1193.34	1190.24	675.432	1021.24	782.506	899.853
819	MCU_014771-RA			unnamed protein product [Sparganum proliferum]	emb|VZI37667.1|	101.632	0.548846	0.171536	3.1996	0.00137616	0.024645	119.886	136.555	120.874	106.678	81.0062	89.3906	73.7143	84.9485
820	MCU_002459-RF	K20196	KIF3B; kinesin family member 3B	kinesin protein kif3b [Echinococcus granulosus]	emb|CDS20083.1|	15.3332	-7.34391	2.30072	-3.19201	0.00141287	0.0252264	0	0	0	0	0	64.9529	52.4506	5.2623
821	MCU_005802-RE	K15293	UNC13A_B_C, MUNC13; protein unc-13 A/B/C	C2 calcium dependent membrane targeting [Echinococcus granulosus]	emb|CDS18015.1|	107.024	0.938882	0.294136	3.192	0.0014129	0.0252264	151.388	92.8217	138.65	179.795	71.8787	86.8182	82.2198	52.623
822	MCU_008059-RA	K17608	STRN1_3_4; striatin 1/3/4	striatin [Echinococcus multilocularis]	emb|CDI97437.1|	811.312	0.504762	0.158142	3.19182	0.00141378	0.0252264	981.836	857.708	906.558	1060.79	848.853	631.522	588.297	614.937
823	MCU_011594-RA	K00816	CCBL; kynurenine---oxoglutarate transaminase / cysteine-S-conjugate beta-lyase / glutamine---phenylpyruvate transaminase [EC:2.6.1.7 4.4.1.13 2.6.1.64]	cysteine-S-conjugate beta-lyase [Schistosoma bovis]	gb|RTG82019.1|	767.168	-0.470606	0.147492	-3.19071	0.00141921	0.0252927	627.43	647.074	617.407	684.418	840.867	1047.61	708.792	963.752
824	MCU_010776-RA			protein slowmo [Echinococcus granulosus]	emb|CDS17567.1|	1683.47	0.57962	0.181693	3.1901	0.00142223	0.0253157	1616.27	1818.06	2009.83	2623.8	1468.38	1243.75	1472.87	1214.84
825	MCU_003205-RA	K13696	ABHD1_3; abhydrolase domain-containing protein 1/3	abhydrolase domain containing 3 [Hymenolepis microstoma]	emb|CDS27814.1|	1326.72	-0.597888	0.187478	-3.1891	0.00142714	0.0253417	1071.97	1091.55	1012.03	1045.21	2175.76	1302.92	1553.67	1360.68
826	MCU_007292-RA	K24243	CRISPLD; cysteine-rich secretory protein LCCL domain-containing	cysteine-rich secreted protein 2 precursor [Mesocestoides vogae]	gb|AAT74668.2|	25378.4	1.01664	0.318779	3.18918	0.00142679	0.0253417	37175.9	35154.4	25593.4	37945.1	21327.4	7863.16	19640.6	18327.1
827	MCU_003265-RA			unnamed protein product [Mesocestoides corti]	emb|VDD81123.1|	45.9277	0.82088	0.257658	3.18593	0.00144288	0.0255729	60.3803	55.336	55.697	64.7261	29.6642	42.4445	28.3517	30.822
828	MCU_006409-RA	K23908	CALB2; calretinin	calbindin 32 [Echinococcus multilocularis]	emb|CDS43582.1|	198.633	0.541229	0.169889	3.18578	0.00144365	0.0255729	192.517	231.162	273.745	243.322	159.73	155.63	187.121	145.841
829	MCU_002458-RB	K02154	ATPeV0A, ATP6N; V-type H+-transporting ATPase subunit a	V type proton ATPase 116 kDa subunit a [Echinococcus multilocularis]	emb|CDI98426.1|	1398.9	0.596664	0.187337	3.18498	0.00144763	0.0255818	1906.79	1801.99	1710.02	1319.69	968.651	1150.5	941.275	1392.25
830	MCU_010513-RA	K01890	FARSB, pheT; phenylalanyl-tRNA synthetase beta chain [EC:6.1.1.20]	phenylalanyl tRNA synthetase beta chain [Echinococcus multilocularis]	emb|CDS37653.1|	1346.91	0.394921	0.123985	3.18523	0.00144639	0.0255818	1744.9	1521.74	1491.97	1364.04	1053.08	1327.35	1097.21	1175
831	MCU_001119-RB	K03252	EIF3C; translation initiation factor 3 subunit C	eukaryotic translation initiation factor 3 [Echinococcus multilocularis]	emb|CDI97505.1|	1035.61	0.693441	0.217807	3.18373	0.00145389	0.0255999	1377.37	1459.26	1258.52	1026.03	555.634	920.273	730.055	957.738
832	MCU_002621-RA			unnamed protein product [Mesocestoides corti]	emb|VDD80815.1|	979.267	0.342772	0.107653	3.18406	0.00145227	0.0255999	1115.72	978.198	1097.35	1187.84	975.497	803.872	843.462	832.194
833	MCU_008831-RA			protein jagged 1 [Echinococcus granulosus]	emb|CDS16058.1|	42.9277	1.11715	0.350882	3.18385	0.00145333	0.0255999	56.0049	39.2707	63.9923	75.5137	37.6508	20.5791	24.0989	26.3115
834	MCU_002493-RA	K10082	LMAN2, VIP36; lectin, mannose-binding 2	vesicular integral membrane protein vip36 [Echinococcus multilocularis]	emb|CDS41391.1|	1409.86	-0.439753	0.138194	-3.18215	0.00146185	0.0256643	1255.74	1195.97	1124.61	1207.02	1981.8	1412.89	1664.24	1436.61
835	MCU_003719-RA			unnamed protein product [Mesocestoides corti]	emb|VDD81326.1|	213.324	-0.471344	0.148116	-3.18227	0.00146127	0.0256643	191.642	182.073	170.646	172.603	253.287	281.034	202.714	252.59
836	MCU_013522-RA	K14778	DDX49, DBP8; ATP-dependent RNA helicase DDX49/DBP8 [EC:3.6.4.13]	putative ATP-dependent RNA helicase DDX49 [Echinococcus granulosus]	ref|XP_024356021.1|	122.412	0.594989	0.186988	3.18197	0.00146279	0.0256643	152.263	148.158	154.056	136.644	73.0196	111.256	96.3957	107.501
837	MCU_002986-RB			unnamed protein product [Mesocestoides corti]	emb|VDD81019.1|	9.26987	-3.88414	1.22099	-3.18114	0.00146696	0.0256788	4.37538	0	0	0	21.6777	14.1482	22.6813	11.2763
838	MCU_004051-RA			expressed conserved protein [Echinococcus granulosus]	emb|CDS23698.1|	349.535	-0.601057	0.188966	-3.18077	0.00146886	0.0256788	231.02	272.218	316.406	290.069	430.131	359.492	531.594	365.354
839	MCU_004619-RA	K07189	PPP1R3; protein phosphatase 1 regulatory subunit 3A/B/C/D/E	CBM21 domain-containing protein [Echinococcus granulosus]	ref|XP_024347867.1|	1020.42	0.847939	0.266575	3.18087	0.00146833	0.0256788	1336.24	1432.49	1439.83	1041.61	451.809	974.936	629.407	857.002
840	MCU_006874-RA			unnamed protein product [Mesocestoides corti]	emb|VDD75682.1|	2579.12	-1.22497	0.385318	-3.17911	0.00147729	0.0257954	2001.3	1677.04	1679.21	824.658	1777.57	4776.29	3216.5	4680.44
841	MCU_009631-RE			Pfam-B_9575 domain containing protein [Echinococcus granulosus]	emb|CDS16783.1|	172.553	1.34331	0.422636	3.1784	0.00148091	0.0258279	364.907	193.676	244.119	189.384	65.0331	150.485	51.033	121.785
842	MCU_008671-RA			Bcl 2 ous antagonist:killer [Echinococcus multilocularis]	emb|CDI97084.1|	256.729	0.763552	0.240373	3.17653	0.00149049	0.0259335	310.652	365.932	348.403	269.692	127.784	228.3	171.528	231.541
843	MCU_009391-RA			expressed conserved protein [Echinococcus granulosus]	emb|CDS24160.1|	602.211	-1.04656	0.329443	-3.17675	0.00148934	0.0259335	393.785	348.081	380.399	448.288	1236.77	519.623	979.55	511.194
844	MCU_003559-RA			high mobility group protein [Echinococcus multilocularis]	emb|CDS40117.1|	150.183	-0.605467	0.190664	-3.17557	0.00149541	0.0259882	115.51	149.943	107.839	101.884	200.804	161.418	170.11	193.953
845	MCU_012756-RA			transient receptor potential cation channel [Echinococcus multilocularis]	emb|CUT98850.1|	252.885	-0.971923	0.306148	-3.17468	0.0015	0.0260372	176.766	144.588	168.276	192.98	536.238	259.812	307.616	236.803
846	MCU_000983-RC	K20305	TRAPPC8, TRS85; trafficking protein particle complex subunit 8	EF HAND 1 calcium binding site [Hymenolepis microstoma]	emb|CDS33618.1|	26.5956	-7.40654	2.33513	-3.17179	0.00151503	0.0262672	0	0	0	1.19863	1.14093	0	187.121	23.3045
847	MCU_000865-RB	K19573	ATAT1, MEC17; alpha-tubulin N-acetyltransferase 1 [EC:2.3.1.108]	Ubiquinone biosynthesis protein COQ7 [Echinococcus granulosus]	ref|XP_024350900.1|	101.191	-0.847111	0.267117	-3.17131	0.00151751	0.0262791	74.3815	70.5088	59.2521	85.1028	174.563	140.838	104.901	99.9836
848	MCU_001712-RA			Pfam-B_8122 and DUF4381 domain containing protein [Echinococcus granulosus]	emb|CDS18159.1|	44.5802	1.91027	0.60332	3.16627	0.00154409	0.0267079	106.759	71.4013	52.1419	52.7398	9.12745	25.7239	5.67033	33.0773
849	MCU_007725-RC	K14572	MDN1, REA1; midasin	midasin [Echinococcus multilocularis]	emb|CDS41244.1|	14.3833	7.37834	2.33261	3.16312	0.00156089	0.0269667	0	79.434	28.441	7.19178	0	0	0	0
850	MCU_000600-RA	K11093	SNRP70; U1 small nuclear ribonucleoprotein 70kDa	U1 small nuclear ribonucleoprotein [Echinococcus granulosus]	ref|XP_024355386.1|	762.582	-0.453124	0.143291	-3.16227	0.00156543	0.0269997	585.426	641.719	587.781	758.733	957.242	751.138	965.374	853.244
851	MCU_002248-RA	K22399	TRIP13; pachytene checkpoint protein 2	pachytene checkpoint protein 2 [Echinococcus multilocularis]	emb|CDS40640.1|	112.651	0.670893	0.212168	3.16208	0.00156648	0.0269997	140.012	141.91	124.429	149.829	85.5699	109.97	63.7912	85.7002
852	MCU_003103-RA			hypothetical protein EgrG_000605200 [Echinococcus granulosus]	emb|CDS18288.1|	152.289	-0.432021	0.136704	-3.16027	0.00157621	0.0271254	121.636	130.307	122.059	143.836	175.704	163.99	187.121	173.656
853	MCU_004375-RD	K24222	INPP5J_K; inositol polyphosphate 5-phosphatase INPP5J/K [EC:3.1.3.56]	Phosphatidylinositol 4,5-bisphosphate 5-phosphatase A [Echinococcus granulosus]	ref|XP_024354665.1|	891.156	0.532982	0.168681	3.1597	0.00157932	0.0271254	1204.11	1066.56	1022.69	925.343	611.539	822.522	619.484	857.002
854	MCU_008667-RA	K02183	CALM; calmodulin	Calcium binding protein [Echinococcus multilocularis]	emb|CDI97087.1|	4594.71	-0.452385	0.143163	-3.15993	0.00157805	0.0271254	3574.69	3385.32	3999.52	4560.79	6048.08	4807.8	5634.89	4746.59
855	MCU_004153-RA			unnamed protein product [Mesocestoides corti]	emb|VDD81608.1|	19.1869	-1.99024	0.629997	-3.15912	0.00158245	0.0271476	9.62585	3.57007	3.55513	14.3836	43.3554	29.5825	15.5934	33.829
856	MCU_004227-RA			Actin [Echinococcus granulosus]	ref|XP_024350533.1|	25863	-0.586688	0.185776	-3.15804	0.00158836	0.0272171	22052.8	22204	22019.3	16427.2	23855.7	38645	29531.1	32169.2
857	MCU_008171-RA			hypothetical protein EGR_06864 [Echinococcus granulosus]	ref|XP_024349425.1|	257.113	-0.491441	0.155644	-3.15747	0.00159143	0.027238	253.772	221.344	201.457	176.199	329.729	302.899	294.857	276.646
858	MCU_010503-RB	K24243	CRISPLD; cysteine-rich secretory protein LCCL domain-containing	glioma pathogenesis protein 1 [Echinococcus multilocularis]	emb|CDS35452.2|	264.245	-1.04042	0.32963	-3.15632	0.00159775	0.0273143	217.894	215.096	145.76	111.473	224.764	333.768	484.813	380.389
859	MCU_000014-RA	K20100	YTHDC1; YTH domain-containing protein 1	YTH domain-containing protein [Echinococcus granulosus]	ref|XP_024355242.1|	40.2211	-1.58796	0.50318	-3.15586	0.00160026	0.0273253	23.6271	35.7007	7.11026	13.1849	53.6238	74.5994	55.2857	58.637
860	MCU_007630-RC	K12751	MYL6; myosin light chain 6	Myosin regulatory light chain [Echinococcus granulosus]	ref|XP_024356238.1|	44.9691	-0.743912	0.235773	-3.15521	0.00160385	0.0273548	31.5028	36.5932	33.1812	33.5617	52.4829	54.6633	53.8682	63.8993
861	MCU_003642-RA			glioma pathogenesis-related protein 1 [Sander lucioperca]	ref|XP_031162123.1|	28.803	-1.55565	0.493457	-3.15255	0.00161852	0.027573	14.0012	18.7428	9.48034	15.5822	62.7513	20.5791	52.4506	36.8361
862	MCU_003607-RA			unnamed protein product [Mesocestoides corti]	emb|VDD81288.1|	166.024	0.964269	0.306031	3.15089	0.00162775	0.0276982	235.396	263.292	233.453	146.233	67.315	115.758	126.165	140.578
863	MCU_000286-RA	K05613	SLC1A2, EAAT2; solute carrier family 1 (glial high affinity glutamate transporter), member 2	excitatory amino acid transporter 2 [Echinococcus granulosus]	emb|CDS15711.1|	287.129	0.510965	0.162305	3.14818	0.00164291	0.0279237	315.028	360.577	329.442	345.206	179.126	237.946	265.088	264.618
864	MCU_005230-RB			unnamed protein product [Mesocestoides corti]	emb|VDD82124.1|	112.366	0.60555	0.192374	3.14778	0.00164516	0.0279261	122.511	120.49	143.39	155.822	108.389	79.7441	83.6374	84.9485
865	MCU_008845-RA			solute carrier family 5 [Echinococcus multilocularis]	emb|CDS39601.2|	3181.66	1.33349	0.423668	3.14748	0.00164685	0.0279261	2893	2841.77	4405.99	8083.57	1825.49	2531.23	958.286	1913.97
866	MCU_013473-RA			Heavy metal associated [Echinococcus multilocularis]	emb|CDS42111.1|	60.1033	0.855287	0.27181	3.14663	0.00165163	0.0279748	77.0068	88.3591	81.7679	63.5274	36.5098	57.8788	39.6923	36.0843
867	MCU_011819-RB	K24243	CRISPLD; cysteine-rich secretory protein LCCL domain-containing	cysteine-rich secreted protein 2 precursor [Mesocestoides vogae]	gb|AAT74668.2|	30.2955	-1.78158	0.566467	-3.14507	0.00166047	0.0280922	10.5009	10.7102	15.4056	17.9795	87.8518	23.1515	48.1978	28.5667
868	MCU_001995-RA			tegumental protein [Echinococcus multilocularis]	emb|CDS42312.1|	26.5819	-1.63173	0.518961	-3.14422	0.00166529	0.0281412	9.62585	17.8503	14.2205	9.58905	57.0466	21.2222	55.2857	27.815
869	MCU_000659-RA	K12191	CHMP2A; charged multivesicular body protein 2A	Tp1 [Taenia pisiformis]	gb|AFJ24966.1|	3493.16	-0.867491	0.276019	-3.14287	0.001673	0.0282391	2079.18	2366.95	2144.93	3302.23	6429.15	3171.12	4890.66	3561.07
870	MCU_003466-RC	K05310	PIGG, GPI7; ethanolamine phosphate transferase 2 subunit G [EC:2.7.-.-]	transferase [Echinococcus granulosus]	emb|CDS19017.1|	10.8013	-6.84132	2.17755	-3.14175	0.00167942	0.0283149	0	0	0	0	0	43.0876	17.011	26.3115
871	MCU_004719-RC	K07466	RFA1, RPA1, rpa; replication factor A1	replication protein A 70 kDa DNA binding [Echinococcus multilocularis]	emb|CDS39608.1|	12.77	7.20424	2.29381	3.14073	0.00168526	0.0283808	7.87569	0	35.5513	58.7329	0	0	0	0
872	MCU_000411-RB	K04988	PKD1L2; polycystin 1L2	Polycystic kidney disease protein [Echinococcus multilocularis]	emb|CUT99160.1|	25.5262	-1.75389	0.558568	-3.13997	0.00168963	0.0284219	19.2517	7.14013	16.5906	3.59589	27.3824	42.4445	39.6923	48.1124
873	MCU_002011-RA	K11529	gck, gckA, GLYCTK; glycerate 2-kinase [EC:2.7.1.165]	Glycerate kinase [Echinococcus granulosus]	ref|XP_024355754.1|	45.3101	0.931366	0.296788	3.13815	0.00170016	0.0285662	59.5052	76.7564	53.3269	47.9452	26.2414	27.0101	32.6044	39.0913
874	MCU_013088-RA			unnamed protein product [Mesocestoides corti]	emb|VDD83510.1|	618.389	0.96554	0.308017	3.13469	0.00172035	0.0288723	962.585	963.918	751.317	595.719	293.219	455.956	301.945	622.454
875	MCU_005227-RA	K23038	ZC3H14; zinc finger CCCH domain-containing protein 14	Zinc finger CCCH domain-containing protein [Echinococcus granulosus]	ref|XP_024356298.1|	33.1218	-2.0457	0.654154	-3.12725	0.00176449	0.0295457	12.2511	10.7102	13.0355	15.5822	122.08	27.6532	41.1099	22.5527
876	MCU_010622-RB			unnamed protein product [Mesocestoides corti]	emb|VDD77271.1|	114.022	-0.808251	0.258435	-3.12748	0.00176314	0.0295457	57.7551	83.8966	81.7679	109.075	111.811	152.414	165.857	149.6
877	MCU_002236-RA	K17108	GBA2; non-lysosomal glucosylceramidase [EC:3.2.1.45]	Non-lysosomal glucosylceramidase [Echinococcus granulosus]	ref|XP_024354864.1|	5634.54	0.819441	0.262227	3.12494	0.00177844	0.0296631	8416.49	8528	6722.75	5106.17	2686.89	4527.41	3821.8	5266.81
878	MCU_003630-RA	K04440	JNK; mitogen-activated protein kinase 8/9/10 (c-Jun N-terminal kinase) [EC:2.7.11.24]	c Jun NH2 terminal kinase [Echinococcus multilocularis]	emb|CDI97926.1|	1181.61	-0.330165	0.105661	-3.12475	0.00177958	0.0296631	1196.23	992.478	1045.21	954.11	1383.95	1371.08	1207.78	1302.04
879	MCU_012243-RB	K00898	PDK2_3_4; pyruvate dehydrogenase kinase 2/3/4 [EC:2.7.11.2]	pyruvate dehydrogenase kinase isozyme 2 [Hymenolepis microstoma]	emb|CDS32319.1|	834.354	0.405592	0.129786	3.12509	0.00177752	0.0296631	862.826	870.204	917.223	1154.28	725.633	668.179	718.715	757.771
880	MCU_014564-RA	K01893	NARS, asnS; asparaginyl-tRNA synthetase [EC:6.1.1.22]	asparaginyl tRNA synthetase cytoplasmic [Echinococcus granulosus]	emb|CDI70174.1|	772.355	0.937771	0.300076	3.12511	0.00177739	0.0296631	1027.34	1212.93	988.326	831.85	266.978	611.586	579.792	660.042
881	MCU_009821-RD	K03515	REV1; DNA repair protein REV1 [EC:2.7.7.-]	terminal deoxycytidyl transferase rev1 [Echinococcus granulosus]	emb|CDS19067.1|	11.052	6.99638	2.24112	3.12183	0.00179733	0.0299249	21.8769	0	50.9568	15.5822	0	0	0	0
882	MCU_004618-RD			unnamed protein product [Mesocestoides corti]	emb|VDD74903.1|	26.7124	1.88679	0.604607	3.12068	0.00180432	0.0299421	44.6289	22.3129	66.3624	35.9589	3.4228	16.7205	8.5055	15.7869
883	MCU_011440-RA			cysteine-rich secreted protein 2 precursor [Mesocestoides vogae]	gb|AAT74668.2|	18.1105	1.34626	0.431317	3.12129	0.00180063	0.0299421	18.3766	23.2054	26.0709	35.9589	12.5503	8.36027	11.3407	9.02108
884	MCU_013426-RA	K01301	NAALAD; N-acetylated-alpha-linked acidic dipeptidase [EC:3.4.17.21]	n acetylated alpha linked acidic dipeptidase 2 [Echinococcus multilocularis]	emb|CDS41437.1|	64.0639	1.24773	0.39983	3.12066	0.00180448	0.0299421	89.2578	118.705	104.284	49.1439	21.6777	48.2323	36.8572	44.3536
885	MCU_006611-RA	K01899	LSC1; succinyl-CoA synthetase alpha subunit [EC:6.2.1.4 6.2.1.5]	succinyl coenzyme A synthetase alpha subunit [Hymenolepis microstoma]	emb|CDS28334.1|	1396.73	-0.453119	0.145241	-3.11978	0.00180985	0.0299636	1176.1	1300.4	1173.19	1066.78	1259.59	1660.48	1756.39	1780.91
886	MCU_007256-RD	K05853	ATP2A; P-type Ca2+ transporter type 2A [EC:7.2.2.10]	calcium transporting atpase [Hymenolepis microstoma]	emb|CDS27241.2|	87.7099	4.99077	1.59971	3.1198	0.00180974	0.0299636	175.89	315.951	156.426	32.363	0	0	0	21.0492
887	MCU_000941-RA	K24498	SORL1; sortilin-related receptor	unnamed protein product [Mesocestoides corti]	emb|VDD79817.1|	59.2651	-4.3946	1.40897	-3.11901	0.00181461	0.0299898	1.75015	4.46258	10.6654	4.79452	0	350.488	17.011	84.9485
888	MCU_003471-RC			rab3 GTPase activating protein catalytic subunit [Echinococcus granulosus]	emb|CDS19011.1|	190.818	-1.42917	0.458283	-3.11853	0.00181757	0.0299898	99.7588	111.565	162.351	39.5548	436.977	241.162	199.879	235.3
889	MCU_013222-RA	K00011	AKR1B; aldehyde reductase [EC:1.1.1.21]	1,5-anhydro-D-fructose reductase [Echinococcus granulosus]	ref|XP_024347930.1|	103.207	-0.777677	0.249368	-3.1186	0.00181713	0.0299898	64.7557	85.6816	77.0278	75.5137	165.435	115.758	146.011	95.4731
890	MCU_003328-RB	K17336	PLS3; plastin-3	Plastin-3 [Fasciolopsis buski]	gb|KAA0200746.1|	170.723	1.05331	0.337978	3.11649	0.0018302	0.0301322	217.019	298.993	247.674	159.418	66.174	127.333	93.5605	155.614
891	MCU_006146-RA			unnamed protein product [Mesocestoides corti]	emb|VDD82510.1|	38.7229	1.74853	0.56106	3.11647	0.0018303	0.0301322	55.1298	73.1864	68.7325	43.1507	5.70466	32.1549	9.92308	21.8009
892	MCU_008709-RB	K07767	KATNA1; katanin p60 ATPase-containing subunit A1 [EC:5.6.1.1]	Katanin p60 ATPase-containing subunit A-like 2 [Echinococcus granulosus]	ref|XP_024348354.1|	11.3042	-6.9039	2.21581	-3.11575	0.00183477	0.0301719	0	0	0	0	28.5233	39.229	22.6813	0
893	MCU_004157-RA			cysteine-rich secreted protein 3, partial [Mesocestoides vogae]	gb|AAT74669.1|	10.8437	-6.84364	2.19854	-3.11282	0.00185311	0.0304158	0	0	0	0	0	12.2189	35.4396	39.0913
894	MCU_005831-RB	K01384	WNT11; wingless-type MMTV integration site family, member 11	wnt family member wnt11 2 [Echinococcus multilocularis]	emb|CDI97272.1|	24.2522	1.79969	0.578175	3.11272	0.00185374	0.0304158	50.7545	38.3782	40.2915	21.5754	5.70466	19.2929	12.7582	5.2623
895	MCU_008207-RA			splicing factor 4 [Echinococcus multilocularis]	emb|CDS36005.1|	476.768	0.837407	0.269063	3.11231	0.0018563	0.0304238	441.914	559.608	658.884	783.905	460.936	291.323	365.736	251.838
896	MCU_010257-RA			unnamed protein product [Hydatigera taeniaeformis]	emb|VDM36030.1|	20.9892	-3.49042	1.12254	-3.10939	0.00187475	0.030692	8.75077	0	0	4.79452	55.9057	19.2929	58.1209	21.0492
897	MCU_005569-RA	K13102	KIN; DNA/RNA-binding protein KIN17	DNA/RNA-binding protein KIN17 [Echinococcus granulosus]	ref|XP_024347897.1|	1821.57	0.419649	0.135039	3.10762	0.00188604	0.0308126	1910.29	1823.41	2096.34	2507.54	1670.32	1429.61	1658.57	1476.45
898	MCU_012385-RA	K00910	ADRBK, GRK; beta-adrenergic-receptor kinase [EC:2.7.11.15]	Beta-adrenergic receptor kinase [Echinococcus granulosus]	ref|XP_024352084.1|	204.815	-0.380646	0.12249	-3.10757	0.00188632	0.0308126	178.516	175.826	191.977	166.61	212.213	249.522	235.319	228.534
899	MCU_009508-RA	K05687	PARK7; protein DJ-1 [EC:3.5.1.124]	Ribosomal-protein-alanine acetyltransferase, partial [Fasciolopsis buski]	gb|KAA0192010.1|	1860.27	0.585621	0.188562	3.10572	0.00189818	0.0309719	1885.79	1970.68	2169.81	2903.08	1636.1	1326.71	1706.77	1283.25
900	MCU_010622-RH			unnamed protein product [Mesocestoides corti]	emb|VDD77618.1|	112.069	-0.758354	0.244506	-3.10158	0.00192489	0.0313729	89.2578	69.6163	107.839	65.9247	174.563	127.976	140.341	121.033
901	MCU_001630-RA	K10756	RFC3_5; replication factor C subunit 3/5	replication factor C subunit 5 [Echinococcus multilocularis]	emb|CDS38316.1|	116.797	-0.582674	0.187966	-3.09988	0.00193597	0.0315185	85.7575	92.8217	85.3231	109.075	155.167	116.401	154.517	135.316
902	MCU_012651-RA	K00820	glmS, GFPT; glutamine---fructose-6-phosphate transaminase (isomerizing) [EC:2.6.1.16]	Glutamine:fructose 6 phosphate aminotransferase [Echinococcus granulosus]	emb|CDS20400.1|	2596.98	-0.270084	0.0872462	-3.09565	0.0019638	0.0319009	2593.73	2401.76	2172.18	2251.03	2682.33	2958.25	2737.35	2979.21
903	MCU_012971-RA	K05725	PTK2, FAK; focal adhesion kinase 1 [EC:2.7.10.2]	protein tyrosine kinase [Echinococcus granulosus]	emb|CDS22076.1|	703.138	-0.327727	0.105861	-3.09581	0.00196276	0.0319009	675.559	615.836	631.628	571.747	745.028	877.186	779.671	728.452
904	MCU_004548-RB			EGF region [Echinococcus multilocularis]	emb|CDS37949.1|	86.4575	0.89305	0.288583	3.0946	0.00197078	0.031947	96.2585	77.6489	117.319	159.418	61.6103	57.8788	53.8682	67.6581
905	MCU_006912-RB			unnamed protein product [Mesocestoides corti]	emb|VDD75703.1|	77.3289	-0.906663	0.292985	-3.09457	0.00197099	0.031947	71.7563	56.2285	39.1064	46.7466	134.63	84.8889	93.5605	91.7143
906	MCU_005498-RA			unnamed protein product [Mesocestoides corti]	emb|VDD82220.1|	43.5527	1.80505	0.584334	3.08906	0.00200788	0.032509	99.7588	69.6163	48.5868	53.9384	5.70466	21.2222	12.7582	36.8361
907	MCU_000421-RE	K11536	SLC28A; pyrimidine nucleoside transport protein	solute carrier family,broadly selective sodium nucleoside [Hymenolepis microstoma]	emb|CDS33868.1|	148.813	-1.00243	0.324747	-3.0868	0.00202321	0.0327212	74.3815	104.424	110.209	106.678	284.092	132.478	233.901	144.337
908	MCU_004884-RA	K17341	HMCN; hemicentin	hemicentin 1 [Echinococcus multilocularis]	emb|CDS36997.1|	18.2079	2.15308	0.697809	3.08549	0.00203217	0.0328299	30.6277	54.4435	20.1457	14.3836	2.28186	9.00337	4.25275	10.5246
909	MCU_004118-RA			cysteine-rich secreted protein 2 precursor [Mesocestoides vogae]	gb|AAT74668.2|	2219.17	0.410875	0.133234	3.08385	0.00204337	0.0329712	2227.95	2480.3	2451.85	2970.21	2114.15	1802.6	2031.4	1674.91
910	MCU_010566-RA					102.472	-0.578227	0.187519	-3.08356	0.0020454	0.0329712	82.2572	88.3591	75.8427	81.5069	149.462	122.189	113.407	106.749
911	MCU_011950-RA			cysteine-rich secreted protein 2 precursor [Mesocestoides vogae]	gb|AAT74668.2|	3.00486	5.10838	1.6569	3.08309	0.00204866	0.0329874	2.62523	3.57007	11.8504	5.99315	0	0	0	0
912	MCU_007528-RA	K00963	UGP2, galU, galF; UTP--glucose-1-phosphate uridylyltransferase [EC:2.7.7.9]	UTP glucose 1 phosphate uridylyltransferase [Echinococcus granulosus]	emb|CDS16022.1|	1749.71	-0.283154	0.091885	-3.08162	0.0020588	0.0331144	1606.64	1682.39	1465.9	1560.62	1709.12	2031.55	1909.48	2032
913	MCU_012650-RC			unnamed protein product [Mesocestoides corti]	emb|VDD84361.1|	64.8469	1.63853	0.531836	3.08089	0.0020638	0.0331586	114.635	122.275	88.8782	68.322	11.4093	44.3738	17.011	51.8712
914	MCU_006832-RA			insulin-like peptide 2 [Echinococcus multilocularis]	emb|CDG15328.1|	34.0439	0.933135	0.302911	3.08056	0.00206612	0.0331595	42.0037	39.2707	60.4372	37.1576	22.8186	22.5084	24.0989	24.0562
915	MCU_000529-RC			protein FAM116B [Echinococcus multilocularis]	emb|CDS38304.1|	9.87906	6.83783	2.22261	3.07649	0.00209454	0.0335424	47.2541	18.7428	13.0355	0	0	0	0	0
916	MCU_010789-RA	K02147	ATPeV1B, ATP6B; V-type H+-transporting ATPase subunit B	vacuolar ATP synthase subunit b [Hymenolepis microstoma]	emb|CDS25962.1|	1247.45	-0.202605	0.065852	-3.07668	0.00209322	0.0335424	1184.85	1162.95	1164.9	1129.11	1286.97	1308.06	1308.43	1434.35
917	MCU_000543-RA			expressed conserved protein [Echinococcus granulosus]	emb|CDS24792.1|	4564.56	-0.330721	0.107528	-3.07568	0.00210021	0.0335714	4022.73	3673.6	3877.46	4605.14	4764.53	5672.12	4832.54	5068.34
918	MCU_009604-RA			endophilin B1 [Taenia saginata]	gb|ANC29539.1|	48204	-1.26798	0.412273	-3.07558	0.00210093	0.0335714	20197.6	24081.9	26457.3	42410	111298	40075.3	83368.1	37744.2
919	MCU_008616-RA			betaine aldehyde dehydrogenase [Echinococcus granulosus]	emb|CDS16619.1|	514.743	-0.560846	0.182409	-3.07466	0.00210741	0.0335946	434.038	489.992	420.69	318.836	497.446	669.465	612.396	675.077
920	MCU_008767-RB	K22503	DARS1; aspartyl-tRNA synthetase [EC:6.1.1.12]	Aspartyl-tRNA synthetase, cytoplasmic [Echinococcus granulosus]	ref|XP_024356258.1|	4023.34	0.19801	0.064397	3.07483	0.0021062	0.0335946	4360.51	4128.78	4107.36	4601.54	3622.46	3681.74	3759.43	3924.92
921	MCU_012632-RA					29.8152	2.97511	0.967703	3.0744	0.00210924	0.0335946	22.752	17.8503	66.3624	104.281	19.3958	1.2862	2.83517	3.75878
922	MCU_011120-RB	K24243	CRISPLD; cysteine-rich secretory protein LCCL domain-containing	cysteine-rich secreted protein 2 precursor [Mesocestoides vogae]	gb|AAT74668.2|	29.1291	1.20262	0.39137	3.07284	0.00212035	0.0337349	41.1286	50.8734	30.8111	40.7534	18.2549	18.6498	8.5055	24.0562
923	MCU_004582-RB	K00710	GALNT; polypeptide N-acetylgalactosaminyltransferase [EC:2.4.1.41]	Putative polypeptide N-acetylgalactosaminyltransferase [Echinococcus granulosus]	ref|XP_024353048.1|	175.823	-0.980115	0.319189	-3.07064	0.00213602	0.0339474	101.509	89.2516	146.945	135.445	342.28	153.7	236.736	200.719
924	MCU_008604-RB	K07934	IFT27, RAYL, RABL4; intraflagellar transport protein 27	Putative GTP-binding protein RAY-like protein [Echinococcus granulosus]	ref|XP_024354827.1|	198.719	1.44328	0.4703	3.06885	0.00214884	0.0341142	206.518	216.882	259.524	478.254	184.831	63.0236	119.077	61.644
925	MCU_001294-RA	K13806	DAGL; sn1-specific diacylglycerol lipase [EC:3.1.1.-]	sn1 specific diacylglycerol lipase beta [Echinococcus granulosus]	emb|CDS18530.1|	74.4199	-1.39368	0.454498	-3.06642	0.00216639	0.0343187	28.8775	51.766	26.0709	57.5343	176.844	97.7509	59.5385	96.9766
926	MCU_007639-RB			astacin protein [Hymenolepis microstoma]	emb|CDS28310.2|	19.2406	-2.31034	0.753427	-3.06644	0.00216625	0.0343187	9.62585	5.3551	7.11026	3.59589	5.70466	45.0169	48.1978	29.3185
927	MCU_009526-RA	K13886	CORO1B_1C_6; coronin-1B/1C/6	Coronin-1B [Echinococcus granulosus]	ref|XP_024353146.1|	3396.03	-0.147996	0.0482782	-3.06548	0.00217324	0.0343901	3108.27	3286.25	3190.13	3299.83	3666.95	3540.25	3629.01	3447.56
928	MCU_008395-RA	K08342	ATG4; cysteine protease ATG4 [EC:3.4.22.-]	Peptidase C54 [Echinococcus multilocularis]	emb|CDI97222.1|	602.422	-0.573716	0.187246	-3.06398	0.00218416	0.0345256	512.795	444.473	447.946	529.795	932.141	617.374	748.484	586.37
929	MCU_000025-RA			ankyrin repeat domain containing protein 6 [Echinococcus granulosus]	emb|CDS19543.1|	125.774	-0.993417	0.324296	-3.06331	0.00218907	0.034529	90.1329	51.766	73.4726	121.062	215.636	131.835	177.198	145.089
930	MCU_007849-RA			Phosphatidylinositol 3-kinase regulatory subunit beta [Echinococcus granulosus]	ref|XP_024349773.1|	215.6	-0.777007	0.253649	-3.06331	0.00218902	0.034529	159.264	180.288	127.985	166.61	385.635	207.721	266.506	230.789
931	MCU_008070-RA			unnamed protein product [Mesocestoides corti]	emb|VDD76233.1|	175.737	0.784735	0.256211	3.06285	0.00219243	0.0345449	238.896	215.096	235.823	198.973	180.267	136.98	113.407	86.452
932	MCU_006225-RA	K10703	HACD, PHS1, PAS2; very-long-chain (3R)-3-hydroxyacyl-CoA dehydratase [EC:4.2.1.134]	Protein tyrosine phosphatase-like protein PASTICCINO 2 [Echinococcus granulosus]	ref|XP_024351917.1|	397.845	-0.575371	0.187949	-3.06131	0.00220374	0.0346858	274.774	342.726	303.371	355.993	601.271	387.145	490.484	426.998
933	MCU_006893-RA			Protein asteroid [Echinococcus granulosus]	ref|XP_024353091.1|	45.5584	-0.879207	0.287242	-3.06086	0.00220705	0.0347009	26.2523	41.9483	36.7363	22.774	57.0466	55.9495	66.6264	57.1335
934	MCU_006758-RA			glyoxalase domain containing 4 [Echinococcus multilocularis]	emb|CDS41306.1|	1496.27	-0.586314	0.191857	-3.05599	0.00224315	0.0352307	1043.97	1125.46	1186.23	1428.77	2271.6	1482.34	1933.58	1498.25
935	MCU_000065-RA	K15115	SLC25A32, MFT; solute carrier family 25 (mitochondrial folate transporter), member 32	mitochondrial folate transporter:carrier [Echinococcus multilocularis]	emb|CDS41953.1|	47.9627	1.56527	0.512401	3.05478	0.00225226	0.0353359	78.7569	75.8639	60.4372	73.1165	9.12745	26.367	14.1758	45.8571
936	MCU_014525-RA	K15528	FAAH; fatty acid amide hydrolase [EC:3.5.1.99]	fatty acid amide hydrolase 1 [Echinococcus multilocularis]	emb|CDS39887.1|	1595.39	0.447984	0.146711	3.05351	0.00226182	0.035448	1544.51	1772.54	1967.17	2078.43	1284.69	1182.66	1590.53	1342.64
937	MCU_003311-RA	K11862	ZRANB1, TRABID; ubiquitin thioesterase ZRANB1 [EC:3.4.19.12]	Zinc finger RanBP2 type [Echinococcus multilocularis]	emb|CDS42990.1|	241.794	0.342083	0.11213	3.05077	0.00228259	0.0356973	289.65	262.4	259.524	270.891	212.213	209.007	199.879	230.789
938	MCU_009374-RC			proteasome alpha subunit [Echinococcus granulosus]	emb|CDS16229.1|	61.1393	-1.09115	0.357635	-3.05102	0.00228065	0.0356973	52.5046	31.2381	22.5158	49.1439	98.1201	69.4546	99.2308	66.9063
939	MCU_007636-RA	K19371	DNAJC25; DnaJ homolog subfamily C member 25	DnaJ domain containing protein [Echinococcus multilocularis]	emb|CDS35997.1|	125.263	-0.800746	0.262764	-3.0474	0.00230834	0.0360617	88.3828	95.4993	77.0278	103.082	187.113	104.182	194.209	152.607
940	MCU_003255-RC			Apoptosis inhibitor [Echinococcus granulosus]	ref|XP_024356162.1|	224.453	-0.757894	0.248742	-3.04691	0.00231207	0.0360816	167.14	160.653	174.201	164.212	401.608	194.859	273.594	259.356
941	MCU_002906-RB			ankyrin repeat and death domain containing protein [Echinococcus granulosus]	emb|CDS22434.1|	10.7666	-6.83163	2.24461	-3.04357	0.00233792	0.0364462	0	0	0	0	20.5368	0	34.022	31.5738
942	MCU_007079-RB			neuronal acetylcholine receptor subunit alpha 4 [Echinococcus multilocularis]	emb|CDS37382.1|	305.724	-0.52792	0.173549	-3.04191	0.00235086	0.0366091	289.65	279.358	235.823	196.575	327.447	402.579	331.714	382.644
943	MCU_001252-RA	K19201	SUDS3, SAP45; Sin3 histone deacetylase corepressor complex component SDS3	Sin3 histone deacetylase corepressor complex component [Echinococcus granulosus]	ref|XP_024355411.1|	862.923	0.410229	0.134918	3.04057	0.00236131	0.0366225	1001.09	990.693	987.141	963.699	588.721	851.462	722.967	797.614
944	MCU_002071-RC	K20412	PI16, CRISP9, CD364; peptidase inhibitor 16	CAP superfamily protein VAL1, partial [Echinococcus granulosus]	gb|AMN08806.1|	39.6718	-5.80571	1.90901	-3.04121	0.00235627	0.0366225	0	0.892516	0	4.79452	253.287	0	41.1099	17.2904
945	MCU_003295-RA			unnamed protein product [Mesocestoides corti]	emb|VDD81138.1|	15.5853	2.04168	0.67144	3.04074	0.00235996	0.0366225	13.1262	11.6027	36.7363	38.3562	7.98652	3.85859	8.5055	4.51054
946	MCU_006628-RA			huntingtin [Echinococcus multilocularis]	emb|CDS43612.1|	70.5228	1.19639	0.393481	3.04052	0.0023617	0.0366225	67.3809	70.5088	95.9885	158.219	54.7647	30.8687	49.6154	36.8361
947	MCU_013928-RA			unnamed protein product, partial [Mesocestoides corti]	emb|VDD78423.1|	54.1839	1.00915	0.332193	3.03783	0.00238285	0.0369115	56.88	86.5741	90.0632	57.5343	25.1005	42.4445	29.7692	45.1054
948	MCOS_0001027101-mRNA-1			tRNA specific adenosine deaminase protein [Echinococcus granulosus]	emb|CDS15616.1|	155.828	0.464348	0.152906	3.03681	0.00239097	0.0369983	165.39	178.503	183.682	192.98	132.348	111.899	150.264	131.557
949	MCU_006216-RA			GLIPR1-like protein [Echinococcus granulosus]	ref|XP_024348047.1|	79.33	1.28694	0.423934	3.03572	0.00239965	0.0370935	115.51	157.975	72.2876	103.082	53.6238	20.5791	56.7033	54.8782
950	MCU_007000-RA	K07759	PARG; poly(ADP-ribose) glycohydrolase [EC:3.2.1.143]	polyADP ribose glycohydrolase [Echinococcus multilocularis]	emb|CDS37353.1|	107.286	-0.836528	0.275627	-3.03499	0.00240541	0.0371044	89.2578	60.6911	65.1773	92.2946	187.113	111.899	136.088	115.771
951	MCU_009911-RC			tetraspanin [Hymenolepis microstoma]	emb|CDS25965.1|	314.705	0.431344	0.142119	3.03509	0.00240467	0.0371044	329.029	349.866	375.659	388.356	289.797	221.869	297.692	265.37
952	MCU_002240-RA	K11984	SART1, HAF, SNU66; U4/U6.U5 tri-snRNP-associated protein 1	hypoxia associated factor [Echinococcus granulosus]	emb|CDS15821.1|	877.643	0.257722	0.0849437	3.03403	0.00241308	0.0371837	959.959	932.68	892.337	1041.61	796.37	792.297	754.154	851.74
953	MCU_001816-RC	K11340	ACTL6A, INO80K; actin-like protein 6A	actin 6a [Echinococcus granulosus]	emb|CDS22741.1|	354.566	-0.472696	0.15591	-3.03186	0.00243056	0.0374078	295.776	293.638	254.784	341.61	418.722	345.987	476.308	409.707
954	MCU_006924-RD			Immunoglobulin E set [Echinococcus granulosus]	emb|CDS24214.1|	56.2966	-9.22004	3.04133	-3.03159	0.00243272	0.0374078	0	0	0	0	328.588	0	0	121.785
955	MCU_013857-RA			unnamed protein product [Mesocestoides corti]	emb|VDD78789.1|	17.7932	1.67329	0.55222	3.03012	0.00244458	0.0375509	23.6271	31.2381	23.7009	31.1644	4.56373	10.9327	2.83517	14.2834
956	MCU_007769-RA			unnamed protein product [Mesocestoides corti]	emb|VDD76087.1|	16.9412	4.19646	1.38525	3.0294	0.00245039	0.0376009	38.5034	20.5279	56.882	13.1849	0	6.43098	0	0
957	MCU_002920-RA			Zinc finger HIT domain-containing protein 1 [Fasciola hepatica]	gb|THD23920.1|	62.2193	-1.31883	0.435619	-3.02749	0.00246593	0.0377997	45.504	37.4857	23.7009	34.7603	128.925	73.9563	110.571	42.8501
958	MCU_002351-RA	K07841	DIRAS2; DIRAS family, GTP-binding Ras-like 2	GTP binding protein Di Ras2 [Echinococcus multilocularis]	emb|CDI97056.1|	22.3553	-1.11286	0.368064	-3.02355	0.0024983	0.0382561	15.7514	8.92516	14.2205	17.9795	33.087	32.798	29.7692	26.3115
959	MCU_007268-RA			pathogenesis-related protein 1 [Citrus clementina]	ref|XP_006422707.1|	5.52689	-3.37348	1.11684	-3.02056	0.00252312	0.0385958	2.62523	0.892516	0	0	12.5503	5.78788	15.5934	6.76581
960	MCU_002038-RA	K13117	DHX35; ATP-dependent RNA helicase DDX35 [EC:3.6.4.13]	GTP binding protein 10 [Hymenolepis microstoma]	emb|CDS25244.1|	164.09	-0.506814	0.167861	-3.01925	0.00253402	0.0387222	159.264	144.588	107.839	129.452	176.844	200.647	195.626	198.464
961	MCU_008127-RA			microtubule actin cross linking factor 1 [Hymenolepis microstoma]	emb|CDS34430.2|	201.242	-0.730683	0.242115	-3.01791	0.00254522	0.038853	176.766	93.7142	175.386	160.617	253.287	282.963	229.648	237.555
962	MCU_002064-RA	K12816	CDC40, PRP17; pre-mRNA-processing factor 17	pre mRNA processing factor 17 [Echinococcus multilocularis]	emb|CDI98058.1|	505.628	0.349632	0.116091	3.0117	0.00259793	0.0395343	566.175	590.846	538.009	575.343	385.635	496.472	418.187	474.358
963	MCU_002102-RA	K03253	EIF3B; translation initiation factor 3 subunit B	Eukaryotic translation initiation factor 3 subunit B [Echinococcus granulosus]	ref|XP_024353835.1|	1739.41	0.370078	0.122878	3.01175	0.00259749	0.0395343	2109.81	2109.02	1820.23	1808.73	1320.06	1695.85	1423.25	1628.3
964	MCU_003849-RB	K03954	NDUFA10; NADH dehydrogenase (ubiquinone) 1 alpha subcomplex subunit 10	NADH ubiquinone oxidoreductase 42 kDa subunit [Echinococcus multilocularis]	emb|CDS36372.1|	388.554	-0.432276	0.143511	-3.01215	0.00259404	0.0395343	364.907	340.049	336.552	281.678	500.869	450.812	374.242	459.323
965	MCU_004520-RB	K06497	CD63, MLA1, TSPAN30; CD63 antigen	CD9 antigen [Echinococcus multilocularis]	emb|CDS40740.1|	1154.14	0.412996	0.137168	3.01088	0.00260495	0.0395728	1161.23	1351.27	1452.86	1310.1	798.652	1072.69	1026.33	1059.98
966	MCU_006181-RA	K04559	HIP1; huntingtin interacting protein 1	unnamed protein product [Mesocestoides corti]	emb|VDD75428.1|	474.703	0.393741	0.130791	3.01046	0.00260854	0.0395728	593.302	510.519	482.312	569.35	475.769	383.929	374.242	408.204
967	MCU_006210-RA	K08857	NEK1_4_5; NIMA (never in mitosis gene a)-related kinase 1/4/5 [EC:2.7.11.1]	serine:threonine protein kinase Nek1 [Echinococcus granulosus]	emb|CDS16673.1|	104.371	1.02608	0.340803	3.01076	0.00260595	0.0395728	165.39	148.158	116.134	131.849	35.3689	86.8182	59.5385	91.7143
968	MCU_006374-RC			Ester hydrolase [Echinococcus granulosus]	ref|XP_024352707.1|	131.182	-0.511271	0.169861	-3.00994	0.00261299	0.0395993	94.5083	112.457	98.3585	127.055	168.858	151.128	158.769	138.323
969	MCU_002480-RA					61.6908	1.33322	0.443267	3.0077	0.00263231	0.0398509	66.5058	49.0884	107.839	129.452	53.6238	28.9394	34.022	24.0562
970	MCU_009216-RA			Hepatocyte nuclear factor 4-alpha [Echinococcus granulosus]	ref|XP_024349436.1|	28.9053	2.18033	0.725029	3.00723	0.0026364	0.0398718	61.2554	62.4762	37.9214	28.7671	1.14093	16.7205	5.67033	17.2904
971	MCU_006609-RA	K12820	DHX15, PRP43; pre-mRNA-splicing factor ATP-dependent RNA helicase DHX15/PRP43 [EC:3.6.4.13]	pre mRNA splicing factor ATP dependent [Echinococcus multilocularis]	emb|CDS36026.1|	1807.04	0.718025	0.239004	3.00424	0.00266242	0.0401825	2483.47	2491.01	2171	1847.09	871.672	1734.44	1285.75	1571.92
972	MCU_009055-RB			progesterone induced blocking factor 1 [Echinococcus granulosus]	emb|CDS19398.1|	205.123	0.488726	0.162662	3.00455	0.00265972	0.0401825	218.769	249.905	247.674	245.719	165.435	200.647	134.67	178.166
973	MCU_010043-RA	K17264	ERP44, TXNDC4; endoplasmic reticulum resident protein 44	Thioredoxin fold [Echinococcus granulosus]	emb|CDS22392.1|	274.978	0.536911	0.178795	3.00295	0.0026738	0.0403129	263.398	370.394	362.623	308.048	235.032	255.953	187.121	217.258
974	MCU_004393-RA			pdz domain containing protein [Echinococcus multilocularis]	emb|CDI97289.1|	262.374	-1.28959	0.429525	-3.00236	0.00267891	0.0403231	105.009	142.803	152.871	208.562	652.613	258.525	388.418	190.194
975	MCU_012700-RA			unnamed protein product [Mesocestoides corti]	emb|VDD78262.1|	206.468	0.620657	0.206731	3.00224	0.00267997	0.0403231	210.018	236.517	245.304	308.048	201.945	131.192	161.604	157.117
976	MCU_011846-RA			unnamed protein product [Mesocestoides corti]	emb|VDD77843.1|	136.573	-1.16794	0.389098	-3.00166	0.00268511	0.0403591	74.3815	120.49	82.953	58.7329	92.4155	227.657	187.121	248.831
977	MCU_002728-RB	K21407	APMAP; adipocyte plasma membrane-associated protein	adipocyte plasma membrane-associated protein [Paragonimus westermani]	gb|KAA3674232.1|	2119.81	-0.332315	0.11075	-3.00059	0.00269457	0.0404599	1715.15	1914.45	1935.17	1939.38	2650.38	2053.41	2502.03	2248.5
978	MCU_007940-RA	K00616	E2.2.1.2, talA, talB; transaldolase [EC:2.2.1.2]	Transaldolase [Echinococcus granulosus]	ref|XP_024346235.1|	237.823	-0.851642	0.283934	-2.99944	0.00270477	0.0405716	109.385	157.083	190.792	221.747	407.313	245.663	284.934	285.667
979	MCU_006883-RB			cytochrome P450 [Echinococcus multilocularis]	emb|CDS42247.1|	142.054	-0.559096	0.186437	-2.99885	0.00271001	0.0406087	117.26	141.018	93.6184	106.678	185.972	162.704	150.264	178.918
980	MCU_010238-RA			Ras associated and pleckstrin y [Echinococcus granulosus]	emb|CDS15508.1|	8.0682	-6.42026	2.14292	-2.99604	0.00273512	0.0409432	0	0	0	0	26.2414	18.0067	0	20.2974
981	MCU_000686-RB	K11803	DCAF12; DDB1- and CUL4-associated factor 12	DDB1- and CUL4-associated factor 12-like protein [Echinococcus granulosus]	ref|XP_024355918.1|	51.3939	-4.95562	1.65433	-2.99555	0.00273953	0.0409673	0	0	13.0355	0	247.582	27.0101	107.736	15.7869
982	MCU_012729-RA	K01540	ATP1B, CD298; sodium/potassium-transporting ATPase subunit beta	unnamed protein product [Mesocestoides corti]	emb|VDD78277.1|	29.7823	1.04945	0.350828	2.99134	0.00277758	0.0414942	33.2529	34.8081	37.9214	53.9384	25.1005	15.4344	21.2637	16.5386
983	MCU_002882-RB	K01464	DPYS, dht, hydA; dihydropyrimidinase [EC:3.5.2.2]	dihydropyrimidinase [Echinococcus granulosus]	emb|CDS16828.1|	6864.53	-0.236434	0.0790718	-2.99012	0.0027887	0.041618	6496.57	6475.21	6355.38	5887.67	6717.81	7609.14	7387.03	7987.41
984	MCU_010229-RA	K02366	EXT1; glucuronyl/N-acetylglucosaminyl transferase EXT1 [EC:2.4.1.224 2.4.1.225]	exostosin 1 [Echinococcus granulosus]	emb|CDS17552.1|	498.43	-0.534276	0.17872	-2.98945	0.00279477	0.0416662	476.917	422.16	426.615	303.254	538.52	634.095	527.341	658.539
985	MCU_005141-RA	K01756	purB, ADSL; adenylosuccinate lyase [EC:4.3.2.2]	Adenylosuccinate lyase [Echinococcus granulosus]	ref|XP_024347737.1|	672.166	0.220663	0.0738334	2.98866	0.00280202	0.0417319	687.81	740.789	731.171	732.363	594.425	612.229	660.594	617.944
986	MCU_002062-RA			expressed conserved protein [Echinococcus multilocularis]	emb|CDI98056.1|	47.6583	-1.26264	0.422568	-2.98801	0.00280802	0.0417407	34.128	33.9156	20.1457	22.774	99.2611	39.8721	80.8022	50.3677
987	MCU_003457-RA	K00236	SDHC, SDH3; succinate dehydrogenase (ubiquinone) cytochrome b560 subunit	Succinate dehydrogenase cytochrome b560 subunit [Echinococcus granulosus]	ref|XP_024353693.1|	7421.15	-0.582948	0.195098	-2.98798	0.00280829	0.0417407	5096.45	5208.73	6278.36	7183.39	10861.7	7403.99	9976.95	7359.7
988	MCU_002485-RA	K10306	FBXO28; F-box protein 28	f box only protein 28 [Echinococcus multilocularis]	emb|CDS40296.1|	137.425	0.421193	0.140987	2.98747	0.00281301	0.0417685	161.014	169.578	142.205	154.623	115.234	116.401	127.582	112.763
989	MCU_003452-RA			protocadherin 11 [Echinococcus granulosus]	emb|CDS17550.1|	992.795	-0.440952	0.147674	-2.98598	0.00282672	0.0419297	945.083	809.512	753.687	858.22	1401.06	1034.1	1121.31	1019.38
990	MCU_007733-RB			XK protein [Fasciola hepatica]	gb|THD23933.1|	5.64161	2.70737	0.907087	2.98469	0.00283868	0.0420645	5.25046	8.03265	10.6654	15.5822	0	1.92929	1.41758	2.25527
991	MCOS_0000727901-mRNA-1			Chaperone protein dnaJ [Echinococcus granulosus]	ref|XP_024351338.1|	578.077	-0.598075	0.200467	-2.98341	0.00285058	0.0420711	412.161	439.118	483.497	503.425	862.544	522.196	799.517	602.157
992	MCU_001494-RB			MMS19 nucleotide excision repair protein [Echinococcus granulosus]	ref|XP_024349619.1|	65.8306	-0.806709	0.270372	-2.98369	0.00284791	0.0420711	64.7557	35.7007	49.7718	40.7534	98.1201	82.3165	80.8022	74.4239
993	MCU_002668-RB			RNA pseudouridylate synthase domain-containing protein 2 [Echinococcus granulosus]	ref|XP_024350213.1|	87.4997	0.837422	0.280692	2.98341	0.00285052	0.0420711	91.008	108.887	112.579	136.644	88.9927	53.3771	45.3627	63.1475
994	MCU_003274-RA			FMRFamide activated amiloride sensitive sodium [Echinococcus multilocularis]	emb|CDS37973.1|	96.4815	-0.588166	0.19711	-2.98394	0.00284558	0.0420711	77.8818	95.4993	67.5474	65.9247	108.389	109.327	124.747	122.536
995	MCU_002469-RA			expressed conserved protein [Echinococcus granulosus]	emb|CDS21318.1|	1995.75	0.235735	0.0790515	2.98204	0.00286336	0.0422173	2283.08	2233.97	2149.67	1969.35	1758.18	1922.86	1750.72	1898.19
996	MCU_000036-RA	K18404	TDRD3; tudor domain-containing protein 3	Ubiquitin associated translation elongation factor EF1B [Echinococcus granulosus]	emb|CDS16904.1|	257.942	0.451737	0.151561	2.98055	0.00287729	0.0423376	320.278	333.801	239.379	298.459	205.368	216.724	211.22	238.307
997	MCU_010808-RD	K00573	E2.1.1.77, pcm; protein-L-isoaspartate(D-aspartate) O-methyltransferase [EC:2.1.1.77]	protein l isoaspartate o methyltransferase [Echinococcus multilocularis]	emb|CDS43569.1|	1064.46	0.46347	0.155482	2.98085	0.00287447	0.0423376	1131.47	1125.46	1215.85	1462.33	1093.01	828.953	864.726	793.855
998	MCU_010504-RA	K24243	CRISPLD; cysteine-rich secretory protein LCCL domain-containing	unnamed protein product [Mesocestoides corti]	emb|VDD82950.1|	4.07538	-4.69466	1.57552	-2.97975	0.00288479	0.0424056	0.875077	0	0	0	2.28186	11.5758	2.83517	15.0351
999	MCU_001519-RB	K23901	CALU; calumenin	Calumenin-B [Echinococcus granulosus]	ref|XP_024356224.1|	3229.74	-0.689421	0.231401	-2.97934	0.00288872	0.0424208	2082.68	2396.41	2411.56	2997.78	5160.43	3043.14	4678.02	3067.92
1000	MCU_000913-RA			syntaxin 6 [Echinococcus multilocularis]	emb|CDS41019.1|	473.517	0.335497	0.11262	2.97902	0.00289174	0.0424228	476.042	518.552	528.529	588.528	410.735	387.145	462.132	416.473
1001	MCU_006627-RA			expressed conserved protein [Echinococcus granulosus]	emb|CDS20880.1|	1076.05	0.743528	0.249633	2.97848	0.00289681	0.0424547	1050.09	1197.76	1431.53	1709.25	1120.4	601.94	756.989	740.48
1002	MCU_001132-RA	K01874	MARS, metG; methionyl-tRNA synthetase [EC:6.1.1.10]	methionine tRNA synthetase [Echinococcus granulosus]	emb|CDS21452.1|	116.382	0.549112	0.184381	2.97813	0.00290012	0.0424609	143.513	144.588	124.429	142.637	81.0062	98.394	82.2198	114.267
1003	MCU_006096-RB			C type lectin fold [Echinococcus multilocularis]	emb|CDS36214.1|	659.816	0.439078	0.147519	2.97642	0.00291631	0.0426554	672.934	707.766	748.947	910.959	484.896	633.451	567.033	552.541
1004	MCU_006985-RC	K03349	APC2; anaphase-promoting complex subunit 2	Cullin y [Echinococcus granulosus]	emb|CDS18223.1|	356.255	0.336537	0.113137	2.97459	0.00293377	0.0428681	428.788	394.492	376.844	393.151	290.938	353.061	296.275	316.489
1005	MCU_004061-RA	K13293	PDE4; cAMP-specific phosphodiesterase 4 [EC:3.1.4.53]	unnamed protein product [Mesocestoides corti]	emb|VDD81568.1|	13.8082	-1.9845	0.667552	-2.9728	0.00295099	0.0430768	7.00061	9.81768	3.55513	1.19863	27.3824	12.862	28.3517	20.2974
1006	MCU_001745-RA	K24889	IRX; iroquois-class homeodomain protein IRX	iroquois-class homeodomain protein IRX-6-like [Mizuhopecten yessoensis]	ref|XP_021343271.1|	16.8372	1.5969	0.537337	2.97188	0.0029598	0.0431198	20.1268	16.9578	33.1812	29.9658	11.4093	5.78788	12.7582	4.51054
1007	MCU_002915-RA			unnamed protein product [Mesocestoides corti]	emb|VDD80974.1|	50.2099	1.12544	0.378685	2.97198	0.0029589	0.0431198	71.7563	70.5088	63.9923	70.7192	23.9596	28.9394	18.4286	53.3747
1008	MCU_006695-RA	K08957	CSNK1A; casein kinase 1, alpha [EC:2.7.11.1]	galactose 1 phosphate uridylyltransferase [Hymenolepis microstoma]	emb|CDS25409.1|	932.561	0.347767	0.117035	2.97149	0.00296359	0.0431321	1137.6	1087.09	996.621	957.706	724.492	824.452	798.099	934.433
1009	MCU_013878-RA			integrin alpha ps [Echinococcus multilocularis]	emb|CDI98098.1|	80.6713	1.21504	0.409075	2.97021	0.00297596	0.0432693	120.761	132.985	127.985	70.7192	23.9596	71.3839	39.6923	57.8853
1010	MCU_006052-RA			acetyl coenzyme A C acetyltransferase [Echinococcus granulosus]	emb|CDS17047.1|	129.78	0.472087	0.158994	2.96921	0.00298566	0.0432818	170.64	144.588	137.465	152.226	107.248	118.33	94.9781	112.763
1011	MCU_013192-RB	K00753	E2.4.1.214; glycoprotein 3-alpha-L-fucosyltransferase [EC:2.4.1.214]	unnamed protein product [Mesocestoides corti]	emb|VDD77784.1|	47.0074	0.927605	0.312388	2.9694	0.00298384	0.0432818	60.3803	43.7333	58.0671	85.1028	36.5098	36.0135	26.9341	29.3185
1012	MCU_014349-RA	K01530	E7.6.2.1; phospholipid-translocating ATPase [EC:7.6.2.1]	phospholipid translocating ATPase [Hymenolepis microstoma]	emb|CDS26411.1|	53.8381	-1.05143	0.35407	-2.96955	0.00298232	0.0432818	56.0049	27.668	23.7009	32.363	81.0062	83.6027	60.9561	65.4028
1013	MCU_008288-RA			unnamed protein product [Mesocestoides corti]	emb|VDD83264.1|	3.27001	-5.09386	1.71623	-2.96804	0.00299702	0.0434036	0	0	0	0	11.4093	2.57239	9.92308	2.25527
1014	MCOS_0000209501-mRNA-1			protein FAM98A [Echinococcus granulosus]	emb|CDS19056.1|	58.4747	-0.726453	0.244837	-2.96709	0.00300637	0.0434961	49.0043	35.7007	41.4765	49.1439	79.8652	59.8081	83.6374	69.1616
1015	MCU_010260-RC			unnamed protein product [Mesocestoides corti]	emb|VDD77112.1|	8.73675	6.65791	2.2442	2.96671	0.00301	0.0435058	0	29.453	27.256	13.1849	0	0	0	0
1016	MCOS_0001028701-mRNA-1	K24335	CRELD; protein disulfide-isomerase [EC:5.3.4.1]	mRNA turnover protein [Echinococcus granulosus]	ref|XP_024353967.1|	483.19	-0.419534	0.141479	-2.96535	0.0030234	0.0436565	420.912	478.389	387.509	365.582	472.346	545.99	591.132	603.66
1017	MCU_008085-RA	K15074	BACURD; BTB/POZ domain-containing adapter for CUL3-mediated RhoA degradation protein	Adenosylhomocysteinase A [Echinococcus granulosus]	ref|XP_024350912.1|	994.349	0.464622	0.156801	2.96314	0.00304515	0.0439274	1112.22	1287.01	1093.79	1120.72	632.076	877.829	870.396	960.745
1018	MCU_004674-RD			talin [Echinococcus multilocularis]	emb|CDS39815.1|	701.065	0.724852	0.244815	2.96082	0.00306822	0.0442167	1008.96	663.14	957.515	866.61	343.42	648.886	523.088	596.895
1019	MCU_004317-RA	K20123	PACSIN; protein kinase C and casein kinase substrate in neurons protein	unnamed protein product [Mesocestoides corti]	emb|VDD81689.1|	631.57	-0.532649	0.17996	-2.95981	0.00307826	0.0442717	569.675	596.201	428.985	469.863	593.285	765.93	751.319	877.3
1020	MCU_004409-RB	K01304	pcp; pyroglutamyl-peptidase [EC:3.4.19.3]	Pyroglutamyl-peptidase [Echinococcus granulosus]	ref|XP_024347670.1|	36.078	1.45702	0.492257	2.95988	0.00307757	0.0442717	36.7532	47.3034	54.512	74.3151	14.8321	35.3704	12.7582	12.7799
1021	MCU_010820-RA	K08054	CANX; calnexin	calnexin [Echinococcus multilocularis]	emb|CDS41129.1|	4460.12	-0.281706	0.0951859	-2.95953	0.00308108	0.0442717	4319.38	4004.72	3739.99	4035.79	5530.1	4602.01	4896.33	4552.64
1022	MCU_003558-RA			wd40 repeat [Echinococcus multilocularis]	emb|CDS40116.2|	87.8713	-0.68128	0.230274	-2.95857	0.00309074	0.0443237	84.8825	59.7986	67.5474	56.3356	127.784	102.253	113.407	90.9625
1023	MCU_005964-RA	K18710	SLBP; histone RNA hairpin-binding protein	histone RNA hairpin binding protein [Echinococcus granulosus]	emb|CDS21514.1|	413.129	0.372564	0.125926	2.95859	0.00309055	0.0443237	405.161	498.024	490.608	474.658	324.025	390.36	338.802	383.396
1024	MCU_011299-RC	K01883	CARS, cysS; cysteinyl-tRNA synthetase [EC:6.1.1.16]	cysteinyl tRNA synthetase [Echinococcus multilocularis]	emb|CDS40361.1|	1380.53	0.520928	0.176203	2.95641	0.00311247	0.0445918	1806.16	1749.33	1502.63	1452.74	870.531	1325.42	1037.67	1299.79
1025	MCU_006098-RA			E3 SUMO-protein ligase pli1 [Echinococcus granulosus]	ref|XP_024346591.1|	9.58057	-6.66325	2.25433	-2.95575	0.00311909	0.0445996	0	0	0	0	38.7917	18.0067	19.8462	0
1026	MCU_009311-RA	K12620	LSM1; U6 snRNA-associated Sm-like protein LSm1	u6 snRNA associated Sm protein LSm1 [Echinococcus multilocularis]	emb|CDS37209.1|	10.9664	-3.01692	1.02069	-2.95577	0.00311885	0.0445996	0	2.67755	0	7.19178	22.8186	14.1482	19.8462	21.0492
1027	MCU_009004-RA	K17348	TSPAN1; tetraspanin-1	tetraspanin [Echinococcus multilocularis]	emb|CDS36450.1|	5351.11	-0.770154	0.26079	-2.95316	0.00314542	0.0449324	2917.51	3698.59	3644.01	5562.85	8479.41	5186.59	7745.68	5574.27
1028	MCU_009939-RC			breast cancer metastasis suppressor 1 [Echinococcus granulosus]	emb|CDS15158.1|	234.977	0.461332	0.156262	2.95231	0.00315409	0.0450124	289.65	235.624	264.265	298.459	189.395	212.222	222.561	167.642
1029	MCU_012269-RA	K01893	NARS, asnS; asparaginyl-tRNA synthetase [EC:6.1.1.22]	asparaginyl tRNA synthetase cytoplasmic [Echinococcus granulosus]	emb|CDI70174.1|	4395.85	0.468842	0.158926	2.95007	0.00317703	0.0452958	4993.19	4983.81	4667.88	5769.01	4728.02	3185.91	3456.07	3382.9
1030	MCU_004582-RC	K00710	GALNT; polypeptide N-acetylgalactosaminyltransferase [EC:2.4.1.41]	Putative polypeptide N-acetylgalactosaminyltransferase [Echinococcus granulosus]	ref|XP_024353048.1|	715.129	-0.361179	0.122501	-2.94838	0.00319444	0.0454957	605.553	632.794	597.262	665.24	905.9	698.404	874.649	741.232
1031	MCU_013471-RA					439.161	0.390899	0.132593	2.94811	0.00319725	0.0454957	466.416	487.314	495.348	541.781	359.394	323.478	436.616	402.941
1032	MCU_009803-RB	K23333	RMND5; E3 ubiquitin-protein transferase RMND5 [EC:2.3.2.27]	sporulation protein rmd5 [Echinococcus multilocularis]	emb|CDS42225.1|	311.252	-0.663809	0.225269	-2.94674	0.00321145	0.0456535	231.895	246.335	191.977	293.665	497.446	394.219	297.692	336.787
1033	MCU_002052-RA			Syntaxin-7 [Echinococcus granulosus]	ref|XP_024351169.1|	756.111	0.512582	0.174031	2.94536	0.00322581	0.0457249	812.071	862.171	830.715	1052.4	475.769	714.482	694.616	606.668
1034	MCU_003118-RD					16.9564	-7.48719	2.54183	-2.9456	0.00322332	0.0457249	0	0	0	0	101.543	0	32.6044	1.50351
1035	MCU_003883-RB			cysteine-rich secreted protein 2 precursor [Mesocestoides vogae]	gb|AAT74668.2|	20.536	-3.48588	1.18337	-2.94573	0.00322199	0.0457249	1.75015	0	0	11.9863	38.7917	29.5825	58.1209	24.0562
1036	MCU_003842-RA			ubiquitin C [Echinococcus granulosus]	ref|XP_024356087.1|	286.198	-0.34977	0.118855	-2.94283	0.00325231	0.0460174	284.4	232.054	229.898	260.103	332.011	316.404	306.198	328.518
1037	MCU_005032-RA	K11837	USP6_32; ubiquitin carboxyl-terminal hydrolase 6/32 [EC:3.4.19.12]	ubiquitin carboxyl terminal hydrolase 4 [Echinococcus granulosus]	emb|CDS24311.1|	308.845	-0.721388	0.245138	-2.94279	0.00325271	0.0460174	315.028	249.012	220.418	147.432	362.816	421.229	358.649	396.176
1038	MCU_010406-RA			unnamed protein product [Mesocestoides corti]	emb|VDD83927.1|	60.0978	-0.918456	0.312817	-2.93609	0.00332383	0.0469783	36.7532	42.8408	50.9568	34.7603	93.5564	55.9495	102.066	63.8993
1039	MCU_001786-RA			unnamed protein product [Mesocestoides corti]	emb|VDD80320.1|	54.4747	1.03232	0.351756	2.93475	0.00333812	0.0470444	100.634	69.6163	72.2876	50.3425	26.2414	30.8687	35.4396	50.3677
1040	MCU_001910-RB			SET trithorax:polycomb domain containing protein [Echinococcus granulosus]	emb|CDS22856.1|	238.679	-0.407905	0.138979	-2.935	0.00333548	0.0470444	223.145	207.064	218.048	171.404	251.005	259.812	283.517	295.44
1041	MCU_012778-RA	K00654	SPT; serine palmitoyltransferase [EC:2.3.1.50]	serine palmitoyltransferase long chain base [Echinococcus multilocularis]	emb|CDS36606.1|	234.626	-0.415877	0.141706	-2.93478	0.0033378	0.0470444	209.143	196.354	191.977	208.562	252.146	318.333	250.912	249.583
1042	MCU_005263-RA	K09580	PDIA1, P4HB; protein disulfide-isomerase A1 [EC:5.3.4.1]	Protein disulfide-isomerase [Echinococcus granulosus]	ref|XP_024347392.1|	5779.03	-0.307571	0.104823	-2.93421	0.00334401	0.0470638	5040.44	5250.67	4898.97	5468.15	7161.63	5456.69	6525.14	6430.53
1043	MCU_007312-RA			Beta-1,4-galactosyltransferase [Echinococcus granulosus]	ref|XP_024349491.1|	191.549	-0.789459	0.26907	-2.93403	0.0033459	0.0470638	120.761	131.2	132.725	176.199	327.447	183.283	273.594	187.187
1044	MCU_007554-RA			Transcription factor FAR1 [Echinococcus granulosus]	emb|CDS22530.1|	285.81	0.281376	0.0959388	2.93287	0.00335848	0.0471864	319.403	318.628	311.666	304.452	243.018	256.596	265.088	267.625
1045	MCU_007953-RA			Zinc finger protein [Echinococcus granulosus]	ref|XP_024352923.1|	151.439	0.4628	0.157811	2.93263	0.00336104	0.0471864	174.14	164.223	167.091	197.774	110.67	143.411	134.67	119.529
1046	MCU_007602-RA					256.748	-0.630147	0.214948	-2.93162	0.00337196	0.0472945	160.139	184.751	201.457	260.103	384.494	270.101	313.286	279.653
1047	MCU_008205-RA	K01875	SARS, serS; seryl-tRNA synthetase [EC:6.1.1.11]	Seryl-tRNA synthetase, cytoplasmic [Echinococcus granulosus]	ref|XP_024347907.1|	328.116	0.653422	0.222959	2.93069	0.00338214	0.0473715	336.905	506.949	387.509	373.973	183.69	254.667	270.758	310.475
1048	MCU_011738-RE	K11593	ELF2C, AGO; eukaryotic translation initiation factor 2C	Protein argonaute-3 [Echinococcus granulosus]	ref|XP_024345482.1|	13.6801	-7.17919	2.4498	-2.93052	0.00338391	0.0473715	0	0	0	0	71.8787	34.7273	2.83517	0
1049	MCU_003094-RA	K01889	FARSA, pheS; phenylalanyl-tRNA synthetase alpha chain [EC:6.1.1.20]	phenylalanyl tRNA synthetase alpha chain B [Echinococcus multilocularis]	emb|CDS43686.1|	1894.04	0.34511	0.117777	2.93021	0.00338735	0.0473746	1933.92	2062.61	2007.46	2471.58	1701.13	1531.22	1849.95	1594.48
1050	MCU_004412-RA	K20292	COG5; conserved oligomeric Golgi complex subunit 5	oligomeric golgi complex subunit 5 [Echinococcus granulosus]	emb|CDS19982.1|	482.391	-0.486386	0.166083	-2.92857	0.00340526	0.0475797	418.287	497.132	346.032	345.206	512.278	574.286	534.429	631.475
1051	MCU_001566-RB			spectrin nuclear envelope protein [Echinococcus granulosus]	emb|CDS19641.1|	7.38813	6.41746	2.19182	2.92792	0.00341242	0.0476262	14.8763	20.5279	23.7009	0	0	0	0	0
1052	MCU_005876-RA	K09399	FOXF; forkhead box protein F	forkhead box protein F1 [Echinococcus multilocularis]	emb|CDS39410.1|	186.229	1.24529	0.425351	2.92767	0.00341508	0.0476262	287.9	236.517	304.556	220.548	41.0735	159.488	87.8902	151.855
1053	MCU_002087-RB			WIF domain [Echinococcus multilocularis]	emb|CDS40616.1|	8.98684	-6.57281	2.24612	-2.9263	0.00343022	0.047786	0	0	0	0	20.5368	31.5118	19.8462	0
1054	MCU_005077-RA			unnamed protein product [Mesocestoides corti]	emb|VDD82076.1|	182.313	1.28832	0.440294	2.92604	0.00343304	0.047786	301.026	304.348	265.45	165.411	42.2145	145.983	82.2198	151.855
1055	MCU_010606-RA			Integrator complex subunit [Echinococcus granulosus]	ref|XP_024345904.1|	61.4633	-1.03114	0.352499	-2.92522	0.00344211	0.0478668	33.2529	33.0231	41.4765	53.9384	103.825	88.1044	90.7253	47.3607
1056	MCU_000264-RB	K03068	LRP5_6; low density lipoprotein receptor-related protein 5/6	low density lipoprotein receptor protein [Echinococcus granulosus]	emb|CDS15725.1|	8.51935	-6.50077	2.22304	-2.92428	0.00345257	0.047929	0	0	0	0	9.12745	19.936	0	39.0913
1057	MCU_003470-RA			Brefeldin A-inhibited guanine nucleotide-exchange protein 3 [Echinococcus granulosus]	ref|XP_024354068.1|	196.056	-0.447757	0.15312	-2.92423	0.00345311	0.047929	200.393	166.008	152.871	142.637	232.75	218.01	219.725	236.052
1058	MCU_002801-RA	K12822	RBM25, S164; RNA-binding protein 25	RNA-binding protein 25 [Echinococcus granulosus]	ref|XP_024352832.1|	1193.79	-0.17215	0.0589081	-2.92234	0.00347407	0.0481745	1140.23	1119.22	1104.46	1131.51	1219.66	1301.63	1224.79	1308.81
1059	MCU_009703-RD	K02367	EXT2; glucuronyl/N-acetylglucosaminyl transferase EXT2 [EC:2.4.1.224 2.4.1.225]	exostosin 2 [Echinococcus multilocularis]	emb|CDS40351.1|	561.48	-0.599667	0.205266	-2.92141	0.00348451	0.0482737	444.539	385.567	423.06	532.192	911.605	573	627.989	593.888
1060	MCU_005290-RD	K00637	SOAT; sterol O-acyltransferase [EC:2.3.1.26]	sterol O acyltransferase 1 [Echinococcus multilocularis]	emb|CUT99098.1|	8.00554	6.53077	2.23704	2.91938	0.00350727	0.0485432	17.5015	0	17.7756	28.7671	0	0	0	0
1061	MCU_006227-RA			expressed protein [Hymenolepis microstoma]	emb|CDS29830.1|	694.138	-0.390003	0.133779	-2.91528	0.00355366	0.0491389	733.314	572.103	551.045	546.576	776.975	851.462	742.814	778.82
1062	MCU_005210-RA			PAK box P21 Rho binding [Echinococcus granulosus]	emb|CDS22574.1|	16.8219	-7.47614	2.56686	-2.91257	0.00358472	0.0495218	0	0	0	0	122.08	2.57239	9.92308	0
1063	MCU_001739-RA	K08203	SLC22A6, OAT1; MFS transporter, OCT family, solute carrier family 22 (organic anion transporter), member 6	solute carrier family 22 [Echinococcus granulosus]	emb|CDS17821.1|	389.722	0.823671	0.283281	2.90761	0.00364197	0.050176	502.294	556.038	514.309	421.918	173.422	345.344	222.561	381.892
1064	MCU_001868-RA	K10418	DYNLL; dynein light chain LC8-type	8Ka dynein light chain Dlc2 [Taenia asiatica]	gb|ABN14942.1|	8903.02	-0.879517	0.302516	-2.90734	0.00364513	0.050176	5369.47	5926.31	6360.12	7424.32	17857.9	7765.41	12786.6	7734.07
1065	MCU_009595-RA			expressed conserved protein [Echinococcus granulosus]	emb|CDS15167.1|	43.992	0.905347	0.311406	2.90729	0.00364575	0.050176	40.2535	66.9387	71.1026	50.3425	29.6642	28.2963	38.2747	27.0632
1066	MCU_012951-RA			CAP superfamily protein VAL2, partial [Echinococcus granulosus]	gb|AMN08807.1|	56.6084	-0.936558	0.322071	-2.90792	0.00363838	0.050176	27.1274	30.3456	45.0316	53.9384	79.8652	59.8081	68.044	88.7073
1067	MCU_009176-RA	K20794	NAA40, NAT4; N-alpha-acetyltransferase 40 [EC:2.3.1.257]	N-acetyltransferase [Echinococcus granulosus]	ref|XP_024353322.1|	254.034	0.481235	0.165588	2.90622	0.00365829	0.0503015	241.521	299.886	292.706	350	214.495	184.569	218.308	230.789
1068	MCU_001459-RA			Low density lipoprotein receptor class A cysteine rich [Echinococcus multilocularis]	emb|CDS36754.1|	236.237	0.409844	0.141069	2.90527	0.00366932	0.050406	261.648	301.671	233.453	281.678	176.844	212.222	212.637	209.74
1069	MCU_002250-RA	K19719	COL2A; collagen type II alpha	collagen alpha 2(I) chain [Hymenolepis microstoma]	emb|CDS32007.2|	4306.94	-0.789681	0.271844	-2.9049	0.00367371	0.0504191	3461.8	3352.29	3513.65	2300.17	3328.1	7215.56	4984.22	6299.72
1070	MCOS_0000786701-mRNA-1	K00851	E2.7.1.12, gntK, idnK; gluconokinase [EC:2.7.1.12]	carbohydrate kinase thermoresistant glucokinase [Hymenolepis microstoma]	emb|CDS33649.1|	293.64	0.815532	0.281206	2.90012	0.00373014	0.051133	307.152	398.955	324.702	465.069	293.219	156.916	245.242	157.869
1071	MCU_010144-RA			unnamed protein product [Mesocestoides corti]	emb|VDD83705.1|	52.9655	-1.20474	0.415441	-2.89991	0.00373269	0.051133	29.7526	22.3129	33.1812	43.1507	122.08	65.596	59.5385	48.1124
1072	MCU_006861-RA			Metabotropic glutamate receptor [Echinococcus granulosus]	ref|XP_024351008.1|	15.4623	-1.66114	0.573098	-2.89853	0.00374921	0.0512636	7.00061	11.6027	2.37009	8.39042	35.3689	18.6498	17.011	23.3045
1073	MCU_010325-RB	K01669	phrB; deoxyribodipyrimidine photo-lyase [EC:4.1.99.3]	deoxyribodipyrimidine photo lyase [Echinococcus multilocularis]	emb|CDI97220.1|	92.9389	0.933412	0.322027	2.89855	0.00374888	0.0512636	102.384	153.513	120.874	112.671	38.7917	67.5253	55.2857	92.4661
1074	MCU_001539-RA			unnamed protein product [Mesocestoides corti]	emb|VDD80224.1|	73.975	-0.884948	0.305455	-2.89715	0.0037657	0.0514412	38.5034	55.336	52.1419	61.1302	115.234	73.9563	123.33	72.1686
1075	MCU_004490-RA	K01358	clpP, CLPP; ATP-dependent Clp protease, protease subunit [EC:3.4.21.92]	ATP dependent Clp protease proteolytic subunit [Echinococcus granulosus]	emb|CDS20214.1|	454.435	-0.333291	0.11518	-2.89366	0.00380779	0.0519678	357.906	412.343	427.8	408.733	547.647	463.674	541.517	475.862
1076	MCU_006879-RA	K19662	PRKCB; classical protein kinase C beta type [EC:2.7.11.13]	calcium-dependent protein kinase C-like isoform X4 [Mizuhopecten yessoensis]	ref|XP_021354770.1|	117.494	-0.44407	0.153498	-2.893	0.00381576	0.0520283	88.3828	104.424	107.839	97.0891	143.757	127.976	138.923	131.557
1077	MCU_004128-RC	K16753	CCDC34; coiled-coil domain-containing protein 34	Coiled-coil domain-containing protein [Echinococcus granulosus]	ref|XP_024355477.1|	43.6718	0.699371	0.241995	2.89002	0.00385212	0.0524753	45.504	58.0136	55.697	57.5343	35.3689	32.1549	29.7692	35.3326
1078	MCU_000764-RA			expressed conserved protein [Echinococcus granulosus]	emb|CDS22141.1|	9855.97	-0.656604	0.227411	-2.88731	0.00388555	0.0528816	6978.74	7126.74	7553.46	8944.18	16850.4	9222.67	12773.8	9397.71
1079	MCU_001336-RB			expressed conserved protein [Echinococcus granulosus]	emb|CDS24072.1|	8.09812	-2.12493	0.736214	-2.88629	0.00389812	0.0529323	3.50031	3.57007	4.74017	0	14.8321	12.862	17.011	8.26932
1080	MCU_011642-RA	K15029	EIF3L; translation initiation factor 3 subunit L	eukaryotic translation initiation factor 3 [Echinococcus multilocularis]	emb|CDS43470.1|	1370.59	0.304475	0.105491	2.88625	0.0038986	0.0529323	1583.01	1546.73	1352.13	1580.99	1147.78	1337.64	1111.39	1305.05
1081	MCU_014004-RA	K01049	ACHE; acetylcholinesterase [EC:3.1.1.7]	unnamed protein product, partial [Mesocestoides corti]	emb|VDD78849.1|	59.1472	1.24002	0.429647	2.88613	0.00390008	0.0529323	133.012	79.434	78.2128	41.9521	25.1005	34.0842	34.022	47.3607
1082	MCU_014181-RA			unnamed protein product [Mesocestoides corti]	emb|VDD82950.1|	3.07667	-5.00824	1.73704	-2.88321	0.00393646	0.0533766	0	0	0	0	4.56373	5.78788	12.7582	1.50351
1083	MCU_002557-RA	K04707	CBL; E3 ubiquitin-protein ligase CBL [EC:2.3.2.27]	E3 ubiquitin-protein ligase CBL [Echinococcus granulosus]	ref|XP_024354103.1|	836.338	-0.704185	0.244307	-2.88237	0.00394695	0.0534203	759.567	693.485	593.706	498.63	730.196	1319.64	887.407	1208.07
1084	MCU_011524-RA			unnamed protein product [Mesocestoides corti]	emb|VDD77708.1|	75.1098	-0.627298	0.217627	-2.88245	0.00394594	0.0534203	61.2554	65.1537	58.0671	51.5411	95.8383	108.04	85.055	75.9274
1085	MCU_007542-RC	K04539	GNB5; guanine nucleotide-binding protein subunit beta-5	guanine nucleotide binding protein subunit [Echinococcus granulosus]	emb|CDS16861.1|	319.662	-0.723299	0.250969	-2.88202	0.00395131	0.05343	221.394	216.882	271.375	254.11	559.057	291.966	425.275	317.241
1086	MCU_003654-RB	K03176	NTRK1, TRKA; neurotrophic tyrosine kinase receptor type 1 [EC:2.7.10.1]	tyrosine protein kinase transmembrane receptor [Echinococcus granulosus]	emb|CDS19164.1|	2.54442	4.05881	1.40846	2.88173	0.00395504	0.0534313	6.12554	4.46258	3.55513	4.79452	0	0	1.41758	0
1087	MCU_005009-RA	K00683	QPCT; glutaminyl-peptide cyclotransferase [EC:2.3.2.5]	glutaminyl peptide cyclotransferase [Echinococcus multilocularis]	emb|CDI98662.1|	551.2	-0.243377	0.0844835	-2.88076	0.00396719	0.0535461	525.921	523.907	506.013	461.473	570.466	612.872	618.066	590.881
1088	MCU_014038-RA	K05667	ABCC3; ATP-binding cassette, subfamily C (CFTR/MRP), member 3	Canalicular multispecific organic anion transporter [Echinococcus granulosus]	ref|XP_024348962.1|	8.49586	-2.0892	0.726587	-2.87536	0.00403568	0.0544206	2.62523	4.46258	4.74017	1.19863	10.2684	12.862	8.5055	23.3045
1089	MCU_003562-RA	K09225	ZIC4; zinc finger protein ZIC 4	zinc finger protein ZIC 4 [Echinococcus granulosus]	emb|CDS15290.1|	2.1692	-4.51618	1.5719	-2.87308	0.00406493	0.0547647	0	0	0	0	3.4228	4.50169	5.67033	3.75878
1090	MCU_008006-RA			rhodopsin orphan GPCR [Echinococcus granulosus]	emb|CDS16423.1|	186.106	0.39902	0.138914	2.87242	0.00407339	0.0548283	211.769	222.237	209.753	204.966	140.335	184.569	157.352	157.869
1091	MCU_014500-RA			hypothetical protein EGR_09531 [Echinococcus granulosus]	ref|XP_024346787.1|	179.73	-0.818809	0.285266	-2.87034	0.00410036	0.0551409	145.263	145.48	123.244	104.281	312.615	156.273	266.506	184.18
1092	MCU_003893-RC			unnamed protein product [Mesocestoides corti]	emb|VDD81451.1|	73.9674	-0.923461	0.321974	-2.86812	0.0041292	0.0554778	42.8788	37.4857	62.8073	61.1302	130.066	80.3872	106.319	70.6651
1093	MCU_003207-RD			5' AMP activated protein kinase subunit gamma [Echinococcus multilocularis]	emb|CDS35493.1|	6.86105	6.31085	2.2008	2.86753	0.00413695	0.0555198	14.8763	19.6354	0	20.3767	0	0	0	0
1094	MCU_003448-RC			expressed conserved protein [Echinococcus multilocularis]	emb|CDS41639.1|	422.07	0.539432	0.188132	2.8673	0.00413988	0.0555198	402.535	452.506	522.604	622.089	402.749	297.754	351.561	324.759
1095	MCU_000449-RA	K01482	DDAH, ddaH; dimethylargininase [EC:3.5.3.18]	N(G),N(G)-dimethylarginine dimethylaminohydrolase [Echinococcus granulosus]	ref|XP_024354115.1|	591.323	-0.329542	0.115044	-2.86449	0.00417684	0.0559643	503.169	513.197	485.868	592.124	650.331	643.098	741.396	601.405
1096	MCU_005777-RA			unnamed protein product [Mesocestoides corti]	emb|VDD81937.1|	29.413	0.937796	0.327422	2.86418	0.00418088	0.0559674	39.3785	31.2381	33.1812	50.3425	23.9596	18.6498	21.2637	17.2904
1097	MCU_009053-RB			Major facilitator superfamily domain-containing protein [Echinococcus granulosus]	ref|XP_024348024.1|	521.686	-0.365071	0.127478	-2.86378	0.00418613	0.0559866	456.79	514.09	442.021	407.534	649.19	513.192	609.561	581.108
1098	MCU_003390-RA	K14996	SLC38A10; solute carrier family 38 (sodium-coupled neutral amino acid transporter), member 10	sodium coupled neutral amino acid [Hymenolepis microstoma]	emb|CDS33154.1|	51.8986	-2.95815	1.03317	-2.86317	0.00419424	0.056044	13.1262	23.2054	10.6654	0	231.609	32.798	73.7143	30.0703
1099	MCU_005228-RA			Centrosomal protein [Echinococcus granulosus]	ref|XP_024356299.1|	111.586	0.821232	0.286875	2.86268	0.00420077	0.0560803	152.263	133.877	163.536	122.26	47.9191	102.896	73.7143	96.2248
1100	MCU_004317-RC	K20123	PACSIN; protein kinase C and casein kinase substrate in neurons protein	unnamed protein product [Mesocestoides corti]	emb|VDD81689.1|	587.006	0.791598	0.276641	2.86146	0.00421698	0.0561945	821.697	745.251	852.046	559.761	274.965	571.071	360.066	511.194
1101	MCU_005352-RA	K23552	PGAP2; post-GPI attachment to proteins factor 2	Frag1 DRAM Sfk1 [Echinococcus multilocularis]	emb|CDS40815.1|	393.043	-0.403129	0.140876	-2.86159	0.00421519	0.0561945	364.032	318.628	340.107	330.822	490.601	378.785	413.934	507.436
1102	MCU_002150-RA	K01255	CARP, pepA; leucyl aminopeptidase [EC:3.4.11.1]	unnamed protein product [Mesocestoides corti]	emb|VDD80544.1|	1431.99	0.291668	0.101985	2.85991	0.00423757	0.0564177	1534.01	1754.69	1546.48	1467.12	1171.74	1228.96	1401.99	1350.91
1103	MCU_014893-RA			peptidase inhibitor 16 [Meriones unguiculatus]	ref|XP_021489107.1|	131.533	-0.913849	0.319624	-2.85913	0.004248	0.0565053	114.635	67.8313	68.7325	112.671	164.294	118.973	236.736	168.393
1104	MCOS_0000674701-mRNA-1			39S ribosomal protein L30 mitochondrial [Echinococcus granulosus]	emb|CDS15471.1|	96.7904	-0.665841	0.232996	-2.85774	0.00426676	0.0567035	68.256	74.9714	65.1773	89.8973	146.039	95.8216	130.418	103.742
1105	MCU_000366-RB	K23965	RSPH3; radial spoke head protein 3	radial spoke 3 [Echinococcus granulosus]	emb|CDS24412.1|	144.815	0.787837	0.27582	2.85634	0.00428551	0.0568497	139.137	167.793	195.532	230.137	144.898	77.8149	107.736	95.4731
1106	MCU_003102-RA	K02183	CALM; calmodulin	Calmodulin [Echinococcus granulosus]	ref|XP_024351780.1|	333.649	1.18672	0.415457	2.85641	0.00428457	0.0568497	364.907	409.665	439.651	638.87	334.293	88.1044	226.813	166.89
1107	MCU_002496-RB			unnamed protein product [Mesocestoides corti]	emb|VDD80755.1|	44.9381	-1.71066	0.599158	-2.85511	0.00430223	0.0570201	19.2517	4.46258	31.9962	28.7671	98.1201	50.1616	79.3847	47.3607
1108	MCU_005747-RA	K04677	SMAD6; mothers against decapentaplegic homolog 6	mothers against decapentaplegic 6 [Echinococcus granulosus]	emb|CDS17757.1|	100.217	-0.753937	0.264171	-2.85397	0.00431766	0.0571729	95.3834	76.7564	69.9175	55.137	165.435	106.754	110.571	121.785
1109	MCU_007642-RA	K03849	ALG8; alpha-1,3-glucosyltransferase [EC:2.4.1.265]	dolichyl pyrophosphate Glc1Man9GlcNAc2 [Echinococcus multilocularis]	emb|CDS35990.1|	197.544	-0.439542	0.154071	-2.85285	0.00433295	0.0573238	178.516	142.803	174.201	173.801	255.569	207.078	242.407	205.981
1110	MCU_008556-RA	K17919	SNX4; sorting nexin-4	sorting nexin [Echinococcus granulosus]	emb|CDS25102.1|	118.758	0.798656	0.280149	2.85083	0.00436054	0.0576369	180.266	133.877	139.835	149.829	49.0601	100.323	100.648	96.2248
1111	MCU_000436-RA	K03255	TIF31, CLU1; protein TIF31	eukaryotic translation initiation [Echinococcus granulosus]	emb|CDS21791.1|	178.454	-0.783748	0.275118	-2.84877	0.00438884	0.0578267	188.142	82.1115	117.319	136.644	236.173	235.374	229.648	202.223
1112	MCU_006324-RD	K17655	MRPP3; mitochondrial ribonuclease P protein 3	mitochondrial ribonuclease P protein 3 [Hymenolepis microstoma]	emb|CDS32986.1|	174.557	0.640391	0.224806	2.84864	0.00439065	0.0578267	199.518	252.582	180.126	215.754	173.422	110.613	151.681	112.763
1113	MCU_008928-RB	K15332	TRMT2A; tRNA (uracil-5-)-methyltransferase [EC:2.1.1.-]	tRNA uracil 5 methyltransferase A [Echinococcus granulosus]	emb|CDS17363.1|	2069.87	0.654678	0.229815	2.84871	0.00438963	0.0578267	2707.49	2491.01	2560.88	2368.49	961.806	1799.39	1702.52	1967.35
1114	MCU_009848-RB	K24142	STARD10; StAR-related lipid transfer protein 10	PCTP protein [Echinococcus multilocularis]	emb|CDS40317.1|	21.2934	-1.36289	0.478397	-2.84886	0.00438763	0.0578267	12.2511	8.92516	16.5906	9.58905	27.3824	18.0067	46.7802	30.822
1115	MCU_001241-RB	K15340	DCLRE1A, SNM1A, PSO2; DNA cross-link repair 1A protein	DNA cross link repair 1A protein [Echinococcus multilocularis]	emb|CDS42464.1|	111.785	0.795497	0.279297	2.84821	0.0043966	0.057853	153.138	124.952	186.052	104.281	57.0466	96.4647	83.6374	88.7073
1116	MCU_011865-RA	K00858	ppnK, NADK; NAD+ kinase [EC:2.7.1.23]	NAD kinase domain containing protein 1 [Echinococcus granulosus]	emb|CDS18333.1|	256.149	0.393294	0.13827	2.84438	0.00444976	0.0585002	266.898	285.605	304.556	304.452	256.71	210.293	228.231	192.45
1117	MCU_002957-RB	K11214	SHPK; sedoheptulokinase [EC:2.7.1.14]	sedoheptulokinase [Echinococcus granulosus]	emb|CDS18605.1|	450.214	0.65963	0.231939	2.84398	0.00445537	0.0585215	594.177	577.458	547.49	489.041	238.455	421.872	293.44	439.778
1118	MCOS_0000269601-mRNA-1	K22762	DESI1, PPPDE2; desumoylating isopeptidase 1 [EC:3.4.-.-]	PPPDE peptidase domain containing protein 2 [Echinococcus multilocularis]	emb|CDS37150.1|	2264.29	0.400761	0.140995	2.84238	0.0044778	0.0587111	2601.6	2951.55	2210.1	2539.9	2182.6	1621.25	2051.24	1956.07
1119	MCU_010023-RA			tropomyosin [Echinococcus granulosus]	ref|XP_024354614.1|	47.3643	0.751018	0.264215	2.84245	0.00447685	0.0587111	58.6301	65.1537	63.9923	51.5411	28.5233	39.8721	28.3517	42.8501
1120	MCU_004362-RA			Leucine-rich repeat-containing protein 47 [Echinococcus granulosus]	ref|XP_024350137.1|	696.556	0.286014	0.100637	2.84203	0.00448277	0.0587192	771.818	811.297	756.057	725.172	554.493	658.532	610.978	684.098
1121	MCU_007880-RA	K23284	C1QL; C1q-related factor	Complement C1q tumor necrosis factor-related protein [Echinococcus granulosus]	ref|XP_024349324.1|	106.875	0.651988	0.22943	2.84177	0.00448641	0.0587192	98.8837	141.91	155.241	128.253	83.288	82.3165	66.6264	98.4801
1122	MCU_001395-RB	K11835	USP4_11, UBP12; ubiquitin carboxyl-terminal hydrolase 4/11 [EC:3.4.19.12]	Ubiquitin hydrolase [Echinococcus granulosus]	ref|XP_024354999.1|	209.654	1.06813	0.376076	2.84019	0.00450874	0.0589287	362.282	268.647	297.446	207.363	60.4694	127.976	165.857	187.187
1123	MCU_006689-RA			AMP dependent ligase [Echinococcus multilocularis]	emb|CDS39386.1|	326.682	0.669675	0.235796	2.84006	0.00451044	0.0589287	424.412	394.492	439.651	348.802	171.14	319.62	216.89	298.447
1124	MCU_001469-RC	K10596	UBE4A; ubiquitin conjugation factor E4 A [EC:2.3.2.27]	ubiquitin conjugation factor e4 a [Echinococcus multilocularis]	emb|CDS41660.1|	6.98759	6.33866	2.23307	2.83855	0.00453197	0.0591573	28.8775	15.1728	11.8504	0	0	0	0	0
1125	MCU_011756-RB	K16860	PLD3_4; phospholipase D3/4 [EC:3.1.4.4]	phospholipase d3 [Hymenolepis microstoma]	emb|CDS34780.2|	170.388	0.550974	0.194175	2.8375	0.00454676	0.0592977	189.017	207.956	240.564	175	110.67	158.202	127.582	154.11
1126	MCU_005051-RA	K24611	AMMECR1, AMMECR1L; AMME syndrome candidate gene 1 protein	AMME syndrome candidate gene 1 protein [Echinococcus granulosus]	ref|XP_024349120.1|	5568.57	0.184703	0.0651035	2.83707	0.00455299	0.0593262	5931.27	5970.04	5766.42	6030.31	4770.24	5159.57	5457.7	5463.01
1127	MCU_001310-RA	K08371	CYB561D2; cytochrome b-561 domain containing protein 2	Cytochrome b561 domain-containing protein [Echinococcus granulosus]	ref|XP_024350097.1|	207.657	-0.445715	0.157161	-2.83604	0.0045677	0.0594389	154.889	170.471	180.126	197.774	280.669	210.293	232.484	234.548
1128	MCU_008545-RA			transmembrane protein 145 [Echinococcus granulosus]	emb|CDS24358.1|	134.298	1.41011	0.497235	2.8359	0.00456973	0.0594389	195.142	234.732	200.272	152.226	26.2414	124.761	42.5275	98.4801
1129	MCU_010067-RC	K17306	ARMC1; armadillo repeat-containing protein 1	armadillo repeat protein [Echinococcus granulosus]	emb|CDS20508.1|	43.1887	-0.804026	0.283572	-2.83535	0.00457761	0.0594886	37.6283	24.9905	39.1064	23.9726	47.9191	55.3064	60.9561	55.63
1130	MCU_007317-RA	K11590	MBD2; methyl-CpG-binding domain protein 2	Methyl-CpG-binding domain protein [Echinococcus granulosus]	ref|XP_024353349.1|	54.0027	-0.978059	0.345123	-2.83394	0.00459781	0.0596984	35.8782	41.0558	26.0709	41.9521	109.529	58.5219	58.1209	60.8923
1131	MCU_003472-RA	K17550	PPP1R7, SDS22; protein phosphatase 1 regulatory subunit 7	protein phosphatase 1 regulatory subunit 7 [Echinococcus granulosus]	emb|CDS19010.1|	775.049	-0.622397	0.219665	-2.8334	0.00460557	0.0597462	539.047	585.491	618.592	697.603	1294.96	710.623	951.198	802.876
1132	MCU_004902-RA	K00006	GPD1; glycerol-3-phosphate dehydrogenase (NAD+) [EC:1.1.1.8]	Glycerol-3-phosphate dehydrogenase [NAD+], cytoplasmic [Echinococcus granulosus]	ref|XP_024347247.1|	141.684	-0.626476	0.221253	-2.8315	0.00463307	0.06005	120.761	126.737	86.5081	111.473	126.643	194.216	181.451	185.684
1133	MCU_004581-RA			conserved hypothetical protein [Echinococcus multilocularis]	emb|CUT99033.1|	24.5245	1.02066	0.360611	2.83036	0.00464955	0.0601574	32.3778	33.9156	31.9962	32.363	11.4093	18.0067	24.0989	12.0281
1134	MCU_012931-RA	K17382	LACTB; serine beta-lactamase-like protein LACTB, mitochondrial	beta LACTamase domain containing family member [Echinococcus granulosus]	emb|CDS16699.1|	352.973	-0.294514	0.104051	-2.83046	0.00464806	0.0601574	306.277	336.479	305.741	316.439	411.876	353.061	408.264	385.651
1135	MCU_000506-RA	K11885	DDI1; DNA damage-inducible protein 1	protein ddi1 2 [Echinococcus multilocularis]	emb|CDS41344.1|	508.579	-0.405899	0.143437	-2.82981	0.00465757	0.0601608	418.287	401.632	470.462	457.877	674.291	490.684	620.901	534.499
1136	MCU_009655-RA			cysteine-rich secreted protein 2 precursor [Mesocestoides vogae]	gb|AAT74668.2|	6.15269	-2.80472	0.991146	-2.82978	0.00465801	0.0601608	1.75015	0.892516	1.18504	2.39726	2.28186	15.4344	17.011	8.26932
1137	MCU_008375-RB	K24501	PRDM1; PR domain zinc finger protein 1 [EC:2.1.1.-]	PR domain zinc finger protein [Echinococcus granulosus]	ref|XP_024353593.1|	39.3092	1.10278	0.39026	2.82575	0.00471698	0.0608689	63.0055	67.8313	42.6615	41.9521	13.6912	34.0842	22.6813	28.5667
1138	MCU_002758-RA					7.97569	2.07179	0.733503	2.82452	0.00473518	0.0610502	6.12554	8.92516	18.9607	17.9795	3.4228	3.21549	1.41758	3.75878
1139	MCU_002636-RA	K07200	PRKAG; 5'-AMP-activated protein kinase, regulatory gamma subunit	5'-AMP-activated protein kinase subunit gamma-2 [Echinococcus granulosus]	ref|XP_024353435.1|	448.703	0.337341	0.119448	2.82416	0.00474054	0.0610599	523.296	525.692	520.234	436.302	354.83	434.734	385.583	408.956
1140	MCU_011488-RB			Coiled-coil domain-containing protein [Echinococcus granulosus]	ref|XP_024346997.1|	31.395	1.242	0.439815	2.8239	0.00474425	0.0610599	61.2554	29.453	41.4765	45.548	11.4093	28.2963	14.1758	19.5457
1141	MCU_003122-RA	K05633	WWP1, AIP5; NEDD4-like E3 ubiquitin-protein ligase WWP1 [EC:2.3.2.26]	NEDD4 E3 ubiquitin protein ligase WWP1 [Echinococcus granulosus]	emb|CDS21242.1|	938.548	-0.537096	0.190308	-2.82224	0.00476898	0.0613044	807.696	822.008	718.136	716.781	1107.84	1486.2	898.748	950.972
1142	MCU_004201-RB			RIIa domain-containing protein [Echinococcus granulosus]	ref|XP_024355594.1|	88.2184	-0.856691	0.303569	-2.82206	0.0047716	0.0613044	49.0043	71.4013	53.3269	76.7124	158.59	84.2458	116.242	96.2248
1143	MCU_005612-RB			unnamed protein product [Mesocestoides corti]	emb|VDD82281.1|	154.866	0.929483	0.329693	2.81924	0.0048138	0.0617926	220.519	231.162	201.457	160.617	53.6238	136.337	100.648	134.564
1144	MCU_007286-RA	K24722	DNAI3, WDR63; dynein intermediate chain 3, axonemal	WD repeat containing protein 63 [Echinococcus granulosus]	emb|CDS24476.1|	67.7902	1.57238	0.557848	2.81866	0.0048225	0.061813	141.762	115.135	84.138	64.7261	7.98652	31.5118	48.1978	48.8642
1145	MCU_009963-RB			expressed conserved protein [Echinococcus multilocularis]	emb|CDS38176.1|	19.157	2.01625	0.715344	2.81857	0.00482381	0.061813	21.0018	38.3782	40.2915	22.774	12.5503	9.00337	8.5055	0.751757
1146	MCU_007029-RA			Transcription activator BRG1 [Echinococcus granulosus]	ref|XP_024354312.1|	108.582	-0.963774	0.342206	-2.81635	0.00485722	0.0621869	100.634	41.9483	61.6222	89.8973	177.985	139.552	150.264	106.749
1147	MCU_003886-RB	K09404	FOXK; forkhead box protein K	Forkhead box protein K1 [Echinococcus granulosus]	ref|XP_024347204.1|	22.6897	2.44268	0.868354	2.813	0.00490813	0.0627274	13.1262	28.5605	66.3624	45.548	14.8321	7.07408	0	6.01405
1148	MCU_006684-RA			unnamed protein product [Mesocestoides corti]	emb|VDD75602.1|	7.85366	3.18729	1.13317	2.81273	0.00491226	0.0627274	7.87569	5.3551	15.4056	27.5685	4.56373	0.643098	1.41758	0
1149	MCU_007558-RB			neutral amino acid transporter A [Echinococcus multilocularis]	emb|CDS35736.1|	12229.3	0.448155	0.159315	2.81302	0.00490792	0.0627274	13281	14001.8	13417.1	15752.4	12557.1	7903.03	10403.6	10518.6
1150	MCU_003662-RA	K13577	SLC25A10, DIC; solute carrier family 25 (mitochondrial dicarboxylate transporter), member 10	Mitochondrial dicarboxylate carrier [Echinococcus granulosus]	ref|XP_024347139.1|	2351.01	-0.297368	0.105794	-2.81081	0.00494172	0.0630488	1948.8	2124.19	2084.49	2279.8	2993.81	2391.68	2523.3	2462
1151	MCU_002835-RA	K11251	H2A; histone H2A	histone H2A [Hymenolepis microstoma]	emb|CDS32876.1|	1048.85	-0.347538	0.123678	-2.81001	0.00495401	0.0631508	816.447	935.357	904.188	1034.42	1248.18	1064.33	1309.85	1078.02
1152	MCU_012709-RA			unnamed protein product [Mesocestoides corti]	emb|VDD76003.1|	79.7522	-0.772289	0.274931	-2.80903	0.00496917	0.0632341	50.7545	55.336	77.0278	53.9384	76.4424	132.478	93.5605	98.4801
1153	MCU_012804-RB	K00789	metK; S-adenosylmethionine synthetase [EC:2.5.1.6]	S adenosylmethionine synthase type 1 [Echinococcus multilocularis]	emb|CDI97956.1|	5297.5	0.370832	0.132003	2.80927	0.00496543	0.0632341	5413.23	5463.09	5874.26	7146.24	4864.93	4042.51	5025.33	4550.38
1154	MCU_007115-RA			expressed protein [Hymenolepis microstoma]	emb|CDS26166.1|	423.479	0.635254	0.226209	2.80826	0.00498092	0.0633289	434.913	424.838	527.344	672.432	395.903	277.175	377.077	278.15
1155	MCU_012507-RA			unnamed protein product, partial [Mesocestoides corti]	emb|VDD78166.1|	45.0291	0.905811	0.322726	2.80675	0.00500445	0.063573	50.7545	73.1864	67.5474	44.3493	23.9596	32.1549	26.9341	41.3466
1156	MCU_010977-RB			kelch protein 12 [Hymenolepis microstoma]	emb|CDS27681.1|	42.5594	-1.23359	0.439756	-2.80516	0.00502917	0.0638317	37.6283	20.5279	27.256	15.5822	34.228	53.3771	86.4726	65.4028
1157	MCU_004896-RA	K01376	UFSP2; Ufm1-specific protease 2 [EC:3.4.22.-]	Ufm1 specific protease 2 [Echinococcus granulosus]	emb|CDS18115.1|	188.451	-0.477498	0.170374	-2.80265	0.00506849	0.0642753	154.014	176.718	141.02	155.822	233.891	176.209	246.659	223.272
1158	MCU_001730-RA			protein tyrosine phosphatase receptor type [Echinococcus multilocularis]	emb|CDS43097.1|	66.7628	0.9232	0.329627	2.80074	0.00509849	0.0645999	116.385	71.4013	85.3231	77.911	31.9461	48.8754	36.8572	65.4028
1159	MCU_003564-RA			Kelch repeat type 1 [Echinococcus granulosus]	emb|CDS24996.1|	10.1406	-1.49735	0.535018	-2.7987	0.00513084	0.0649538	7.00061	5.3551	4.74017	3.59589	17.114	12.862	18.4286	12.0281
1160	MCU_000829-RA	K09448	TEAD; transcriptional enhancer factor	transcriptional enhancer factor TEF 5 [Echinococcus granulosus]	emb|CDS18298.1|	6.88328	-6.1885	2.2118	-2.79794	0.00514293	0.0650507	0	0	0	0	0	13.5051	21.2637	20.2974
1161	MCU_010296-RC			unnamed protein product [Mesocestoides corti]	emb|VDD77127.1|	17.9321	-1.46684	0.524392	-2.79722	0.00515439	0.0651396	18.3766	6.24762	7.11026	5.99315	20.5368	28.9394	26.9341	29.3185
1162	MCU_012641-RB			Arm_2 domain containing protein [Echinococcus granulosus]	emb|CDS15647.1|	42.0535	1.23909	0.443063	2.79664	0.00516372	0.0652014	61.2554	29.453	94.8034	51.5411	19.3958	25.7239	22.6813	31.5738
1163	MCU_001319-RA	K20465	OSBPL9_10_11, ORP9_10_11; oxysterol-binding protein-related protein 9/10/11	oxysterol binding protein 9 [Echinococcus multilocularis]	emb|CUT98918.1|	291.561	-0.458215	0.163863	-2.79632	0.00516881	0.0652096	269.524	215.989	255.969	238.528	329.729	293.253	416.769	312.731
1164	MCU_004056-RB	K01619	deoC, DERA; deoxyribose-phosphate aldolase [EC:4.1.2.4]	Putative deoxyribose-phosphate aldolase [Echinococcus granulosus]	ref|XP_024350658.1|	1115.83	-0.669092	0.239366	-2.79527	0.00518559	0.0653652	664.183	825.578	829.53	1126.71	1757.04	1073.97	1518.23	1131.39
1165	MCU_006558-RA	K04967	TRPC4; transient receptor potential cation channel subfamily C member 4	transient receptor potential gamma protein [Echinococcus granulosus]	emb|CDS16663.1|	126.632	1.13983	0.407976	2.79386	0.00520832	0.0655953	179.391	202.601	206.197	110.274	41.0735	105.468	55.2857	112.763
1166	MCU_000558-RA	K03966	NDUFB10; NADH dehydrogenase (ubiquinone) 1 beta subcomplex subunit 10	unnamed protein product [Mesocestoides corti]	emb|VDD79532.1|	1081.65	-0.615862	0.220702	-2.79047	0.00526311	0.0662102	701.812	876.451	820.05	1017.64	1752.47	1014.81	1369.39	1100.57
1167	MCU_003374-RA	K05613	SLC1A2, EAAT2; solute carrier family 1 (glial high affinity glutamate transporter), member 2	unnamed protein product [Mesocestoides corti]	emb|VDD74626.1|	44.5743	-8.88294	3.18445	-2.78948	0.00527931	0.0662102	0	0	0	0	318.32	0	38.2747	0
1168	MCU_003948-RA	K08824	CDKL; cyclin-dependent kinase-like [EC:2.7.11.22]	cyclin dependent kinase 1 [Echinococcus granulosus]	emb|CDS22677.1|	57.5241	-0.789763	0.283082	-2.78988	0.00527283	0.0662102	58.6301	38.3782	39.1064	32.363	62.7513	75.8856	66.6264	86.452
1169	MCU_003958-RA	K03953	NDUFA9; NADH dehydrogenase (ubiquinone) 1 alpha subcomplex subunit 9	NADH dehydrogenase ubiquinone 1 alpha [Echinococcus multilocularis]	emb|CDS41504.1|	1178.35	-0.230036	0.0824828	-2.7889	0.0052887	0.0662102	1014.21	1041.57	1151.86	1131.51	1195.7	1253.4	1366.55	1271.97
1170	MCU_007217-RA			F box and leucine rich repeat protein 3 [Echinococcus multilocularis]	emb|CDS37036.1|	75.0885	-1.00451	0.360134	-2.78926	0.00528281	0.0662102	74.3815	27.668	39.1064	58.7329	111.811	113.828	86.4726	88.7073
1171	MCU_007979-RA			glutamate receptor ionotropic kainate 3 [Echinococcus multilocularis]	emb|CDS40891.1|	1014.67	0.436336	0.156419	2.78953	0.00527843	0.0662102	1281.99	1205.79	1090.24	1090.75	650.331	928.633	905.836	963.752
1172	MCU_013859-RA	K11163	DHRS1; dehydrogenase/reductase SDR family member 1 [EC:1.1.-.-]	unnamed protein product [Mesocestoides corti]	emb|VDD84558.1|	714.424	0.26339	0.0944338	2.78915	0.00528458	0.0662102	695.686	811.297	840.195	771.918	610.399	646.313	670.517	669.063
1173	MCU_006984-RD	K12567	TTN; titin [EC:2.7.11.1]	titin [Echinococcus multilocularis]	emb|CUT98923.1|	11.9879	-6.99034	2.50748	-2.7878	0.00530677	0.0663798	0	0	0	0	19.3958	0	2.83517	73.6721
1174	MCU_014784-RA			unnamed protein product [Mesocestoides corti]	emb|VDD78708.1|	194.051	0.565056	0.202757	2.78687	0.00532198	0.0665134	203.018	189.213	260.709	272.089	158.59	142.768	189.956	136.068
1175	MCU_001283-RA	K02146	ATPeV0D, ATP6D; V-type H+-transporting ATPase subunit d	v-type proton ATPase subunit d [Ictalurus punctatus]	ref|NP_001187441.1|	1829.89	0.392902	0.141126	2.78406	0.00536832	0.0670355	1823.66	2146.5	2037.09	2304.97	1271	1623.18	1658.57	1774.15
1176	MCU_008959-RB	K20412	PI16, CRISP9, CD364; peptidase inhibitor 16	GLIPR1-like protein [Echinococcus granulosus]	ref|XP_024348047.1|	5.45929	-3.80543	1.36756	-2.78264	0.00539182	0.0672717	0	2.67755	0	0	11.4093	5.14478	18.4286	6.01405
1177	MCU_006196-RA	K03783	punA, PNP; purine-nucleoside phosphorylase [EC:2.4.2.1]	purine nucleoside phosphorylase [Echinococcus multilocularis]	emb|CDS43476.1|	9541.82	0.6813	0.244923	2.78169	0.00540769	0.0674126	9459.58	9895.33	11933.4	15726	9814.3	6031.62	7654.95	5819.35
1178	MCU_008439-RB	K03234	EEF2; elongation factor 2	elongation factor 2 [Echinococcus granulosus]	emb|CDS16232.1|	16886.5	0.485042	0.174406	2.7811	0.00541746	0.067477	21214.5	21733.7	18416.7	17432.9	11006.6	16487.7	12410.9	16389
1179	MCOS_0000489001-mRNA-1			unnamed protein product [Mesocestoides corti]	emb|VDD78888.1|	41.5364	-0.77823	0.280001	-2.77939	0.00544618	0.0677209	28.8775	35.7007	31.9962	25.1712	60.4694	41.1583	51.033	57.8853
1180	MCU_011602-RA			expressed conserved protein [Echinococcus granulosus]	emb|CDS23333.1|	3048.5	0.713245	0.25662	2.77938	0.00544626	0.0677209	3969.35	3874.41	4056.4	3250.69	1395.36	2961.47	2010.13	2870.21
1181	MCU_000245-RC	K10373	TPM1; tropomyosin 1	tropomyosin 1 low molecular weight isoform [Mesocestoides corti]	gb|ADQ26719.1|	1988.18	0.3292	0.118554	2.7768	0.00548965	0.0682026	1959.3	2275.02	2272.91	2346.92	1647.51	1547.29	1984.62	1871.87
1182	MCU_008995-RC	K01872	AARS, alaS; alanyl-tRNA synthetase [EC:6.1.1.7]	alanyl tRNA synthetase mitochondrial [Echinococcus multilocularis]	emb|CDS37171.1|	31.3194	-0.858132	0.309223	-2.77512	0.0055181	0.0684981	24.5022	22.3129	22.5158	20.3767	41.0735	50.1616	29.7692	39.8431
1183	MCU_000794-RB	K17338	REEP1_2_3_4; receptor expression-enhancing protein 1/2/3/4	receptor expression enhancing protein 2 [Echinococcus granulosus]	emb|CDS17738.1|	130.309	0.635431	0.229011	2.77467	0.00552577	0.0685354	126.886	152.62	181.312	172.603	119.798	74.5994	104.901	109.756
1184	MCU_006376-RA			DNA excision repair protein ERCC 8 [Echinococcus granulosus]	emb|CDS22989.1|	61.291	-0.704211	0.253858	-2.77403	0.00553658	0.0685557	40.2535	47.3034	45.0316	53.9384	100.402	67.5253	65.2088	70.6651
1185	MCU_012650-RA			unnamed protein product [Mesocestoides corti]	emb|VDD84361.1|	94.6057	1.02586	0.369845	2.77375	0.00554141	0.0685557	149.638	117.812	124.429	116.267	25.1005	73.9563	73.7143	75.9274
1186	MCU_013345-RA					129.455	-1.05637	0.380811	-2.77399	0.00553735	0.0685557	77.8818	81.219	87.6932	88.6987	282.951	100.966	202.714	113.515
1187	MCU_009894-RB	K06236	COL1A; collagen type I alpha	unnamed protein product [Mesocestoides corti]	emb|VDD76959.1|	3121.94	-0.994796	0.358847	-2.7722	0.0055679	0.0687676	2509.72	2408.01	2128.34	1299.32	1990.93	5501.06	3847.32	5290.86
1188	MCU_014664-RA			unnamed protein product [Mesocestoides corti]	emb|VDD84480.1|	27.5075	-4.24972	1.5329	-2.77234	0.00556551	0.0687676	0	6.24762	4.74017	0	2.28186	156.273	9.92308	40.5949
1189	MCU_004225-RA	K04952	CNGB1; cyclic nucleotide gated channel beta 1	Cyclic nucleotide-gated cation channel beta-1 [Echinococcus granulosus]	ref|XP_024350534.1|	201.359	0.634299	0.22889	2.7712	0.0055851	0.068922	216.144	193.676	229.898	341.61	157.449	154.344	140.341	177.415
1190	MCU_001352-RA	K06097	TJP3, ZO3; tight junction protein 3	Tight junction protein ZO-3 [Echinococcus granulosus]	ref|XP_024353390.1|	99.9881	0.94504	0.341131	2.77031	0.00560027	0.0690512	140.012	158.868	135.095	93.4932	41.0735	68.1684	60.9561	102.239
1191	MCU_007489-RA	K06237	COL4A; collagen type IV alpha	collagen alpha 1IV chain [Echinococcus multilocularis]	emb|CDS36949.1|	433.452	-0.805752	0.29107	-2.76825	0.00563589	0.069432	355.281	361.469	310.481	234.932	318.32	668.179	527.341	691.616
1192	MCOS_0000733701-mRNA-1	K23087	TFPI2; tissue factor pathway inhibitor 2	collagen alpha 1XXVIII chain [Echinococcus granulosus]	emb|CDS21077.1|	87.4604	-1.11684	0.403637	-2.76693	0.00565862	0.0696537	46.3791	53.551	43.8466	76.7124	197.381	70.0977	116.242	95.4731
1193	MCU_013550-RA	K13025	EIF4A3, FAL1; ATP-dependent RNA helicase [EC:3.6.4.13]	unnamed protein product, partial [Mesocestoides corti]	emb|VDD78656.1|	280.225	0.683259	0.247008	2.76614	0.00567246	0.0697656	285.275	324.876	402.915	367.98	143.757	197.431	283.517	236.052
1194	MCU_002105-RA	K12817	PRPF18, PRP18; pre-mRNA-splicing factor 18	Pre-mRNA-splicing factor [Echinococcus granulosus]	ref|XP_024353832.1|	471.523	-0.295008	0.106682	-2.7653	0.00568712	0.0698873	434.038	413.235	402.915	442.295	459.796	520.909	584.044	514.953
1195	MCU_005391-RA			GLIPR1-like protein [Echinococcus granulosus]	ref|XP_024351452.1|	3.02307	-4.23589	1.53404	-2.76127	0.00575765	0.0706359	0.875077	0	0	0	2.28186	10.9327	7.08792	3.00703
1196	MCU_008648-RA	K04498	EP300, CREBBP, KAT3; E1A/CREB-binding protein [EC:2.3.1.48]	CREB binding protein [Echinococcus granulosus]	emb|CDS18007.1|	6.51211	6.23663	2.25852	2.76138	0.00575572	0.0706359	10.5009	28.5605	13.0355	0	0	0	0	0
1197	MCU_002436-RA	K23802	LENG8, THP3; SAC3 family protein LENG8/THP3	leukocyte receptor cluster [Echinococcus multilocularis]	emb|CUT99183.1|	133.598	0.847469	0.307013	2.76037	0.00577362	0.0707727	122.511	169.578	263.079	133.048	83.288	100.966	85.055	111.26
1198	MCU_005985-RB	K03248	EIF3G; translation initiation factor 3 subunit G	eukaryotic translation initiation factor 3 [Echinococcus granulosus]	emb|CDS21998.1|	1882.64	0.341704	0.123832	2.75942	0.00579043	0.0709194	1911.17	2001.02	2014.57	2489.56	1747.91	1565.94	1811.67	1519.3
1199	MCU_000158-RB	K12625	LSM6; U6 snRNA-associated Sm-like protein LSm6	U6 snRNA associated protein [Echinococcus granulosus]	emb|CDS17461.1|	30.8242	-1.57557	0.57124	-2.75816	0.0058127	0.0710761	19.2517	16.0653	10.6654	15.5822	95.8383	27.0101	28.3517	33.829
1200	MCU_004442-RA	K15614	SIX1; homeobox protein SIX1	sine oculis homeobox 1/2 [Hymenolepis microstoma]	emb|CDS30710.1|	30.2034	1.41854	0.514307	2.75815	0.0058129	0.0710761	48.1292	41.9483	42.6615	44.3493	6.84559	32.1549	12.7582	12.7799
1201	MCU_010907-RA	K06173	truA, PUS1; tRNA pseudouridine38-40 synthase [EC:5.4.99.12]	tRNA pseudouridine synthase A mitochondrial [Echinococcus multilocularis]	emb|CDS41271.1|	448.404	-0.232242	0.0842336	-2.75712	0.00583138	0.0712428	434.038	391.815	413.58	409.932	499.728	495.829	477.726	464.586
1202	MCU_003421-RA			expressed protein [Hymenolepis microstoma]	emb|CDS28784.1|	750.443	0.498304	0.181021	2.75274	0.00590984	0.0721414	830.448	958.563	828.345	898.973	460.936	599.367	643.583	783.33
1203	MCU_007799-RA	K11131	DKC1, NOLA4, CBF5; H/ACA ribonucleoprotein complex subunit 4 [EC:5.4.99.-]	H/ACA ribonucleoprotein complex subunit 4 [Paragonimus westermani]	gb|KAA3674450.1|	768.305	0.280268	0.101855	2.75164	0.00592984	0.0722904	807.696	815.76	898.262	852.226	598.989	746.637	718.715	708.155
1204	MCU_011266-RA			unnamed protein product [Mesocestoides corti]	emb|VDD77585.1|	109.52	1.12768	0.409838	2.75152	0.0059319	0.0722904	112.01	105.317	133.91	249.315	103.825	57.8788	68.044	45.8571
1205	MCU_003932-RA	K06115	SPTB; spectrin beta	spectrin beta chain [Echinococcus granulosus]	emb|CDS20226.1|	177.446	-0.825237	0.29997	-2.75107	0.00594012	0.0723306	161.889	160.653	111.394	77.911	209.931	266.243	172.945	258.604
1206	MCU_004328-RB	K12815	DHX38, PRP16; pre-mRNA-splicing factor ATP-dependent RNA helicase DHX38/PRP16 [EC:3.6.4.13]	pre mRNA splicing factor ATP dependent RNA [Echinococcus multilocularis]	emb|CDS41401.1|	600.267	0.250462	0.0911192	2.74872	0.00598278	0.0727896	655.433	678.313	643.478	634.076	486.037	581.361	552.857	570.583
1207	MCU_000310-RA	K22068	ISCU; iron-sulfur cluster assembly enzyme ISCU, mitochondrial	Iron-sulfur cluster assembly enzyme ISCU [Echinococcus granulosus]	ref|XP_024355214.1|	80.3683	0.97917	0.356537	2.74633	0.00602654	0.0732614	111.135	109.78	116.134	89.8973	23.9596	54.6633	65.2088	72.1686
1208	MCU_011889-RB			unnamed protein product [Mesocestoides corti]	emb|VDD77858.1|	30.641	-1.8713	0.681601	-2.74545	0.00604284	0.0733987	20.1268	5.3551	16.5906	10.7877	12.5503	73.9563	41.1099	64.6511
1209	MCU_007667-RC	K11373	ELP1, IKI3, IKBKAP; elongator complex protein 1	Elongator complex protein [Echinococcus granulosus]	ref|XP_024348257.1|	547.746	0.60015	0.218691	2.74429	0.00606426	0.0735981	664.183	720.261	810.569	443.493	425.568	425.088	513.165	379.637
1210	MCU_003396-RA	K14859	SSF1_2; ribosome biogenesis protein SSF1/2	Suppressor of SWI4 1 [Echinococcus granulosus]	ref|XP_024352946.1|	477.405	0.34673	0.126473	2.74153	0.00611535	0.0741569	491.793	544.435	479.942	622.089	407.313	446.31	439.451	387.906
1211	MCU_007932-RA	K01540	ATP1B, CD298; sodium/potassium-transporting ATPase subunit beta	sodium:potassium dependent atpase beta subunit [Echinococcus multilocularis]	emb|CDS36908.1|	659.38	-0.253096	0.0923323	-2.74114	0.00612268	0.0741845	562.674	623.869	637.553	582.535	738.183	659.819	707.374	763.033
1212	MCU_002440-RA			CDP diacylglycerol glycerol 3 phosphate [Echinococcus granulosus]	emb|CDS18461.1|	617.502	0.428076	0.156195	2.74065	0.00613176	0.0742277	597.677	631.902	721.691	884.59	549.929	553.064	498.989	502.173
1213	MCU_014345-RA			unnamed protein product, partial [Mesocestoides corti]	emb|VDD79001.1|	3.20123	-4.28392	1.56324	-2.7404	0.00613636	0.0742277	0.875077	0	0	0	6.84559	1.2862	11.3407	5.2623
1214	MCU_009228-RA	K01488	add, ADA; adenosine deaminase [EC:3.5.4.4]	adenosine deaminase [Ictalurus punctatus]	ref|NP_001187648.1|	141.276	0.621692	0.227052	2.73811	0.00617942	0.074687	130.386	155.298	171.831	227.74	118.657	113.828	116.242	96.2248
1215	MCU_006719-RB	K06051	DLL; delta	neurogenic locus protein delta [Echinococcus granulosus]	emb|CDS19357.1|	20.5347	-1.68681	0.616262	-2.73716	0.00619724	0.0747794	7.00061	16.0653	13.0355	2.39726	34.228	17.3636	41.1099	33.0773
1216	MCU_008424-RA			unnamed protein product [Mesocestoides corti]	emb|VDD80153.1|	20.2214	-1.79579	0.656043	-2.7373	0.0061946	0.0747794	7.87569	8.92516	10.6654	8.39042	53.6238	14.1482	45.3627	12.7799
1217	MCU_006731-RA			pdz domain containing protein [Echinococcus granulosus]	emb|CDS22060.1|	178.147	0.393243	0.143713	2.73631	0.0062133	0.0749116	203.018	190.999	218.048	200.171	135.771	176.209	144.593	156.365
1218	MCU_013680-RA	K13649	FOLR; folate receptor	Folate receptor beta [Echinococcus granulosus]	ref|XP_024352542.1|	124.7	-0.819341	0.299478	-2.73589	0.0062211	0.0749441	60.3803	66.9387	126.8	107.877	134.63	159.488	182.868	158.621
1219	MCU_000855-RH			unnamed protein product [Mesocestoides corti]	emb|VDD79747.1|	288.363	-0.564996	0.206556	-2.73531	0.00623206	0.0749637	293.151	182.966	259.524	195.377	295.501	369.781	331.714	378.885
1220	MCU_001053-RD			defective proboscis extension response [Echinococcus granulosus]	emb|CDS19021.1|	28.5207	-1.8103	0.661836	-2.73527	0.00623294	0.0749637	4.37538	10.7102	8.2953	27.5685	70.7378	39.229	43.9451	23.3045
1221	MCU_003731-RB	K09848	TRAF4; TNF receptor-associated factor 4	TNF receptor associated factor 3 [Echinococcus multilocularis]	emb|CDS38162.1|	73.114	-0.78082	0.285622	-2.73375	0.00626168	0.0752478	43.7538	80.3265	45.0316	45.548	86.7108	86.8182	90.7253	105.998
1222	MCU_002077-RA			glioma pathogenesis protein 1 [Echinococcus multilocularis]	emb|CDS35452.2|	6.6272	-3.7088	1.35793	-2.73122	0.00631001	0.0757665	3.50031	0	0	0	5.70466	12.862	22.6813	8.26932
1223	MCU_007321-RB			growth factor receptor bound protein [Echinococcus multilocularis]	emb|CDS42397.1|	184.865	0.344977	0.126406	2.72912	0.0063503	0.076188	223.145	204.386	203.827	197.774	149.462	172.993	155.934	171.4
1224	MCU_006226-RC	K14376	PAP; poly(A) polymerase [EC:2.7.7.19]			6.57926	2.37502	0.870575	2.72811	0.00636985	0.0762979	9.62585	6.24762	17.7756	10.7877	0	3.85859	2.83517	1.50351
1225	MCU_011909-RA					4.1194	-3.95788	1.45066	-2.72833	0.00636563	0.0762979	1.75015	0	0	0	10.2684	2.57239	7.08792	11.2763
1226	MCU_007446-RA			RNA binding protein 38 [Echinococcus multilocularis]	emb|CDS42683.1|	393.469	0.326224	0.119624	2.72708	0.00638981	0.0764192	462.916	444.473	413.58	425.514	387.917	332.482	375.66	305.213
1227	MCU_008246-RA			repressor of RNA polymerase III transcription [Echinococcus granulosus]	emb|CDS17316.1|	480.444	-0.401909	0.147379	-2.72705	0.00639039	0.0764192	415.662	399.847	404.1	435.103	653.754	445.667	518.835	570.583
1228	MCU_000525-RA			asparagine rich protein [Echinococcus granulosus]	emb|CDS23554.1|	53.6525	1.50235	0.551789	2.72269	0.00647532	0.0772551	92.7581	84.7891	71.1026	69.5206	5.70466	47.5892	26.9341	30.822
1229	MCU_007657-RA	K12382	PSAP, SGP1; saposin	prosaposin a preproprotein [Echinococcus granulosus]	emb|CDS24649.1|	9419.46	0.703983	0.258601	2.72228	0.00648336	0.0772551	12849.6	13325.3	11804.2	8715.24	4616.21	9054.18	6235.95	8754.96
1230	MCU_008040-RC	K12323	ANPRA, NPR1; atrial natriuretic peptide receptor A [EC:4.6.1.2]	receptor type guanylyl cyclase [Echinococcus granulosus]	emb|CDS17134.1|	479.151	0.980341	0.36014	2.72211	0.00648659	0.0772551	672.934	692.593	662.439	517.808	148.321	462.387	258	418.728
1231	MCU_009529-RA	K21437	ANKRD13; ankyrin repeat domain-containing protein 13	Ankyrin repeat domain-containing protein [Echinococcus granulosus]	ref|XP_024351132.1|	548.9	-0.386265	0.141888	-2.72232	0.00648256	0.0772551	477.792	415.913	472.832	535.788	726.774	562.711	639.33	560.059
1232	MCU_011711-RB	K09189	MLL5; [histone H3]-lysine4 N-trimethyltransferase MLL5 [EC:2.1.1.354]	myeloid:lymphoid or mixed lineage leukemia 5 [Echinococcus granulosus]	emb|CDS17066.1|	9.03627	-6.57979	2.41676	-2.72256	0.00647777	0.0772551	0	0	0	0	57.0466	3.21549	0	12.0281
1233	MCU_007370-RA	K06766	NEO1; neogenin	Netrin receptor DCC [Echinococcus granulosus]	emb|CDS24348.1|	127.551	-0.523955	0.1925	-2.72184	0.00649198	0.0772566	112.885	116.92	104.284	82.7055	180.267	142.768	146.011	134.564
1234	MCU_012792-RA	K10454	KLHL17; kelch-like protein 17 (actinfilin)	unnamed protein product [Mesocestoides corti]	emb|VDD78311.1|	25.9444	-1.09639	0.403108	-2.71984	0.00653134	0.0776621	10.5009	14.2803	21.3308	20.3767	37.6508	23.7946	38.2747	41.3466
1235	MCU_009040-RC			Armadillo type fold [Echinococcus granulosus]	emb|CDS16009.1|	5.86684	6.08453	2.23876	2.71781	0.00657147	0.0780761	14.0012	11.6027	21.3308	0	0	0	0	0
1236	MCU_005121-RA			GYF domain containing protein [Echinococcus granulosus]	emb|CDS15076.1|	2.72816	-4.84482	1.78291	-2.71736	0.00658041	0.0781191	0	0	0	0	12.5503	1.92929	2.83517	4.51054
1237	MCOS_0000301201-mRNA-1			ras association domain containing protein [Echinococcus granulosus]	emb|CDS15177.1|	556.382	-0.727795	0.268013	-2.71552	0.00661709	0.0784911	367.532	360.577	406.47	540.582	962.946	493.899	761.242	557.803
1238	MCU_007163-RC	K10415	DYNC1I, DNCI; dynein intermediate chain, cytosolic	Dynein intermediate chain [Hymenolepis microstoma]	emb|CDS33592.1|	83.9657	-9.18781	3.38383	-2.71521	0.0066233	0.0785013	0	0	0	1.19863	567.043	0	103.484	0
1239	MCU_003549-RA			unnamed protein product [Mesocestoides corti]	emb|VDD81260.1|	231.096	-0.373687	0.137677	-2.71423	0.00664307	0.0786721	211.769	227.592	188.422	175	249.864	267.529	283.517	245.073
1240	MCU_002385-RA	K20800	DPCD; protein DPCD	protein dpcd [Echinococcus multilocularis]	emb|CDI98097.1|	113.231	-0.851778	0.313986	-2.71279	0.00667194	0.0789503	56.0049	105.317	87.6932	73.1165	199.663	113.185	157.352	113.515
1241	MCU_004480-RA	K20372	TBC1D20, GYP8; TBC1 domain family member 20	TBC1 domain family [Echinococcus granulosus]	emb|CDS19116.1|	674.573	-0.377112	0.139057	-2.71193	0.00668934	0.0790926	560.924	615.836	568.82	599.315	923.014	672.68	783.924	672.07
1242	MCU_005893-RA			polycystic kidney disease protein 2 [Echinococcus granulosus]	emb|CDS20548.1|	95.0913	-0.706098	0.260504	-2.71051	0.00671807	0.0793683	91.008	85.6816	53.3269	58.7329	108.389	130.549	99.2308	133.813
1243	MCU_004855-RC			Double stranded RNA binding [Echinococcus multilocularis]	emb|CDS42423.1|	183.157	-0.635798	0.234654	-2.70951	0.00673818	0.0795419	161.014	156.19	151.685	103.082	288.656	185.855	222.561	196.208
1244	MCU_003736-RA			glioma pathogenesis protein 1 [Echinococcus multilocularis]	emb|CDS35452.2|	50.285	-2.32583	0.858712	-2.70852	0.0067585	0.0797178	16.6265	33.0231	5.92521	10.7877	151.744	13.5051	136.088	34.5808
1245	MCU_004424-RA	K15839	GPSM1, AGS3; G-protein signaling modulator 1	G protein signaling modulator 2 [Echinococcus multilocularis]	emb|CDS38124.2|	110.853	0.781993	0.288784	2.70788	0.0067715	0.079807	128.636	174.933	117.319	141.438	51.3419	105.468	73.7143	93.9696
1246	MCU_000081-RA	K07189	PPP1R3; protein phosphatase 1 regulatory subunit 3A/B/C/D/E	Protein phosphatase 1 regulatory subunit 3B [Echinococcus multilocularis]	emb|CDS41934.1|	1962.7	0.807437	0.29854	2.70462	0.00683833	0.0804655	2629.61	2820.35	2699.53	1844.69	818.048	1870.13	1199.28	1820
1247	MCU_000187-RA					4.12043	-3.93044	1.45309	-2.70488	0.00683294	0.0804655	0	1.78503	0	0	10.2684	5.14478	12.7582	3.00703
1248	MCU_014407-RA			unnamed protein product [Mesocestoides corti]	emb|VDD79033.1|	196.225	0.588616	0.217902	2.70128	0.00690722	0.0812109	206.518	207.064	267.82	260.103	203.086	122.189	160.187	142.834
1249	MCU_010204-RA	K00717	FUT8; glycoprotein 6-alpha-L-fucosyltransferase [EC:2.4.1.68]	unnamed protein product [Mesocestoides corti]	emb|VDD83879.1|	217.122	1.25419	0.464634	2.69931	0.00694829	0.0816285	443.664	315.058	292.706	173.801	60.4694	223.155	93.5605	134.564
1250	MCU_003961-RB	K19904	SYT4; synaptotagmin-4	synaptotagmin [Echinococcus granulosus]	emb|CDS24318.1|	59.4136	0.882957	0.32718	2.69868	0.00696142	0.0817174	57.7551	98.1768	81.7679	70.7192	25.1005	50.1616	51.033	40.5949
1251	MCU_000979-RA	K04382	PPP2C; serine/threonine-protein phosphatase 2A catalytic subunit [EC:3.1.3.16]	serine:threonine protein phosphatase 2A [Echinococcus multilocularis]	emb|CDS43313.1|	2981.48	0.294113	0.109031	2.69753	0.00698554	0.081935	3354.17	3314.81	3183.02	3289.04	2240.79	3018.06	2650.88	2801.04
1252	MCU_009362-RA			Synaptogyrin-1 [Echinococcus granulosus]	ref|XP_024351993.1|	4452.97	-0.507583	0.188208	-2.69693	0.00699813	0.0820172	3425.05	3422.8	3556.31	4305.48	7000.76	4377.57	5039.51	4496.26
1253	MCOS_0000341301-mRNA-1	K05665	ABCC1; ATP-binding cassette, subfamily C (CFTR/MRP), member 1 [EC:7.6.2.3]	Canalicular multispecific organic anion transporter [Echinococcus granulosus]	ref|XP_024348962.1|	16.259	-1.03634	0.384386	-2.69609	0.00701579	0.0820933	11.376	8.92516	10.6654	11.9863	21.6777	23.7946	19.8462	21.8009
1254	MCU_008536-RA			unnamed protein product [Mesocestoides corti]	emb|VDD76408.1|	1047.12	-1.16892	0.433561	-2.69609	0.00701581	0.0820933	448.914	781.844	616.222	731.165	2585.35	652.744	1620.3	940.447
1255	MCU_004249-RA	K17917	SNX1_2; sorting nexin-1/2	sorting nexin 2 [Echinococcus granulosus]	emb|CDS15876.1|	2623.04	0.259306	0.0962441	2.69425	0.00705472	0.0824382	2741.62	3015.81	2864.25	2804.8	2611.59	2112.58	2557.32	2276.32
1256	MCU_007895-RA	K16336	SDC2, CD362; syndecan 2	syndecan [Echinococcus granulosus]	emb|CDS16964.1|	174.562	-0.405143	0.150378	-2.69417	0.0070565	0.0824382	142.638	172.256	146.945	139.041	174.563	198.074	202.714	220.265
1257	MCU_006556-RA					70.0168	0.995308	0.369493	2.69372	0.00706601	0.0824836	74.3815	68.7238	87.6932	141.438	63.8922	39.229	52.4506	32.3255
1258	MCU_001143-RB	K06093	PARD6; partitioning defective protein 6	partitioning defective protein 6 [Echinococcus multilocularis]	emb|CDS42902.1|	605.74	0.39875	0.148165	2.69125	0.00711847	0.0825709	707.062	713.121	695.62	642.466	405.031	580.074	513.165	589.377
1259	MCU_001734-RA	K14824	ERB1, BOP1; ribosome biogenesis protein ERB1	unnamed protein product [Hymenolepis diminuta]	emb|VUZ40563.1|	5.70629	3.47659	1.2917	2.69147	0.00711373	0.0825709	7.87569	7.14013	13.0355	14.3836	0	3.21549	0	0
1260	MCU_002242-RA			unnamed protein product [Taenia asiatica]	emb|VDK33029.1|	203.606	0.686703	0.255148	2.69139	0.00711542	0.0825709	266.898	288.283	239.379	212.158	106.107	187.142	130.418	198.464
1261	MCU_003497-RA			single strand binding protein [Hymenolepis microstoma]	emb|CDS30486.1|	220.749	0.823833	0.306039	2.69192	0.00710427	0.0825709	226.645	237.409	287.965	375.171	227.045	104.825	170.11	136.82
1262	MCU_004192-RA	K03014	RPB6, POLR2F; DNA-directed RNA polymerases I, II, and III subunit RPABC2	DNA-directed RNA polymerases I, II, and III subunit RPABC2 [Echinococcus granulosus]	ref|XP_024354528.1|	1502.44	1.02757	0.381571	2.69299	0.00708142	0.0825709	1406.25	1567.26	1901.99	3187.16	1518.58	604.512	1112.8	720.935
1263	MCU_008513-RA	K07249	ALDH1A; retinal dehydrogenase [EC:1.2.1.36]	Aldehyde dehydrogenase family 1 member A3 [Echinococcus granulosus]	ref|XP_024348653.1|	308.977	0.325794	0.121046	2.69149	0.00711331	0.0825709	343.905	368.609	323.517	341.61	241.878	303.542	260.835	287.923
1264	MCU_011286-RB	K13800	CMPK1, UMPK; UMP-CMP kinase [EC:2.7.4.14]	UMP CMP kinase [Echinococcus multilocularis]	emb|CDS43325.1|	609.306	-0.60804	0.22583	-2.69247	0.00709252	0.0825709	471.666	458.753	468.092	530.993	1006.3	537.63	798.099	602.909
1265	MCU_012828-RA			homeobox protein homothorax [Echinococcus multilocularis]	emb|CDS39773.1|	15.7593	1.28859	0.478609	2.69237	0.00709452	0.0825709	30.6277	25.883	17.7756	15.5822	7.98652	12.862	7.08792	8.26932
1266	MCU_006182-RB	K06063	SNW1, SKIIP, SKIP; SNW domain-containing protein 1	SNW domain-containing protein [Echinococcus granulosus]	ref|XP_024346983.1|	1569.49	0.419852	0.156033	2.69079	0.00712841	0.0826209	1768.53	1906.42	1743.2	1766.78	991.47	1394.24	1549.42	1435.85
1267	MCU_006202-RA	K03251	EIF3D; translation initiation factor 3 subunit D	Eukaryotic translation initiation factor 3 subunit D [Echinococcus granulosus]	ref|XP_024351200.1|	1369.71	0.206475	0.0767509	2.69019	0.00714108	0.0826439	1533.13	1495.86	1381.76	1463.53	1278.98	1346	1162.42	1296.03
1268	MCU_008020-RC			PREDICTED: abnormal spindle-like microcephaly-associated protein homolog isoform X6 [Crassostrea gigas]	ref|XP_011412924.1|	115.834	-1.12958	0.419892	-2.69017	0.00714165	0.0826439	50.7545	82.1115	65.1773	92.2946	279.528	99.0371	150.264	107.501
1269	MCU_007678-RA			Potassium channel subfamily K member [Echinococcus granulosus]	ref|XP_024348067.1|	65.0577	-0.627025	0.233151	-2.68936	0.00715894	0.0827787	40.2535	62.4762	56.882	45.548	77.5834	80.3872	70.8792	86.452
1270	MCU_003191-RE			unnamed protein product [Mesocestoides corti]	emb|VDD81099.1|	166.426	-0.969986	0.360728	-2.68897	0.00716735	0.0828108	111.135	66.9387	105.469	166.61	326.307	172.993	209.802	172.152
1271	MCU_002395-RA			expressed protein [Echinococcus multilocularis]	emb|CDI98735.1|	68.5504	0.672686	0.250271	2.68782	0.00719193	0.0830295	68.256	76.7564	93.6184	97.0891	50.201	45.66	69.4616	47.3607
1272	MCU_009494-RA			Papilin [Echinococcus granulosus]	emb|CDS22657.1|	118.151	1.19416	0.444354	2.6874	0.00720097	0.0830685	229.27	190.106	159.981	79.1096	35.3689	94.5354	66.6264	90.2108
1273	MCU_010039-RA	K14950	ATP13A1, SPF1; manganese-transporting P-type ATPase [EC:7.2.2.-]	cation transporting ATPase 13A1 [Echinococcus granulosus]	emb|CDS16497.1|	63.5685	-2.55753	0.951879	-2.68683	0.00721344	0.083147	22.752	0	23.7009	27.5685	223.623	73.9563	72.2967	64.6511
1274	MCU_010412-RA			unnamed protein product [Mesocestoides corti]	emb|VDD77176.1|	358.911	-0.298127	0.110996	-2.68593	0.00723277	0.0833045	349.156	309.703	341.292	286.473	427.849	384.573	381.33	390.913
1275	MCU_002708-RA	K00623	CHAT; choline O-acetyltransferase [EC:2.3.1.6]	choline O acetyltransferase [Echinococcus granulosus]	emb|CDS23060.1|	203.334	-0.433067	0.161314	-2.68462	0.00726126	0.0835671	184.641	190.106	159.981	157.021	192.817	232.158	243.824	266.122
1276	MCU_005581-RA			unnamed protein product [Hymenolepis diminuta]	emb|VUZ45266.1|	73.7475	0.912353	0.339917	2.68405	0.00727366	0.0835788	69.1311	93.7142	74.6577	148.63	46.7782	46.3031	45.3627	65.4028
1277	MCU_008866-RB	K04675	ACVR1, ALK2; activin receptor type-1 [EC:2.7.11.30]	TGF-beta receptor type-1 [Echinococcus granulosus]	emb|CDS21815.1|	266.474	0.385215	0.143515	2.68414	0.00727164	0.0835788	320.278	343.619	284.41	257.706	206.509	232.801	246.659	239.81
1278	MCOS_0000011201-mRNA-1			unnamed protein product [Mesocestoides corti]	emb|VDD74110.1|	32.0897	-1.14645	0.427198	-2.68364	0.00728253	0.0836153	14.0012	20.5279	20.1457	25.1712	69.5968	27.6532	38.2747	41.3466
1279	MCU_009982-RA			Zinc finger CCCH domain-containing protein [Echinococcus granulosus]	ref|XP_024354628.1|	235.246	-0.386672	0.144141	-2.68259	0.00730536	0.0838119	207.393	231.162	189.607	185.788	302.347	242.448	248.077	275.143
1280	MCU_009517-RA	K20526	TAGLN; transgelin	RecName: Full=Myophilin [Echinococcus granulosus]	sp|Q24799.1|	6937.41	-0.345981	0.128986	-2.68232	0.00731127	0.0838142	5113.07	6154.79	6174.07	6995.21	8211.29	7065.07	8538.1	7247.68
1281	MCU_006939-RA	K00849	galK; galactokinase [EC:2.7.1.6]	galactokinase [Echinococcus granulosus]	emb|CDS20721.1|	1742.91	0.399664	0.149018	2.68199	0.00731859	0.0838327	1672.27	1959.07	2099.9	2197.09	1593.88	1259.83	1746.46	1414.81
1282	MCU_004085-RA	K02133	ATPeF1B, ATP5B, ATP2; F-type H+-transporting ATPase subunit beta [EC:7.1.2.2]	ATP synthase subunit beta [Echinococcus granulosus]	ref|XP_024352543.1|	6547.45	-0.315072	0.117505	-2.68135	0.00733269	0.0839287	5218.08	5423.82	6034.24	6664.39	7515.32	6528.73	7990.92	7004.12
1283	MCU_013075-RA	K15014	SLC29A1_2_3, ENT1_2_3; solute carrier family 29 (equilibrative nucleoside transporter), member 1/2/3	Equilibrative nucleoside transporter 3 [Echinococcus granulosus]	ref|XP_024353053.1|	945.749	-0.318957	0.119005	-2.6802	0.00735781	0.0841506	831.323	930.002	895.892	708.391	948.114	1063.68	1100.04	1088.54
1284	MCU_002665-RA			growth factor receptor bound protein [Hymenolepis microstoma]	emb|CDS32530.1|	57.6447	1.01535	0.378871	2.67993	0.00736378	0.0841534	74.3815	92.8217	67.5474	74.3151	15.973	50.1616	45.3627	40.5949
1285	MCU_003596-RA			Zinc finger C2H2 [Echinococcus granulosus]	emb|CDS22472.1|	437.373	-0.460456	0.171855	-2.67934	0.00737678	0.0842364	353.531	392.707	401.729	322.432	618.385	407.081	528.759	474.358
1286	MCU_005405-RB	K08765	CPT1A; carnitine O-palmitoyltransferase 1, liver isoform [EC:2.3.1.21]	carnitine O palmitoyltransferase 1 liver [Echinococcus granulosus]	emb|CDS23524.1|	225.741	-0.502367	0.187571	-2.67827	0.00740028	0.084386	237.146	178.503	188.422	141.438	285.233	250.165	267.923	257.101
1287	MCU_008054-RA	K04506	SIAH1; E3 ubiquitin-protein ligase SIAH1 [EC:2.3.2.27]	gtpase activating protein gyp2 [Echinococcus multilocularis]	emb|CDS36333.1|	34.2984	1.75389	0.654871	2.67822	0.00740138	0.084386	80.5071	61.5836	53.3269	16.7808	4.56373	23.1515	14.1758	20.2974
1288	MCU_007122-RA			enkurin TRPC channel interacting protein [Echinococcus granulosus]	emb|CDS22410.1|	5.1426	-2.02143	0.754844	-2.67795	0.00740747	0.08439	1.75015	2.67755	2.37009	1.19863	7.98652	7.71718	9.92308	7.51757
1289	MCU_004609-RB	K20184	VPS41; vacuolar protein sorting-associated protein 41	vacuolar protein sorting associated protein 41 [Echinococcus multilocularis]	emb|CDI97461.1|	280.341	-0.780954	0.291956	-2.6749	0.00747513	0.0850948	266.023	232.947	195.532	130.651	290.938	407.081	270.758	448.799
1290	MCOS_0000941401-mRNA-1	K13511	TAZ; monolysocardiolipin acyltransferase [EC:2.3.1.-]	tafazzin [Echinococcus granulosus]	emb|CDS15604.1|	291.303	-0.672778	0.251597	-2.67403	0.0074945	0.0851173	219.644	233.839	212.123	231.336	523.688	262.384	357.231	290.178
1291	MCU_009901-RA			macrophage colony stimulating factor 1 receptor [Echinococcus multilocularis]	emb|CDS42173.1|	208.11	1.08407	0.405347	2.67442	0.0074859	0.0851173	343.905	293.638	302.186	192.98	57.0466	187.142	110.571	177.415
1292	MCU_010467-RA	K07252	DOLPP1; dolichyldiphosphatase [EC:3.6.1.43]	dolichyldiphosphatase 1 [Echinococcus granulosus]	emb|CDS21672.1|	1482.94	0.260682	0.0974843	2.67409	0.0074932	0.0851173	1448.25	1693.1	1548.85	1773.97	1411.33	1250.83	1400.57	1336.62
1293	MCU_007871-RA			expressed conserved protein [Echinococcus multilocularis]	emb|CDS43196.1|	247.361	-0.682578	0.255663	-2.66983	0.00758891	0.086123	163.639	168.686	213.308	213.356	421.004	230.872	327.462	240.562
1294	MCU_003700-RA	K04978	TRPM3; transient receptor potential cation channel subfamily M member 3	transient receptor potential cation channel [Echinococcus multilocularis]	emb|CUT98850.1|	326.555	-0.722363	0.270593	-2.66955	0.00759525	0.0861284	268.649	208.849	223.973	284.075	618.385	351.775	327.462	329.269
1295	MCU_005908-RA	K00759	APRT, apt; adenine phosphoribosyltransferase [EC:2.4.2.7]	adenine phosphoribosyltransferase [Echinococcus multilocularis]	emb|CDI96956.2|	709.568	-1.06004	0.39741	-2.66738	0.00764452	0.0866202	320.278	471.249	478.757	569.35	1668.04	535.701	1023.5	609.675
1296	MCU_000065-RB	K15115	SLC25A32, MFT; solute carrier family 25 (mitochondrial folate transporter), member 32	Mitochondrial folate transporter/carrier [Echinococcus granulosus]	ref|XP_024354262.1|	517.614	-0.443883	0.166565	-2.66493	0.00770049	0.0871871	386.784	456.968	415.95	492.637	690.264	517.694	676.187	504.429
1297	MCOS_0000965201-mRNA-1			unnamed protein product [Mesocestoides corti]	emb|VDD83650.1|	52.1611	0.756081	0.2838	2.66413	0.00771869	0.0873259	56.0049	75.8639	74.6577	56.3356	36.5098	33.4411	32.6044	51.8712
1298	MCU_001149-RB			ATP binding region ATPase [Echinococcus granulosus]	emb|CDS17856.1|	37.2343	1.70202	0.639353	2.66209	0.00776571	0.0877902	63.0055	83.004	45.0316	37.1576	2.28186	25.0808	21.2637	21.0492
1299	MCU_008262-RA	K17407	MRPS28; small subunit ribosomal protein S28	Ribosomal protein S35 mitochondrial [Echinococcus granulosus]	emb|CDS15403.1|	186.437	0.481692	0.180973	2.66168	0.00777508	0.0878285	211.769	187.428	201.457	268.493	165.435	165.919	160.187	130.806
1300	MCU_012046-RA	K03130	TAF5; transcription initiation factor TFIID subunit 5	transcription initiation factor tfiid subunit 5 [Echinococcus multilocularis]	emb|CDI98593.1|	423.39	0.799403	0.300414	2.661	0.00779087	0.0879392	526.796	697.948	529.714	397.945	179.126	383.929	292.022	379.637
1301	MCU_002006-RB	K24014	UNC79; protein unc-79	Protein unc-79 [Echinococcus granulosus]	ref|XP_024355746.1|	6.24716	3.72945	1.40182	2.66044	0.00780386	0.0880182	5.25046	29.453	9.48034	2.39726	1.14093	0	0	2.25527
1302	MCU_001577-RA			haloacid dehalogenase hydrolase [Echinococcus granulosus]	emb|CDS24087.1|	228.584	-0.716918	0.26959	-2.65929	0.00783044	0.0882281	156.639	153.513	200.272	180.993	423.286	207.721	255.165	251.087
1303	MCU_011748-RA			basement membrane specific heparan sulfate [Echinococcus granulosus]	emb|CDS23005.1|	12.888	-1.36965	0.515076	-2.65912	0.00783449	0.0882281	3.50031	8.92516	7.11026	9.58905	13.6912	23.1515	19.8462	17.2904
1304	MCU_013683-RA			unnamed protein product, partial [Mesocestoides corti]	emb|VDD75667.1|	18.6397	-4.3224	1.62568	-2.65882	0.0078415	0.0882394	0	3.57007	3.55513	0	1.14093	112.542	4.25275	24.0562
1305	MCU_007084-RA			expressed conserved protein [Echinococcus multilocularis]	emb|CDS37467.1|	7513.87	0.348111	0.13106	2.65613	0.00790434	0.0888105	8371.86	8715.42	8303.59	8276.55	5304.19	7829.72	6515.21	6794.38
1306	MCU_013651-RA			unnamed protein product [Mesocestoides corti]	emb|VDD78698.1|	101.389	0.486224	0.18305	2.65623	0.00790193	0.0888105	131.262	119.597	118.504	104.281	68.4559	93.2492	89.3077	86.452
1307	MCU_009590-RA			expressed conserved protein [Echinococcus granulosus]	emb|CDS15170.1|	681.511	-0.732162	0.275837	-2.65433	0.00794661	0.089149	622.18	601.556	536.824	287.671	682.277	1030.24	857.638	833.698
1308	MCU_013601-RA	K01301	NAALAD; N-acetylated-alpha-linked acidic dipeptidase [EC:3.4.17.21]	n acetylated alpha linked acidic dipeptidase 2 [Echinococcus multilocularis]	emb|CDS41437.1|	191.228	1.08602	0.409118	2.65454	0.0079416	0.089149	299.276	287.39	276.115	178.596	51.3419	166.562	100.648	169.897
1309	MCU_009128-RA			cysteine-rich secreted protein 2 precursor [Mesocestoides vogae]	gb|AAT74668.2|	142.579	-0.727559	0.274201	-2.65338	0.00796909	0.0893329	105.009	85.6816	97.1735	141.438	243.018	160.131	174.363	133.813
1310	MCU_006675-RA	K07752	CPD; carboxypeptidase D [EC:3.4.17.22]	Zinc carboxypeptidase family protein [Echinococcus multilocularis]	emb|CDS36992.1|	1098.76	-0.633912	0.239133	-2.65088	0.00802834	0.0899284	763.942	777.382	895.892	1006.85	1913.34	983.94	1322.61	1126.13
1311	MCU_003486-RA			expressed conserved protein [Echinococcus granulosus]	emb|CDS20527.1|	158.913	0.805802	0.304298	2.64807	0.00809521	0.0906083	158.389	176.718	177.756	294.863	155.167	88.1044	123.33	96.9766
1312	MCU_011313-RA	K05312	CHRNN; nicotinic acetylcholine receptor, invertebrate	nicotinic acetylcholine receptor alpha subunit [Echinococcus granulosus]	emb|CDS17116.1|	10.004	-2.46677	0.931665	-2.6477	0.00810414	0.0906392	5.25046	0.892516	3.55513	2.39726	34.228	6.43098	21.2637	6.01405
1313	MCU_006300-RA	K24427	SPON1; spondin-1	SPONdin extracellular matrix glycoprotein [Echinococcus multilocularis]	emb|CDS41629.1|	1087.89	-0.684962	0.258847	-2.64621	0.00814002	0.090833	942.458	993.371	878.117	523.802	1030.26	1656.62	1178.01	1500.51
1314	MCU_006578-RA	K12480	RABEP1; Rab GTPase-binding effector protein 1	Rab GTPase binding effector protein 1 [Hymenolepis microstoma]	emb|CDS25307.1|	31.0957	1.44244	0.545047	2.64646	0.00813402	0.090833	46.3791	66.0462	33.1812	37.1576	5.70466	29.5825	14.1758	16.5386
1315	MCU_008305-RB	K03155	TIMELESS; timeless	timeless [Echinococcus multilocularis]	emb|CDI96861.1|	6.53071	6.23735	2.35703	2.64627	0.00813839	0.090833	16.6265	0	29.6261	5.99315	0	0	0	0
1316	MCU_001213-RC			intermediate filament protein [Echinococcus granulosus]	emb|CDS16165.1|	189.06	-0.701368	0.26516	-2.64507	0.0081673	0.0910682	155.764	112.457	143.39	165.411	154.026	232.801	238.154	310.475
1317	MCOS_0000720901-mRNA-1			proto oncogene serine:threonine protein kinase [Echinococcus granulosus]	emb|CDS15054.1|	814.461	0.365334	0.138155	2.64439	0.0081839	0.091174	871.577	938.035	924.333	934.932	554.493	717.054	788.176	787.089
1318	MCU_007553-RA			unnamed protein product [Mesocestoides corti]	emb|VDD75997.1|	14.1103	2.15568	0.81526	2.64417	0.0081892	0.091174	24.5022	29.453	10.6654	26.3699	3.4228	1.2862	14.1758	3.00703
1319	MCU_002476-RD	K19363	LITAF; lipopolysaccharide-induced tumor necrosis factor-alpha factor	lipopolysaccharide induced TNF alpha factor [Echinococcus granulosus]	emb|CDS19347.1|	6.72805	3.60063	1.36199	2.64364	0.00820189	0.091246	10.5009	6.24762	21.3308	11.9863	0	0	0	3.75878
1320	MCU_004934-RA			Endophilin-B1 [Echinococcus granulosus]	ref|XP_024353915.1|	1611.41	-0.714147	0.270195	-2.64307	0.00821569	0.0912613	1125.35	992.478	1160.16	1603.77	2927.63	1564.66	2000.21	1517.04
1321	MCU_009803-RA	K23333	RMND5; E3 ubiquitin-protein transferase RMND5 [EC:2.3.2.27]	sporulation protein rmd5 [Echinococcus granulosus]	emb|CDS17197.1|	999.184	-0.464363	0.175674	-2.64332	0.00820981	0.0912613	980.086	856.816	888.782	632.877	954.96	1274.62	1207.78	1197.55
1322	MCU_004583-RA	K11793	CRBN; cereblon	Protein cereblon [Echinococcus granulosus]	ref|XP_024353047.1|	275.362	0.474018	0.179485	2.64099	0.00826632	0.0916832	331.654	345.404	311.666	294.863	185.972	289.394	204.132	239.81
1323	MCU_008551-RA			expressed conserved protein [Echinococcus granulosus]	emb|CDS21395.1|	663.547	0.281413	0.106566	2.64074	0.0082724	0.0916832	630.93	758.639	780.943	743.151	586.439	567.212	596.803	644.255
1324	MCU_014112-RA			unnamed protein product [Mesocestoides corti]	emb|VDD78895.1|	5.42373	2.94325	1.11435	2.64122	0.00826072	0.0916832	11.376	6.24762	13.0355	7.19178	0	1.2862	4.25275	0
1325	MCU_004471-RG	K19009	SIK3; serine/threonine-protein kinase SIK3 [EC:2.7.11.1]	serine:threonine protein kinase SIK3 [Echinococcus granulosus]	emb|CDS24748.1|	28.9937	-8.26318	3.13116	-2.63902	0.00831462	0.0920816	0	0	0	0	67.315	0	0	164.635
1326	MCU_007934-RA			influenza virus NS1A binding protein [Echinococcus granulosus]	emb|CDS23802.1|	38.5458	1.06408	0.40347	2.63733	0.00835624	0.0924727	28.0025	67.8313	67.5474	45.548	23.9596	21.2222	22.6813	31.5738
1327	MCU_007062-RB	K08810	TRIO; triple functional domain protein [EC:2.7.11.1]	kalirin [Echinococcus granulosus]	emb|CDS19379.1|	24.8274	8.16573	3.09827	2.63558	0.00839937	0.0928801	110.26	88.3591	0	0	0	0	0	0
1328	MCU_007291-RA			cysteine-rich secreted protein 2 precursor [Mesocestoides vogae]	gb|AAT74668.2|	5.22124	-2.74069	1.04001	-2.63525	0.00840754	0.0929005	0.875077	0	2.37009	2.39726	12.5503	3.21549	11.3407	9.02108
1329	MCU_002968-RA	K14689	SLC30A2, ZNT2; solute carrier family 30 (zinc transporter), member 2	UDP glucose:glycoprotein glucosyltransferase [Echinococcus granulosus]	emb|CDS22725.1|	502.449	-0.45443	0.172537	-2.63381	0.00844321	0.0932245	413.911	463.216	449.131	366.781	652.613	547.276	673.352	453.309
1330	MCU_005749-RA			unnamed protein product [Mesocestoides corti]	emb|VDD82341.1|	90.6857	0.686454	0.260875	2.63135	0.00850467	0.0938325	99.7588	106.209	111.394	128.253	91.2745	48.2323	77.9671	62.3958
1331	MCU_008940-RA	K24369	ZC4H2; zinc finger C4H2 domain-contaning protein	zinc finger C4H2 domain containing protein [Echinococcus multilocularis]	emb|CDS37222.1|	61.5922	-0.87484	0.332519	-2.63095	0.00851469	0.0938725	42.0037	56.2285	42.6615	32.363	102.684	91.963	73.7143	51.1194
1332	MCU_004330-RA			kelch protein 12 [Hymenolepis microstoma]	emb|CDS27681.1|	47.682	1.06474	0.405472	2.62591	0.00864165	0.0949556	88.3828	53.551	80.5829	35.9589	29.6642	26.367	24.0989	42.8501
1333	MCU_004665-RB			unnamed protein product [Mesocestoides corti]	emb|VDD74921.1|	182.484	-0.531079	0.202226	-2.62617	0.00863519	0.0949556	142.638	178.503	106.654	169.007	192.817	233.445	222.561	214.251
1334	MCU_005765-RA			Rhotekin [Echinococcus granulosus]	ref|XP_024346726.1|	26.7254	-3.43998	1.31008	-2.62577	0.00864526	0.0949556	6.12554	0	0	11.9863	111.811	18.6498	52.4506	12.7799
1335	MCU_008691-RA	K08815	TTBK; tau tubulin kinase [EC:2.7.11.26]	unnamed protein product [Mesocestoides corti]	emb|VDD83388.1|	537.876	-0.446696	0.170075	-2.62647	0.00862765	0.0949556	469.041	477.496	496.533	379.966	547.647	670.751	518.835	742.735
1336	MCU_009483-RA			calcium activated potassium channel subunit [Echinococcus multilocularis]	emb|CDS38062.1|	61.476	0.857975	0.32675	2.62579	0.00864492	0.0949556	56.0049	101.747	67.5474	91.0959	57.0466	45.0169	42.5275	30.822
1337	MCU_007127-RB	K17906	ATG2; autophagy-related protein 2	autophagy protein 2 B [Echinococcus granulosus]	emb|CDS23257.1|	60.1162	0.858977	0.327265	2.62472	0.00867213	0.0951084	69.1311	104.424	86.5081	49.1439	54.7647	40.5152	41.1099	35.3326
1338	MCU_009474-RA			Claudin protein septate junction protein [Fasciola gigantica]	gb|TPP60965.1|	340.74	0.522568	0.199078	2.62495	0.00866625	0.0951084	335.154	372.179	428.985	469.863	347.984	218.01	277.846	275.895
1339	MCU_003376-RE			mitogen activated protein kinase kinase kinase [Echinococcus multilocularis]	emb|CDS37448.1|	5.37872	-5.83937	2.22755	-2.62143	0.00875609	0.0958435	0	0	0	0	9.12745	17.3636	0	16.5386
1340	MCU_009604-RB			endophilin B1 [Taenia saginata]	gb|ANC29539.1|	197.389	-1.11973	0.427161	-2.62133	0.00875873	0.0958435	89.2578	110.672	78.2128	219.349	341.139	185.212	364.319	190.946
1341	MCU_013071-RA	K10418	DYNLL; dynein light chain LC8-type	Dynein light chain LC6, flagellar outer arm [Echinococcus granulosus]	ref|XP_024350142.1|	2381.34	-0.855553	0.326334	-2.62171	0.00874908	0.0958435	1415	1719.88	1862.89	1782.36	5097.68	1976.24	3154.12	2042.52
1342	MCU_004885-RB	K06126	COQ6; ubiquinone biosynthesis monooxygenase Coq6 [EC:1.14.13.-]	ubiquinone biosynthesis monooxygenase COQ6 [Echinococcus granulosus]	emb|CDS18947.1|	645.566	0.228216	0.0871252	2.6194	0.00880842	0.0963155	664.183	744.359	651.773	722.774	608.117	558.852	613.814	600.653
1343	MCU_009665-RA	K21456	GSS; glutathione synthase [EC:6.3.2.3]	glutathione synthetase [Echinococcus multilocularis]	emb|CDS39479.1|	210.123	0.30228	0.115425	2.61884	0.00882285	0.0964015	236.271	218.667	239.379	236.13	180.267	203.219	182.868	184.18
1344	MCU_000716-RA			Tubulin polymerization-promoting protein [Echinococcus granulosus]	ref|XP_024351068.1|	415.635	0.478271	0.182671	2.61821	0.0088393	0.0965094	389.409	431.978	492.978	622.089	312.615	351.131	381.33	343.553
1345	MCU_004204-RA			Zinc finger protein 330 [Echinococcus granulosus]	ref|XP_024353735.1|	338.917	0.410689	0.15693	2.61702	0.00887012	0.0967739	355.281	333.801	388.694	468.665	313.756	273.317	314.703	263.115
1346	MCU_002599-RA	K20346	TMED4_9_11; p24 family protein alpha	Transmembrane emp24 domain-containing protein [Echinococcus granulosus]	ref|XP_024356243.1|	1713.49	-0.670735	0.256341	-2.61657	0.00888184	0.0968299	1145.48	1377.15	1183.86	1580.99	2948.17	1472.05	2341.85	1658.37
1347	MCU_012849-RA	K14848	RRB1, GRWD1; ribosome assembly protein RRB1	glutamate rich WD repeat containing protein [Echinococcus multilocularis]	emb|CUT99235.1|	364.797	0.616607	0.235745	2.61557	0.00890784	0.0970412	469.916	442.688	460.982	393.151	174.563	332.482	341.638	302.958
1348	MCU_003551-RC			adenosine monophosphate protein transferase [Echinococcus granulosus]	emb|CDS15787.1|	5.44967	-5.85444	2.23865	-2.61516	0.00891856	0.097086	0	0	0	0	20.5368	14.7913	0	8.26932
1349	MCU_000522-RB	K07432	ALG13; beta-1,4-N-acetylglucosaminyltransferase [EC:2.4.1.141]	asparagine linked glycosylation 13 [Echinococcus multilocularis]	emb|CDS40587.1|	6.43101	-6.08867	2.33206	-2.61086	0.00903147	0.0980245	0	0	0	0	12.5503	0	15.5934	23.3045
1350	MCU_001126-RC			receptor type tyrosine protein phosphatase [Echinococcus granulosus]	emb|CDS21449.1|	85.8446	2.74599	1.05159	2.61126	0.00902086	0.0980245	201.268	217.774	152.871	26.3699	0	41.8014	11.3407	35.3326
1351	MCU_003054-RA			Zinc finger MYND domain containing protein 12 [Echinococcus multilocularis]	emb|CDS39368.1|	8.37206	-2.16326	0.82849	-2.61109	0.0090255	0.0980245	3.50031	2.67755	0	5.99315	23.9596	9.64647	9.92308	11.2763
1352	MCU_006032-RE			DNA ligase [Echinococcus multilocularis]	emb|CDI98710.1|	172.116	-0.941681	0.360624	-2.61126	0.00902104	0.0980245	102.384	105.317	116.134	147.432	382.212	191	195.626	136.82
1353	MCU_007448-RA					237.846	0.417068	0.159771	2.61041	0.00904348	0.0980823	290.526	246.335	269.005	284.075	159.73	232.801	209.802	210.492
1354	MCU_008879-RA			unnamed protein product [Mesocestoides corti]	emb|VDD83450.1|	400.613	0.282294	0.108219	2.60856	0.00909247	0.0985409	422.662	433.763	417.135	485.445	385.635	332.482	345.89	381.892
1355	MCU_010741-RB			GRB2-associated-binding protein 2 [Echinococcus granulosus]	ref|XP_024348414.1|	588.153	0.320922	0.123221	2.60444	0.00920255	0.0996604	714.938	654.215	664.809	582.535	494.023	581.361	459.297	554.045
1356	MCU_004778-RA	K03680	EIF2B4; translation initiation factor eIF-2B subunit delta	translation initiation factor eIF 2B subunit [Echinococcus granulosus]	emb|CDS18129.1|	711.543	0.300184	0.115314	2.60318	0.00923622	0.0999513	806.821	784.522	727.616	821.062	750.733	623.162	588.297	590.129
1357	MCU_000602-RA			Potassium voltage-gated channel subfamily A member [Echinococcus granulosus]	ref|XP_024355388.1|	95.113	0.636502	0.24466	2.60157	0.00927968	0.100239	100.634	118.705	150.5	93.4932	90.1336	66.8822	62.3737	78.1827
1358	MCU_002205-RA	K00700	GBE1, glgB; 1,4-alpha-glucan branching enzyme [EC:2.4.1.18]	1,4-alpha-glucan-branching enzyme [Echinococcus granulosus]	ref|XP_024350242.1|	130.786	-2.79449	1.07416	-2.60156	0.00928007	0.100239	25.3772	32.1306	0	74.3151	508.856	116.401	226.813	62.3958
1359	MCU_011525-RB	K20362	YIF1; protein transport protein YIF1	protein YIF1A [Echinococcus granulosus]	emb|CDS16434.1|	576.049	0.317177	0.121924	2.60144	0.00928328	0.100239	595.052	679.205	592.521	688.014	596.707	485.539	494.737	476.614
1360	MCU_001226-RA	K03145	TFIIS; transcription elongation factor S-II	transcription elongation factor A SII 1 [Echinococcus multilocularis]	emb|CUT99597.1|	311.649	0.735076	0.282607	2.60105	0.00929383	0.100279	426.162	425.73	468.092	237.329	164.294	227.014	267.923	276.646
1361	MCU_008524-RA			unnamed protein product [Mesocestoides corti]	emb|VDD76234.1|	418.871	0.795631	0.305923	2.60076	0.00930185	0.100292	533.797	584.598	693.25	312.843	274.965	299.041	422.44	230.037
1362	MCU_005693-RI	K23939	FHOD3, FHOS2; FH1/FH2 domain-containing protein 3	Actin bining FH2 domain containing protein 3 [Echinococcus granulosus]	emb|CDS19608.1|	5.09865	5.88228	2.26398	2.59821	0.00937119	0.100965	9.62585	13.3877	17.7756	0	0	0	0	0
1363	MCU_013395-RA			unnamed protein product [Mesocestoides corti]	emb|VDD84134.1|	8.02806	-2.67277	1.02892	-2.59766	0.00938626	0.101054	5.25046	0.892516	2.37009	0	23.9596	18.6498	7.08792	6.01405
1364	MCU_000338-RA	K13752	SLC24A4, NCKX4; solute carrier family 24 (sodium/potassium/calcium exchanger), member 4	putative sodium/potassium/calcium exchanger [Echinococcus granulosus]	ref|XP_024351322.1|	75.6107	-3.20755	1.23519	-2.59681	0.00940946	0.101155	0	8.03265	22.5158	28.7671	398.185	22.5084	97.8132	27.0632
1365	MCU_000455-RD			prolactin regulatory element binding protein [Echinococcus granulosus]	emb|CDS19445.1|	11.4747	-1.49599	0.576077	-2.59686	0.00940813	0.101155	4.37538	8.92516	4.74017	5.99315	19.3958	12.2189	11.3407	24.808
1366	MCU_011298-RA	K17301	COPB1, SEC26; coatomer subunit beta	Coatomer subunit beta [Hymenolepis microstoma]	emb|CDS30180.1|	471.704	-0.377464	0.145407	-2.59592	0.00943388	0.101343	451.54	348.081	400.544	441.096	628.653	516.408	491.901	495.408
1367	MCU_012332-RD	K21770	CCNB2; G2/mitotic-specific cyclin-B2	unnamed protein product [Mesocestoides corti]	emb|VDD78079.1|	124.246	-0.459697	0.177113	-2.5955	0.00944542	0.101393	114.635	106.209	99.5436	98.2877	147.18	130.549	126.165	171.4
1368	MCU_011958-RA			expressed conserved protein [Echinococcus multilocularis]	emb|CDS40114.1|	378.542	0.364049	0.140341	2.59403	0.0094858	0.101752	418.287	406.095	404.1	477.055	391.34	331.195	279.264	321
1369	MCU_005609-RF	K01115	PLD1_2; phospholipase D1/2 [EC:3.1.4.4]	Phospholipase D2 [Echinococcus granulosus]	ref|XP_024349679.1|	159.436	-1.03326	0.39872	-2.59144	0.00955748	0.102446	93.6332	68.7238	92.4333	164.212	344.561	196.145	172.945	142.834
1370	MCU_004241-RA			Activating transcription factor 7 interacting [Echinococcus granulosus]	emb|CDS21279.1|	205.727	-0.44784	0.172848	-2.59095	0.00957124	0.102519	173.265	197.246	138.65	186.986	270.401	236.66	201.297	241.314
1371	MCU_006000-RB	K18080	TNS; tensin	SH2 motif [Echinococcus granulosus]	emb|CDS22222.1|	447.874	-0.406893	0.157098	-2.59006	0.00959592	0.102634	413.036	342.726	445.576	339.213	600.13	515.765	464.967	461.579
1372	MCU_013245-RA	K11495	CENPA; histone H3-like centromeric protein A	unnamed protein product [Mesocestoides corti]	emb|VDD84469.1|	1584.95	-0.729766	0.281754	-2.59009	0.00959519	0.102634	1168.23	1076.37	1358.06	1166.27	3156.96	1373.01	1821.59	1559.14
1373	MCU_009172-RA	K23339	YPEL5; protein yippee-like 5	protein yippee-like 5 [Pocillopora damicornis]	ref|XP_027043712.1|	21.5045	1.33504	0.515595	2.58931	0.00961681	0.102782	21.8769	20.5279	23.7009	57.5343	13.6912	13.5051	9.92308	11.2763
1374	MCU_014012-RA	K14677	ACY1; aminoacylase [EC:3.5.1.14]	aminoacylase 1 [Hymenolepis microstoma]	emb|CDS31047.1|	424.194	0.503396	0.19471	2.58536	0.00972772	0.103892	512.795	528.37	479.942	469.863	236.173	400.007	378.495	387.906
1375	MCU_001998-RA			tegumental antigen [Echinococcus granulosus]	emb|CDS17279.1|	7401.47	-0.853978	0.330461	-2.5842	0.00976039	0.104165	4418.26	5307.8	4836.16	6527.74	15733.4	6165.38	9883.39	6339.56
1376	MCU_009147-RB			unnamed protein product [Mesocestoides corti]	emb|VDD83532.1|	1235.93	-0.512647	0.198439	-2.5834	0.00978316	0.104257	1184.85	1088.87	1040.47	761.131	1256.17	1665.62	1206.36	1683.93
1377	MCU_011291-RC	K01363	CTSB; cathepsin B [EC:3.4.22.1]	cathepsin b [Hymenolepis microstoma]	emb|CDS27962.1|	5879.41	0.611716	0.23678	2.58348	0.00978095	0.104257	6941.98	7958.57	6964.5	6564.9	2759.91	4745.42	5736.96	5363.03
1378	MCU_001275-RA	K01206	FUCA; alpha-L-fucosidase [EC:3.2.1.51]	Tissue alpha-L-fucosidase [Echinococcus granulosus]	ref|XP_024353464.1|	3391.07	0.36547	0.141558	2.58177	0.00982956	0.104545	3300.79	3511.16	3974.63	4490.07	2524.88	3276.58	2984.01	3066.41
1379	MCU_004207-RA	K08870	TWF; twinfilin	Twinfilin-1 [Echinococcus granulosus]	ref|XP_024353734.1|	729.274	-0.242075	0.0937513	-2.58209	0.00982034	0.104545	680.81	615.836	642.293	734.761	831.739	745.351	765.495	817.911
1380	MCU_006777-RA			expressed conserved protein [Echinococcus granulosus]	emb|CDS24146.1|	4495.49	0.30275	0.117268	2.5817	0.00983155	0.104545	4195.99	4787.46	5054.21	5825.35	4025.21	4066.31	4163.44	3845.99
1381	MCU_009965-RD			TNFR CD27 30 40 95 cysteine rich region [Echinococcus granulosus]	emb|CDS21091.1|	101.339	0.825968	0.320054	2.58072	0.00985956	0.104767	138.262	140.125	138.65	103.082	42.2145	100.966	60.9561	86.452
1382	MCU_005245-RA			hypothetical protein EgrG_000097000 [Echinococcus granulosus]	emb|CDS21101.1|	65.6974	0.816618	0.316536	2.57986	0.00988412	0.104952	97.1335	95.4993	84.138	59.9315	36.5098	55.9495	34.022	62.3958
1383	MCU_004312-RA	K10773	NTH; endonuclease III [EC:4.2.99.18]	endonuclease III protein 1 [Echinococcus multilocularis]	emb|CDS43169.1|	198.514	0.439849	0.170538	2.57918	0.00990345	0.105081	226.645	232.947	197.902	256.507	207.65	159.488	144.593	162.379
1384	MCOS_0001028601-mRNA-1	K11291	NASP; nuclear autoantigenic sperm protein	egf domain protein [Echinococcus granulosus]	emb|CDS19104.1|	544.38	-0.400459	0.155392	-2.57709	0.00996349	0.105642	427.913	456.076	468.092	523.802	753.015	518.98	635.077	572.087
1385	MCU_002139-RA	K11964	PELI; pellino [EC:2.3.2.27]	protein pellino 1 [Hymenolepis microstoma]	emb|CDS33221.1|	6.53076	4.57551	1.77608	2.57619	0.00998968	0.105827	27.1274	2.67755	18.9607	1.19863	2.28186	0	0	0
1386	MCU_006765-RA	K14308	NUP54, NUP57; nuclear pore complex protein Nup54	nuclear pore complex protein Nup54 [Echinococcus multilocularis]	emb|CDS41300.1|	247.381	0.270872	0.105153	2.57599	0.00999534	0.105827	283.525	259.722	277.3	263.699	222.482	230.229	209.802	232.293
1387	MCU_009132-RA			cysteine-rich secreted protein 2 precursor [Mesocestoides vogae]	gb|AAT74668.2|	14167.1	-0.377958	0.146748	-2.57556	0.0100079	0.105883	10597.2	11960.6	11799.5	14931.3	13650.1	15874.9	18010.4	16513.1
1388	MCU_004128-RA	K16753	CCDC34; coiled-coil domain-containing protein 34	Coiled-coil domain-containing protein [Echinococcus granulosus]	ref|XP_024355477.1|	6.17277	3.81435	1.48191	2.57395	0.0100546	0.106301	3.50031	24.9905	8.2953	9.58905	0	0	0	3.00703
1389	MCU_007630-RB			flagellar associated protein calmodulin [Echinococcus multilocularis]	emb|CDS40225.1|	64.6328	0.765093	0.297734	2.56972	0.010178	0.107373	81.3821	105.317	80.5829	57.5343	55.9057	36.0135	43.9451	56.3817
1390	MCU_007746-RA			expressed conserved protein [Echinococcus multilocularis]	emb|CDS36290.1|	158.808	0.405149	0.157649	2.56995	0.0101712	0.107373	189.892	171.363	170.646	189.384	123.221	124.118	167.275	134.564
1391	MCU_010611-RA	K12830	SF3B3, SAP130, RSE1; splicing factor 3B subunit 3	splicing factor 3b subunit 3 [Hymenolepis microstoma]	emb|CDS32942.1|	5.06364	5.8744	2.28578	2.56997	0.0101707	0.107373	10.5009	20.5279	9.48034	0	0	0	0	0
1392	MCU_007487-RB			unnamed protein product [Mesocestoides corti]	emb|VDD75973.1|	5.37818	5.96204	2.32093	2.56881	0.0102047	0.107578	22.752	14.2803	0	5.99315	0	0	0	0
1393	MCU_010179-RD	K12322	GUCY2F; guanylate cyclase 2F [EC:4.6.1.2]	retinal guanylyl cyclase 2 [Echinococcus granulosus]	emb|CDS24955.1|	45.9876	1.1577	0.450729	2.56851	0.0102136	0.107595	57.7551	47.3034	58.0671	89.8973	49.0601	18.0067	29.7692	18.0422
1394	MCU_010414-RB	K10408	DNAH; dynein heavy chain, axonemal	dynein heavy chain [Echinococcus granulosus]	emb|CDS24175.1|	76.881	0.971019	0.378317	2.56668	0.0102677	0.108087	89.2578	79.434	122.059	117.466	77.5834	49.5185	24.0989	55.63
1395	MCU_002054-RA			Galectin-3-binding protein A [Echinococcus granulosus]	ref|XP_024351171.1|	261.149	0.541478	0.211146	2.56448	0.0103332	0.108698	322.028	349.866	346.032	221.747	177.985	248.879	195.626	227.03
1396	MCU_006102-RA			unnamed protein product [Mesocestoides corti]	emb|VDD82496.1|	378.165	-0.451114	0.175961	-2.56371	0.0103559	0.108859	314.153	275.788	331.812	354.795	514.56	380.714	491.901	361.595
1397	MCU_011409-RD	K05691	CTNNA; catenin alpha	catenin alpha 1 [Hymenolepis microstoma]	emb|CDS33391.1|	309.685	0.518181	0.202166	2.56315	0.0103728	0.108958	397.285	429.3	297.446	335.617	209.931	250.165	236.736	321
1398	MCU_001395-RC	K11835	USP4_11, UBP12; ubiquitin carboxyl-terminal hydrolase 4/11 [EC:3.4.19.12]	Ubiquitin hydrolase [Echinococcus granulosus]	ref|XP_024354999.1|	4.93246	5.83669	2.27754	2.56272	0.0103855	0.108983	18.3766	11.6027	9.48034	0	0	0	0	0
1399	MCU_002815-RA	K14948	PTBP2, NPTB; polypyrimidine tract-binding protein 2	Regulator of differentiation 1 [Hymenolepis microstoma]	emb|CDS26120.1|	250.161	0.518205	0.20224	2.56233	0.0103973	0.108983	268.649	269.54	324.702	315.24	148.321	198.074	258	218.761
1400	MCU_006027-RB			Kinectin (Kinesin receptor) (CG 1 antigen) [Hymenolepis microstoma]	emb|CDS29968.2|	116.213	-0.686118	0.267767	-2.56237	0.0103962	0.108983	111.135	77.6489	104.284	63.5274	106.107	156.273	144.593	166.138
1401	MCOS_0000273401-mRNA-1			unnamed protein product [Mesocestoides corti]	emb|VDD76732.1|	1588.53	-0.880017	0.343609	-2.5611	0.0104341	0.109213	929.332	1136.17	1189.78	1217.81	3161.52	1329.28	2570.08	1174.24
1402	MCU_007236-RD			unnamed protein product [Taenia asiatica]	emb|VDK38929.1|	155.547	-1.07983	0.421601	-2.56126	0.0104295	0.109213	131.262	119.597	34.3662	113.87	264.696	230.229	172.945	177.415
1403	MCU_003023-RA			pdz domain containing protein [Echinococcus granulosus]	emb|CDS17505.1|	922.073	-0.822414	0.321208	-2.56038	0.0104557	0.10936	497.919	613.159	661.254	891.781	1735.36	785.866	1353.79	837.457
1404	MCU_004676-RB			Synembryn A [Echinococcus granulosus]	emb|CDS24248.1|	477.675	-0.202428	0.0790963	-2.55926	0.0104895	0.109506	441.039	459.646	446.761	430.308	483.755	522.839	514.583	522.471
1405	MCU_009817-RE			transmembrane protein 41B-like isoform X1 [Mizuhopecten yessoensis]	ref|XP_021348010.1|	7.14594	3.01408	1.17774	2.55921	0.0104909	0.109506	16.6265	9.81768	21.3308	3.59589	0	1.2862	0	4.51054
1406	MCU_011356-RA			expressed conserved protein [Echinococcus multilocularis]	emb|CUT98559.1|	203.205	-0.580405	0.226793	-2.55918	0.010492	0.109506	126.011	186.536	177.756	160.617	322.884	206.434	229.648	215.754
1407	MCU_006274-RA			thioredoxin domain containing protein 15 [Echinococcus multilocularis]	emb|CUT98887.1|	331.794	0.302547	0.118257	2.5584	0.0105156	0.109674	358.782	368.609	354.328	383.562	270.401	322.835	327.462	268.377
1408	MCU_003177-RA			unnamed protein product [Mesocestoides corti]	emb|VDD74546.1|	62.1968	0.879415	0.343921	2.55703	0.0105571	0.110029	81.3821	75.8639	61.6222	105.48	33.087	59.165	28.3517	52.623
1409	MCU_005924-RA	K13156	SNRNP48; U11/U12 small nuclear ribonucleoprotein 48 kDa protein	u11:u12 small nuclear ribonucleoprotein 48 kda [Echinococcus granulosus]	emb|CDS19076.1|	444.493	-0.497078	0.1945	-2.55568	0.0105982	0.110327	320.278	407.88	332.997	412.329	677.714	446.953	507.495	450.302
1410	MCU_008710-RC	K08776	NPEPPS; puromycin-sensitive aminopeptidase [EC:3.4.11.-]	puromycin sensitive aminopeptidase [Echinococcus multilocularis]	emb|CDS36412.2|	162.447	0.901589	0.35279	2.55559	0.0106007	0.110327	257.273	156.19	133.91	299.658	75.3015	113.828	119.077	144.337
1411	MCU_001522-RA	K10639	CCNB1IP1, HEI10; E3 ubiquitin-protein ligase CCNP1IP1 [EC:2.3.2.27]	E3 ubiquitin-protein ligase CCNB1IP1 [Echinococcus granulosus]	ref|XP_024356221.1|	30.477	-1.18718	0.464925	-2.55349	0.0106648	0.110915	13.1262	24.0979	21.3308	15.5822	73.0196	30.2256	32.6044	33.829
1412	MCOS_0000826801-mRNA-1			unnamed protein product [Mesocestoides corti]	emb|VDD82266.1|	14.0893	1.24222	0.486723	2.55222	0.010704	0.111166	28.8775	17.8503	18.9607	13.1849	11.4093	7.07408	7.08792	8.26932
1413	MCU_006665-RA			protein FAM149 [Echinococcus granulosus]	emb|CDS19482.1|	86.9413	-0.633292	0.248119	-2.55237	0.0106992	0.111166	86.6326	74.0789	45.0316	65.9247	93.5564	105.468	110.571	114.267
1414	MCU_002143-RA			leucine rich repeat and calponin y [Echinococcus multilocularis]	emb|CDS37129.2|	133.789	-0.473161	0.185463	-2.55125	0.0107338	0.111352	121.636	87.4666	110.209	129.452	175.704	148.556	143.176	154.11
1415	MCU_009066-RE	K15336	TRDMT1, DNMT2; tRNA (cytosine38-C5)-methyltransferase [EC:2.1.1.204]	dna methyltransferase 2 [Hymenolepis microstoma]	emb|CDS31862.1|	5.95058	-5.98455	2.34583	-2.55114	0.0107371	0.111352	0	0	0	0	4.56373	12.2189	0	30.822
1416	MCU_008298-RA	K00799	GST, gst; glutathione S-transferase [EC:2.5.1.18]	glutathione s transferase mu [Echinococcus granulosus]	emb|CDS20989.1|	65.3304	-0.701491	0.275158	-2.54941	0.0107906	0.111827	49.8794	52.6585	52.1419	43.1507	111.811	66.8822	82.2198	63.8993
1417	MCU_002175-RD	K17277	EPS8; epidermal growth factor receptor kinase substrate 8	epidermal growth factor receptor kinase [Echinococcus multilocularis]	emb|CDI98197.1|	348.172	-1.43916	0.564763	-2.54826	0.0108262	0.112056	231.895	43.7333	183.682	291.267	789.525	435.377	541.517	268.377
1418	MCU_006696-RB	K22524	WBP2; WW domain-binding protein 2	WW domain-binding protein [Echinococcus granulosus]	ref|XP_024351714.1|	1680.66	0.271598	0.106584	2.5482	0.0108279	0.112056	1852.54	1785.93	1802.45	1917.81	1326.9	1743.44	1448.77	1567.41
1419	MCU_002146-RB	K16459	CEP120; centrosomal protein CEP120	centrosomal protein of 120 kDa [Echinococcus granulosus]	emb|CDS17159.1|	74.8728	1.12886	0.443343	2.54623	0.0108892	0.112532	148.763	109.78	107.839	45.548	35.3689	64.9529	32.6044	54.1265
1420	MCU_003856-RA	K15273	SLC35A4; solute carrier family 35 (probable UDP-sugar transporter), member A4	UDP sugar transporter protein SLC35A4 [Echinococcus granulosus]	emb|CDS22204.1|	27.1224	-1.21276	0.476254	-2.54647	0.010882	0.112532	25.3772	20.5279	9.48034	9.58905	33.087	37.9428	28.3517	52.623
1421	MCU_000677-RB	K10482	BTBD10; BTB/POZ domain-containing protein 10	BTB:POZ domain containing protein 10 [Hymenolepis microstoma]	emb|CDS34204.1|	83.3421	-2.58521	1.01545	-2.54586	0.0109009	0.112574	26.2523	0	31.9962	37.1576	317.179	79.101	113.407	61.644
1422	MCU_003116-RB	K12778	HORMAD, HOP1; meiosis-specific protein	HORMA domain containing protein 2 [Echinococcus granulosus]	emb|CDS21249.1|	40.4812	-2.72165	1.06972	-2.54426	0.0109509	0.112694	28.8775	2.67755	0	10.7877	133.489	50.1616	72.2967	25.5597
1423	MCU_003155-RA	K17086	TM9SF2_4; transmembrane 9 superfamily member 2/4	Nonaspanin TM9SF [Echinococcus granulosus]	emb|CDS19564.1|	1033.76	-0.320229	0.125833	-2.54488	0.0109316	0.112694	927.581	872.881	924.333	952.911	1397.64	1073.33	1030.58	1090.8
1424	MCU_003306-RA	K12479	VPS45; vacuolar protein sorting-associated protein 45	vacuolar protein sorting associated protein 45 [Echinococcus granulosus]	emb|CDS17942.1|	5.12962	5.89159	2.31531	2.54462	0.0109397	0.112694	6.12554	20.5279	0	14.3836	0	0	0	0
1425	MCU_006215-RA	K24834	GLIPR1; glioma pathogenesis-related protein 1	GLIPR1-like protein [Echinococcus granulosus]	ref|XP_024351452.1|	89.1654	1.0022	0.393786	2.54503	0.0109267	0.112694	130.386	152.62	88.8782	101.884	74.1606	28.2963	82.2198	54.8782
1426	MCU_007729-RB	K24729	CFAP57, WDR65; cilia- and flagella-associated protein 57	WD repeat containing protein 65 [Echinococcus granulosus]	emb|CDS16445.1|	6.10809	-3.75115	1.47435	-2.54428	0.0109504	0.112694	0	0	0	3.59589	21.6777	7.07408	12.7582	3.75878
1427	MCU_006848-RA			Pfam-B_8122 and Pfam-B_9781 and Pfam-B_1643 domain containing protein [Echinococcus granulosus]	emb|CDS21178.1|	212.117	0.688336	0.270586	2.54387	0.0109631	0.112741	227.52	211.526	276.115	332.021	235.032	145.983	130.418	138.323
1428	MCU_001986-RA	K04405	ECSIT; evolutionarily conserved signaling intermediate in Toll pathway	ecsit (evolutionarily conserved signaling intermediate in toll pathways), putative, partial [Echinococcus granulosus]	emb|CDS18481.1|	524.044	-0.37219	0.14635	-2.54315	0.0109858	0.112895	425.287	476.604	407.655	516.61	706.237	524.768	569.868	565.321
1429	MCU_006703-RA					149.007	-0.64584	0.254235	-2.54033	0.0110747	0.11365	143.513	91.9292	120.874	107.877	251.005	160.131	157.352	159.372
1430	MCU_006969-RA	K04688	RPS6KB; ribosomal protein S6 kinase beta [EC:2.7.11.1]	Ribosomal protein S6 kinase beta 2 [Echinococcus granulosus]	emb|CDS22622.1|	1987.93	0.735447	0.289497	2.54043	0.0110716	0.11365	2962.14	2854.27	2310.83	1809.93	889.927	1811.61	1329.69	1935.02
1431	MCU_006553-RB			tyrosine protein kinase Btk29A [Echinococcus multilocularis]	emb|CDI98699.1|	482.432	-0.449759	0.177161	-2.53871	0.0111263	0.114099	354.406	380.212	430.171	466.267	703.955	481.68	544.352	498.415
1432	MCOS_0000556601-mRNA-1			Coiled-coil containing protein (DUF2052) [Echinococcus multilocularis]	emb|CDS42486.1|	493.614	0.504462	0.198815	2.53734	0.0111697	0.114225	503.169	503.379	561.71	746.747	468.923	382	452.209	330.773
1433	MCU_002707-RA			Ezrin radixin moesin ERM [Echinococcus granulosus]	emb|CDS23061.1|	104.18	-0.628949	0.247833	-2.53779	0.0111555	0.114225	99.7588	62.4762	77.0278	88.6987	99.2611	156.273	130.418	119.529
1434	MCU_003809-RB			unnamed protein product [Mesocestoides corti]	emb|VDD81402.1|	91.177	0.799021	0.314896	2.53741	0.0111675	0.114225	111.135	128.522	112.579	112.671	41.0735	102.253	59.5385	61.644
1435	MCU_006068-RA	K10478	BTBD3_6; BTB/POZ domain-containing protein 3/6	BTB:POZ domain containing protein 2 [Echinococcus multilocularis]	emb|CDS40281.1|	20.6108	-0.971089	0.38271	-2.5374	0.0111679	0.114225	10.5009	18.7428	9.48034	16.7808	27.3824	25.0808	28.3517	28.5667
1436	MCU_006429-RA	K09487	HSP90B, TRA1; heat shock protein 90kDa beta	Endoplasmin [Echinococcus granulosus]	ref|XP_024350600.1|	2759.45	0.218643	0.0862018	2.53641	0.0111996	0.114451	3143.28	3080.07	2821.59	2826.37	2443.88	2389.75	2553.07	2817.58
1437	MCU_002974-RA	K10695	RNF1_2; E3 ubiquitin-protein ligase RNF1/2 [EC:2.3.2.27]	E3 ubiquitin-protein ligase RING2 [Echinococcus granulosus]	ref|XP_024349306.1|	160.436	0.429597	0.169469	2.53495	0.0112462	0.114847	165.39	175.826	228.713	167.808	125.503	145.34	140.341	134.564
1438	MCU_005693-RC	K23939	FHOD3, FHOS2; FH1/FH2 domain-containing protein 3	unnamed protein product [Mesocestoides corti]	emb|VDD82308.1|	214.997	-0.825891	0.326043	-2.53307	0.0113068	0.115386	214.394	111.565	178.941	116.267	237.314	368.495	188.539	304.461
1439	MCU_004193-RB	K07526	SRGAP; SLIT-ROBO Rho GTPase activating protein	slit robo rho gtpase activating protein 1 [Echinococcus granulosus]	emb|CDS20107.1|	559.413	0.491388	0.19406	2.53215	0.0113366	0.11561	711.437	615.836	764.353	525	421.004	592.936	438.033	406.7
1440	MCOS_0000814001-mRNA-1	K23964	CCNQ, FAM58A; cyclin-Q	cyclin protein FAM58A [Echinococcus granulosus]	emb|CDS24385.1|	428.238	0.258229	0.102008	2.53145	0.0113592	0.11568	457.665	497.132	442.021	468.665	344.561	396.148	416.769	402.941
1441	MCU_003914-RA	K12900	FUSIP1; FUS-interacting serine-arginine-rich protein 1	FUS interacting serine arginine rich protein 1 [Echinococcus multilocularis]	emb|CDS37373.1|	581.203	-0.598311	0.236333	-2.53164	0.0113529	0.11568	429.663	475.711	444.391	498.63	1025.7	536.344	664.847	574.342
1442	MCU_007748-RA			expressed protein [Echinococcus multilocularis]	emb|CDS36340.1|	49.8148	0.918235	0.362802	2.53095	0.0113753	0.115763	48.1292	66.0462	60.4372	87.5	38.7917	46.9462	19.8462	30.822
1443	MCU_010774-RA			heat shock protein 67b2 [Echinococcus granulosus]	emb|CDS18790.1|	232.288	-0.964085	0.381103	-2.52972	0.0114152	0.116089	119.01	153.513	145.76	210.959	486.037	178.138	354.396	210.492
1444	MCU_013572-RB			unnamed protein product [Mesocestoides corti]	emb|VDD77127.1|	14.252	-1.0831	0.42841	-2.52818	0.0114655	0.11652	7.00061	11.6027	9.48034	8.39042	17.114	17.3636	21.2637	21.8009
1445	MCU_005917-RA			par cell polarity protein partition defective [Echinococcus multilocularis]	emb|CDS42552.1|	21.3204	-1.58367	0.626647	-2.52721	0.0114974	0.116763	14.8763	7.14013	9.48034	10.7877	53.6238	24.4377	39.6923	10.5246
1446	MCU_006664-RA					1028.74	-0.511642	0.202507	-2.52654	0.0115191	0.116903	1092.1	731.864	862.711	707.192	1101	1483.63	1006.48	1244.91
1447	MCU_002832-RB			expressed conserved protein [Echinococcus granulosus]	emb|CDS17304.1|	944.852	-0.369952	0.146457	-2.52602	0.0115364	0.116997	743.815	882.699	840.195	828.254	1273.28	879.115	1119.89	991.567
1448	MCU_003467-RC			Glyceraldehyde-3-phosphate dehydrogenase [Echinococcus granulosus]	ref|XP_024354062.1|	12.165	-2.37908	0.942195	-2.52504	0.0115684	0.117241	6.12554	4.46258	0	4.79452	42.2145	6.43098	21.2637	12.0281
1449	MCU_003834-RA			expressed conserved protein [Echinococcus granulosus]	emb|CDS22584.1|	224.935	0.840527	0.333	2.52411	0.0115993	0.117473	191.642	282.928	273.745	405.137	227.045	111.899	180.033	127.047
1450	MCOS_0000491001-mRNA-1	K00412	CYTB, petB; ubiquinol-cytochrome c reductase cytochrome b subunit	cytochrome b [Mesocestoides corti]	dbj|BAV82528.1|	175.97	0.753437	0.298631	2.52297	0.0116369	0.117529	154.014	209.741	245.304	275.685	152.885	102.253	94.9781	172.904
1451	MCU_004012-RC			expressed protein [Hymenolepis microstoma]	emb|CDS26290.1|	792.781	-0.361594	0.143312	-2.52312	0.011632	0.117529	670.309	617.621	683.77	803.083	1040.53	780.078	921.429	825.429
1452	MCU_007069-RA			adamTS protein 3 [Echinococcus multilocularis]	emb|CDS41997.2|	574.98	0.310855	0.123198	2.52321	0.0116289	0.117529	661.558	608.696	638.738	641.267	443.822	604.512	497.572	503.677
1453	MCU_007103-RB	K24023	RALGPS; Ras-specific guanine nucleotide-releasing factor RalGPS	ral guanine nucleotide exchange factor with pH [Echinococcus granulosus]	emb|CDS18980.1|	463.496	0.254601	0.100905	2.52318	0.01163	0.117529	503.169	508.734	484.682	525	384.494	446.31	395.506	460.075
1454	MCU_006678-RA	K00411	UQCRFS1, RIP1, petA; ubiquinol-cytochrome c reductase iron-sulfur subunit [EC:7.1.1.8]	Cytochrome b-c1 complex subunit Rieske [Echinococcus granulosus]	ref|XP_024354132.1|	1467.44	-0.19999	0.0792854	-2.5224	0.0116557	0.117638	1272.36	1340.56	1398.35	1450.34	1647.51	1482.34	1641.56	1506.52
1455	MCU_005966-RA			unnamed protein product [Mesocestoides corti]	emb|VDD75363.1|	476.142	1.08621	0.430679	2.52208	0.0116664	0.117665	787.569	780.952	622.147	400.343	136.912	418.014	208.385	454.813
1456	MCU_002677-RA	K24315	TGFB1I1; transforming growth factor beta-1-induced transcript 1 protein	Four and a half LIM domains-containing protein [Echinococcus granulosus]	ref|XP_024348939.1|	423.154	-0.62279	0.247161	-2.51978	0.0117429	0.118356	266.023	340.049	340.107	385.959	718.787	421.229	525.923	387.155
1457	MCU_005794-RB	K10282	FBXL16; F-box and leucine-rich repeat protein 16	F box:LRR repeat protein 16 [Hymenolepis microstoma]	emb|CDS32161.1|	11.9942	-1.86963	0.742237	-2.51891	0.011772	0.118567	9.62585	3.57007	7.11026	0	23.9596	16.7205	18.4286	16.5386
1458	MCU_007336-RA	K17418	MRPL37; large subunit ribosomal protein L37	39S ribosomal protein L37 mitochondrial [Echinococcus multilocularis]	emb|CDS39483.1|	414.492	-0.540984	0.214795	-2.51861	0.011782	0.118588	317.653	350.759	323.517	357.192	674.291	371.711	497.572	423.239
1459	MCU_008508-RA	K09458	fabF, OXSM, CEM1; 3-oxoacyl-[acyl-carrier-protein] synthase II [EC:2.3.1.179]	3-oxoacyl-[acyl-carrier-protein] synthase [Echinococcus granulosus]	ref|XP_024355016.1|	1042.89	-0.417256	0.165765	-2.51714	0.011831	0.118999	855.825	890.731	844.935	979.281	1531.13	987.798	1183.68	1069.75
1460	MCU_001021-RA	K13116	DDX41, ABS; ATP-dependent RNA helicase DDX41 [EC:3.6.4.13]	ATP-dependent RNA helicase abstrakt [Echinococcus granulosus]	ref|XP_024346864.1|	488.297	0.354598	0.140931	2.51612	0.0118656	0.11922	544.298	568.533	555.785	526.199	338.857	492.613	425.275	454.813
1461	MCU_005965-RA			RER1 retention in endoplasmic reticulum 1 [Echinococcus granulosus]	emb|CDS21515.1|	447.184	-0.406294	0.161484	-2.51601	0.0118692	0.11922	386.784	355.222	370.918	425.514	636.64	509.334	459.297	433.764
1462	MCU_010921-RA			venom allergen val protein [Echinococcus granulosus]	emb|CDS15050.1|	6.7984	1.81041	0.719654	2.51567	0.0118806	0.119252	11.376	11.6027	9.48034	9.58905	6.84559	2.57239	1.41758	1.50351
1463	MCU_005375-RB			unnamed protein product [Mesocestoides corti]	emb|VDD82190.1|	5.05649	-5.74519	2.28575	-2.51348	0.0119548	0.119916	0	0	0	0	0	18.0067	14.1758	8.26932
1464	MCU_000049-RB	K16483	POC5; centrosomal protein POC5	unnamed protein product [Mesocestoides corti]	emb|VDD79130.1|	78.9265	0.892987	0.355393	2.51267	0.011982	0.120106	108.51	113.35	109.024	81.5069	34.228	81.0303	36.8572	66.9063
1465	MCU_007602-RB					1527.45	-0.202672	0.0806769	-2.51215	0.0119999	0.120203	1541.89	1356.63	1309.47	1469.52	1637.24	1580.09	1715.28	1609.51
1466	MCU_008838-RG			armadillo repeat containing protein 2 [Echinococcus multilocularis]	emb|CUT98780.1|	2.37269	4.7667	1.89791	2.51156	0.0120199	0.120295	1.75015	1.78503	11.8504	3.59589	0	0	0	0
1467	MCU_012956-RA			unnamed protein product [Mesocestoides corti]	emb|VDD78383.1|	3.22295	-3.56647	1.42011	-2.5114	0.0120254	0.120295	1.75015	0	0	0	4.56373	5.78788	9.92308	3.75878
1468	MCU_008851-RA			Fasciculation and elongation protein zeta-2 [Echinococcus granulosus]	ref|XP_024353260.1|	293.222	0.529362	0.210861	2.51048	0.0120569	0.120446	357.031	333.801	332.997	364.384	162.012	295.182	228.231	272.136
1469	MCU_009125-RE			leucine rich repeat containing protein 16C [Echinococcus multilocularis]	emb|CDS39348.1|	517.784	-0.739974	0.294745	-2.51056	0.012054	0.120446	381.534	286.498	324.702	558.562	921.873	513.192	612.396	543.52
1470	MCU_006420-RC	K13143	INTS6, DDX26; integrator complex subunit 6	Integrator complex subunit 6 [Echinococcus granulosus]	ref|XP_024350256.1|	223.903	1.25179	0.499029	2.50845	0.0121261	0.121054	355.281	197.246	418.32	292.466	55.9057	202.576	69.4616	199.967
1471	MCU_004267-RC	K24230	CFAP300; cilia- and flagella-associated protein 300	unnamed protein product [Mesocestoides corti]	emb|VDD81658.1|	23.2266	-2.16595	0.863737	-2.50765	0.0121538	0.121249	11.376	3.57007	18.9607	0	35.3689	46.9462	42.5275	27.0632
1472	MCU_002199-RA			Sperm flagellar protein 2 [Echinococcus granulosus]	ref|XP_024351735.1|	231.244	-0.747118	0.297986	-2.50722	0.0121684	0.121312	168.89	177.611	155.241	188.185	465.5	235.374	250.912	208.237
1473	MCU_003328-RC	K17336	PLS3; plastin-3	Fimbrin [Echinococcus granulosus]	ref|XP_024350829.1|	16.1064	1.39305	0.555704	2.50682	0.0121823	0.121368	31.5028	31.2381	20.1457	10.7877	9.12745	12.862	5.67033	7.51757
1474	MCU_003686-RA			G protein coupled receptor fragment [Echinococcus multilocularis]	emb|CDS41376.1|	140.824	-0.481385	0.192187	-2.50477	0.012253	0.12199	124.261	143.695	112.579	88.6987	175.704	165.919	148.846	166.89
1475	MCU_000755-RA	K10391	TUBE; tubulin epsilon	tubulin epsilon chain [Echinococcus granulosus]	emb|CDS18269.1|	429.486	-0.372475	0.14873	-2.50438	0.0122668	0.122045	371.908	387.352	402.915	333.219	576.171	403.222	477.726	483.379
1476	MCU_001208-RB			tetraspanin 11 [Hymenolepis microstoma]	emb|CDS33184.1|	17.8266	1.08859	0.434803	2.50365	0.0122921	0.12213	20.1268	32.1306	20.1457	23.9726	7.98652	12.2189	17.011	9.02108
1477	MCU_002063-RA	K15118	SLC25A38; solute carrier family 25, member 38	solute carrier family 25 8 [Echinococcus granulosus]	emb|CDS21465.1|	130.651	-0.476674	0.190385	-2.50374	0.0122889	0.12213	126.886	117.812	92.4333	97.0891	167.717	136.337	170.11	136.82
1478	MCU_007201-RB			expressed conserved protein [Echinococcus granulosus]	emb|CDS20942.1|	289.719	0.238706	0.0953902	2.50242	0.0123346	0.122471	315.903	313.273	305.741	317.637	256.71	256.596	283.517	268.377
1479	MCU_009095-RA	K03355	APC8, CDC23; anaphase-promoting complex subunit 8	cell division cycle protein 23 [Echinococcus granulosus]	emb|CDS22961.1|	307.074	-0.502311	0.20085	-2.50092	0.0123871	0.122908	280.9	288.283	259.524	186.986	292.079	345.344	387	416.473
1480	MCU_000978-RB			Lebercilin [Echinococcus granulosus]	emb|CDS20409.1|	33.1903	1.40035	0.560211	2.49968	0.0124304	0.123255	35.8782	45.5183	77.0278	34.7603	5.70466	29.5825	21.2637	15.7869
1481	MCU_002161-RA			IQ calmodulin binding region [Echinococcus multilocularis]	emb|CDS42207.1|	1251.79	-0.261349	0.104595	-2.49867	0.0124661	0.123526	1044.84	1146.88	1142.38	1222.6	1182.01	1449.54	1460.11	1365.94
1482	MCU_011387-RA			unnamed protein product [Mesocestoides corti]	emb|VDD77645.1|	20.4276	0.939678	0.376259	2.49742	0.01251	0.123877	18.3766	32.1306	27.256	29.9658	12.5503	15.4344	14.1758	13.5316
1483	MCU_014503-RA					21.0944	1.72284	0.690053	2.49668	0.0125361	0.124051	37.6283	43.7333	37.9214	10.7877	2.28186	12.862	8.5055	15.0351
1484	MCU_000829-RB	K09448	TEAD; transcriptional enhancer factor	transcriptional enhancer factor TEF 5 [Echinococcus granulosus]	emb|CDS18298.1|	173.712	0.686647	0.275159	2.49546	0.0125795	0.124397	274.774	200.816	199.087	184.589	101.543	176.209	97.8132	154.862
1485	MCU_007854-RB			C type lectin [Echinococcus multilocularis]	emb|CDS37769.1|	117.68	0.452901	0.181534	2.49485	0.012601	0.124526	157.514	142.803	112.579	131.849	93.5564	104.825	89.3077	109.005
1486	MCU_002614-RA			expressed protein [Echinococcus multilocularis]	emb|CDS40606.1|	44.3043	1.01841	0.408273	2.49443	0.012616	0.12459	47.2541	45.5183	47.4017	97.0891	42.2145	23.7946	24.0989	27.0632
1487	MCU_001510-RB	K04505	PSEN1, PS1; presenilin 1 [EC:3.4.23.-]	presenilin [Echinococcus granulosus]	emb|CDS15410.1|	5.62027	-5.89563	2.36412	-2.4938	0.0126385	0.124729	0	0	0	0	30.8052	9.64647	0	4.51054
1488	MCU_008784-RB			Pfam-B_16336 domain containing protein [Echinococcus granulosus]	emb|CDS19615.1|	120.96	0.42916	0.172155	2.49287	0.0126715	0.124887	140.012	144.588	111.394	159.418	101.543	100.323	100.648	109.756
1489	MCU_011621-RB	K20412	PI16, CRISP9, CD364; peptidase inhibitor 16	GLIPR1-like protein [Echinococcus granulosus]	ref|XP_024348047.1|	222.822	-0.923787	0.370539	-2.49309	0.0126636	0.124887	189.017	174.933	169.461	80.3083	288.656	205.791	445.121	229.286
1490	MCU_009469-RA					21.0965	-1.63565	0.657099	-2.4892	0.012803	0.126098	7.87569	3.57007	8.2953	21.5754	46.7782	19.936	39.6923	21.0492
1491	MCU_004800-RA	K12670	WBP1; oligosaccharyltransferase complex subunit beta	Dolichyl-diphosphooligosaccharide--protein glycosyltransferase subunit A [Echinococcus granulosus]	ref|XP_024352412.1|	2528.48	-0.245356	0.0985915	-2.48861	0.0128244	0.12614	2200.82	2527.61	2226.7	2296.58	3066.82	2517.73	2815.32	2576.27
1492	MCU_010845-RA	K20412	PI16, CRISP9, CD364; peptidase inhibitor 16	cysteine-rich secreted protein 2 precursor [Mesocestoides vogae]	gb|AAT74668.2|	10.5429	-2.50995	1.0085	-2.4888	0.0128173	0.12614	1.75015	2.67755	0	8.39042	25.1005	17.3636	4.25275	24.808
1493	MCU_000075-RB	K14168	CTU1, NCS6; cytoplasmic tRNA 2-thiolation protein 1 [EC:2.7.7.-]	cytoplasmic tRNA 2 thiolation protein 1 [Echinococcus multilocularis]	emb|CDS41939.1|	25.6311	-2.80902	1.1304	-2.48497	0.0129563	0.127351	4.37538	0	9.48034	11.9863	123.221	26.367	19.8462	9.77283
1494	MCU_012410-RD			ATP binding cassette subfamily B MDR:TAP [Echinococcus granulosus]	emb|CDS16583.1|	170.912	-0.713286	0.287117	-2.48431	0.0129804	0.127503	148.763	155.298	123.244	91.0959	150.603	274.603	178.615	245.073
1495	MCU_007042-RA	K18080	TNS; tensin	tensin C1 domain containing phosphatase [Echinococcus granulosus]	emb|CDS17038.1|	22.3574	-1.37415	0.553352	-2.48331	0.0130167	0.127774	15.7514	20.5279	8.2953	4.79452	39.9326	37.2997	18.4286	33.829
1496	MCU_011737-RA			unnamed protein product [Mesocestoides corti]	emb|VDD77794.1|	129.162	-0.469656	0.18915	-2.48298	0.0130287	0.127807	104.134	105.317	110.209	111.473	157.449	130.549	187.121	127.047
1497	MCU_002923-RA			Zinc finger HIT domain-containing protein 2 [Echinococcus granulosus]	ref|XP_024354540.1|	224.228	-0.467447	0.18837	-2.48153	0.0130818	0.128242	202.143	180.288	181.312	186.986	319.461	196.788	275.011	251.838
1498	MCU_013359-RA			unnamed protein product [Mesocestoides corti]	emb|VDD78548.1|	272.345	-0.428347	0.172674	-2.48067	0.0131135	0.128466	209.143	238.302	247.674	232.534	395.903	278.461	307.616	269.129
1499	MCU_001262-RB			Transmembrane protein [Echinococcus granulosus]	ref|XP_024349386.1|	4.92872	5.83361	2.3525	2.47975	0.0131475	0.128586	18.3766	4.46258	16.5906	0	0	0	0	0
1500	MCU_008114-RG			protein CIP2A [Echinococcus granulosus]	emb|CDS16844.1|	19.7783	-1.48623	0.599292	-2.47998	0.0131388	0.128586	13.1262	16.9578	7.11026	3.59589	37.6508	25.7239	38.2747	15.7869
1501	MCU_014283-RA	K10418	DYNLL; dynein light chain LC8-type	neuronal nitric oxide synthase protein inhibitor [Taenia solium]	gb|ABF46663.1|	6468.58	-0.914891	0.368963	-2.47963	0.013152	0.128586	3236.03	4340.31	4791.13	5566.44	13828.1	4995.58	9805.42	5185.62
1502	MCU_012068-RA	K03000	RPA12, ZNRD1; DNA-directed RNA polymerase I subunit RPA12	DNA-directed RNA polymerase I subunit RPA12 [Echinococcus granulosus]	ref|XP_024353631.1|	212.054	-0.56901	0.229504	-2.4793	0.013164	0.128619	163.639	159.76	176.571	182.192	355.971	198.717	243.824	215.754
1503	MCU_001682-RD	K20640	ARHGAP19; Rho GTPase-activating protein 19	Rho GTPase activating protein 19 [Echinococcus granulosus]	emb|CDS20076.1|	5.58475	-5.8814	2.37465	-2.47674	0.0132589	0.129409	0	0	0	0	0	9.64647	29.7692	5.2623
1504	MCU_012160-RA	K11262	ACACA; acetyl-CoA carboxylase / biotin carboxylase 1 [EC:6.4.1.2 6.3.4.14 2.1.3.15]	Acetyl-CoA carboxylase [Echinococcus granulosus]	ref|XP_024347125.1|	114.37	-0.485592	0.196069	-2.47664	0.0132625	0.129409	113.76	101.747	75.8427	89.8973	125.503	148.556	119.077	140.578
1505	MCU_000428-RC	K17277	EPS8; epidermal growth factor receptor kinase substrate 8	Epidermal growth factor receptor kinase [Echinococcus granulosus]	ref|XP_024352139.1|	6.9496	-6.19909	2.50374	-2.47593	0.0132889	0.12958	0	0	0	0	2.28186	19.2929	34.022	0
1506	MCU_006244-RA	K07860	RAC2; Ras-related C3 botulinum toxin substrate 2	Ras-related C3 botulinum toxin substrate 2 [Echinococcus granulosus]	ref|XP_024349195.1|	1488.57	-0.198998	0.0803956	-2.47523	0.0133149	0.129747	1387.87	1362.87	1451.68	1346.06	1678.31	1610.32	1417.58	1653.86
1507	MCU_000905-RC			Protein son of sevenless [Echinococcus granulosus]	emb|CDS16203.1|	6.93741	3.67188	1.48415	2.47405	0.013359	0.13009	15.7514	24.0979	8.2953	3.59589	0	0	0	3.75878
1508	MCU_012923-RA	K00799	GST, gst; glutathione S-transferase [EC:2.5.1.18]	glutathione transferase [Echinococcus multilocularis]	emb|CAA59739.1|	4416.55	-1.13356	0.458279	-2.47351	0.0133794	0.130203	2159.69	2104.55	3101.26	3696.58	12332.3	3285.59	5250.73	3401.7
1509	MCU_002416-RA			expressed conserved protein [Echinococcus multilocularis]	emb|CDI98481.1|	193.49	-0.379763	0.153587	-2.47262	0.0134126	0.130267	165.39	166.008	143.39	196.575	209.931	201.29	248.077	217.258
1510	MCU_002928-RA			Malectin [Echinococcus granulosus]	ref|XP_024350430.1|	130.153	-0.381819	0.154406	-2.47283	0.0134047	0.130267	99.7588	107.994	123.244	122.26	132.348	147.913	157.352	150.351
1511	MCU_009047-RA			beta catenin [Echinococcus multilocularis]	emb|CDS42371.1|	1644	-0.375885	0.152008	-2.4728	0.0134059	0.130267	1710.78	1399.47	1442.2	1172.26	1780.99	2147.3	1668.5	1830.53
1512	MCU_005574-RA			unnamed protein product [Mesocestoides corti]	emb|VDD82255.1|	41.3825	1.44874	0.586019	2.47218	0.0134293	0.130344	72.6314	65.1537	73.4726	32.363	10.2684	34.0842	8.5055	34.5808
1513	MCU_002427-RA			GRIP1 associated protein 1 [Echinococcus granulosus]	emb|CDS24602.1|	590.216	0.196988	0.0797234	2.47089	0.0134778	0.130727	648.432	643.504	579.486	647.261	567.043	529.27	555.693	551.038
1514	MCU_004144-RA	K06816	GLG1, ESL1; golgi apparatus protein 1	golgi apparatus protein 1 [Hymenolepis microstoma]	emb|CDS26493.1|	717.157	0.586725	0.237743	2.46789	0.0135911	0.131653	870.701	926.432	913.668	735.959	387.917	732.489	477.726	692.368
1515	MCU_010502-RA					2011.37	0.187172	0.0758412	2.46794	0.0135892	0.131653	2143.06	2180.42	2034.72	2207.88	1739.92	1810.32	1957.68	2016.96
1516	MCU_000261-RB	K09303	HOX_3; homeobox protein HoxA/B/D3	PREDICTED: homeobox protein Hox-A3 [Hippocampus comes]	ref|XP_019719089.1|	2.30264	-3.82093	1.54841	-2.46765	0.0136001	0.131653	0	0	1.18504	0	2.28186	8.36027	2.83517	3.75878
1517	MCU_001924-RA			Transcription factor A [Echinococcus granulosus]	ref|XP_024346707.1|	89.257	-0.70021	0.283871	-2.46664	0.0136386	0.131938	84.8825	55.336	69.9175	61.1302	150.603	81.0303	100.648	110.508
1518	MCU_008944-RA			Protein BAT5 [Echinococcus granulosus]	ref|XP_024353837.1|	17.5668	-3.2288	1.30987	-2.46497	0.0137023	0.132467	8.75077	4.46258	0	0	68.4559	3.85859	22.6813	32.3255
1519	MCU_006308-RD	K06270	PPP1R12A, MYPT1; protein phosphatase 1 regulatory subunit 12A	protein phosphatase 1 regulatory subunit 12B [Echinococcus multilocularis]	emb|CDS43547.1|	5.07996	5.88021	2.38764	2.46277	0.0137867	0.133196	20.1268	16.9578	3.55513	0	0	0	0	0
1520	MCU_001017-RA	K11295	HMGB2; high mobility group protein B2	High mobility group-T protein [Echinococcus granulosus]	ref|XP_024346863.1|	2181.45	-0.751712	0.305346	-2.46184	0.0138227	0.133456	1403.62	1576.18	1628.25	1893.84	4487.28	1817.39	2618.28	2026.74
1521	MCU_013650-RA					27.9632	-1.51796	0.616831	-2.4609	0.0138588	0.133716	7.00061	7.14013	23.7009	20.3767	67.315	25.0808	46.7802	26.3115
1522	MCU_008933-RB			Ankyrin repeat and SOCS box protein [Echinococcus granulosus]	ref|XP_024355739.1|	4.57567	-5.60163	2.27661	-2.46052	0.0138737	0.133772	0	0	0	0	18.2549	7.07408	0	11.2763
1523	MCU_004425-RA	K01809	manA, MPI; mannose-6-phosphate isomerase [EC:5.3.1.8]	mannose 6 phosphate isomerase [Echinococcus granulosus]	emb|CDS20831.1|	501.999	0.365088	0.1485	2.45851	0.0139514	0.134433	634.431	573.888	584.226	468.665	375.367	497.115	450.791	431.508
1524	MCU_005388-RA			cysteine-rich secreted protein 2 precursor [Mesocestoides vogae]	gb|AAT74668.2|	550.655	-1.10949	0.45142	-2.45779	0.0139795	0.134616	338.655	387.352	263.079	405.137	1359.99	315.118	867.561	468.344
1525	MCU_004324-RA	K09313	CUTL; homeobox protein cut-like	Protein CASP [Echinococcus granulosus]	ref|XP_024355715.1|	510.881	0.329624	0.134141	2.4573	0.0139986	0.134668	587.177	584.598	556.97	550.172	367.38	520.266	440.868	479.621
1526	MCU_012063-RA	K12751	MYL6; myosin light chain 6	myosin essential light chain [Hymenolepis microstoma]	emb|CDS33374.1|	10698.9	-0.752255	0.306146	-2.45718	0.0140032	0.134668	6252.42	7135.67	7664.86	10830.8	19746.1	9321.06	15171	9469.13
1527	MCU_007868-RA			PDZ and LIM domain protein [Echinococcus granulosus]	ref|XP_024350391.1|	302.523	-0.415603	0.169192	-2.4564	0.0140336	0.134871	289.65	259.722	228.713	255.308	358.253	288.108	422.44	317.993
1528	MCU_002829-RA	K07910	RAB18; Ras-related protein Rab-18	ras protein RABF2b [Hymenolepis microstoma]	emb|CDS26400.1|	2187.64	-0.584528	0.238156	-2.45439	0.0141125	0.135452	1468.38	1566.37	1795.34	2170.72	3405.68	2066.27	3053.47	1974.86
1529	MCU_006998-RA			protein OS 9 [Echinococcus granulosus]	emb|CDS16123.1|	440.426	-0.517428	0.210814	-2.45444	0.0141106	0.135452	363.157	320.413	354.328	409.932	693.687	414.798	540.099	426.998
1530	MCU_012047-RA	K15442	TAD3, ADAT3; tRNA-specific adenosine deaminase 3	cytidine and deoxycytidylate deaminase [Echinococcus multilocularis]	emb|CDS40434.1|	171.376	0.596908	0.243295	2.45343	0.0141501	0.135724	147.013	232.054	227.528	216.952	143.757	103.539	170.11	130.054
1531	MCU_007900-RA	K08869	ADCK, ABC1; aarF domain-containing kinase	ABC domain containing protein kinase [Echinococcus granulosus]	emb|CDS24587.1|	1408.49	-0.194157	0.0791603	-2.45271	0.0141785	0.135908	1287.24	1352.16	1246.66	1367.64	1650.93	1428.96	1447.35	1486.97
1532	MCU_000911-RC			leucine rich repeat flightless interacting [Echinococcus multilocularis]	emb|CDS41017.1|	196.08	0.618773	0.252325	2.45228	0.0141954	0.135981	218.769	231.162	240.564	258.904	95.8383	146.626	208.385	168.393
1533	MCU_009502-RA			unnamed protein product [Mesocestoides corti]	emb|VDD76793.1|	8.85893	2.15301	0.878792	2.44996	0.0142871	0.136771	16.6265	9.81768	15.4056	15.5822	6.84559	0	2.83517	3.75878
1534	MCU_003490-RA	K16186	RRAGC_D; Ras-related GTP-binding protein C/D	ras gtp binding protein d [Echinococcus granulosus]	emb|CDS20523.1|	1139.08	0.31172	0.127292	2.44885	0.0143312	0.137104	1228.61	1164.73	1276.29	1374.83	1208.25	930.563	1023.5	905.867
1535	MCU_011810-RA			unnamed protein product [Mesocestoides corti]	emb|VDD77824.1|	41.7908	-1.36745	0.558629	-2.44787	0.0143704	0.137389	41.1286	8.92516	27.256	15.5822	47.9191	47.5892	97.8132	48.1124
1536	MCU_004631-RA	K20282	GCC2; GRIP and coiled-coil domain-containing protein 2	GRIP and coiled coil domain containing protein [Echinococcus granulosus]	emb|CDS19597.1|	689.37	0.507755	0.207517	2.44681	0.0144125	0.137702	995.837	843.428	746.577	653.254	431.272	655.96	531.594	657.035
1537	MCU_003543-RC	K03685	rnc, DROSHA, RNT1; ribonuclease III [EC:3.1.26.3]	ribonuclease III [Echinococcus multilocularis]	emb|CDS35873.1|	64.0217	-0.773994	0.317412	-2.43845	0.0147503	0.140838	36.7532	54.4435	53.3269	45.548	54.7647	113.185	73.7143	80.4379
1538	MCU_011195-RA	K00016	LDH, ldh; L-lactate dehydrogenase [EC:1.1.1.27]	lactate dehydrogenase [Echinococcus granulosus]	gb|ADK25713.1|	13425.8	-0.659478	0.270541	-2.43763	0.0147839	0.141066	9022.04	8977.82	9873.78	13763.9	22347.4	11717.9	19347.2	12356.6
1539	MCU_000032-RB			serine protein kinase ATM [Echinococcus granulosus]	emb|CDS19538.1|	19.4832	7.81485	3.20944	2.43496	0.0148935	0.142021	0	0	100.729	55.137	0	0	0	0
1540	MCU_012671-RA	K16067	ADAM11; disintegrin and metalloproteinase domain-containing protein 11 [EC:3.4.24.-]	EGF region [Echinococcus multilocularis]	emb|CDS36000.1|	617.362	0.493507	0.202714	2.4345	0.0149124	0.142108	606.428	656.892	697.99	925.343	634.358	419.943	527.341	470.6
1541	MCU_004623-RA			expressed conserved protein [Echinococcus multilocularis]	emb|CDS37665.1|	18.059	7.7067	3.16793	2.43273	0.0149857	0.142521	95.3834	49.0884	0	0	0	0	0	0
1542	MCU_006364-RA			ephrin [Echinococcus granulosus]	emb|CDS20030.1|	94.4892	-0.54193	0.222769	-2.4327	0.0149867	0.142521	95.3834	79.434	54.512	77.911	118.657	111.256	99.2308	119.529
1543	MCU_008199-RB			unnamed protein product [Mesocestoides corti]	emb|VDD83211.1|	65.0973	0.576279	0.23693	2.43228	0.0150043	0.142521	80.5071	94.6067	67.5474	69.5206	51.3419	50.1616	43.9451	63.1475
1544	MCU_013449-RA	K12040	SLC9A3, NHE3; solute carrier family 9 (sodium/hydrogen exchanger), member 3	sodium:hydrogen exchanger 2 nhe2 [Echinococcus multilocularis]	emb|CDS43611.1|	1302.45	0.536692	0.220648	2.43234	0.0150015	0.142521	1740.53	1523.53	1715.94	1190.24	818.048	1397.45	911.506	1122.37
1545	MCU_013621-RA	K10418	DYNLL; dynein light chain LC8-type	neuronal nitric oxide synthase protein inhibitor [Taenia solium]	gb|ABF46663.1|	54997.7	-0.839101	0.344874	-2.43306	0.0149717	0.142521	32861.8	38505.8	40667.1	45724.2	115714	43607.8	80157.2	42743.4
1546	MCU_008438-RA			expressed conserved protein [Echinococcus granulosus]	emb|CDS16235.1|	504.158	-0.333138	0.137004	-2.43159	0.0150325	0.142697	501.419	476.604	411.21	394.35	496.305	542.775	578.374	632.227
1547	MCU_000307-RA	K04908	KCNH5, KV10.2; potassium voltage-gated channel Eag-related subfamily H member 5	Potassium voltage-gated channel protein eag [Echinococcus granulosus]	ref|XP_024355215.1|	27.4962	-1.1544	0.475082	-2.42989	0.0151035	0.143193	28.8775	7.14013	18.9607	13.1849	33.087	40.5152	36.8572	41.3466
1548	MCU_000574-RA			TWiK family of potassium channels protein 7 [Echinococcus granulosus]	emb|CDS21629.1|	597.206	-0.427492	0.175932	-2.42987	0.0151043	0.143193	476.042	446.258	501.273	612.5	762.142	579.431	802.352	597.646
1549	MCU_008872-RA			insulin induced locus tag 2 protein [Echinococcus multilocularis]	emb|CDS40446.1|	383.14	0.273115	0.112458	2.4286	0.0151571	0.143601	422.662	414.128	453.871	383.562	368.521	343.414	369.989	308.972
1550	MCOS_0000770901-mRNA-1			expressed conserved protein [Echinococcus granulosus]	emb|CDS22449.1|	55.3048	0.775047	0.319239	2.42779	0.015191	0.143645	65.6308	101.747	55.697	55.137	38.7917	32.798	46.7802	45.8571
1551	MCU_006837-RA			Major Facilitator Superfamily protein [Echinococcus multilocularis]	emb|CUT99342.1|	16.6347	-1.42474	0.586802	-2.42797	0.0151836	0.143645	6.12554	10.7102	11.8504	7.19178	11.4093	19.2929	43.9451	22.5527
1552	MCU_008007-RA	K20131	RABGEF1; Rab5 GDP/GTP exchange factor	rab gdp gtp exchange factor [Echinococcus multilocularis]	emb|CDS41223.1|	393.746	0.736474	0.303327	2.42798	0.015183	0.143645	547.798	523.015	502.458	396.747	155.167	375.569	277.846	371.368
1553	MCU_013424-RA			GLIPR1-like protein [Echinococcus granulosus]	ref|XP_024348047.1|	1927.07	-0.73111	0.301198	-2.42734	0.0152098	0.14373	1200.61	1657.4	1465.9	1470.72	3737.69	1582.66	2604.1	1697.47
1554	MCU_002508-RC	K02857	RHBDL1_2_3; rhomboid-related protein 1/2/3 [EC:3.4.21.105]	Rhomboid-related protein [Echinococcus granulosus]	ref|XP_024346363.1|	338.746	-0.317349	0.130796	-2.42628	0.0152544	0.14395	253.772	306.133	305.741	344.007	365.098	401.936	354.396	378.885
1555	MCU_006964-RD			HAD superfamily hydrolase subfamily IG 5' nucleotidase [Echinococcus multilocularis]	emb|CDS43205.1|	50.602	0.9107	0.375378	2.42609	0.0152626	0.14395	79.632	68.7238	62.8073	53.9384	15.973	42.4445	35.4396	45.8571
1556	MCU_008598-RA					47.9228	1.98042	0.816202	2.42639	0.0152499	0.14395	35.0031	42.8408	60.4372	166.61	28.5233	6.43098	38.2747	5.2623
1557	MCU_001338-RA	K22763	DESI2, PPPDE1; deubiquitinase DESI2 [EC:3.4.19.12]	PPPDE peptidase domain containing protein 1 [Echinococcus granulosus]	emb|CDS24073.1|	172.01	-0.398314	0.164261	-2.42488	0.0153132	0.144243	143.513	182.073	138.65	128.253	181.408	206.434	205.55	190.194
1558	MCU_002090-RA			40S ribosomal protein S16 [Echinococcus multilocularis]	emb|CDS40617.1|	46.4588	-0.936991	0.386396	-2.42495	0.0153106	0.144243	34.128	24.9905	43.8466	23.9726	83.288	37.9428	70.8792	52.623
1559	MCU_007438-RA	K14798	LTV1; protein LTV1	protein LTV1 [Hymenolepis microstoma]	emb|CDS33637.1|	731.237	0.410111	0.169212	2.42365	0.0153653	0.144641	755.191	804.157	729.986	1047.6	741.606	574.286	627.989	569.08
1560	MCU_001464-RA	K16449	RGS; regulator of G-protein signaling	Regulator of G protein signaling 20 [Hymenolepis microstoma]	emb|CDS32668.1|	93.4526	0.636012	0.262481	2.42308	0.0153895	0.144649	130.386	109.78	123.244	93.4932	53.6238	92.6061	59.5385	84.9485
1561	MCU_002571-RA			Mediator of RNA polymerase II transcription [Echinococcus granulosus]	emb|CDS20362.1|	531.002	0.209178	0.0863326	2.42293	0.0153958	0.144649	530.297	561.393	568.82	617.295	513.419	481.68	494.737	480.372
1562	MCU_010307-RA			unnamed protein product [Mesocestoides corti]	emb|VDD77131.1|	19.9839	-1.20841	0.498661	-2.4233	0.0153801	0.144649	15.7514	9.81768	15.4056	7.19178	13.6912	29.5825	36.8572	31.5738
1563	MCU_008968-RB	K20045	ITSN; intersectin	intersectin 2 [Echinococcus granulosus]	emb|CDS19789.1|	1529.15	0.421452	0.173997	2.42218	0.0154278	0.144858	1664.4	1775.22	1781.12	1787.16	1025.7	1498.42	1101.46	1599.74
1564	MCU_004061-RC	K13293	PDE4; cAMP-specific phosphodiesterase 4 [EC:3.1.4.53]	cAMP specific 3'5' cyclic phosphodiesterase [Echinococcus granulosus]	emb|CDS21233.1|	5.33492	-2.07726	0.857722	-2.42184	0.0154423	0.144901	3.50031	0	2.37009	2.39726	10.2684	10.2896	7.08792	6.76581
1565	MCU_001115-RC	K23843	MICU3; calcium uptake protein 3, mitochondrial	EF-hand domain-containing family member [Echinococcus granulosus]	ref|XP_024346051.1|	320.715	-0.572209	0.236371	-2.42081	0.0154861	0.145127	222.27	236.517	246.489	326.028	517.983	327.98	387	301.454
1566	MCU_002168-RA			homeodomain protein [Echinococcus granulosus]	emb|CDS15840.1|	3.12131	3.76008	1.55313	2.42098	0.0154789	0.145127	4.37538	2.67755	13.0355	3.59589	0	1.2862	0	0
1567	MCU_004713-RA	K00873	PK, pyk; pyruvate kinase [EC:2.7.1.40]	pyruvate kinase [Echinococcus multilocularis]	emb|CDS39614.1|	974.542	0.216209	0.0893647	2.4194	0.0155463	0.145598	965.21	1048.71	1116.31	1065.58	844.29	960.145	853.385	942.703
1568	MCU_003179-RB	K23224	SPATA6; spermatogenesis-associated protein 6	Spermatogenesis associated protein 6 [Echinococcus granulosus]	emb|CDS18795.1|	72.3072	-0.820408	0.339175	-2.41883	0.0155703	0.14573	48.1292	46.4109	63.9923	50.3425	147.18	70.0977	79.3847	72.9204
1569	MCOS_0001056401-mRNA-1			unnamed protein product [Mesocestoides corti]	emb|VDD84562.1|	32.0621	-0.743387	0.307769	-2.41541	0.0157175	0.146648	24.5022	16.9578	28.441	26.3699	33.087	40.5152	46.7802	39.8431
1570	MCU_000314-RA			RPEL repeat [Echinococcus granulosus]	emb|CDS19520.1|	4.36641	5.66084	2.3444	2.41462	0.0157516	0.146648	7.00061	19.6354	8.2953	0	0	0	0	0
1571	MCU_000810-RA			short transient receptor potential channel 6 [Echinococcus granulosus]	emb|CDS18731.1|	41.6511	-0.839621	0.347755	-2.4144	0.015761	0.146648	40.2535	17.8503	29.6261	31.1644	61.6103	48.2323	62.3737	42.0984
1572	MCU_000869-RA			guanine nucleotide exchange factor [Echinococcus multilocularis]	emb|CDI97021.1|	78.9056	-1.40868	0.583102	-2.41583	0.0156992	0.146648	70.0061	18.7428	22.5158	61.1302	201.945	77.1718	110.571	69.1616
1573	MCU_005476-RA	K14574	SDO1, SBDS; ribosome maturation protein SDO1	Ribosome maturation protein SBDS [Echinococcus granulosus]	ref|XP_024356199.1|	74.7605	-1.70182	0.70485	-2.41445	0.015759	0.146648	81.3821	35.7007	9.48034	13.1849	151.744	73.3132	157.352	75.9274
1574	MCU_006869-RC	K22869	WDR60; WD repeat-containing protein 60	WD repeat containing protein 60 [Echinococcus multilocularis]	emb|CUT99536.1|	7.05292	-1.99479	0.826266	-2.41422	0.0157688	0.146648	4.37538	0	3.55513	3.59589	6.84559	15.4344	11.3407	11.2763
1575	MCU_007281-RF			Golgin subfamily A member 2 [Echinococcus granulosus]	ref|XP_024349012.1|	11.658	-5.03747	2.08655	-2.41426	0.0157671	0.146648	2.62523	0	0	0	9.12745	0	56.7033	24.808
1576	MCU_007617-RA	K24736	WDR1, AIP1; WD repeat-containing protein 1 (actin-interacting protein 1)	actin interacting protein 1 [Echinococcus multilocularis]	emb|CDS42236.1|	3367.28	-0.160232	0.066376	-2.414	0.0157783	0.146648	3257.91	3264.83	2915.21	3285.45	3419.37	3624.5	3485.84	3685.11
1577	MCU_009264-RA	K23914	FSTL4; follistatin-related protein 4	Immunoglobulin [Echinococcus multilocularis]	emb|CDS41683.1|	40.4264	-0.609913	0.252452	-2.41596	0.0156939	0.146648	35.0031	33.9156	30.8111	27.5685	44.4963	44.3738	53.8682	53.3747
1578	MCU_012051-RA					3.44364	3.1433	1.30197	2.41427	0.0157667	0.146648	3.50031	11.6027	5.92521	3.59589	2.28186	0.643098	0	0
1579	MCU_013129-RA			Large neutral amino acids transporter small subunit [Echinococcus granulosus]	ref|XP_024346041.1|	217.28	-0.614614	0.254474	-2.41524	0.015725	0.146648	165.39	141.91	174.201	204.966	377.648	221.226	242.407	210.492
1580	MCU_001655-RA			Pyridoxal phosphate dependent transferase major region subdomain 1 [Echinococcus multilocularis]	emb|CDS40724.1|	13.1821	-1.81393	0.751521	-2.41368	0.0157923	0.146685	6.12554	9.81768	0	7.19178	12.5503	28.2963	22.6813	18.7939
1581	MCU_003991-RA	K23093	USB1; U6 snRNA phosphodiesterase [EC:3.1.4.-]	Zinc finger RING type [Hymenolepis microstoma]	emb|CDS28451.1|	282.516	0.301361	0.124956	2.41173	0.0158769	0.147339	287.025	310.596	312.851	334.418	276.106	225.727	273.594	239.81
1582	MCU_004333-RA					12.8659	-1.3289	0.551043	-2.4116	0.0158827	0.147339	8.75077	9.81768	4.74017	5.99315	14.8321	29.5825	14.1758	15.0351
1583	MCU_002145-RA			fibroblast growth factor receptor substrate [Echinococcus granulosus]	emb|CDS19077.1|	117.372	0.415597	0.172421	2.41036	0.0159369	0.147661	132.137	141.91	143.39	121.062	83.288	112.542	96.3957	108.253
1584	MCU_006277-RA	K10605	BRCA1; breast cancer type 1 susceptibility protein [EC:2.3.2.27]	breast cancer type 1 susceptibility protein [Echinococcus granulosus]	emb|CDS17943.1|	3.35344	-2.51058	1.04159	-2.41034	0.0159375	0.147661	0.875077	1.78503	1.18504	0	5.70466	6.43098	7.08792	3.75878
1585	MCU_003695-RA	K00261	GLUD1_2, gdhA; glutamate dehydrogenase (NAD(P)+) [EC:1.4.1.3]	Glutamate dehydrogenase 2 [Echinococcus granulosus]	ref|XP_024348996.1|	20889.4	-0.476622	0.197764	-2.41005	0.0159502	0.147685	15936.9	14824.7	16527.8	22589.4	30190.2	21158.6	25522.2	20365.1
1586	MCU_007129-RA	K06158	ABCF3; ATP-binding cassette, subfamily F, member 3	ATP binding cassette sub family F [Hymenolepis microstoma]	emb|CDS33760.1|	598.768	0.260727	0.108213	2.40939	0.015979	0.147859	698.311	704.196	644.663	563.356	511.137	560.138	541.517	566.824
1587	MCU_005584-RA	K04237	PARD3; partitioning defective protein 3	Partitioning defective protein [Echinococcus granulosus]	ref|XP_024353418.1|	18.5957	1.39528	0.579242	2.4088	0.0160051	0.147975	25.3772	40.1632	15.4056	27.5685	3.4228	14.7913	8.5055	13.5316
1588	MCU_007594-RA	K22037	inx, zpg, ogre, shakB; innexin	innexin unc 9 [Echinococcus granulosus]	emb|CDS20282.1|	2390.33	-0.265433	0.1102	-2.40865	0.0160118	0.147975	2414.34	2258.07	2104.64	1907.02	2349.18	2688.79	2567.24	2833.37
1589	MCU_004312-RB	K10773	NTH; endonuclease III [EC:4.2.99.18]	endonuclease III protein 1 [Echinococcus multilocularis]	emb|CDS43169.1|	17.2281	1.47325	0.611716	2.40839	0.0160229	0.147985	26.2523	22.3129	36.7363	15.5822	3.4228	5.14478	15.5934	12.7799
1590	MCU_000578-RB	K24095	NISCH; nischarin	nischarin [Echinococcus granulosus]	emb|CDS21633.1|	86.6595	-1.19237	0.495317	-2.4073	0.0160711	0.148244	60.3803	61.5836	13.0355	75.5137	122.08	102.253	151.681	106.749
1591	MCU_006982-RA	K02959	RP-S16, MRPS16, rpsP; small subunit ribosomal protein S16	28S ribosomal protein S16 [Echinococcus granulosus]	emb|CDS23620.1|	753.94	0.576286	0.239384	2.40737	0.0160677	0.148244	836.573	763.102	842.565	1166.27	807.78	483.61	653.506	478.117
1592	MCU_005780-RB			unnamed protein product [Mesocestoides corti]	emb|VDD82362.1|	4.52691	5.70915	2.37513	2.40372	0.0162292	0.149608	11.376	4.46258	0	20.3767	0	0	0	0
1593	MCU_010701-RA	K05661	ABCB6; ATP-binding cassette, subfamily B (MDR/TAP), member 6	ATP binding cassette sub family B [Echinococcus multilocularis]	emb|CDS39599.2|	254.07	0.355766	0.148111	2.40202	0.0163047	0.15021	254.647	280.25	263.079	345.206	215.636	243.091	212.637	218.009
1594	MCU_002612-RA			Excitatory amino acid transporter [Echinococcus granulosus]	ref|XP_024354844.1|	1017.01	-0.561904	0.234025	-2.40104	0.0163485	0.150387	685.185	654.215	866.266	1079.97	1525.43	975.58	1311.26	1038.18
1595	MCU_009844-RA	K09250	CNBP; cellular nucleic acid-binding protein	DNA-binding protein HEXBP [Echinococcus granulosus]	ref|XP_024355840.1|	14790.3	0.947456	0.394625	2.4009	0.0163546	0.150387	9907.62	14980	21433.9	31595.9	14467	6531.3	10793.5	8612.87
1596	MCU_014027-RA	K23624	PAPLN; papilin	unnamed protein product [Mesocestoides corti]	emb|VDD78859.1|	473.503	1.00598	0.418954	2.40117	0.0163425	0.150387	802.445	693.485	643.478	390.754	135.771	402.579	246.659	472.855
1597	MCU_001692-RB	K00600	glyA, SHMT; glycine hydroxymethyltransferase [EC:2.1.2.1]	Serine hydroxymethyltransferase [Echinococcus granulosus]	ref|XP_024349550.1|	4.79236	5.78878	2.41133	2.40066	0.0163655	0.150393	0	6.24762	23.7009	8.39042	0	0	0	0
1598	MCU_011708-RA	K04527	INSR, CD220; insulin receptor [EC:2.7.10.1]	insulin growth factor 1 receptor beta [Echinococcus granulosus]	emb|CDS17089.1|	285.167	-0.420219	0.175086	-2.40007	0.0163921	0.150543	283.525	215.096	209.753	266.096	393.621	297.754	313.286	302.206
1599	MCU_006110-RA			unnamed protein product [Mesocestoides corti]	emb|VDD75405.1|	75.3364	-0.572088	0.238501	-2.39868	0.0164543	0.151019	80.5071	61.5836	46.2167	52.7398	98.1201	86.1751	87.8902	89.459
1600	MCU_008304-RA	K01412	PMPCA, MAS2; mitochondrial-processing peptidase subunit alpha [EC:3.4.24.64]	mitochondrial processing peptidase [Spirometra erinaceieuropaei]	gb|AFX73001.1|	673.655	0.296326	0.12358	2.39784	0.0164918	0.151175	757.817	822.008	660.069	732.363	642.345	653.388	514.583	606.668
1601	MCU_013056-RA			unnamed protein product [Mesocestoides corti]	emb|VDD78427.1|	19.2718	-1.23618	0.515511	-2.39797	0.0164863	0.151175	9.62585	11.6027	17.7756	7.19178	39.9326	32.1549	15.5934	20.2974
1602	MCU_000327-RA	K10895	FANCI; fanconi anemia group I protein	Fanconi anemia group I protein [Echinococcus granulosus]	emb|CDS16365.1|	50.3583	0.834468	0.34811	2.39714	0.0165236	0.151372	57.7551	83.8966	69.9175	47.9452	27.3824	51.4478	26.9341	37.5878
1603	MCU_012598-RA			expressed protein [Echinococcus multilocularis]	emb|CDS38056.1|	53.4962	-1.29497	0.540308	-2.39672	0.0165424	0.151449	20.1268	32.1306	30.8111	40.7534	156.308	42.4445	59.5385	45.8571
1604	MCU_013453-RA	K14445	SLC13A2_3_5; solute carrier family 13 (sodium-dependent dicarboxylate transporter), member 2/3/5	solute carrier family 13 [Echinococcus multilocularis]	emb|CUT98920.1|	32.3764	0.807832	0.337123	2.39625	0.0165637	0.151551	49.8794	41.9483	39.1064	34.7603	28.5233	25.7239	12.7582	26.3115
1605	MCU_001472-RB	K12175	GPS1, COPS1, CSN1; COP9 signalosome complex subunit 1	COP9 signalosome complex subunit 1 [Echinococcus multilocularis]	emb|CDS41664.2|	993.986	0.251133	0.104814	2.39598	0.016576	0.151568	1029.97	1079.05	1008.47	1205.82	827.176	885.546	911.506	1004.35
1606	MCU_004122-RB	K12854	SNRNP200, BRR2; pre-mRNA-splicing helicase BRR2 [EC:3.6.4.13]	U5 small nuclear ribonucleoprotein 200 kDa [Echinococcus granulosus]	emb|CDS17350.1|	545.439	-0.315762	0.131806	-2.39566	0.0165903	0.151605	563.549	423.053	479.942	479.452	575.03	666.249	550.022	626.213
1607	MCU_002497-RA			expressed conserved protein [Echinococcus granulosus]	emb|CDS16611.1|	29.5948	-2.45335	1.0244	-2.39491	0.0166243	0.151821	7.87569	22.3129	0	5.99315	115.234	28.9394	36.8572	19.5457
1608	MCU_002161-RC			IQ calmodulin binding region [Echinococcus multilocularis]	emb|CDS42207.1|	323.144	0.471522	0.197167	2.39149	0.0167801	0.152935	461.165	396.277	369.733	273.288	236.173	274.603	304.78	269.129
1609	MCU_005011-RB	K08585	CAPNN; calpain, invertebrate [EC:3.4.22.-]	calpain A [Echinococcus granulosus]	emb|CDS20315.1|	30.5743	-1.04749	0.438037	-2.39132	0.0167879	0.152935	33.2529	11.6027	16.5906	17.9795	54.7647	41.8014	34.022	34.5808
1610	MCU_007660-RA	K19511	PXDN, VPO1; peroxidase [EC:1.11.1.7]	peroxidasin [Echinococcus multilocularis]	emb|CDS39790.1|	552.927	0.905793	0.378756	2.39149	0.0167801	0.152935	854.075	855.031	681.4	495.035	180.267	567.212	317.539	472.855
1611	MCU_008943-RB	K01057	PGLS, pgl, devB; 6-phosphogluconolactonase [EC:3.1.1.31]	6 phosphogluconolactonase [Echinococcus multilocularis]	emb|CDS37216.1|	180.643	-0.651115	0.272278	-2.39136	0.016786	0.152935	131.262	125.845	125.615	178.596	300.065	167.205	246.659	169.897
1612	MCU_010851-RB	K19948	MICALL1; MICAL-like protein 1	NEDD9-interacting protein with calponiny and LIM domains [Echinococcus granulosus]	ref|XP_024352683.1|	500.544	0.436888	0.182742	2.39073	0.0168148	0.153084	553.049	468.571	542.75	739.555	359.394	441.808	469.22	430.005
1613	MCU_006152-RB			conserved hypothetical protein [Echinococcus multilocularis]	emb|CDS40732.1|	8.6068	1.79297	0.75005	2.39046	0.0168273	0.153103	17.5015	16.9578	9.48034	9.58905	0	5.14478	5.67033	4.51054
1614	MCU_005664-RD	K19863	ICA1; islet cell auto antigen 1	Islet cell autoantigen 1 [Echinococcus granulosus]	emb|CDS24133.1|	91.3289	0.519458	0.21735	2.38996	0.0168502	0.153122	107.634	112.457	104.284	104.281	62.7513	79.101	99.2308	60.8923
1615	MCU_011000-RA			phosphorylated adapter rna export protein [Echinococcus granulosus]	emb|CDS15020.1|	1573.88	0.231628	0.0969138	2.39005	0.0168462	0.153122	1688.02	1701.14	1598.62	1806.34	1453.55	1360.15	1645.81	1337.37
1616	MCU_010202-RA	K00717	FUT8; glycoprotein 6-alpha-L-fucosyltransferase [EC:2.4.1.68]	unnamed protein product, partial [Mesocestoides corti]	emb|VDD83878.1|	19.3903	1.85371	0.775737	2.38962	0.016866	0.153171	50.7545	40.1632	23.7009	7.19178	4.56373	5.78788	5.67033	17.2904
1617	MCU_010496-RB	K19787	CARNMT1; carnosine N-methyltransferase [EC:2.1.1.22]	N2227 [Echinococcus multilocularis]	emb|CDS43568.1|	250.742	-0.462597	0.193745	-2.38766	0.0169559	0.153892	201.268	236.517	210.938	192.98	381.071	246.307	283.517	253.342
1618	MCU_001155-RB	K01514	PRUNE, PPX1; exopolyphosphatase [EC:3.6.1.11]	protein prune [Echinococcus granulosus]	emb|CDS17862.1|	284.574	0.333956	0.139913	2.38688	0.0169919	0.153965	338.655	307.026	278.485	341.61	256.71	224.441	290.605	239.059
1619	MCU_002867-RB	K20182	VPS33A; vacuolar protein sorting-associated protein 33A	vacuolar protein sorting associated protein 33A [Echinococcus granulosus]	emb|CDS22762.1|	373.774	0.874544	0.366407	2.38681	0.0169954	0.153965	569.675	532.832	421.875	411.13	108.389	293.253	289.187	363.85
1620	MCU_003995-RB	K12869	CRN, CRNKL1, CLF1, SYF3; crooked neck	crooked neck pre mRNA splicing factor 1 [Hymenolepis microstoma]	emb|CDS28453.1|	52.3898	-1.12073	0.469462	-2.38726	0.0169747	0.153965	51.6295	42.8408	21.3308	15.5822	50.201	97.7509	75.1319	64.6511
1621	MCU_002866-RA	K20279	SYNJ; synaptojanin [EC:3.1.3.36]	Synaptojanin-1 [Echinococcus granulosus]	ref|XP_024353291.1|	147.331	-0.831695	0.348868	-2.38399	0.0171263	0.155055	172.39	64.2612	101.914	85.1028	149.462	221.226	208.385	175.911
1622	MCU_004754-RA	K14947	ESRP1_2; epithelial splicing regulatory protein 1/2	epithelial splicing regulatory protein 1 [Hymenolepis microstoma]	emb|CDS26857.2|	139.073	-0.979237	0.410818	-2.38363	0.0171429	0.155068	129.511	115.135	87.6932	41.9521	130.066	242.448	141.758	224.023
1623	MCU_004995-RA	K01867	WARS, trpS; tryptophanyl-tRNA synthetase [EC:6.1.1.2]	tryptophanyl tRNA synthetase [Echinococcus granulosus]	emb|CDS15195.1|	193.454	-0.3487	0.146298	-2.3835	0.0171489	0.155068	160.139	182.073	149.315	190.582	192.817	235.374	214.055	223.272
1624	MCU_008837-RB			leucine rich repeat containing protein 34 [Echinococcus granulosus]	emb|CDS18079.1|	89.2144	0.460545	0.193295	2.3826	0.017191	0.155258	94.5083	104.424	111.394	101.884	85.5699	60.4512	76.5495	78.9344
1625	MCU_014354-RA			glycoprotein 3 alpha L fucosyltransferase [Echinococcus granulosus]	emb|CDS24799.1|	25.1558	0.991362	0.416068	2.38269	0.0171865	0.155258	36.7532	37.4857	29.6261	31.1644	13.6912	27.6532	11.3407	13.5316
1626	MCU_003659-RA			Four and a half LIM domains-containing protein [Echinococcus granulosus]	ref|XP_024347136.1|	1930.73	-0.357424	0.150045	-2.3821	0.0172141	0.155371	1850.79	1784.14	1726.61	1410.79	1810.66	2533.16	2052.66	2277.07
1627	MCU_001376-RB	K04257	OLFR; olfactory receptor	olfactory receptor 4P4 [Hymenolepis microstoma]	emb|CDS32555.1|	5.3244	5.9413	2.49514	2.38114	0.0172589	0.15568	7.87569	0	3.55513	31.1644	0	0	0	0
1628	MCU_013475-RA			ring finger protein 14 [Echinococcus multilocularis]	emb|CDS39989.1|	97.4612	-0.520498	0.218645	-2.38056	0.0172863	0.155831	91.008	82.1115	65.1773	80.3083	144.898	99.0371	113.407	103.742
1629	MCU_004377-RA	K03754	EIF2B2; translation initiation factor eIF-2B subunit beta	Translation initiation factor eIF-2B subunit beta [Echinococcus granulosus]	ref|XP_024354667.1|	509.743	-0.317745	0.13351	-2.37994	0.0173156	0.155904	511.045	424.838	427.8	449.487	669.727	526.054	545.77	523.223
1630	MCU_008843-RA	K16449	RGS; regulator of G-protein signaling	regulator of G protein signaling 7 [Hymenolepis microstoma]	emb|CDS33628.1|	69.2883	-0.904279	0.379933	-2.3801	0.0173079	0.155904	21.8769	58.0136	48.5868	64.7261	110.67	81.0303	94.9781	74.4239
1631	MCU_003528-RA			rho gtpase activating protein 8 [Echinococcus granulosus]	emb|CDS18742.1|	586.8	-0.901014	0.378716	-2.37913	0.0173537	0.156151	424.412	290.068	373.288	548.973	1302.94	493.899	766.913	493.904
1632	MCU_000777-RC			expressed conserved protein [Echinococcus granulosus]	emb|CDS22130.1|	22.8816	-1.80325	0.758168	-2.37844	0.0173862	0.156348	11.376	16.0653	13.0355	0	50.201	35.3704	26.9341	30.0703
1633	MCU_005748-RB	K23728	CCDC65, DRC2; dynein regulatory complex subunit 2	Coiled-coil domain-containing protein 65 [Echinococcus granulosus]	ref|XP_024353186.1|	36.8428	1.59184	0.669393	2.37804	0.0174052	0.156423	67.3809	77.6489	60.4372	16.7808	7.98652	28.9394	8.5055	27.0632
1634	MCU_001082-RB			sodium dependent neurotransmitter transporter [Echinococcus multilocularis]	emb|CDI97309.1|	218.694	-1.11207	0.467765	-2.37742	0.0174344	0.15659	145.263	93.7142	97.1735	216.952	531.674	169.135	306.198	189.443
1635	MCU_005979-RA			protocadherin 11 [Echinococcus granulosus]	emb|CDS17627.1|	98.6822	0.513974	0.216212	2.37718	0.0174458	0.156596	140.887	112.457	118.504	93.4932	76.4424	97.1078	70.8792	79.6862
1636	MCU_003763-RB	K04412	STK3, MST2; serine/threonine kinase 3	Serine/threonine-protein kinase 3 [Echinococcus granulosus]	ref|XP_024349128.1|	664.969	0.30712	0.129244	2.37628	0.017488	0.156879	772.693	736.326	752.502	684.418	536.238	707.408	528.759	601.405
1637	MCU_004038-RA	K15323	TSEN34; tRNA-splicing endonuclease subunit Sen34 [EC:4.6.1.16]	putative zinc finger protein [Echinococcus granulosus]	emb|CDS21621.1|	264.248	0.263506	0.110909	2.37589	0.0175068	0.156883	294.901	301.671	264.265	290.069	262.414	226.37	236.736	237.555
1638	MCU_009708-RA					2.18726	3.84026	1.61639	2.37582	0.0175098	0.156883	2.62523	5.3551	1.18504	7.19178	1.14093	0	0	0
1639	MCU_003929-RA			Annexin A7 [Echinococcus granulosus]	ref|XP_024350281.1|	1796.08	-0.432497	0.182085	-2.37525	0.0175371	0.156936	1444.75	1549.41	1444.57	1674.49	2645.82	1626.39	2225.61	1757.61
1640	MCU_004321-RB			Serologically defined colon cancer antigen [Echinococcus granulosus]	ref|XP_024350377.1|	19.9237	-7.72025	3.25023	-2.37529	0.0175352	0.156936	0	0	0	0	55.9057	0	103.484	0
1641	MCU_002515-RA	K03936	NDUFS3; NADH dehydrogenase (ubiquinone) Fe-S protein 3 [EC:7.1.1.2]	NADH dehydrogenase [ubiquinone] iron-sulfur protein 3 [Echinococcus granulosus]	ref|XP_024348495.1|	635.153	-0.444257	0.187096	-2.37448	0.0175735	0.156997	490.918	522.122	566.45	571.747	967.51	592.936	734.308	635.234
1642	MCU_004276-RA	K08376	NPSR1, GPR154; neuropeptide S receptor	Peptide G protein-coupled receptor Partial [Hymenolepis microstoma]	emb|CDS27949.1|	144.594	0.489392	0.206096	2.37458	0.0175689	0.156997	163.639	184.751	170.646	159.418	102.684	154.344	94.9781	126.295
1643	MCU_013043-RA	K01540	ATP1B, CD298; sodium/potassium-transporting ATPase subunit beta	nervana 2 [Echinococcus granulosus]	emb|CDS20551.1|	22.3372	0.815154	0.343305	2.37443	0.017576	0.156997	29.7526	24.9905	27.256	32.363	19.3958	18.6498	12.7582	13.5316
1644	MCU_001821-RA			expressed conserved protein [Echinococcus multilocularis]	emb|CDS35907.1|	272.623	-0.311121	0.131049	-2.37408	0.0175926	0.15705	256.398	230.269	222.788	262.5	346.843	277.818	293.44	290.93
1645	MCU_004040-RC			Neurogenic locus notch protein [Echinococcus granulosus]	ref|XP_024350702.1|	9.17108	1.41264	0.595083	2.37386	0.0176033	0.15705	14.0012	11.6027	15.4056	13.1849	2.28186	5.78788	2.83517	8.26932
1646	MCU_000336-RB	K01081	E3.1.3.5; 5'-nucleotidase [EC:3.1.3.5]	Cytosolic purine 5'-nucleotidase [Echinococcus granulosus]	ref|XP_024351321.1|	139.756	-0.689221	0.290367	-2.37362	0.0176146	0.157055	109.385	87.4666	106.654	123.459	231.609	138.909	205.55	115.019
1647	MCU_003263-RA	K11432	PRDM2, RIZ; [histone H3]-lysine9 N-trimethyltransferase PRDM2 [EC:2.1.1.355]	zinc finger protein [Echinococcus multilocularis]	emb|CDS40362.1|	119.312	0.652554	0.275008	2.37285	0.0176514	0.157192	175.89	145.48	139.835	123.459	57.0466	114.471	89.3077	109.005
1648	MCU_006553-RA	K07364	TEC; tyrosine-protein kinase Tec [EC:2.7.10.2]	tyrosine protein kinase Btk29A [Echinococcus multilocularis]	emb|CDI98699.1|	861.594	-0.559446	0.23575	-2.37305	0.0176419	0.157192	761.317	761.317	662.439	599.315	1476.37	774.933	1000.81	856.251
1649	MCU_008014-RA	K03103	MINPP1; multiple inositol-polyphosphate phosphatase / 2,3-bisphosphoglycerate 3-phosphatase [EC:3.1.3.62 3.1.3.80]	multiple inositol polyphosphate phosphatase [Echinococcus granulosus]	emb|CDS18002.1|	317.661	0.307265	0.129548	2.37182	0.0177006	0.157536	350.906	321.306	363.808	373.973	260.132	302.256	250.912	317.993
1650	MCU_013492-RA			expressed conserved protein [Echinococcus multilocularis]	emb|CDS41397.1|	30.8969	0.778871	0.328426	2.37153	0.0177147	0.157565	30.6277	34.8081	39.1064	51.5411	21.6777	24.4377	26.9341	18.0422
1651	MCU_003318-RA	K05313	GRIN; glutamate receptor, ionotropic, invertebrate	glutamate receptor ionotropic kainate [Echinococcus multilocularis]	emb|CDS42936.1|	239.985	-0.62715	0.264543	-2.37069	0.0177549	0.157827	217.019	199.031	194.347	145.034	198.522	378.142	249.495	338.29
1652	MCU_007640-RB	K08991	MUS81; crossover junction endonuclease MUS81 [EC:3.1.22.-]	crossover junction endonuclease mus81 [Echinococcus granulosus]	emb|CDS22778.1|	33.433	-0.880862	0.371685	-2.36992	0.017792	0.158062	35.8782	20.5279	21.3308	15.5822	38.7917	35.3704	49.6154	50.3677
1653	MCU_003952-RA	K12307	MSFD8, CLN7; MFS transporter, ceroid-lipofuscinosis neuronal protein 7	Major facilitator superfamily domain-containing protein 8 [Echinococcus granulosus]	ref|XP_024349284.1|	336.531	0.758815	0.320228	2.36961	0.0178069	0.158098	445.414	456.076	415.95	376.37	120.939	333.125	233.901	310.475
1654	MCU_004026-RA			histidine kinase [Echinococcus granulosus]	emb|CDS22035.1|	28.7545	-0.906317	0.382567	-2.36904	0.0178343	0.158246	21.8769	12.4952	21.3308	25.1712	44.4963	43.7307	24.0989	36.8361
1655	MCOS_0000262101-mRNA-1	K14305	NUP43; nuclear pore complex protein Nup43	Nucleoporin Nup43 [Echinococcus multilocularis]	emb|CDS39445.1|	148.954	0.458568	0.193773	2.36653	0.0179559	0.159194	172.39	141.91	177.756	197.774	155.167	123.475	113.407	109.756
1656	MCU_007297-RC	K24243	CRISPLD; cysteine-rich secretory protein LCCL domain-containing	cysteine-rich secreted protein 2 precursor [Mesocestoides vogae]	gb|AAT74668.2|	4.11048	-5.44758	2.30207	-2.36638	0.0179628	0.159194	0	0	0	0	0	10.9327	9.92308	12.0281
1657	MCU_000168-RA	K20412	PI16, CRISP9, CD364; peptidase inhibitor 16	glioma pathogenesis protein 1 [Echinococcus multilocularis]	emb|CDS35452.2|	14.1014	-1.84966	0.781723	-2.36614	0.0179747	0.159203	3.50031	5.3551	4.74017	10.7877	26.2414	7.71718	43.9451	10.5246
1658	MCU_003893-RA			unnamed protein product [Mesocestoides corti]	emb|VDD81451.1|	165.092	-0.767035	0.324233	-2.36569	0.0179966	0.159301	108.51	128.522	125.615	125.856	347.984	169.778	157.352	157.117
1659	MCU_005573-RA			expressed conserved protein [Echinococcus multilocularis]	emb|CDS36013.1|	126.433	0.598886	0.253348	2.36389	0.0180842	0.15983	192.517	149.943	148.13	117.466	79.8652	113.185	126.165	84.1967
1660	MCU_006495-RA			unnamed protein product [Mesocestoides corti]	emb|VDD75547.1|	1727.4	-0.70565	0.298517	-2.36385	0.018086	0.15983	977.461	1245.06	1412.57	1616.95	3099.91	1511.28	2463.76	1492.24
1661	MCU_006683-RA	K03783	punA, PNP; purine-nucleoside phosphorylase [EC:2.4.2.1]	purine nucleoside phosphorylase [Hymenolepis microstoma]	emb|CDS34495.1|	909.855	0.728509	0.308195	2.36379	0.018089	0.15983	989.712	1151.35	1157.79	1238.19	1045.09	431.519	793.847	471.351
1662	MCU_005507-RA			unnamed protein product [Mesocestoides corti]	emb|VDD75211.1|	133.674	0.459015	0.194209	2.36351	0.0181027	0.159855	171.515	155.298	142.205	147.432	109.529	115.115	140.341	87.9555
1663	MCU_004759-RA	K11433	SETMAR; [histone H3]-lysine36 N-dimethyltransferase SETMAR [EC:2.1.1.357]	histone lysine N methyltransferase SETMAR [Hymenolepis microstoma]	emb|CDS26846.1|	249.751	-0.658863	0.278795	-2.36325	0.0181154	0.15987	164.514	191.891	169.461	248.117	431.272	240.519	327.462	224.775
1664	MCU_006960-RA	K22387	GDPD1_3, GDE4_7; lysophospholipase D [EC:3.1.4.39]	glycerophosphodiester phosphodiesterase domain-containing protein 1 [Ictalurus punctatus]	ref|NP_001187824.1|	60.5733	-0.828062	0.350432	-2.36297	0.0181289	0.159894	49.8794	30.3456	41.4765	52.7398	118.657	62.3805	65.2088	63.8993
1665	MCU_006239-RA	K10418	DYNLL; dynein light chain LC8-type	Dynein light chain 1, cytoplasmic [Echinococcus granulosus]	ref|XP_024350862.1|	1055.5	-1.25534	0.531356	-2.36252	0.0181512	0.159994	399.91	497.132	714.581	880.994	2351.46	614.802	2357.44	627.717
[truncated: 14,225 more rows]

## Sheet: diff_exp_significant
	Transcipt	KEGG_ID	KEGG_anno	NCBI_anno	sseqid	baseMean	log2FoldChange	lfcSE	stat	pvalue	padj	IV1	IV2	IV3	IV4	B1	B2	B3	B4
[truncated: 1,063 more rows]

[truncated: 6 more sheets: B_down_log2FC>2, B_down_log2FC_1;2, B_down_log2FC_1;0, B_up_log2FC_0;-1, B_up_log2FC_-1;-2, B_up_log2FC<-2]
