# Supplementary material for: Integrated transcriptomic and proteomic analysis of cancer-suppressive Mesocestoides corti larvae
Source: Parasit Vectors. 2026 Apr 26;19:244. doi: 10.1186/s13071-026-07391-4 (PMC13248251; doi:10.1186/s13071-026-07391-4)
Supplement: Supplementary file 14 — Additional file 14: Supplementary Table 7. List of peptides. [file 13071_2026_7391_MOESM14_ESM.xlsx]

## Sheet: Legend
		Transcript ID	ID
		Stripped Sequence	Peptide aminoacid sequence
		Precursor ID	Charge state and modifications
		Modified Sequence	Post-translational modifications
		Is Proteotypic	Whether peptide is unique to a single protein or shared
		Nr. of Stripped Sequences Identified (Experiment-wide)	Number of unique peptide sequences identified for a given protein

## Sheet: Peptides
Transcript ID	PEP Stripped Sequence	EG Precursor ID	EG Modified Sequence	PEP Is Proteotypic	PG Nr. Of Stripped Sequences Identified (Experiment-wide)	McES 1	McES 2	McES 3	McES 4	McH 1	McH 2
MCOS_0000008501-mRNA-1;MCU_005196-RA;MCU_005196-RB;MCU_012642-RA	IGDFGLAR	_IGDFGLAR_.2	_IGDFGLAR_	False	1	11.0321	11.6029	11.4715	NaN	11.5309	12.3876
MCOS_0000016001-mRNA-1	ALSAALAQTEDH	_ALSAALAQTEDH_.2	_ALSAALAQTEDH_	True	6	NaN	12.0927	12.1657	NaN	15.0244	14.8963
MCOS_0000016001-mRNA-1	NISPNLNFK	_NISPNLNFK_.2	_NISPNLNFK_	True	6	NaN	11.7308	11.5797	NaN	14.2577	14.0227
MCOS_0000016001-mRNA-1	APAVLIGCLIK	_APAVLIGC[Carbamidomethyl (C)]LIK_.2	_APAVLIGC[Carbamidomethyl (C)]LIK_	True	6	NaN	9.75023	NaN	NaN	13.1729	12.1275
MCOS_0000016001-mRNA-1	IPFSAAYELVNR	_IPFSAAYELVNR_.2	_IPFSAAYELVNR_	True	6	NaN	NaN	NaN	NaN	14.1271	13.8978
MCOS_0000016001-mRNA-1	TADGQVSVTDR	_TADGQVSVTDR_.2	_TADGQVSVTDR_	True	6	NaN	NaN	NaN	NaN	12.2242	12.4493
MCOS_0000016001-mRNA-1	NGNVISNITNSPHLDDDISK	_NGNVISNITNSPHLDDDISK_.3	_NGNVISNITNSPHLDDDISK_	True	6	NaN	NaN	NaN	NaN	12.154	11.5242
MCOS_0000026401-mRNA-1	EIVHIQAGQCGNQIGSK	_EIVHIQAGQC[Carbamidomethyl (C)]GNQIGSK_.3	_EIVHIQAGQC[Carbamidomethyl (C)]GNQIGSK_	True	15	18.5048	18.244	17.8753	17.0862	19.5952	19.7595
MCOS_0000026401-mRNA-1	EIVHIQAGQCGNQIGSK	_EIVHIQAGQC[Carbamidomethyl (C)]GNQIGSK_.2	_EIVHIQAGQC[Carbamidomethyl (C)]GNQIGSK_	True	15	12.6295	12.9804	12.6801	11.9304	14.945	15.2039
MCOS_0000026401-mRNA-1	INVYYSEASGGK	_INVYYSEASGGK_.2	_INVYYSEASGGK_	True	15	12.6476	NaN	NaN	NaN	18.36	18.5912
MCOS_0000026401-mRNA-1	FWEVISDEHGVDPTGSYHGDSELQLER	_FWEVISDEHGVDPTGSYHGDSELQLER_.4	_FWEVISDEHGVDPTGSYHGDSELQLER_	True	15	12.0104	11.274	NaN	NaN	17.7361	18.0727
MCOS_0000026401-mRNA-1	MSVTFVGNTTAIQEIFK	_MSVTFVGNTTAIQEIFK_.2	_MSVTFVGNTTAIQEIFK_	True	15	NaN	NaN	10.1464	12.3553	15.7157	16.3603
MCOS_0000026401-mRNA-1	MSVTFVGNTTAIQEIFK	_MSVTFVGNTTAIQEIFK_.3	_MSVTFVGNTTAIQEIFK_	True	15	13.2254	NaN	NaN	12.7725	13.3912	13.5344
MCOS_0000026401-mRNA-1	MSVTFVGNTTAIQEIFK	_M[Oxidation (M)]SVTFVGNTTAIQEIFK_.3	_M[Oxidation (M)]SVTFVGNTTAIQEIFK_	True	15	NaN	NaN	NaN	NaN	10.7325	12.0576
MCOS_0000026401-mRNA-1	ILTVAELTQQMFDAK	_ILTVAELTQQMFDAK_.3	_ILTVAELTQQMFDAK_	True	15	NaN	NaN	NaN	NaN	15.1858	15.9554
MCOS_0000026401-mRNA-1	ILTVAELTQQMFDAK	_ILTVAELTQQMFDAK_.2	_ILTVAELTQQMFDAK_	True	15	NaN	NaN	NaN	13.9444	16.535	17.1482
MCOS_0000026401-mRNA-1	ILTVAELTQQMFDAK	_ILTVAELTQQM[Oxidation (M)]FDAK_.2	_ILTVAELTQQM[Oxidation (M)]FDAK_	True	15	NaN	NaN	NaN	NaN	14.5731	15.1352
MCOS_0000026401-mRNA-1	ILTVAELTQQMFDAK	_ILTVAELTQQM[Oxidation (M)]FDAK_.3	_ILTVAELTQQM[Oxidation (M)]FDAK_	True	15	NaN	NaN	NaN	NaN	14.076	14.5233
MCOS_0000026401-mRNA-1	LTNPTYGDLNHLVSATMSGVTTCLR	_LTNPTYGDLNHLVSATMSGVTTC[Carbamidomethyl (C)]LR_.3	_LTNPTYGDLNHLVSATMSGVTTC[Carbamidomethyl (C)]LR_	False	15	NaN	12.7445	NaN	NaN	17.4446	17.0215
MCOS_0000026401-mRNA-1	LTNPTYGDLNHLVSATMSGVTTCLR	_LTNPTYGDLNHLVSATM[Oxidation (M)]SGVTTC[Carbamidomethyl (C)]LR_.3	_LTNPTYGDLNHLVSATM[Oxidation (M)]SGVTTC[Carbamidomethyl (C)]LR_	False	15	NaN	NaN	NaN	NaN	15.6842	15.9477
MCOS_0000026401-mRNA-1	LTNPTYGDLNHLVSATMSGVTTCLR	_LTNPTYGDLNHLVSATMSGVTTC[Carbamidomethyl (C)]LR_.4	_LTNPTYGDLNHLVSATMSGVTTC[Carbamidomethyl (C)]LR_	False	15	NaN	NaN	NaN	NaN	14.0057	15.0245
MCOS_0000026401-mRNA-1	LTNPTYGDLNHLVSATMSGVTTCLR	_LTNPTYGDLNHLVSATM[Oxidation (M)]SGVTTC[Carbamidomethyl (C)]LR_.4	_LTNPTYGDLNHLVSATM[Oxidation (M)]SGVTTC[Carbamidomethyl (C)]LR_	False	15	NaN	NaN	NaN	NaN	10.3136	10.7934
MCOS_0000026401-mRNA-1	GHYTEGAELVESVLDVIR	_GHYTEGAELVESVLDVIR_.3	_GHYTEGAELVESVLDVIR_	True	15	11.6362	9.52607	9.48301	10.2773	16.7266	16.9717
MCOS_0000026401-mRNA-1	GHYTEGAELVESVLDVIR	_GHYTEGAELVESVLDVIR_.2	_GHYTEGAELVESVLDVIR_	True	15	NaN	NaN	NaN	NaN	12.2926	13.0547
MCOS_0000026401-mRNA-1	GHYTEGAELVESVLDVIR	_GHYTEGAELVESVLDVIR_.4	_GHYTEGAELVESVLDVIR_	True	15	NaN	NaN	NaN	NaN	8.01831	8.01507
MCOS_0000026401-mRNA-1	CVLVDLEPGTMDSVR	_C[Carbamidomethyl (C)]VLVDLEPGTMDSVR_.2	_C[Carbamidomethyl (C)]VLVDLEPGTMDSVR_	True	15	NaN	NaN	NaN	NaN	17.3633	17.964
MCOS_0000026401-mRNA-1	CVLVDLEPGTMDSVR	_C[Carbamidomethyl (C)]VLVDLEPGTM[Oxidation (M)]DSVR_.2	_C[Carbamidomethyl (C)]VLVDLEPGTM[Oxidation (M)]DSVR_	True	15	NaN	NaN	NaN	NaN	15.2028	15.4263
MCOS_0000026401-mRNA-1	CVLVDLEPGTMDSVR	_C[Carbamidomethyl (C)]VLVDLEPGTMDSVR_.3	_C[Carbamidomethyl (C)]VLVDLEPGTMDSVR_	True	15	NaN	NaN	NaN	NaN	12.7256	13.3495
MCOS_0000026401-mRNA-1	CVLVDLEPGTMDSVR	_C[Carbamidomethyl (C)]VLVDLEPGTM[Oxidation (M)]DSVR_.3	_C[Carbamidomethyl (C)]VLVDLEPGTM[Oxidation (M)]DSVR_	True	15	NaN	NaN	NaN	NaN	12.8649	13.0998
MCOS_0000026401-mRNA-1	EVDDQMLNAQNK	_EVDDQMLNAQNK_.2	_EVDDQMLNAQNK_	True	15	NaN	NaN	NaN	10.3202	17.7883	18.0466
MCOS_0000026401-mRNA-1	EVDDQMLNAQNK	_EVDDQM[Oxidation (M)]LNAQNK_.2	_EVDDQM[Oxidation (M)]LNAQNK_	True	15	NaN	NaN	NaN	NaN	13.9567	14.5152
MCOS_0000026401-mRNA-1	IMNTFSVMPSPK	_IMNTFSVMPSPK_.2	_IMNTFSVMPSPK_	True	15	NaN	NaN	NaN	NaN	16.6017	17.8028
MCOS_0000026401-mRNA-1	IMNTFSVMPSPK	_IM[Oxidation (M)]NTFSVMPSPK_.2	_IM[Oxidation (M)]NTFSVMPSPK_	True	15	NaN	NaN	NaN	NaN	15.1511	15.2337
MCOS_0000026401-mRNA-1	IMNTFSVMPSPK	_IMNTFSVM[Oxidation (M)]PSPK_.2	_IMNTFSVM[Oxidation (M)]PSPK_	True	15	NaN	NaN	NaN	NaN	14.4981	14.7882
MCOS_0000026401-mRNA-1	IMNTFSVMPSPK	_IM[Oxidation (M)]NTFSVM[Oxidation (M)]PSPK_.2	_IM[Oxidation (M)]NTFSVM[Oxidation (M)]PSPK_	True	15	NaN	NaN	NaN	NaN	12.102	12.0747
MCOS_0000026401-mRNA-1	MREIVHIQAGQCGNQIGSK	_MREIVHIQAGQC[Carbamidomethyl (C)]GNQIGSK_.4	_MREIVHIQAGQC[Carbamidomethyl (C)]GNQIGSK_	True	15	NaN	NaN	NaN	NaN	13.3432	15.1221
MCOS_0000026401-mRNA-1	MREIVHIQAGQCGNQIGSK	_M[Oxidation (M)]REIVHIQAGQC[Carbamidomethyl (C)]GNQIGSK_.4	_M[Oxidation (M)]REIVHIQAGQC[Carbamidomethyl (C)]GNQIGSK_	True	15	NaN	NaN	NaN	NaN	14.1922	14.3981
MCOS_0000026401-mRNA-1	MREIVHIQAGQCGNQIGSK	_M[Oxidation (M)]REIVHIQAGQC[Carbamidomethyl (C)]GNQIGSK_.3	_M[Oxidation (M)]REIVHIQAGQC[Carbamidomethyl (C)]GNQIGSK_	True	15	NaN	NaN	NaN	NaN	12.7108	12.9373
MCOS_0000026401-mRNA-1	MREIVHIQAGQCGNQIGSK	_MREIVHIQAGQC[Carbamidomethyl (C)]GNQIGSK_.3	_MREIVHIQAGQC[Carbamidomethyl (C)]GNQIGSK_	True	15	NaN	NaN	NaN	NaN	11.6205	13.3762
MCOS_0000026401-mRNA-1	GHYTEGAELVESVLDVIRK	_GHYTEGAELVESVLDVIRK_.4	_GHYTEGAELVESVLDVIRK_	True	15	NaN	NaN	NaN	NaN	12.5341	14.5597
MCOS_0000026401-mRNA-1	GHYTEGAELVESVLDVIRK	_GHYTEGAELVESVLDVIRK_.3	_GHYTEGAELVESVLDVIRK_	True	15	NaN	NaN	NaN	NaN	14.3268	15.8972
MCOS_0000026401-mRNA-1	MREEFPDR	_MREEFPDR_.2	_MREEFPDR_	True	15	NaN	NaN	NaN	NaN	14.2944	14.8226
MCOS_0000026401-mRNA-1	MREEFPDR	_M[Oxidation (M)]REEFPDR_.2	_M[Oxidation (M)]REEFPDR_	True	15	NaN	NaN	NaN	NaN	NaN	11.769
MCOS_0000026401-mRNA-1	ECESCDCLQGFQMCHSLGGGTGSGMGTLLISK	_EC[Carbamidomethyl (C)]ESC[Carbamidomethyl (C)]DC[Carbamidomethyl (C)]LQGFQMC[Carbamidomethyl (C)]HSLGGGTGSGMGTLLISK_.4	_EC[Carbamidomethyl (C)]ESC[Carbamidomethyl (C)]DC[Carbamidomethyl (C)]LQGFQMC[Carbamidomethyl (C)]HSLGGGTGSGMGTLLISK_	True	15	NaN	NaN	NaN	NaN	13.8431	14.1821
MCOS_0000026401-mRNA-1	ECESCDCLQGFQMCHSLGGGTGSGMGTLLISK	_EC[Carbamidomethyl (C)]ESC[Carbamidomethyl (C)]DC[Carbamidomethyl (C)]LQGFQM[Oxidation (M)]C[Carbamidomethyl (C)]HSLGGGTGSGMGTLLISK_.4	_EC[Carbamidomethyl (C)]ESC[Carbamidomethyl (C)]DC[Carbamidomethyl (C)]LQGFQM[Oxidation (M)]C[Carbamidomethyl (C)]HSLGGGTGSGMGTLLISK_	True	15	NaN	NaN	NaN	NaN	11.6214	12.2721
MCOS_0000026401-mRNA-1	ECESCDCLQGFQMCHSLGGGTGSGMGTLLISK	_EC[Carbamidomethyl (C)]ESC[Carbamidomethyl (C)]DC[Carbamidomethyl (C)]LQGFQMC[Carbamidomethyl (C)]HSLGGGTGSGM[Oxidation (M)]GTLLISK_.4	_EC[Carbamidomethyl (C)]ESC[Carbamidomethyl (C)]DC[Carbamidomethyl (C)]LQGFQMC[Carbamidomethyl (C)]HSLGGGTGSGM[Oxidation (M)]GTLLISK_	True	15	NaN	NaN	NaN	NaN	11.3662	12.0079
MCOS_0000026401-mRNA-1	MSVTFVGNTTAIQEIFKR	_MSVTFVGNTTAIQEIFKR_.3	_MSVTFVGNTTAIQEIFKR_	True	15	NaN	NaN	NaN	NaN	12.3274	13.3315
MCOS_0000026501-mRNA-1	ALLIDLEPGTMDSVR	_ALLIDLEPGTMDSVR_.2	_ALLIDLEPGTMDSVR_	True	17	NaN	18.893	18.7779	17.7724	20.3032	20.4493
MCOS_0000026501-mRNA-1	ALLIDLEPGTMDSVR	_ALLIDLEPGTM[Oxidation (M)]DSVR_.2	_ALLIDLEPGTM[Oxidation (M)]DSVR_	True	17	20.2177	19.2112	18.154	17.4801	18.96	19.0519
MCOS_0000026501-mRNA-1	ALLIDLEPGTMDSVR	_ALLIDLEPGTM[Oxidation (M)]DSVR_.3	_ALLIDLEPGTM[Oxidation (M)]DSVR_	True	17	16.0522	14.6864	13.8118	12.8029	14.5006	14.7322
MCOS_0000026501-mRNA-1	ALLIDLEPGTMDSVR	_ALLIDLEPGTMDSVR_.3	_ALLIDLEPGTMDSVR_	True	17	NaN	13.5731	13.8518	12.828	15.0912	15.3368
MCOS_0000026501-mRNA-1	LHFFVPSFAPLASR	_LHFFVPSFAPLASR_.3	_LHFFVPSFAPLASR_	True	17	19.5751	19.3933	18.8306	18.3163	20.3562	20.4922
MCOS_0000026501-mRNA-1	LHFFVPSFAPLASR	_LHFFVPSFAPLASR_.2	_LHFFVPSFAPLASR_	True	17	16.663	16.7618	16.369	15.9043	17.9019	18.0687
MCOS_0000026501-mRNA-1	IMTSFSVVPSPK	_IMTSFSVVPSPK_.2	_IMTSFSVVPSPK_	True	17	16.0956	17.7597	16.8447	16.9178	19.5324	19.6843
MCOS_0000026501-mRNA-1	IMTSFSVVPSPK	_IM[Oxidation (M)]TSFSVVPSPK_.2	_IM[Oxidation (M)]TSFSVVPSPK_	True	17	17.601	16.6948	15.7347	14.1467	16.8519	17.0019
MCOS_0000026501-mRNA-1	VSDQFSAMFR	_VSDQFSAMFR_.2	_VSDQFSAMFR_	True	17	15.7782	17.6091	17.4444	16.7643	19.3417	19.3138
MCOS_0000026501-mRNA-1	VSDQFSAMFR	_VSDQFSAM[Oxidation (M)]FR_.2	_VSDQFSAM[Oxidation (M)]FR_	True	17	16.7084	15.8027	15.1992	14.8795	16.4845	16.6749
MCOS_0000026501-mRNA-1	ISVYYNEAHGGK	_ISVYYNEAHGGK_.3	_ISVYYNEAHGGK_	True	17	17.684	17.95	17.3557	16.5413	18.9143	18.8006
MCOS_0000026501-mRNA-1	ISVYYNEAHGGK	_ISVYYNEAHGGK_.2	_ISVYYNEAHGGK_	True	17	15.5733	15.8696	15.5687	NaN	16.6187	16.9384
MCOS_0000026501-mRNA-1	LPNPNYSDLNHLVSLTMSGVTTCLR	_LPNPNYSDLNHLVSLTMSGVTTC[Carbamidomethyl (C)]LR_.3	_LPNPNYSDLNHLVSLTMSGVTTC[Carbamidomethyl (C)]LR_	True	17	15.2371	17.1898	16.8699	18.5363	18.3852	18.3187
MCOS_0000026501-mRNA-1	LPNPNYSDLNHLVSLTMSGVTTCLR	_LPNPNYSDLNHLVSLTM[Oxidation (M)]SGVTTC[Carbamidomethyl (C)]LR_.3	_LPNPNYSDLNHLVSLTM[Oxidation (M)]SGVTTC[Carbamidomethyl (C)]LR_	True	17	15.7991	14.8136	13.9075	NaN	14.7994	14.7971
MCOS_0000026501-mRNA-1	LPNPNYSDLNHLVSLTMSGVTTCLR	_LPNPNYSDLNHLVSLTMSGVTTC[Carbamidomethyl (C)]LR_.4	_LPNPNYSDLNHLVSLTMSGVTTC[Carbamidomethyl (C)]LR_	True	17	NaN	12.9963	12.8705	NaN	14.3765	14.3654
MCOS_0000026501-mRNA-1	SSQSYQSCTILELTR	_SSQSYQSC[Carbamidomethyl (C)]TILELTR_.2	_SSQSYQSC[Carbamidomethyl (C)]TILELTR_	True	17	17.4936	17.2169	16.8497	15.9918	17.8302	17.8166
MCOS_0000026501-mRNA-1	SSQSYQSCTILELTR	_SSQSYQSC[Carbamidomethyl (C)]TILELTR_.3	_SSQSYQSC[Carbamidomethyl (C)]TILELTR_	True	17	15.8722	15.3346	15.446	14.9214	16.2198	16.1242
MCOS_0000026501-mRNA-1	FWEIISDEHGIDDTGNYHGDSDYQLER	_FWEIISDEHGIDDTGNYHGDSDYQLER_.4	_FWEIISDEHGIDDTGNYHGDSDYQLER_	True	17	16.9048	17.5268	17.0329	16.1215	18.4303	18.3596
MCOS_0000026501-mRNA-1	NMMAACDPSHGR	_NMMAAC[Carbamidomethyl (C)]DPSHGR_.3	_NMMAAC[Carbamidomethyl (C)]DPSHGR_	True	17	11.9909	14.9827	15.2826	14.2241	17.0167	17.3625
MCOS_0000026501-mRNA-1	NMMAACDPSHGR	_NMM[Oxidation (M)]AAC[Carbamidomethyl (C)]DPSHGR_.3	_NMM[Oxidation (M)]AAC[Carbamidomethyl (C)]DPSHGR_	True	17	12.5096	13.2553	12.4973	11.9964	15.0287	14.9809
MCOS_0000026501-mRNA-1	NMMAACDPSHGR	_NM[Oxidation (M)]MAAC[Carbamidomethyl (C)]DPSHGR_.3	_NM[Oxidation (M)]MAAC[Carbamidomethyl (C)]DPSHGR_	True	17	12.4179	13.1517	12.3172	11.8909	14.8073	14.659
MCOS_0000026501-mRNA-1	NMMAACDPSHGR	_NMM[Oxidation (M)]AAC[Carbamidomethyl (C)]DPSHGR_.2	_NMM[Oxidation (M)]AAC[Carbamidomethyl (C)]DPSHGR_	True	17	11.2721	12.4467	11.6358	10.9215	14.1389	13.8257
MCOS_0000026501-mRNA-1	NMMAACDPSHGR	_NM[Oxidation (M)]MAAC[Carbamidomethyl (C)]DPSHGR_.2	_NM[Oxidation (M)]MAAC[Carbamidomethyl (C)]DPSHGR_	True	17	10.6164	11.9463	11.0234	10.8307	13.6843	13.4288
MCOS_0000026501-mRNA-1	NMMAACDPSHGR	_NMMAAC[Carbamidomethyl (C)]DPSHGR_.2	_NMMAAC[Carbamidomethyl (C)]DPSHGR_	True	17	NaN	14.536	14.8254	13.9636	17.1217	17.1826
MCOS_0000026501-mRNA-1	LFRPDNFIYGHSGAGNNWAK	_LFRPDNFIYGHSGAGNNWAK_.4	_LFRPDNFIYGHSGAGNNWAK_	True	17	16.1918	16.4843	16.0644	15.3727	17.5737	17.8381
MCOS_0000026501-mRNA-1	LFRPDNFIYGHSGAGNNWAK	_LFRPDNFIYGHSGAGNNWAK_.3	_LFRPDNFIYGHSGAGNNWAK_	True	17	13.7965	15.1807	14.3503	NaN	15.9828	16.1279
MCOS_0000026501-mRNA-1	ESEACDCLQGFQLCHSLGGGTGSGMGTLLIAR	_ESEAC[Carbamidomethyl (C)]DC[Carbamidomethyl (C)]LQGFQLC[Carbamidomethyl (C)]HSLGGGTGSGMGTLLIAR_.4	_ESEAC[Carbamidomethyl (C)]DC[Carbamidomethyl (C)]LQGFQLC[Carbamidomethyl (C)]HSLGGGTGSGMGTLLIAR_	True	17	12.6462	14.8642	15.0155	13.5778	16.4218	16.2849
MCOS_0000026501-mRNA-1	ESEACDCLQGFQLCHSLGGGTGSGMGTLLIAR	_ESEAC[Carbamidomethyl (C)]DC[Carbamidomethyl (C)]LQGFQLC[Carbamidomethyl (C)]HSLGGGTGSGM[Oxidation (M)]GTLLIAR_.4	_ESEAC[Carbamidomethyl (C)]DC[Carbamidomethyl (C)]LQGFQLC[Carbamidomethyl (C)]HSLGGGTGSGM[Oxidation (M)]GTLLIAR_	True	17	15.6128	NaN	13.616	12.9366	14.246	14.3656
MCOS_0000026501-mRNA-1	FPGQLNSDLR	_FPGQLNSDLR_.2	_FPGQLNSDLR_	False	17	NaN	NaN	NaN	NaN	16.6847	16.5825
MCOS_0000026501-mRNA-1	MCATFIGNTTAIQELFIR	_MC[Carbamidomethyl (C)]ATFIGNTTAIQELFIR_.3	_MC[Carbamidomethyl (C)]ATFIGNTTAIQELFIR_	True	17	14.1494	14.4486	13.9341	13.3456	14.9147	15.0646
MCOS_0000026501-mRNA-1	MCATFIGNTTAIQELFIR	_M[Oxidation (M)]C[Carbamidomethyl (C)]ATFIGNTTAIQELFIR_.3	_M[Oxidation (M)]C[Carbamidomethyl (C)]ATFIGNTTAIQELFIR_	True	17	15.171	14.2185	12.9593	NaN	12.7415	13.0368
MCOS_0000026501-mRNA-1	EVEDQMMETQR	_EVEDQMMETQR_.2	_EVEDQMMETQR_	True	17	13.7237	15.7749	NaN	15.2407	18.0142	18.0297
MCOS_0000026501-mRNA-1	EVEDQMMETQR	_EVEDQMM[Oxidation (M)]ETQR_.2	_EVEDQMM[Oxidation (M)]ETQR_	True	17	13.931	14.0526	13.4332	12.5731	15.346	15.2612
MCOS_0000026501-mRNA-1	EVEDQMMETQR	_EVEDQM[Oxidation (M)]METQR_.2	_EVEDQM[Oxidation (M)]METQR_	True	17	13.5455	14.153	13.4185	12.4026	15.2806	15.0594
MCOS_0000026501-mRNA-1	EVEDQMMETQR	_EVEDQMMETQR_.3	_EVEDQMMETQR_	True	17	NaN	NaN	NaN	NaN	13.1933	13.4743
MCOS_0000026501-mRNA-1	FPGQLNSDLRK	_FPGQLNSDLRK_.3	_FPGQLNSDLRK_	False	17	14.1834	14.6439	14.2483	13.0915	16.3287	17.0142
MCOS_0000026501-mRNA-1	FPGQLNSDLRK	_FPGQLNSDLRK_.2	_FPGQLNSDLRK_	False	17	NaN	NaN	NaN	NaN	14.7874	15.4579
MCOS_0000026501-mRNA-1	EVEDQMMETQRK	_EVEDQMM[Oxidation (M)]ETQRK_.3	_EVEDQMM[Oxidation (M)]ETQRK_	True	17	11.8263	13.3066	12.1263	12.6832	13.6529	14.3245
MCOS_0000026501-mRNA-1	EVEDQMMETQRK	_EVEDQM[Oxidation (M)]METQRK_.3	_EVEDQM[Oxidation (M)]METQRK_	True	17	NaN	11.6458	10.631	9.6294	12.3841	12.7996
MCOS_0000026501-mRNA-1	EVEDQMMETQRK	_EVEDQMMETQRK_.3	_EVEDQMMETQRK_	True	17	NaN	14.9205	14.6645	14.1072	16.1099	16.576
MCOS_0000026501-mRNA-1	EVEDQMMETQRK	_EVEDQMMETQRK_.2	_EVEDQMMETQRK_	True	17	NaN	11.6499	11.7366	NaN	13.6227	14.2719
MCOS_0000026501-mRNA-1	EVEDQMMETQRK	_EVEDQMM[Oxidation (M)]ETQRK_.2	_EVEDQMM[Oxidation (M)]ETQRK_	True	17	NaN	NaN	NaN	NaN	11.176	11.3587
MCOS_0000026501-mRNA-1	EVEDQMMETQRK	_EVEDQM[Oxidation (M)]METQRK_.2	_EVEDQM[Oxidation (M)]METQRK_	True	17	NaN	NaN	NaN	NaN	10.6343	10.7322
MCOS_0000026501-mRNA-1	KESEACDCLQGFQLCHSLGGGTGSGMGTLLIAR	_KESEAC[Carbamidomethyl (C)]DC[Carbamidomethyl (C)]LQGFQLC[Carbamidomethyl (C)]HSLGGGTGSGMGTLLIAR_.4	_KESEAC[Carbamidomethyl (C)]DC[Carbamidomethyl (C)]LQGFQLC[Carbamidomethyl (C)]HSLGGGTGSGMGTLLIAR_	True	17	NaN	NaN	NaN	NaN	12.8875	13.0916
MCOS_0000040301-mRNA-1	IAVQPGITFWK	_IAVQPGITFWK_.2	_IAVQPGITFWK_	True	3	NaN	NaN	NaN	NaN	16.1516	17.2567
MCOS_0000040301-mRNA-1	KFDEPTIE	_KFDEPTIE_.2	_KFDEPTIE_	True	3	NaN	NaN	NaN	NaN	14.4318	15.7691
MCOS_0000040301-mRNA-1	KFDEPTIE	_KFDEPTIE_.1	_KFDEPTIE_	True	3	NaN	NaN	NaN	NaN	11.6123	12.8171
MCOS_0000040301-mRNA-1	FDEPTIE	_FDEPTIE_.1	_FDEPTIE_	True	3	NaN	NaN	NaN	NaN	10.4831	11.6133
MCOS_0000045001-mRNA-1	SSLDEATVER	_SSLDEATVER_.2	_SSLDEATVER_	True	4	17.2123	15.7822	16.6317	16.5189	19.7628	19.4158
MCOS_0000045001-mRNA-1	DGELSLEELDK	_DGELSLEELDK_.2	_DGELSLEELDK_	True	4	17.844	15.5459	16.6342	15.6338	19.2658	19.1315
MCOS_0000045001-mRNA-1	SHDFDESVK	_SHDFDESVK_.2	_SHDFDESVK_	True	4	14.3221	13.0367	13.8799	13.9761	17.3828	16.6175
MCOS_0000045001-mRNA-1	ELVVMLR	_ELVVMLR_.2	_ELVVMLR_	True	4	15.5536	15.5783	16.5831	16.3931	19.5708	18.9688
MCOS_0000045001-mRNA-1	ELVVMLR	_ELVVM[Oxidation (M)]LR_.2	_ELVVM[Oxidation (M)]LR_	True	4	16.8943	14.2913	14.6477	14.7331	16.302	15.9291
MCOS_0000045001-mRNA-1	ELVVMLR	_ELVVMLR_.1	_ELVVMLR_	True	4	NaN	NaN	NaN	NaN	11.2162	11.2495
MCOS_0000046901-mRNA-1	HNFVKPNDER	_HNFVKPNDER_.3	_HNFVKPNDER_	True	4	NaN	NaN	NaN	NaN	9.70593	8.6023
MCOS_0000046901-mRNA-1	VVLYPTDK	_VVLYPTDK_.2	_VVLYPTDK_	True	4	NaN	NaN	NaN	NaN	14.4738	14.7115
MCOS_0000046901-mRNA-1	GGLTTAEAEER	_GGLTTAEAEER_.2	_GGLTTAEAEER_	True	4	NaN	NaN	NaN	NaN	14.6171	14.5723
MCOS_0000046901-mRNA-1	NLRDYLSWR	_NLRDYLSWR_.3	_NLRDYLSWR_	True	4	NaN	NaN	NaN	NaN	10.0244	10.8344
MCOS_0000052701-mRNA-1	FVEENLAR	_FVEENLAR_.2	_FVEENLAR_	True	1	NaN	NaN	NaN	NaN	13.2122	12.5117
MCOS_0000062401-mRNA-1;MCU_003368-RA	AFDVTCPLDRDILLHYLDK	_AFDVTC[Carbamidomethyl (C)]PLDRDILLHYLDK_.4	_AFDVTC[Carbamidomethyl (C)]PLDRDILLHYLDK_	False	14	14.9519	15.9975	15.1839	15.4409	13.8882	14.0938
MCOS_0000062401-mRNA-1;MCU_003368-RA	AFDVTCPLDRDILLHYLDK	_AFDVTC[Carbamidomethyl (C)]PLDRDILLHYLDK_.3	_AFDVTC[Carbamidomethyl (C)]PLDRDILLHYLDK_	False	14	13.9638	14.4883	14.2314	14.6661	13.5927	13.5142
MCOS_0000062401-mRNA-1;MCU_003368-RA	YFNIPDELK	_YFNIPDELK_.2	_YFNIPDELK_	False	14	14.8361	15.3162	14.8541	14.672	13.3122	13.1083
MCOS_0000062401-mRNA-1;MCU_003368-RA	AGNDELEEFIK	_AGNDELEEFIK_.2	_AGNDELEEFIK_	False	14	14.9592	15.2878	14.8873	13.8016	13.1731	13.2594
MCOS_0000062401-mRNA-1;MCU_003368-RA	DGQTSGNPDFVR	_DGQTSGNPDFVR_.2	_DGQTSGNPDFVR_	False	14	14.4668	14.9966	14.6533	14.319	13.2929	13.9179
MCOS_0000062401-mRNA-1;MCU_003368-RA	VIPVSMANPPLEYTR	_VIPVSMANPPLEYTR_.2	_VIPVSMANPPLEYTR_	False	14	NaN	14.9353	14.8896	14.5209	13.349	13.7547
MCOS_0000062401-mRNA-1;MCU_003368-RA	RLPAIAYYSTHK	_RLPAIAYYSTHK_.3	_RLPAIAYYSTHK_	False	14	14.0268	14.7568	14.5134	14.6096	12.5179	13.4322
MCOS_0000062401-mRNA-1;MCU_003368-RA	YLQTVYATK	_YLQTVYATK_.2	_YLQTVYATK_	False	14	13.273	14.6889	14.1558	13.9667	12.4901	12.9342
MCOS_0000062401-mRNA-1;MCU_003368-RA	TNFASELNVDAAEQWVGADLLR	_TNFASELNVDAAEQWVGADLLR_.3	_TNFASELNVDAAEQWVGADLLR_	False	14	12.5419	13.6827	12.6185	12.208	11.5052	11.1079
MCOS_0000062401-mRNA-1;MCU_003368-RA	ANHVFIEGDSLSYSDCVLVCK	_ANHVFIEGDSLSYSDC[Carbamidomethyl (C)]VLVC[Carbamidomethyl (C)]K_.3	_ANHVFIEGDSLSYSDC[Carbamidomethyl (C)]VLVC[Carbamidomethyl (C)]K_	False	14	12.5868	13.0519	12.5834	12.4238	NaN	NaN
MCOS_0000062401-mRNA-1;MCU_003368-RA	NLNYLLR	_NLNYLLR_.2	_NLNYLLR_	False	14	12.3157	12.5062	12.683	NaN	11.0635	NaN
MCOS_0000062401-mRNA-1;MCU_003368-RA	TTFLTSDLNESLSENSNLHSSGMK	_TTFLTSDLNESLSENSNLHSSGM[Oxidation (M)]K_.3	_TTFLTSDLNESLSENSNLHSSGM[Oxidation (M)]K_	False	14	14.0766	13.6306	12.6301	NaN	NaN	NaN
MCOS_0000062401-mRNA-1;MCU_003368-RA	TTFLTSDLNESLSENSNLHSSGMK	_TTFLTSDLNESLSENSNLHSSGMK_.3	_TTFLTSDLNESLSENSNLHSSGMK_	False	14	NaN	13.2003	13.2225	12.6115	11.8584	11.3142
MCOS_0000062401-mRNA-1;MCU_003368-RA	LIVNCVMPSAEYDGLVR	_LIVNC[Carbamidomethyl (C)]VMPSAEYDGLVR_.2	_LIVNC[Carbamidomethyl (C)]VMPSAEYDGLVR_	False	14	NaN	14.8885	NaN	NaN	12.8887	12.4628
MCOS_0000062401-mRNA-1;MCU_003368-RA	LIVNCVMPSAEYDGLVR	_LIVNC[Carbamidomethyl (C)]VMPSAEYDGLVR_.3	_LIVNC[Carbamidomethyl (C)]VMPSAEYDGLVR_	False	14	NaN	12.2362	12.3998	NaN	11.6723	NaN
MCOS_0000062401-mRNA-1;MCU_003368-RA	LIVNCVMPSAEYDGLVR	_LIVNC[Carbamidomethyl (C)]VM[Oxidation (M)]PSAEYDGLVR_.2	_LIVNC[Carbamidomethyl (C)]VM[Oxidation (M)]PSAEYDGLVR_	False	14	14.7414	13.27	NaN	NaN	NaN	NaN
MCOS_0000062401-mRNA-1;MCU_003368-RA	LIVNCVMPSAEYDGLVR	_LIVNC[Carbamidomethyl (C)]VM[Oxidation (M)]PSAEYDGLVR_.3	_LIVNC[Carbamidomethyl (C)]VM[Oxidation (M)]PSAEYDGLVR_	False	14	13.3811	12.7323	11.8813	NaN	NaN	NaN
MCOS_0000062401-mRNA-1;MCU_003368-RA	NQVHHQIIFLPHGQR	_NQVHHQIIFLPHGQR_.4	_NQVHHQIIFLPHGQR_	False	14	13.3468	14.794	14.4048	13.881	13.5851	13.5931
MCOS_0000062401-mRNA-1;MCU_003368-RA	NQVHHQIIFLPHGQR	_NQVHHQIIFLPHGQR_.3	_NQVHHQIIFLPHGQR_	False	14	NaN	NaN	NaN	NaN	NaN	8.84016
MCOS_0000062401-mRNA-1;MCU_003368-RA	LIVNCVMPSAEYDGLVRDR	_LIVNC[Carbamidomethyl (C)]VMPSAEYDGLVRDR_.3	_LIVNC[Carbamidomethyl (C)]VMPSAEYDGLVRDR_	False	14	NaN	11.9774	12.4425	12.1191	NaN	NaN
MCOS_0000062401-mRNA-1;MCU_003368-RA	LIVNCVMPSAEYDGLVRDR	_LIVNC[Carbamidomethyl (C)]VM[Oxidation (M)]PSAEYDGLVRDR_.3	_LIVNC[Carbamidomethyl (C)]VM[Oxidation (M)]PSAEYDGLVRDR_	False	14	NaN	11.9978	11.4365	NaN	NaN	NaN
MCOS_0000063301-mRNA-1	ELLTAFEGHQFSVDELK	_ELLTAFEGHQFSVDELK_.3	_ELLTAFEGHQFSVDELK_	True	5	19.2301	17.462	16.8966	17.5739	21.0346	20.3582
MCOS_0000063301-mRNA-1	ELLTAFEGHQFSVDELK	_ELLTAFEGHQFSVDELK_.2	_ELLTAFEGHQFSVDELK_	True	5	12.649	11.3964	9.75104	NaN	16.2674	15.4414
MCOS_0000063301-mRNA-1	DVVEFLK	_DVVEFLK_.2	_DVVEFLK_	True	5	17.711	16.2686	15.8779	16.0552	19.9035	19.2045
MCOS_0000063301-mRNA-1	DVVEFLK	_DVVEFLK_.1	_DVVEFLK_	True	5	NaN	11.3239	11.2064	12.7223	16.9707	16.1379
MCOS_0000063301-mRNA-1	AFIAVHDK	_AFIAVHDK_.2	_AFIAVHDK_	True	5	15.7794	14.6675	13.9052	14.4006	18.7241	17.9327
MCOS_0000063301-mRNA-1	AFIAVHDK	_AFIAVHDK_.1	_AFIAVHDK_	True	5	NaN	NaN	NaN	NaN	14.4034	13.978
MCOS_0000063301-mRNA-1	DGDGELDVDELVAFFNSSK	_DGDGELDVDELVAFFNSSK_.3	_DGDGELDVDELVAFFNSSK_	True	5	NaN	NaN	NaN	NaN	15.6709	12.3607
MCOS_0000063301-mRNA-1	AFIAVHDKDGDGELDVDELVAFFNSSK	_AFIAVHDKDGDGELDVDELVAFFNSSK_.4	_AFIAVHDKDGDGELDVDELVAFFNSSK_	True	5	NaN	NaN	NaN	NaN	13.2572	12.2641
MCOS_0000063301-mRNA-1	AFIAVHDKDGDGELDVDELVAFFNSSK	_AFIAVHDKDGDGELDVDELVAFFNSSK_.3	_AFIAVHDKDGDGELDVDELVAFFNSSK_	True	5	NaN	NaN	NaN	NaN	10.7194	10.7738
MCOS_0000070301-mRNA-1	VVAGGAYVCSTTAAATTR	_VVAGGAYVC[Carbamidomethyl (C)]STTAAATTR_.2	_VVAGGAYVC[Carbamidomethyl (C)]STTAAATTR_	True	5	NaN	NaN	NaN	NaN	15.9479	16.1814
MCOS_0000070301-mRNA-1	VVAGGAYVCSTTAAATTR	_VVAGGAYVC[Carbamidomethyl (C)]STTAAATTR_.3	_VVAGGAYVC[Carbamidomethyl (C)]STTAAATTR_	True	5	NaN	NaN	NaN	NaN	14.9186	15.1106
MCOS_0000070301-mRNA-1	AAGIWNCK	_AAGIWNC[Carbamidomethyl (C)]K_.2	_AAGIWNC[Carbamidomethyl (C)]K_	True	5	NaN	NaN	NaN	NaN	15.7451	16.335
MCOS_0000070301-mRNA-1	AAGIWNCK	_AAGIWNC[Carbamidomethyl (C)]K_.1	_AAGIWNC[Carbamidomethyl (C)]K_	True	5	NaN	NaN	NaN	NaN	10.9789	11.8609
MCOS_0000070301-mRNA-1	IEVSQHATYNCNFCGK	_IEVSQHATYNC[Carbamidomethyl (C)]NFC[Carbamidomethyl (C)]GK_.3	_IEVSQHATYNC[Carbamidomethyl (C)]NFC[Carbamidomethyl (C)]GK_	True	5	NaN	NaN	NaN	NaN	13.1592	13.1702
MCOS_0000070301-mRNA-1	IEVSQHATYNCNFCGK	_IEVSQHATYNC[Carbamidomethyl (C)]NFC[Carbamidomethyl (C)]GK_.2	_IEVSQHATYNC[Carbamidomethyl (C)]NFC[Carbamidomethyl (C)]GK_	True	5	NaN	NaN	NaN	NaN	9.03753	9.21009
MCOS_0000070301-mRNA-1	KIEVSQHATYNCNFCGK	_KIEVSQHATYNC[Carbamidomethyl (C)]NFC[Carbamidomethyl (C)]GK_.4	_KIEVSQHATYNC[Carbamidomethyl (C)]NFC[Carbamidomethyl (C)]GK_	True	5	NaN	NaN	NaN	NaN	11.5579	11.9722
MCOS_0000070301-mRNA-1	LRDTIRT	_LRDTIRT_.2	_LRDTIRT_	True	5	NaN	NaN	NaN	NaN	8.43924	11.2875
MCOS_0000081101-mRNA-1	TQFADQIK	_TQFADQIK_.2	_TQFADQIK_	True	3	NaN	NaN	13.2542	NaN	NaN	13.8433
MCOS_0000081101-mRNA-1	ALVEQEYSDALAK	_ALVEQEYSDALAK_.2	_ALVEQEYSDALAK_	True	3	12.7325	NaN	13.0188	NaN	11.84	12.5368
MCOS_0000081101-mRNA-1	LDLDVTVMSELHEFYR	_LDLDVTVMSELHEFYR_.3	_LDLDVTVMSELHEFYR_	True	3	NaN	NaN	11.2938	NaN	NaN	NaN
MCOS_0000081601-mRNA-1	LFNLYIFDSR	_LFNLYIFDSR_.2	_LFNLYIFDSR_	True	7	14.4084	14.317	14.0723	13.9304	14.2878	14.4406
MCOS_0000081601-mRNA-1	LYVEFVVK	_LYVEFVVK_.2	_LYVEFVVK_	True	7	NaN	12.6925	13.1284	12.3321	12.611	12.9495
MCOS_0000081601-mRNA-1	LHYFEGPTGIK	_LHYFEGPTGIK_.3	_LHYFEGPTGIK_	True	7	11.8421	11.9244	11.9506	12.2461	12.6208	13.0205
MCOS_0000081601-mRNA-1	LHYFEGPTGIK	_LHYFEGPTGIK_.2	_LHYFEGPTGIK_	True	7	NaN	NaN	12.2204	NaN	12.8313	13.2201
MCOS_0000081601-mRNA-1	ELENVYK	_ELENVYK_.2	_ELENVYK_	True	7	NaN	NaN	NaN	NaN	NaN	14.778
MCOS_0000081601-mRNA-1	LSPTENNIHTLSYK	_LSPTENNIHTLSYK_.2	_LSPTENNIHTLSYK_	True	7	NaN	NaN	NaN	NaN	10.7957	11.4636
MCOS_0000081601-mRNA-1	LSPTENNIHTLSYK	_LSPTENNIHTLSYK_.3	_LSPTENNIHTLSYK_	True	7	NaN	12.248	12.3999	NaN	12.79	13.6012
MCOS_0000081601-mRNA-1	IILNTDPMVMPLVK	_IILNTDPMVMPLVK_.2	_IILNTDPMVMPLVK_	True	7	NaN	NaN	NaN	NaN	11.7768	12.1451
MCOS_0000081601-mRNA-1	GNNIFYK	_GNNIFYK_.2	_GNNIFYK_	True	7	NaN	NaN	NaN	NaN	12.5243	12.698
MCOS_0000081601-mRNA-1	GNNIFYK	_GNNIFYK_.1	_GNNIFYK_	True	7	NaN	NaN	NaN	NaN	10.051	10.4614
MCOS_0000084201-mRNA-1	AAQEALDDIHR	_AAQEALDDIHR_.2	_AAQEALDDIHR_	True	8	NaN	NaN	NaN	NaN	17.2738	17.0488
MCOS_0000084201-mRNA-1	AAQEALDDIHR	_AAQEALDDIHR_.3	_AAQEALDDIHR_	True	8	NaN	NaN	NaN	NaN	14.0252	14.9917
MCOS_0000084201-mRNA-1	SSVSEQNQDLIK	_SSVSEQNQDLIK_.2	_SSVSEQNQDLIK_	True	8	NaN	NaN	NaN	NaN	14.6469	15.7436
MCOS_0000084201-mRNA-1	LGFANLDGDK	_LGFANLDGDK_.2	_LGFANLDGDK_	True	8	NaN	NaN	NaN	NaN	14.1921	15.5253
MCOS_0000084201-mRNA-1	QVAAIPEHLQDVQVDIK	_QVAAIPEHLQDVQVDIK_.3	_QVAAIPEHLQDVQVDIK_	True	8	NaN	NaN	NaN	NaN	14.1273	15.3359
MCOS_0000084201-mRNA-1	QVAAIPEHLQDVQVDIK	_QVAAIPEHLQDVQVDIK_.2	_QVAAIPEHLQDVQVDIK_	True	8	NaN	NaN	NaN	NaN	10.8182	12.0727
MCOS_0000084201-mRNA-1	SSLEAFSTGVNISPSFPSASDVSR	_SSLEAFSTGVNISPSFPSASDVSR_.3	_SSLEAFSTGVNISPSFPSASDVSR_	True	8	NaN	NaN	NaN	NaN	14.0792	15.3302
MCOS_0000084201-mRNA-1	PYIQQVDDFVAK	_PYIQQVDDFVAK_.2	_PYIQQVDDFVAK_	True	8	NaN	NaN	NaN	NaN	13.5442	14.3442
MCOS_0000084201-mRNA-1	MPTLPSFSSSDHK	_MPTLPSFSSSDHK_.3	_MPTLPSFSSSDHK_	True	8	NaN	NaN	NaN	NaN	NaN	13.8691
MCOS_0000084201-mRNA-1	EYAIEAAPHLK	_EYAIEAAPHLK_.3	_EYAIEAAPHLK_	True	8	NaN	NaN	NaN	NaN	NaN	12.3721
MCOS_0000084201-mRNA-1	EYAIEAAPHLK	_EYAIEAAPHLK_.2	_EYAIEAAPHLK_	True	8	NaN	NaN	NaN	NaN	11.1008	11.7908
MCOS_0000084301-mRNA-1	PFYVSEPLGR	_PFYVSEPLGR_.2	_PFYVSEPLGR_	True	16	NaN	NaN	NaN	NaN	15.8967	17.0219
MCOS_0000084301-mRNA-1	IGASGLPER	_IGASGLPER_.2	_IGASGLPER_	True	16	NaN	NaN	NaN	NaN	14.9859	16.4703
MCOS_0000084301-mRNA-1	GQPAAVAADWIR	_GQPAAVAADWIR_.2	_GQPAAVAADWIR_	True	16	NaN	NaN	NaN	NaN	14.9537	16.2732
MCOS_0000084301-mRNA-1	AALMPEVDAPVHVDPTNCSDIEFAVR	_AALMPEVDAPVHVDPTNC[Carbamidomethyl (C)]SDIEFAVR_.3	_AALMPEVDAPVHVDPTNC[Carbamidomethyl (C)]SDIEFAVR_	True	16	NaN	NaN	NaN	NaN	14.1648	15.6346
MCOS_0000084301-mRNA-1	AALMPEVDAPVHVDPTNCSDIEFAVR	_AALM[Oxidation (M)]PEVDAPVHVDPTNC[Carbamidomethyl (C)]SDIEFAVR_.3	_AALM[Oxidation (M)]PEVDAPVHVDPTNC[Carbamidomethyl (C)]SDIEFAVR_	True	16	NaN	NaN	NaN	NaN	13.6698	14.4537
MCOS_0000084301-mRNA-1	EALTDGVWTR	_EALTDGVWTR_.2	_EALTDGVWTR_	True	16	NaN	NaN	NaN	NaN	14.4924	16.2383
MCOS_0000084301-mRNA-1	DNTEHELAVALAR	_DNTEHELAVALAR_.3	_DNTEHELAVALAR_	True	16	NaN	NaN	NaN	NaN	14.0981	15.439
MCOS_0000084301-mRNA-1	DNTEHELAVALAR	_DNTEHELAVALAR_.2	_DNTEHELAVALAR_	True	16	NaN	NaN	NaN	NaN	8.83003	12.1534
MCOS_0000084301-mRNA-1	LLFDSLGR	_LLFDSLGR_.2	_LLFDSLGR_	True	16	NaN	NaN	NaN	NaN	14.5966	15.294
MCOS_0000084301-mRNA-1	AAIEGDILR	_AAIEGDILR_.2	_AAIEGDILR_	True	16	NaN	NaN	NaN	NaN	14.1106	15.5039
MCOS_0000084301-mRNA-1	RMEAIEHVVDGR	_RMEAIEHVVDGR_.3	_RMEAIEHVVDGR_	True	16	NaN	NaN	NaN	NaN	13.9293	15.0768
MCOS_0000084301-mRNA-1	ETAGERHEFASVVAEGIPR	_ETAGERHEFASVVAEGIPR_.4	_ETAGERHEFASVVAEGIPR_	True	16	NaN	NaN	NaN	NaN	13.5237	14.4071
MCOS_0000084301-mRNA-1	ETAGERHEFASVVAEGIPR	_ETAGERHEFASVVAEGIPR_.3	_ETAGERHEFASVVAEGIPR_	True	16	NaN	NaN	NaN	NaN	NaN	12.5685
MCOS_0000084301-mRNA-1	HEFASVVAEGIPR	_HEFASVVAEGIPR_.3	_HEFASVVAEGIPR_	True	16	NaN	NaN	NaN	NaN	13.5406	14.5555
MCOS_0000084301-mRNA-1	LKQEELEHHFDFR	_LKQEELEHHFDFR_.4	_LKQEELEHHFDFR_	True	16	NaN	NaN	NaN	NaN	NaN	12.8175
MCOS_0000084301-mRNA-1	QEELEHHFDFR	_QEELEHHFDFR_.3	_QEELEHHFDFR_	True	16	NaN	NaN	NaN	NaN	11.151	11.9914
MCOS_0000084301-mRNA-1	QEELEHHFDFR	_QEELEHHFDFR_.2	_QEELEHHFDFR_	True	16	NaN	NaN	NaN	NaN	NaN	9.1295
MCOS_0000084301-mRNA-1	HSHHLAQMLR	_HSHHLAQM[Oxidation (M)]LR_.3	_HSHHLAQM[Oxidation (M)]LR_	True	16	NaN	NaN	NaN	NaN	NaN	11.6
MCOS_0000084301-mRNA-1	MEAIEHVVDGR	_MEAIEHVVDGR_.3	_MEAIEHVVDGR_	True	16	NaN	NaN	NaN	NaN	NaN	11.585
MCOS_0000084301-mRNA-1	LREALAEQK	_LREALAEQK_.2	_LREALAEQK_	True	16	NaN	NaN	NaN	NaN	NaN	NaN
MCOS_0000106601-mRNA-1	LYGVFPGGR	_LYGVFPGGR_.2	_LYGVFPGGR_	True	2	NaN	NaN	13.8734	14.0451	14.6977	15.4578
MCOS_0000106601-mRNA-1	PGTPVDSNSTPR	_PGTPVDSNSTPR_.2	_PGTPVDSNSTPR_	True	2	NaN	NaN	NaN	NaN	11.1158	13.0442
MCOS_0000109901-mRNA-1	ALGLIPTEAQIAK	_ALGLIPTEAQIAK_.2	_ALGLIPTEAQIAK_	True	8	15.5847	15.276	14.97	15.2781	16.3809	15.773
MCOS_0000109901-mRNA-1	ELFALFATGEDEK	_ELFALFATGEDEK_.2	_ELFALFATGEDEK_	True	8	14.5312	13.6329	13.4404	13.3807	14.7245	13.7794
MCOS_0000109901-mRNA-1	HLLTQLGER	_HLLTQLGER_.2	_HLLTQLGER_	True	8	NaN	12.937	13.0637	13.2783	14.6776	13.565
MCOS_0000109901-mRNA-1	KPNNPEEFIEGFR	_KPNNPEEFIEGFR_.3	_KPNNPEEFIEGFR_	True	8	NaN	NaN	12.6651	12.6744	13.913	13.3741
MCOS_0000109901-mRNA-1	ITFETFLPIYQGLMK	_ITFETFLPIYQGLM[Oxidation (M)]K_.2	_ITFETFLPIYQGLM[Oxidation (M)]K_	True	8	NaN	10.821	NaN	NaN	11.7067	NaN
MCOS_0000109901-mRNA-1	ITFETFLPIYQGLMK	_ITFETFLPIYQGLM[Oxidation (M)]K_.3	_ITFETFLPIYQGLM[Oxidation (M)]K_	True	8	11.056	NaN	9.36183	9.75698	10.704	10.2082
MCOS_0000109901-mRNA-1	DEVDILLSGMEDGQGQVPYEAFVK	_DEVDILLSGMEDGQGQVPYEAFVK_.3	_DEVDILLSGMEDGQGQVPYEAFVK_	True	8	NaN	10.9888	11.5672	11.9396	13.1865	12.7116
MCOS_0000109901-mRNA-1	YIGDLVR	_YIGDLVR_.2	_YIGDLVR_	True	8	NaN	NaN	NaN	NaN	15.1859	14.6672
MCOS_0000109901-mRNA-1	EANGYISAAELR	_EANGYISAAELR_.2	_EANGYISAAELR_	True	8	NaN	NaN	NaN	NaN	12.4658	11.0508
MCOS_0000116301-mRNA-1	SFIQVFWR	_SFIQVFWR_.2	_SFIQVFWR_	True	4	13.9782	14.0799	14.1783	13.7415	12.4003	11.4325
MCOS_0000116301-mRNA-1	IPEYGEGTYTAAQVER	_IPEYGEGTYTAAQVER_.2	_IPEYGEGTYTAAQVER_	False	4	11.64	12.1617	12.472	NaN	NaN	NaN
MCOS_0000116301-mRNA-1	SFNLGATAGPMWR	_SFNLGATAGPMWR_.2	_SFNLGATAGPMWR_	False	4	NaN	12.6259	13.0131	12.617	NaN	NaN
MCOS_0000116301-mRNA-1	IAPLSRPTSSVFFGGPR	_IAPLSRPTSSVFFGGPR_.3	_IAPLSRPTSSVFFGGPR_	False	4	NaN	NaN	12.6855	NaN	NaN	NaN
MCOS_0000128501-mRNA-1	TFFLPNYPCLR	_TFFLPNYPC[Carbamidomethyl (C)]LR_.2	_TFFLPNYPC[Carbamidomethyl (C)]LR_	True	2	15.5095	NaN	NaN	NaN	NaN	NaN
MCOS_0000128501-mRNA-1	WGGVYPGDVQLTTLK	_WGGVYPGDVQLTTLK_.2	_WGGVYPGDVQLTTLK_	True	2	12.2961	12.0088	12.5704	NaN	NaN	NaN
MCOS_0000129301-mRNA-1	LNVEIVSEEFEGK	_LNVEIVSEEFEGK_.2	_LNVEIVSEEFEGK_	True	2	12.8339	NaN	NaN	NaN	12.3047	12.6847
MCOS_0000129301-mRNA-1	ITDFSDSCGLK	_ITDFSDSC[Carbamidomethyl (C)]GLK_.2	_ITDFSDSC[Carbamidomethyl (C)]GLK_	True	2	11.6248	NaN	NaN	NaN	12.7415	NaN
MCOS_0000139401-mRNA-1	FALEDDATLPR	_FALEDDATLPR_.2	_FALEDDATLPR_	True	6	NaN	NaN	NaN	NaN	13.4179	13.3008
MCOS_0000139401-mRNA-1	LVQHLGIPALSWFDCNYLSFNDIK	_LVQHLGIPALSWFDC[Carbamidomethyl (C)]NYLSFNDIK_.3	_LVQHLGIPALSWFDC[Carbamidomethyl (C)]NYLSFNDIK_	True	6	NaN	NaN	NaN	NaN	NaN	12.6433
MCOS_0000139401-mRNA-1	FDFPIIK	_FDFPIIK_.2	_FDFPIIK_	True	6	NaN	NaN	NaN	NaN	12.2802	12.1059
MCOS_0000139401-mRNA-1	ITEICLLAVSR	_ITEIC[Carbamidomethyl (C)]LLAVSR_.2	_ITEIC[Carbamidomethyl (C)]LLAVSR_	True	6	NaN	NaN	NaN	NaN	11.9143	NaN
MCOS_0000139401-mRNA-1	AIEQIQLFLHR	_AIEQIQLFLHR_.3	_AIEQIQLFLHR_	True	6	NaN	NaN	NaN	NaN	11.5765	11.4867
MCOS_0000139401-mRNA-1	ESYNFVDCK	_ESYNFVDC[Carbamidomethyl (C)]K_.2	_ESYNFVDC[Carbamidomethyl (C)]K_	True	6	NaN	NaN	NaN	NaN	10.9215	11.4746
MCOS_0000147701-mRNA-1	FMGTNDSTLDDK	_FMGTNDSTLDDK_.2	_FMGTNDSTLDDK_	True	4	NaN	NaN	NaN	NaN	13.2254	13.3085
MCOS_0000147701-mRNA-1	NFLANMDK	_NFLANMDK_.2	_NFLANMDK_	True	4	NaN	NaN	NaN	NaN	12.635	12.3792
MCOS_0000147701-mRNA-1	FNWHCSCVASYVTSPCGVYFR	_FNWHC[Carbamidomethyl (C)]SC[Carbamidomethyl (C)]VASYVTSPC[Carbamidomethyl (C)]GVYFR_.3	_FNWHC[Carbamidomethyl (C)]SC[Carbamidomethyl (C)]VASYVTSPC[Carbamidomethyl (C)]GVYFR_	True	4	NaN	NaN	NaN	NaN	12.6021	NaN
MCOS_0000147701-mRNA-1	SPLNIEDYFDVDKK	_SPLNIEDYFDVDKK_.3	_SPLNIEDYFDVDKK_	True	4	NaN	NaN	NaN	NaN	11.8082	12.2953
MCOS_0000164001-mRNA-1;MCU_006775-RC	DQLGFTGYLR	_DQLGFTGYLR_.2	_DQLGFTGYLR_	False	1	NaN	NaN	NaN	NaN	12.4508	13.2374
MCOS_0000170201-mRNA-1	EVLNQLTFLSCPLK	_EVLNQLTFLSC[Carbamidomethyl (C)]PLK_.2	_EVLNQLTFLSC[Carbamidomethyl (C)]PLK_	True	1	NaN	NaN	NaN	12.2274	NaN	NaN
MCOS_0000176001-mRNA-1	IIAESGPIR	_IIAESGPIR_.2	_IIAESGPIR_	True	4	12.1353	13.6706	12.301	12.7857	15.135	14.8687
MCOS_0000176001-mRNA-1	IATERPIPQALQLDFLGK	_IATERPIPQALQLDFLGK_.3	_IATERPIPQALQLDFLGK_	True	4	13.0991	14.2307	13.4929	12.9453	13.6319	13.4027
MCOS_0000176001-mRNA-1	CFVGPQVR	_C[Carbamidomethyl (C)]FVGPQVR_.2	_C[Carbamidomethyl (C)]FVGPQVR_	True	4	NaN	NaN	11.8266	11.7193	13.3536	13.4019
MCOS_0000176001-mRNA-1	EIGNSNVFESK	_EIGNSNVFESK_.2	_EIGNSNVFESK_	True	4	NaN	12.5459	NaN	NaN	14.1403	13.977
MCOS_0000176101-mRNA-1	DLGIWPVLR	_DLGIWPVLR_.2	_DLGIWPVLR_	True	2	NaN	NaN	NaN	NaN	10.8179	12.0202
MCOS_0000176101-mRNA-1	EVVDLMELLHPLVVPGR	_EVVDLMELLHPLVVPGR_.3	_EVVDLMELLHPLVVPGR_	True	2	NaN	NaN	NaN	NaN	NaN	9.74768
MCOS_0000177301-mRNA-1	GVNVVPINK	_GVNVVPINK_.2	_GVNVVPINK_	True	102	13.971	15.9653	15.4211	NaN	NaN	NaN
MCOS_0000177301-mRNA-1	GVNVVPINK	_GVNVVPINK_.1	_GVNVVPINK_	True	102	NaN	12.6253	11.796	NaN	NaN	NaN
MCOS_0000177301-mRNA-1	YAADITTDSATNQAR	_YAADITTDSATNQAR_.2	_YAADITTDSATNQAR_	True	102	14.5304	15.8298	15.2394	13.3053	13.5843	13.3145
MCOS_0000177301-mRNA-1	GVTFSGGVVDDR	_GVTFSGGVVDDR_.2	_GVTFSGGVVDDR_	True	102	14.1742	15.9565	15.0788	14.3822	12.8393	NaN
MCOS_0000177301-mRNA-1	GGGTTWAGTATNLK	_GGGTTWAGTATNLK_.2	_GGGTTWAGTATNLK_	True	102	14.3333	15.9096	15.0504	14.2199	11.5235	11.3265
MCOS_0000177301-mRNA-1	TYVGSVDASPSDR	_TYVGSVDASPSDR_.2	_TYVGSVDASPSDR_	True	102	14.3877	15.7728	15.2115	13.1327	13.0117	12.6855
MCOS_0000177301-mRNA-1	NQVPDVESR	_NQVPDVESR_.2	_NQVPDVESR_	True	102	14.3095	15.2749	14.7443	NaN	12.5117	12.9234
MCOS_0000177301-mRNA-1	RVPTLGYYSGHR	_RVPTLGYYSGHR_.3	_RVPTLGYYSGHR_	True	102	13.2603	15.1049	14.391	12.511	11.9362	NaN
MCOS_0000177301-mRNA-1	NVVNNAETQVSSK	_NVVNNAETQVSSK_.2	_NVVNNAETQVSSK_	True	102	12.9931	14.6387	13.9187	13.1023	NaN	9.83513
MCOS_0000177301-mRNA-1	SDTSYTSQVER	_SDTSYTSQVER_.2	_SDTSYTSQVER_	True	102	12.8235	14.1619	13.8845	11.6057	11.7284	NaN
MCOS_0000177301-mRNA-1	TNETTTQFETR	_TNETTTQFETR_.2	_TNETTTQFETR_	True	102	12.4048	14.3344	13.5944	NaN	11.0059	11.0599
MCOS_0000177301-mRNA-1	LVGSFESINSER	_LVGSFESINSER_.2	_LVGSFESINSER_	True	102	NaN	13.3779	12.8752	11.8142	13.1387	11.8311
MCOS_0000177301-mRNA-1	VRTEVSTEPTGAAESR	_VRTEVSTEPTGAAESR_.3	_VRTEVSTEPTGAAESR_	True	102	10.9683	12.6695	11.4539	9.87041	11.479	11.7119
MCOS_0000177301-mRNA-1	QPLSAHISLVDPTAR	_QPLSAHISLVDPTAR_.3	_QPLSAHISLVDPTAR_	True	102	15.1374	16.002	15.1248	NaN	NaN	NaN
MCOS_0000177301-mRNA-1	VNVENLEIEVPLSPGR	_VNVENLEIEVPLSPGR_.3	_VNVENLEIEVPLSPGR_	True	102	12.4026	13.7042	12.8939	NaN	11.2973	10.8233
MCOS_0000177301-mRNA-1	VNVENLEIEVPLSPGR	_VNVENLEIEVPLSPGR_.2	_VNVENLEIEVPLSPGR_	True	102	14.9191	16.0786	15.2811	13.7076	NaN	NaN
MCOS_0000177301-mRNA-1	LVLADAEISYK	_LVLADAEISYK_.2	_LVLADAEISYK_	True	102	NaN	16.1488	15.3194	14.4783	NaN	NaN
MCOS_0000177301-mRNA-1	AGWWSSIISGR	_AGWWSSIISGR_.2	_AGWWSSIISGR_	True	102	NaN	15.6266	15.0474	NaN	NaN	NaN
MCOS_0000177301-mRNA-1	LIPNSVEVK	_LIPNSVEVK_.2	_LIPNSVEVK_	True	102	NaN	15.3772	14.5551	NaN	NaN	NaN
MCOS_0000177301-mRNA-1	TEAWASTTVDNR	_TEAWASTTVDNR_.2	_TEAWASTTVDNR_	True	102	12.8294	15.0103	13.8112	NaN	NaN	NaN
MCOS_0000177301-mRNA-1	VHHAEYSAEGDHQIR	_VHHAEYSAEGDHQIR_.4	_VHHAEYSAEGDHQIR_	True	102	11.6117	14.0149	12.9706	11.7114	12.6087	11.5212
MCOS_0000177301-mRNA-1	VHHAEYSAEGDHQIR	_VHHAEYSAEGDHQIR_.3	_VHHAEYSAEGDHQIR_	True	102	NaN	11.677	11.4186	NaN	11	9.83186
MCOS_0000177301-mRNA-1	SDSTLHSEFWDNLVQK	_SDSTLHSEFWDNLVQK_.3	_SDSTLHSEFWDNLVQK_	True	102	12.2793	14.3883	13.6784	NaN	NaN	NaN
MCOS_0000177301-mRNA-1	PLLINATTNR	_PLLINATTNR_.2	_PLLINATTNR_	True	102	13.3997	13.3161	12.7514	NaN	NaN	NaN
MCOS_0000177301-mRNA-1	IFTCPCGR	_IFTC[Carbamidomethyl (C)]PC[Carbamidomethyl (C)]GR_.2	_IFTC[Carbamidomethyl (C)]PC[Carbamidomethyl (C)]GR_	True	102	NaN	13.3923	12.6399	NaN	12.743	11.7867
MCOS_0000177301-mRNA-1	QIIEVVSTFAR	_QIIEVVSTFAR_.2	_QIIEVVSTFAR_	True	102	12.6224	13.4655	13.3215	NaN	11.0219	NaN
MCOS_0000177301-mRNA-1	DTNVEISENR	_DTNVEISENR_.2	_DTNVEISENR_	True	102	11.8421	13.7402	12.8339	NaN	NaN	NaN
MCOS_0000177301-mRNA-1	TATIILPK	_TATIILPK_.2	_TATIILPK_	True	102	NaN	12.5326	11.6809	11.0352	12.3019	11.7755
MCOS_0000177301-mRNA-1	SVQVGTLLVPTTITMEK	_SVQVGTLLVPTTITM[Oxidation (M)]EK_.2	_SVQVGTLLVPTTITM[Oxidation (M)]EK_	True	102	14.8057	14.9812	13.7097	NaN	12.4902	NaN
MCOS_0000177301-mRNA-1	SVQVGTLLVPTTITMEK	_SVQVGTLLVPTTITMEK_.2	_SVQVGTLLVPTTITMEK_	True	102	NaN	15.9702	15.7355	NaN	NaN	12.9007
MCOS_0000177301-mRNA-1	SVQVGTLLVPTTITMEK	_SVQVGTLLVPTTITM[Oxidation (M)]EK_.3	_SVQVGTLLVPTTITM[Oxidation (M)]EK_	True	102	13.3218	14.2892	NaN	NaN	NaN	NaN
MCOS_0000177301-mRNA-1	SVQVGTLLVPTTITMEK	_SVQVGTLLVPTTITMEK_.3	_SVQVGTLLVPTTITMEK_	True	102	NaN	12.726	13.0564	NaN	NaN	NaN
MCOS_0000177301-mRNA-1	IVEVNSIAVENLDAVR	_IVEVNSIAVENLDAVR_.2	_IVEVNSIAVENLDAVR_	True	102	14.9101	15.8241	15.3087	NaN	NaN	NaN
MCOS_0000177301-mRNA-1	IVEVNSIAVENLDAVR	_IVEVNSIAVENLDAVR_.3	_IVEVNSIAVENLDAVR_	True	102	12.018	14.1182	13.5948	NaN	NaN	NaN
MCOS_0000177301-mRNA-1	LIPTEVTVSK	_LIPTEVTVSK_.2	_LIPTEVTVSK_	True	102	14.9953	16.2127	NaN	NaN	NaN	NaN
MCOS_0000177301-mRNA-1	MSLDTQQIPGLSR	_MSLDTQQIPGLSR_.2	_MSLDTQQIPGLSR_	True	102	NaN	15.9373	NaN	NaN	13.2252	12.8139
MCOS_0000177301-mRNA-1	MSLDTQQIPGLSR	_M[Oxidation (M)]SLDTQQIPGLSR_.2	_M[Oxidation (M)]SLDTQQIPGLSR_	True	102	13.4597	13.5876	NaN	NaN	NaN	NaN
MCOS_0000177301-mRNA-1	TPAAVVLR	_TPAAVVLR_.2	_TPAAVVLR_	True	102	14.1134	15.6984	14.7198	13.3703	NaN	NaN
MCOS_0000177301-mRNA-1	LQPVSIENPPDDYGNVAR	_LQPVSIENPPDDYGNVAR_.2	_LQPVSIENPPDDYGNVAR_	True	102	13.3101	14.8307	13.9733	12.493	NaN	NaN
MCOS_0000177301-mRNA-1	LQPVSIENPPDDYGNVAR	_LQPVSIENPPDDYGNVAR_.3	_LQPVSIENPPDDYGNVAR_	True	102	NaN	14.0726	13.2324	NaN	NaN	NaN
MCOS_0000177301-mRNA-1	NAGEIGIQMGGK	_NAGEIGIQM[Oxidation (M)]GGK_.2	_NAGEIGIQM[Oxidation (M)]GGK_	True	102	12.5691	13.2002	11.7614	NaN	9.42123	NaN
MCOS_0000177301-mRNA-1	NAGEIGIQMGGK	_NAGEIGIQMGGK_.2	_NAGEIGIQMGGK_	True	102	NaN	15.0781	14.5712	NaN	12.0337	NaN
MCOS_0000177301-mRNA-1	EGSVIADVSAQVVEEAFATTPRPK	_EGSVIADVSAQVVEEAFATTPRPK_.3	_EGSVIADVSAQVVEEAFATTPRPK_	True	102	14.2953	14.8909	14.179	NaN	NaN	NaN
MCOS_0000177301-mRNA-1	APELVTQSFVGSLLSDAR	_APELVTQSFVGSLLSDAR_.3	_APELVTQSFVGSLLSDAR_	True	102	12.8882	13.9942	13.2546	NaN	8.49291	NaN
MCOS_0000177301-mRNA-1	APELVTQSFVGSLLSDAR	_APELVTQSFVGSLLSDAR_.2	_APELVTQSFVGSLLSDAR_	True	102	12.7783	14.4075	13.6713	NaN	NaN	NaN
MCOS_0000177301-mRNA-1	VDGGTQVGAVFVPTELTMQR	_VDGGTQVGAVFVPTELTM[Oxidation (M)]QR_.3	_VDGGTQVGAVFVPTELTM[Oxidation (M)]QR_	True	102	14.1404	14.857	13.9368	NaN	NaN	NaN
MCOS_0000177301-mRNA-1	TISEYTSEPVDDLLK	_TISEYTSEPVDDLLK_.2	_TISEYTSEPVDDLLK_	True	102	13.5238	14.981	14.5279	NaN	NaN	NaN
MCOS_0000177301-mRNA-1	LTEGSGVHVVGIQDTR	_LTEGSGVHVVGIQDTR_.3	_LTEGSGVHVVGIQDTR_	True	102	13.4681	14.9384	14.1718	12.6436	NaN	NaN
MCOS_0000177301-mRNA-1	LTEGSGVHVVGIQDTR	_LTEGSGVHVVGIQDTR_.2	_LTEGSGVHVVGIQDTR_	True	102	NaN	8.66827	NaN	NaN	NaN	NaN
MCOS_0000177301-mRNA-1	DCEIQVGIK	_DC[Carbamidomethyl (C)]EIQVGIK_.2	_DC[Carbamidomethyl (C)]EIQVGIK_	True	102	13.4869	14.9619	14.092	12.065	NaN	NaN
MCOS_0000177301-mRNA-1	DMQHIVLPLR	_DM[Oxidation (M)]QHIVLPLR_.3	_DM[Oxidation (M)]QHIVLPLR_	True	102	13.5166	13.8862	12.9127	NaN	NaN	NaN
MCOS_0000177301-mRNA-1	DMQHIVLPLR	_DMQHIVLPLR_.3	_DMQHIVLPLR_	True	102	NaN	12.671	12.704	10.5417	10.4546	10.2332
MCOS_0000177301-mRNA-1	DMQHIVLPLR	_DMQHIVLPLR_.2	_DMQHIVLPLR_	True	102	NaN	11.5062	11.1146	NaN	NaN	NaN
MCOS_0000177301-mRNA-1	LPSQGIQVSSK	_LPSQGIQVSSK_.2	_LPSQGIQVSSK_	True	102	13.3748	14.8417	14.1353	NaN	NaN	NaN
MCOS_0000177301-mRNA-1	ADVSAILCSSGIK	_ADVSAILC[Carbamidomethyl (C)]SSGIK_.2	_ADVSAILC[Carbamidomethyl (C)]SSGIK_	True	102	12.4988	15.0485	13.8882	10.9945	NaN	NaN
MCOS_0000177301-mRNA-1	RSDTSYTSQVER	_RSDTSYTSQVER_.3	_RSDTSYTSQVER_	True	102	12.262	13.8348	13.2015	11.4766	13.2425	13.2396
MCOS_0000177301-mRNA-1	RSDTSYTSQVER	_RSDTSYTSQVER_.2	_RSDTSYTSQVER_	True	102	NaN	8.48617	8.12462	NaN	NaN	NaN
MCOS_0000177301-mRNA-1	ELLVGEATTGSK	_ELLVGEATTGSK_.2	_ELLVGEATTGSK_	True	102	12.3063	14.5308	13.7885	11.8989	NaN	NaN
MCOS_0000177301-mRNA-1	HGIATETSDLCTQINIISK	_HGIATETSDLC[Carbamidomethyl (C)]TQINIISK_.3	_HGIATETSDLC[Carbamidomethyl (C)]TQINIISK_	True	102	12.8414	14.4342	13.6839	11.5108	NaN	NaN
MCOS_0000177301-mRNA-1	RDMQHIVLPLR	_RDMQHIVLPLR_.3	_RDMQHIVLPLR_	True	102	NaN	14.0554	13.3134	11.1218	10.8135	11.2574
MCOS_0000177301-mRNA-1	RDMQHIVLPLR	_RDM[Oxidation (M)]QHIVLPLR_.3	_RDM[Oxidation (M)]QHIVLPLR_	True	102	NaN	12.8783	11.1564	NaN	NaN	NaN
MCOS_0000177301-mRNA-1	AIDLTQVEIGNLGLEVQDNR	_AIDLTQVEIGNLGLEVQDNR_.3	_AIDLTQVEIGNLGLEVQDNR_	True	102	NaN	14.1942	13.4938	NaN	NaN	NaN
MCOS_0000177301-mRNA-1	NVAEGSVASFCLLPENQPK	_NVAEGSVASFC[Carbamidomethyl (C)]LLPENQPK_.3	_NVAEGSVASFC[Carbamidomethyl (C)]LLPENQPK_	True	102	11.929	NaN	13.1607	NaN	NaN	NaN
MCOS_0000177301-mRNA-1	YFPSTPLTK	_YFPSTPLTK_.2	_YFPSTPLTK_	True	102	12.9997	14.3107	13.1429	11.9424	NaN	NaN
MCOS_0000177301-mRNA-1	AQEMQITHGGNAYYTTVETQK	_AQEMQITHGGNAYYTTVETQK_.3	_AQEMQITHGGNAYYTTVETQK_	True	102	NaN	13.9405	13.3575	11.3974	10.8001	10.5118
MCOS_0000177301-mRNA-1	AQEMQITHGGNAYYTTVETQK	_AQEM[Oxidation (M)]QITHGGNAYYTTVETQK_.3	_AQEM[Oxidation (M)]QITHGGNAYYTTVETQK_	True	102	10.7061	12.5147	10.7841	NaN	NaN	NaN
MCOS_0000177301-mRNA-1	TTMQTLEGPSAR	_TTMQTLEGPSAR_.2	_TTMQTLEGPSAR_	True	102	NaN	14.017	13.4758	NaN	9.34363	10.244
MCOS_0000177301-mRNA-1	TTMQTLEGPSAR	_TTM[Oxidation (M)]QTLEGPSAR_.2	_TTM[Oxidation (M)]QTLEGPSAR_	True	102	NaN	12.3133	10.619	NaN	NaN	NaN
MCOS_0000177301-mRNA-1	SEDVQTQIISDLK	_SEDVQTQIISDLK_.2	_SEDVQTQIISDLK_	True	102	12.2874	14.4511	13.28	10.5119	NaN	NaN
MCOS_0000177301-mRNA-1	VRHEEYTTEQSLR	_VRHEEYTTEQSLR_.3	_VRHEEYTTEQSLR_	True	102	10.3247	13.183	12.3515	10.4407	NaN	9.0393
MCOS_0000177301-mRNA-1	VRHEEYTTEQSLR	_VRHEEYTTEQSLR_.4	_VRHEEYTTEQSLR_	True	102	NaN	13.3585	12.6704	NaN	NaN	NaN
MCOS_0000177301-mRNA-1	GVGDRDESDAYEPSGK	_GVGDRDESDAYEPSGK_.3	_GVGDRDESDAYEPSGK_	True	102	NaN	13.993	13.1019	11.7854	NaN	NaN
MCOS_0000177301-mRNA-1	AAQEYPDSQDAQTLIR	_AAQEYPDSQDAQTLIR_.2	_AAQEYPDSQDAQTLIR_	True	102	11.6833	13.8442	12.7094	NaN	NaN	7.79495
MCOS_0000177301-mRNA-1	AAQEYPDSQDAQTLIR	_AAQEYPDSQDAQTLIR_.3	_AAQEYPDSQDAQTLIR_	True	102	NaN	11.8129	11.1698	NaN	NaN	NaN
MCOS_0000177301-mRNA-1	NLTTESGYSTQK	_NLTTESGYSTQK_.2	_NLTTESGYSTQK_	True	102	NaN	13.8694	13.3608	11.9925	NaN	NaN
MCOS_0000177301-mRNA-1	ASMVDGVAQVGLNLVPR	_ASMVDGVAQVGLNLVPR_.3	_ASMVDGVAQVGLNLVPR_	True	102	NaN	13.164	12.9751	NaN	9.32234	NaN
MCOS_0000177301-mRNA-1	ASMVDGVAQVGLNLVPR	_ASMVDGVAQVGLNLVPR_.2	_ASMVDGVAQVGLNLVPR_	True	102	NaN	12.5359	NaN	NaN	NaN	NaN
MCOS_0000177301-mRNA-1	SASTNDLQTQIR	_SASTNDLQTQIR_.2	_SASTNDLQTQIR_	True	102	NaN	13.6032	12.7293	11.2376	NaN	NaN
MCOS_0000177301-mRNA-1	ATYNAQVISNAK	_ATYNAQVISNAK_.2	_ATYNAQVISNAK_	True	102	NaN	13.7655	12.8388	NaN	NaN	NaN
MCOS_0000177301-mRNA-1	NSGVQVGVR	_NSGVQVGVR_.2	_NSGVQVGVR_	True	102	11.5106	13.3848	12.3889	NaN	NaN	NaN
MCOS_0000177301-mRNA-1	SADWYNVACEAK	_SADWYNVAC[Carbamidomethyl (C)]EAK_.2	_SADWYNVAC[Carbamidomethyl (C)]EAK_	True	102	NaN	11.886	11.8924	NaN	NaN	10.6514
MCOS_0000177301-mRNA-1	YCDLQNQLNANTK	_YC[Carbamidomethyl (C)]DLQNQLNANTK_.2	_YC[Carbamidomethyl (C)]DLQNQLNANTK_	True	102	10.6561	12.6634	11.777	NaN	NaN	NaN
MCOS_0000177301-mRNA-1	QITSETTYHPLTQGTTINR	_QITSETTYHPLTQGTTINR_.3	_QITSETTYHPLTQGTTINR_	True	102	NaN	NaN	8.75853	NaN	10.2293	9.98319
MCOS_0000177301-mRNA-1	PFVIENDYR	_PFVIENDYR_.2	_PFVIENDYR_	True	102	14.9086	15.9849	15.3423	NaN	NaN	NaN
MCOS_0000177301-mRNA-1	EIDVGLVNESTHSPISPR	_EIDVGLVNESTHSPISPR_.3	_EIDVGLVNESTHSPISPR_	True	102	NaN	14.8775	14.3441	NaN	NaN	NaN
MCOS_0000177301-mRNA-1	QIGFSVSSTPTR	_QIGFSVSSTPTR_.2	_QIGFSVSSTPTR_	True	102	NaN	14.7783	14.4572	NaN	NaN	NaN
MCOS_0000177301-mRNA-1	GIHSDLQTYLSDYK	_GIHSDLQTYLSDYK_.3	_GIHSDLQTYLSDYK_	True	102	13.0194	14.3103	13.7009	NaN	NaN	NaN
MCOS_0000177301-mRNA-1	GIHSDLQTYLSDYK	_GIHSDLQTYLSDYK_.2	_GIHSDLQTYLSDYK_	True	102	NaN	12.5837	11.369	NaN	NaN	NaN
MCOS_0000177301-mRNA-1	ETGVQEQSLSASAILYPAEIELVSK	_ETGVQEQSLSASAILYPAEIELVSK_.3	_ETGVQEQSLSASAILYPAEIELVSK_	True	102	NaN	14.3286	NaN	NaN	NaN	NaN
MCOS_0000177301-mRNA-1	MENMEVEMADTK	_MENMEVEMADTK_.2	_MENMEVEMADTK_	True	102	NaN	12.9511	12.8579	11.0077	NaN	NaN
MCOS_0000177301-mRNA-1	MENMEVEMADTK	_MENM[Oxidation (M)]EVEMADTK_.2	_MENM[Oxidation (M)]EVEMADTK_	True	102	NaN	11.0946	10.0156	NaN	9.11104	NaN
MCOS_0000177301-mRNA-1	MENMEVEMADTK	_MENMEVEM[Oxidation (M)]ADTK_.2	_MENMEVEM[Oxidation (M)]ADTK_	True	102	NaN	13.2986	NaN	NaN	NaN	NaN
MCOS_0000177301-mRNA-1	MENMEVEMADTK	_M[Oxidation (M)]ENMEVEMADTK_.2	_M[Oxidation (M)]ENMEVEMADTK_	True	102	NaN	10.8979	8.94196	NaN	NaN	NaN
MCOS_0000177301-mRNA-1	LIPCEIDSK	_LIPC[Carbamidomethyl (C)]EIDSK_.2	_LIPC[Carbamidomethyl (C)]EIDSK_	True	102	NaN	NaN	13.0085	NaN	NaN	NaN
MCOS_0000177301-mRNA-1	IGQEVYLPLQK	_IGQEVYLPLQK_.2	_IGQEVYLPLQK_	True	102	12.21	14.6727	13.2589	NaN	NaN	NaN
MCOS_0000177301-mRNA-1	NTSEISVQMHQDK	_NTSEISVQMHQDK_.2	_NTSEISVQMHQDK_	True	102	NaN	13.4864	12.826	NaN	11.7332	11.126
MCOS_0000177301-mRNA-1	NTSEISVQMHQDK	_NTSEISVQM[Oxidation (M)]HQDK_.2	_NTSEISVQM[Oxidation (M)]HQDK_	True	102	NaN	8.84443	8.20397	NaN	NaN	NaN
MCOS_0000177301-mRNA-1	NTSEISVQMHQDK	_NTSEISVQMHQDK_.3	_NTSEISVQMHQDK_	True	102	NaN	12.9487	12.3288	NaN	NaN	NaN
MCOS_0000177301-mRNA-1	NTSEISVQMHQDK	_NTSEISVQM[Oxidation (M)]HQDK_.3	_NTSEISVQM[Oxidation (M)]HQDK_	True	102	NaN	10.5374	NaN	NaN	NaN	NaN
MCOS_0000177301-mRNA-1	MESGTSQASAYAEGLLR	_MESGTSQASAYAEGLLR_.2	_MESGTSQASAYAEGLLR_	True	102	NaN	12.8681	12.685	NaN	10.5148	9.69806
MCOS_0000177301-mRNA-1	MESGTSQASAYAEGLLR	_MESGTSQASAYAEGLLR_.3	_MESGTSQASAYAEGLLR_	True	102	NaN	12.982	12.1946	NaN	NaN	NaN
MCOS_0000177301-mRNA-1	MESGTSQASAYAEGLLR	_M[Oxidation (M)]ESGTSQASAYAEGLLR_.2	_M[Oxidation (M)]ESGTSQASAYAEGLLR_	True	102	NaN	12.7566	NaN	NaN	NaN	NaN
MCOS_0000177301-mRNA-1	VRDVQAQIFTK	_VRDVQAQIFTK_.3	_VRDVQAQIFTK_	True	102	12.3392	14.0966	12.73	NaN	NaN	NaN
MCOS_0000177301-mRNA-1	RELLVGEATTGSK	_RELLVGEATTGSK_.3	_RELLVGEATTGSK_	True	102	NaN	13.8268	12.4301	NaN	NaN	NaN
MCOS_0000177301-mRNA-1	SVLCPVGMNISTVLTDGSGVQIADVK	_SVLC[Carbamidomethyl (C)]PVGM[Oxidation (M)]NISTVLTDGSGVQIADVK_.3	_SVLC[Carbamidomethyl (C)]PVGM[Oxidation (M)]NISTVLTDGSGVQIADVK_	True	102	NaN	12.8623	NaN	NaN	NaN	NaN
MCOS_0000177301-mRNA-1	RQINEEIVSSVGSK	_RQINEEIVSSVGSK_.3	_RQINEEIVSSVGSK_	True	102	11.0533	13.2493	12.007	NaN	NaN	NaN
MCOS_0000177301-mRNA-1	QVSSNVADGIIQPVK	_QVSSNVADGIIQPVK_.2	_QVSSNVADGIIQPVK_	True	102	NaN	13.2375	11.9112	NaN	NaN	NaN
MCOS_0000177301-mRNA-1	LVMTNTNNQATNK	_LVMTNTNNQATNK_.2	_LVMTNTNNQATNK_	True	102	NaN	12.0731	11.6061	NaN	NaN	11.1002
MCOS_0000177301-mRNA-1	LVMTNTNNQATNK	_LVM[Oxidation (M)]TNTNNQATNK_.2	_LVM[Oxidation (M)]TNTNNQATNK_	True	102	NaN	8.97894	NaN	NaN	NaN	NaN
MCOS_0000177301-mRNA-1	SGMWSDR	_SGMWSDR_.2	_SGMWSDR_	False	102	NaN	12.0777	11.6263	NaN	NaN	NaN
MCOS_0000177301-mRNA-1	NSIAHATTDVHK	_NSIAHATTDVHK_.3	_NSIAHATTDVHK_	True	102	NaN	11.0812	9.54714	8.82943	NaN	NaN
MCOS_0000177301-mRNA-1	AIDLTQVEIGNLGLEVQDNREAAGLGLR	_AIDLTQVEIGNLGLEVQDNREAAGLGLR_.3	_AIDLTQVEIGNLGLEVQDNREAAGLGLR_	True	102	NaN	15.4407	NaN	NaN	NaN	NaN
MCOS_0000177301-mRNA-1	SGFEIVSLAQVEALQLNTSEEETHLR	_SGFEIVSLAQVEALQLNTSEEETHLR_.3	_SGFEIVSLAQVEALQLNTSEEETHLR_	True	102	NaN	13.9751	NaN	NaN	NaN	NaN
MCOS_0000177301-mRNA-1	LVPQTLDVEHVR	_LVPQTLDVEHVR_.3	_LVPQTLDVEHVR_	True	102	NaN	13.2102	13.2169	NaN	NaN	NaN
MCOS_0000177301-mRNA-1	QPVSETQLNEAQFHQK	_QPVSETQLNEAQFHQK_.3	_QPVSETQLNEAQFHQK_	True	102	NaN	13.4063	12.9172	NaN	NaN	NaN
MCOS_0000177301-mRNA-1	DKPHVLPASIVMK	_DKPHVLPASIVMK_.3	_DKPHVLPASIVMK_	True	102	NaN	12.1625	11.5248	NaN	NaN	NaN
MCOS_0000177301-mRNA-1	DKPHVLPASIVMK	_DKPHVLPASIVM[Oxidation (M)]K_.3	_DKPHVLPASIVM[Oxidation (M)]K_	True	102	NaN	13.2799	NaN	NaN	NaN	NaN
MCOS_0000177301-mRNA-1	PQVGAVDASMQVAVELVPIEIK	_PQVGAVDASMQVAVELVPIEIK_.3	_PQVGAVDASMQVAVELVPIEIK_	True	102	NaN	11.7356	11.7782	NaN	NaN	NaN
MCOS_0000177301-mRNA-1	PQVGAVDASMQVAVELVPIEIK	_PQVGAVDASM[Oxidation (M)]QVAVELVPIEIK_.3	_PQVGAVDASM[Oxidation (M)]QVAVELVPIEIK_	True	102	NaN	12.4843	10.8961	NaN	NaN	NaN
MCOS_0000177301-mRNA-1	EVGHFNCEPTTSAVMSQISCLLHSR	_EVGHFNC[Carbamidomethyl (C)]EPTTSAVMSQISC[Carbamidomethyl (C)]LLHSR_.4	_EVGHFNC[Carbamidomethyl (C)]EPTTSAVMSQISC[Carbamidomethyl (C)]LLHSR_	True	102	NaN	12.5435	NaN	NaN	NaN	NaN
MCOS_0000177301-mRNA-1	EVGHFNCEPTTSAVMSQISCLLHSR	_EVGHFNC[Carbamidomethyl (C)]EPTTSAVM[Oxidation (M)]SQISC[Carbamidomethyl (C)]LLHSR_.4	_EVGHFNC[Carbamidomethyl (C)]EPTTSAVM[Oxidation (M)]SQISC[Carbamidomethyl (C)]LLHSR_	True	102	NaN	12.2046	NaN	NaN	NaN	NaN
MCOS_0000177301-mRNA-1	TSDVQAQIR	_TSDVQAQIR_.2	_TSDVQAQIR_	True	102	NaN	13.6751	NaN	NaN	NaN	NaN
MCOS_0000177301-mRNA-1	DSNVNTDEMGNR	_DSNVNTDEMGNR_.2	_DSNVNTDEMGNR_	True	102	NaN	11.7503	10.8236	NaN	NaN	NaN
MCOS_0000177301-mRNA-1	EVVIEHGGER	_EVVIEHGGER_.2	_EVVIEHGGER_	True	102	NaN	10.2819	NaN	NaN	11.1924	NaN
MCOS_0000177301-mRNA-1	DSTDLFTGSSSASLK	_DSTDLFTGSSSASLK_.2	_DSTDLFTGSSSASLK_	True	102	NaN	NaN	10.6376	NaN	NaN	NaN
MCOS_0000177301-mRNA-1	RDDFVQTDESHLSER	_RDDFVQTDESHLSER_.3	_RDDFVQTDESHLSER_	True	102	NaN	11.0833	NaN	NaN	NaN	NaN
MCOS_0000177301-mRNA-1	FVEGNVACVGGAVDDEFQSLVAFEHPIK	_FVEGNVAC[Carbamidomethyl (C)]VGGAVDDEFQSLVAFEHPIK_.4	_FVEGNVAC[Carbamidomethyl (C)]VGGAVDDEFQSLVAFEHPIK_	True	102	NaN	10.5141	NaN	NaN	NaN	NaN
MCOS_0000177301-mRNA-1	EQSTQAVSSETPK	_EQSTQAVSSETPK_.2	_EQSTQAVSSETPK_	True	102	NaN	10.4427	9.68217	NaN	NaN	NaN
MCOS_0000177301-mRNA-1	DASEQTFPIVSETICAK	_DASEQTFPIVSETIC[Carbamidomethyl (C)]AK_.2	_DASEQTFPIVSETIC[Carbamidomethyl (C)]AK_	True	102	NaN	13.5918	NaN	NaN	NaN	NaN
MCOS_0000177301-mRNA-1	TTADVGSFVK	_TTADVGSFVK_.2	_TTADVGSFVK_	True	102	NaN	12.9139	NaN	NaN	NaN	NaN
MCOS_0000177301-mRNA-1	MENMNLVYKPTSGYEQESNAGR	_MENMNLVYKPTSGYEQESNAGR_.3	_MENMNLVYKPTSGYEQESNAGR_	True	102	NaN	12.7092	NaN	NaN	NaN	NaN
MCOS_0000177301-mRNA-1	LDSVAVENLLLEVK	_LDSVAVENLLLEVK_.2	_LDSVAVENLLLEVK_	True	102	NaN	12.3448	NaN	NaN	NaN	NaN
MCOS_0000177301-mRNA-1	EALVQTEIPLTASIK	_EALVQTEIPLTASIK_.2	_EALVQTEIPLTASIK_	True	102	NaN	11.7105	NaN	NaN	NaN	NaN
MCOS_0000177301-mRNA-1	QINEEIVSSVGSK	_QINEEIVSSVGSK_.2	_QINEEIVSSVGSK_	True	102	NaN	10.9888	NaN	NaN	NaN	NaN
MCOS_0000177301-mRNA-1	DSEVQVGLK	_DSEVQVGLK_.2	_DSEVQVGLK_	True	102	NaN	10.9372	NaN	NaN	NaN	NaN
MCOS_0000177301-mRNA-1	RRPITSMHDNR	_RRPITSMHDNR_.3	_RRPITSMHDNR_	True	102	NaN	NaN	NaN	NaN	NaN	NaN
MCOS_0000177301-mRNA-1	RRPITSMHDNR	_RRPITSM[Oxidation (M)]HDNR_.3	_RRPITSM[Oxidation (M)]HDNR_	True	102	NaN	7.72559	NaN	NaN	NaN	NaN
MCOS_0000181001-mRNA-1	TLFELVEYCTQR	_TLFELVEYC[Carbamidomethyl (C)]TQR_.2	_TLFELVEYC[Carbamidomethyl (C)]TQR_	True	5	18.0071	17.88	18.1596	17.9793	17.9283	17.6772
MCOS_0000181001-mRNA-1	TLFELVEYCTQR	_TLFELVEYC[Carbamidomethyl (C)]TQR_.3	_TLFELVEYC[Carbamidomethyl (C)]TQR_	True	5	16.2962	16.18	16.5274	16.2818	16.1454	15.7457
MCOS_0000181001-mRNA-1	RQDVELK	_RQDVELK_.2	_RQDVELK_	True	5	14.9136	14.4018	14.7596	14.7237	15.8644	15.6259
MCOS_0000181001-mRNA-1	VKPVNLSK	_VKPVNLSK_.2	_VKPVNLSK_	True	5	NaN	14.6378	15.0338	15.0479	15.4307	15.5264
MCOS_0000181001-mRNA-1	DNPFREK	_DNPFREK_.2	_DNPFREK_	True	5	12.8756	NaN	13.5119	NaN	13.1859	14.2806
MCOS_0000181001-mRNA-1	NDPLIFPPK	_NDPLIFPPK_.2	_NDPLIFPPK_	True	5	14.0168	13.6548	13.4483	NaN	14.126	13.63
MCOS_0000181901-mRNA-1	ILAVNQQIYQR	_ILAVNQQIYQR_.2	_ILAVNQQIYQR_	True	3	NaN	NaN	NaN	NaN	12.2394	13.6332
MCOS_0000181901-mRNA-1	YQQYLAQAR	_YQQYLAQAR_.2	_YQQYLAQAR_	True	3	NaN	NaN	NaN	NaN	11.6093	12.9024
MCOS_0000181901-mRNA-1	VAADAAALVAPSGVLSR	_VAADAAALVAPSGVLSR_.2	_VAADAAALVAPSGVLSR_	True	3	NaN	NaN	NaN	NaN	NaN	13.2766
MCOS_0000187501-mRNA-1	AELPAELRDL	_AELPAELRDL_.2	_AELPAELRDL_	True	3	20.2534	19.5814	19.7039	19.4632	17.6066	17.037
MCOS_0000187501-mRNA-1	LAFSCCVCK	_LAFSC[Carbamidomethyl (C)]C[Carbamidomethyl (C)]VC[Carbamidomethyl (C)]K_.2	_LAFSC[Carbamidomethyl (C)]C[Carbamidomethyl (C)]VC[Carbamidomethyl (C)]K_	True	3	18.1121	17.7998	17.8741	17.8196	16.1289	15.3293
MCOS_0000187501-mRNA-1	AELPAELR	_AELPAELR_.2	_AELPAELR_	True	3	15.2423	NaN	14.3871	NaN	13.6396	12.5254
MCOS_0000196201-mRNA-1	FVFGGCR	_FVFGGC[Carbamidomethyl (C)]R_.2	_FVFGGC[Carbamidomethyl (C)]R_	True	4	19.1547	19.6385	19.5855	19.8855	NaN	NaN
MCOS_0000196201-mRNA-1	FTTLSGCR	_FTTLSGC[Carbamidomethyl (C)]R_.2	_FTTLSGC[Carbamidomethyl (C)]R_	True	4	18.1433	18.9638	19.1164	19.3254	NaN	NaN
MCOS_0000196201-mRNA-1	FTTLSGCR	_FTTLSGC[Carbamidomethyl (C)]R_.1	_FTTLSGC[Carbamidomethyl (C)]R_	True	4	NaN	NaN	9.97063	11.1813	NaN	NaN
MCOS_0000196201-mRNA-1	IPPHCNLPLHR	_IPPHC[Carbamidomethyl (C)]NLPLHR_.3	_IPPHC[Carbamidomethyl (C)]NLPLHR_	True	4	13.4442	14.408	NaN	14.6942	NaN	NaN
MCOS_0000196201-mRNA-1	FTTLSGCRR	_FTTLSGC[Carbamidomethyl (C)]RR_.2	_FTTLSGC[Carbamidomethyl (C)]RR_	True	4	NaN	10.0935	NaN	9.06585	NaN	NaN
MCOS_0000201401-mRNA-1	TIDSSDSSVSEHQQTLNR	_TIDSSDSSVSEHQQTLNR_.3	_TIDSSDSSVSEHQQTLNR_	True	2	NaN	NaN	NaN	NaN	11.2363	12.3497
MCOS_0000201401-mRNA-1	SLHDEIGLIPK	_SLHDEIGLIPK_.3	_SLHDEIGLIPK_	True	2	NaN	NaN	NaN	NaN	9.66659	10.8266
MCOS_0000204301-mRNA-1	VDRPYAPLPSTFSLPYEPGVSLPR	_VDRPYAPLPSTFSLPYEPGVSLPR_.3	_VDRPYAPLPSTFSLPYEPGVSLPR_	True	12	NaN	NaN	NaN	NaN	17.5024	17.0376
MCOS_0000204301-mRNA-1	VDRPYAPLPSTFSLPYEPGVSLPR	_VDRPYAPLPSTFSLPYEPGVSLPR_.4	_VDRPYAPLPSTFSLPYEPGVSLPR_	True	12	NaN	NaN	NaN	NaN	12.5142	11.7864
MCOS_0000204301-mRNA-1	TPDIGGMYTTK	_TPDIGGMYTTK_.2	_TPDIGGMYTTK_	True	12	NaN	NaN	NaN	NaN	16.0529	15.7952
MCOS_0000204301-mRNA-1	TPDIGGMYTTK	_TPDIGGM[Oxidation (M)]YTTK_.2	_TPDIGGM[Oxidation (M)]YTTK_	True	12	NaN	NaN	NaN	NaN	15.1088	14.0125
MCOS_0000204301-mRNA-1	AVYHTLEAPVDFDEVLIDNNSDDAAVR	_AVYHTLEAPVDFDEVLIDNNSDDAAVR_.3	_AVYHTLEAPVDFDEVLIDNNSDDAAVR_	True	12	NaN	NaN	NaN	NaN	16.618	16.0591
MCOS_0000204301-mRNA-1	EAILAVQR	_EAILAVQR_.2	_EAILAVQR_	True	12	NaN	NaN	NaN	NaN	16.4978	15.9278
MCOS_0000204301-mRNA-1	HTVAMLMGDGVSPEMMSHVK	_HTVAMLMGDGVSPEMMSHVK_.4	_HTVAMLMGDGVSPEMMSHVK_	True	12	NaN	NaN	NaN	NaN	15.0524	14.6747
MCOS_0000204301-mRNA-1	HTVAMLMGDGVSPEMMSHVK	_HTVAMLMGDGVSPEMMSHVK_.3	_HTVAMLMGDGVSPEMMSHVK_	True	12	NaN	NaN	NaN	NaN	15.0625	14.2
MCOS_0000204301-mRNA-1	HTVAMLMGDGVSPEMMSHVK	_HTVAMLM[Oxidation (M)]GDGVSPEMMSHVK_.3	_HTVAMLM[Oxidation (M)]GDGVSPEMMSHVK_	True	12	NaN	NaN	NaN	NaN	11.9594	11.3978
MCOS_0000204301-mRNA-1	HTVAMLMGDGVSPEMMSHVK	_HTVAMLM[Oxidation (M)]GDGVSPEMMSHVK_.4	_HTVAMLM[Oxidation (M)]GDGVSPEMMSHVK_	True	12	NaN	NaN	NaN	NaN	12.1944	NaN
MCOS_0000204301-mRNA-1	FAFDYALQHGR	_FAFDYALQHGR_.3	_FAFDYALQHGR_	True	12	NaN	NaN	NaN	NaN	16.0923	15.3551
MCOS_0000204301-mRNA-1	FAFDYALQHGR	_FAFDYALQHGR_.2	_FAFDYALQHGR_	True	12	NaN	NaN	NaN	NaN	13.6981	NaN
MCOS_0000204301-mRNA-1	DIDITVIR	_DIDITVIR_.2	_DIDITVIR_	True	12	NaN	NaN	NaN	NaN	16.2928	15.7343
MCOS_0000204301-mRNA-1	LSDGLFLK	_LSDGLFLK_.2	_LSDGLFLK_	True	12	NaN	NaN	NaN	NaN	16.168	15.6784
MCOS_0000204301-mRNA-1	LSDGLFLK	_LSDGLFLK_.1	_LSDGLFLK_	True	12	NaN	NaN	NaN	NaN	NaN	10.3256
MCOS_0000204301-mRNA-1	QLELFAYVQR	_QLELFAYVQR_.2	_QLELFAYVQR_	True	12	NaN	NaN	NaN	NaN	15.7256	14.5934
MCOS_0000204301-mRNA-1	QLELFAYVQR	_QLELFAYVQR_.3	_QLELFAYVQR_	True	12	NaN	NaN	NaN	NaN	9.82392	NaN
MCOS_0000204301-mRNA-1	ENTEGEYSQLEHESVPGVVESMK	_ENTEGEYSQLEHESVPGVVESMK_.3	_ENTEGEYSQLEHESVPGVVESMK_	True	12	NaN	NaN	NaN	NaN	15.4817	14.5513
MCOS_0000204301-mRNA-1	ENTEGEYSQLEHESVPGVVESMK	_ENTEGEYSQLEHESVPGVVESM[Oxidation (M)]K_.3	_ENTEGEYSQLEHESVPGVVESM[Oxidation (M)]K_	True	12	NaN	NaN	NaN	NaN	12.0986	11.454
MCOS_0000204301-mRNA-1	DVVNAVTSSIISQMQD	_DVVNAVTSSIISQMQD_.2	_DVVNAVTSSIISQMQD_	True	12	NaN	NaN	NaN	NaN	14.1922	13.9806
MCOS_0000204301-mRNA-1	DVVNAVTSSIISQMQD	_DVVNAVTSSIISQMQD_.3	_DVVNAVTSSIISQMQD_	True	12	NaN	NaN	NaN	NaN	12.5245	11.7243
MCOS_0000204301-mRNA-1	DVVNAVTSSIISQMQD	_DVVNAVTSSIISQM[Oxidation (M)]QD_.2	_DVVNAVTSSIISQM[Oxidation (M)]QD_	True	12	NaN	NaN	NaN	NaN	12.4993	10.7844
MCOS_0000204301-mRNA-1	CYSFPGVVTR	_C[Carbamidomethyl (C)]YSFPGVVTR_.2	_C[Carbamidomethyl (C)]YSFPGVVTR_	True	12	NaN	NaN	NaN	NaN	14.7104	13.7948
MCOS_0000210101-mRNA-1	PGYVGPEGYWMQR	_PGYVGPEGYWMQR_.2	_PGYVGPEGYWMQR_	False	8	15.8915	18.176	18.611	18.4623	19.4989	19.43
MCOS_0000210101-mRNA-1	PGYVGPEGYWMQR	_PGYVGPEGYWM[Oxidation (M)]QR_.2	_PGYVGPEGYWM[Oxidation (M)]QR_	False	8	17.8723	17.2027	NaN	16.8229	17.2092	17.315
MCOS_0000210101-mRNA-1	PGYVGPEGYWMQR	_PGYVGPEGYWMQR_.3	_PGYVGPEGYWMQR_	False	8	NaN	13.0002	13.4515	13.6271	14.4264	14.4484
MCOS_0000210101-mRNA-1	PGYVGPEGYWMQR	_PGYVGPEGYWM[Oxidation (M)]QR_.3	_PGYVGPEGYWM[Oxidation (M)]QR_	False	8	12.2677	12.8238	12.2678	NaN	12.5944	12.8827
MCOS_0000210101-mRNA-1	LLQPAEGIPEVLR	_LLQPAEGIPEVLR_.2	_LLQPAEGIPEVLR_	True	8	17.3196	17.3613	17.3757	17.5232	19.4344	19.2773
MCOS_0000210101-mRNA-1	LLQPAEGIPEVLR	_LLQPAEGIPEVLR_.3	_LLQPAEGIPEVLR_	True	8	NaN	12.0059	11.4891	12.2108	14.2422	14.233
MCOS_0000210101-mRNA-1	IPENVSTVKPEEFHDLLK	_IPENVSTVKPEEFHDLLK_.4	_IPENVSTVKPEEFHDLLK_	True	8	14.6994	15.1739	14.9285	15.1449	17.5749	17.429
MCOS_0000210101-mRNA-1	IPENVSTVKPEEFHDLLK	_IPENVSTVKPEEFHDLLK_.3	_IPENVSTVKPEEFHDLLK_	True	8	NaN	13.0264	12.9524	13.0026	15.5454	15.3285
MCOS_0000210101-mRNA-1	PIFETSR	_PIFETSR_.2	_PIFETSR_	True	8	14.7781	15.0134	14.5699	14.8356	17.4987	17.3954
MCOS_0000210101-mRNA-1	RNFTEEQLK	_RNFTEEQLK_.2	_RNFTEEQLK_	True	8	12.2717	12.9755	12.9163	13.1981	16.237	15.364
MCOS_0000210101-mRNA-1	VSDKPIFETSR	_VSDKPIFETSR_.3	_VSDKPIFETSR_	True	8	NaN	14.3841	14.7038	14.5555	17.508	17.4972
MCOS_0000210101-mRNA-1	VSDKPIFETSR	_VSDKPIFETSR_.2	_VSDKPIFETSR_	True	8	NaN	NaN	NaN	NaN	15.353	15.2311
MCOS_0000210101-mRNA-1	DGLVFGYLIGCLKPDEITQR	_DGLVFGYLIGC[Carbamidomethyl (C)]LKPDEITQR_.3	_DGLVFGYLIGC[Carbamidomethyl (C)]LKPDEITQR_	True	8	14.8678	NaN	NaN	NaN	17.2959	17.0461
MCOS_0000210101-mRNA-1	QGESVIGLQMGYTGGANQSGISFGAQR	_QGESVIGLQMGYTGGANQSGISFGAQR_.3	_QGESVIGLQMGYTGGANQSGISFGAQR_	True	8	NaN	NaN	NaN	NaN	NaN	11.4024
MCOS_0000210101-mRNA-1	QGESVIGLQMGYTGGANQSGISFGAQR	_QGESVIGLQM[Oxidation (M)]GYTGGANQSGISFGAQR_.3	_QGESVIGLQM[Oxidation (M)]GYTGGANQSGISFGAQR_	True	8	NaN	NaN	NaN	NaN	11.8779	NaN
MCOS_0000210301-mRNA-1	LFEACSVR	_LFEAC[Carbamidomethyl (C)]SVR_.2	_LFEAC[Carbamidomethyl (C)]SVR_	True	2	NaN	NaN	NaN	NaN	NaN	13.9797
MCOS_0000210301-mRNA-1	ESCEEELIDLIQCVDK	_ESC[Carbamidomethyl (C)]EEELIDLIQC[Carbamidomethyl (C)]VDK_.2	_ESC[Carbamidomethyl (C)]EEELIDLIQC[Carbamidomethyl (C)]VDK_	True	2	NaN	NaN	NaN	NaN	10.9364	10.7001
MCOS_0000210301-mRNA-1	ESCEEELIDLIQCVDK	_ESC[Carbamidomethyl (C)]EEELIDLIQC[Carbamidomethyl (C)]VDK_.3	_ESC[Carbamidomethyl (C)]EEELIDLIQC[Carbamidomethyl (C)]VDK_	True	2	NaN	NaN	NaN	NaN	12.3166	12.3437
MCOS_0000214701-mRNA-1	PNYPYNYLNTK	_PNYPYNYLNTK_.2	_PNYPYNYLNTK_	False	8	NaN	NaN	NaN	NaN	13.4274	14.1557
MCOS_0000214701-mRNA-1	ILGTGLGAGATHAVASYLTAK	_ILGTGLGAGATHAVASYLTAK_.3	_ILGTGLGAGATHAVASYLTAK_	True	8	NaN	NaN	NaN	NaN	13.5745	14.6022
MCOS_0000214701-mRNA-1	GLTPNAFISLNHR	_GLTPNAFISLNHR_.3	_GLTPNAFISLNHR_	False	8	NaN	NaN	NaN	NaN	12.9589	13.9347
MCOS_0000214701-mRNA-1	DHSEISHAVGGAAAGFVIR	_DHSEISHAVGGAAAGFVIR_.3	_DHSEISHAVGGAAAGFVIR_	False	8	NaN	NaN	NaN	NaN	NaN	12.0758
MCOS_0000214701-mRNA-1	DHSEISHAVGGAAAGFVIR	_DHSEISHAVGGAAAGFVIR_.4	_DHSEISHAVGGAAAGFVIR_	False	8	NaN	NaN	NaN	NaN	11.1554	11.9089
MCOS_0000214701-mRNA-1	YLPALLSGQNVYTSGCQAVR	_YLPALLSGQNVYTSGC[Carbamidomethyl (C)]QAVR_.3	_YLPALLSGQNVYTSGC[Carbamidomethyl (C)]QAVR_	False	8	NaN	NaN	NaN	NaN	NaN	13.2513
MCOS_0000214701-mRNA-1	VRPSFANETPYR	_VRPSFANETPYR_.3	_VRPSFANETPYR_	False	8	NaN	NaN	NaN	NaN	12.1535	12.8468
MCOS_0000214701-mRNA-1	WREEEEELETFV	_WREEEEELETFV_.2	_WREEEEELETFV_	True	8	NaN	NaN	NaN	NaN	12.1595	12.5946
MCOS_0000214701-mRNA-1	DNEHLFYR	_DNEHLFYR_.2	_DNEHLFYR_	False	8	NaN	NaN	NaN	NaN	10.3422	10.6957
MCOS_0000222601-mRNA-1	AYGDLFYALNK	_AYGDLFYALNK_.2	_AYGDLFYALNK_	True	1	NaN	NaN	NaN	NaN	11.4323	10.6993
MCOS_0000232501-mRNA-1	GLAVLEALAASGLR	_GLAVLEALAASGLR_.2	_GLAVLEALAASGLR_	True	1	NaN	NaN	NaN	NaN	12.5903	12.3082
MCOS_0000232501-mRNA-1	GLAVLEALAASGLR	_GLAVLEALAASGLR_.3	_GLAVLEALAASGLR_	True	1	NaN	NaN	NaN	NaN	9.939	9.89215
MCOS_0000238401-mRNA-1	SFSASDLIR	_SFSASDLIR_.2	_SFSASDLIR_	True	3	NaN	NaN	NaN	NaN	12.4963	13.3836
MCOS_0000238401-mRNA-1	LHVYTTTGGWSR	_LHVYTTTGGWSR_.2	_LHVYTTTGGWSR_	True	3	NaN	NaN	NaN	NaN	11.788	11.6877
MCOS_0000238401-mRNA-1	HHSTGAQSQHVYIR	_HHSTGAQSQHVYIR_.4	_HHSTGAQSQHVYIR_	True	3	NaN	NaN	NaN	NaN	NaN	9.30037
MCOS_0000240501-mRNA-1	GQSAAEQLVSPEPDVTVIPR	_GQSAAEQLVSPEPDVTVIPR_.3	_GQSAAEQLVSPEPDVTVIPR_	True	2	15.643	15.2132	15.354	14.757	14.8851	15.1871
MCOS_0000240501-mRNA-1	CSCSLSEACEETIDTALFK	_C[Carbamidomethyl (C)]SC[Carbamidomethyl (C)]SLSEAC[Carbamidomethyl (C)]EETIDTALFK_.3	_C[Carbamidomethyl (C)]SC[Carbamidomethyl (C)]SLSEAC[Carbamidomethyl (C)]EETIDTALFK_	True	2	NaN	11.2895	11.4603	NaN	10.8402	10.9401
MCOS_0000249301-mRNA-1	ETLYNSILK	_ETLYNSILK_.2	_ETLYNSILK_	True	4	NaN	NaN	NaN	NaN	13.7397	14.8358
MCOS_0000249301-mRNA-1	NVIGYFYK	_NVIGYFYK_.2	_NVIGYFYK_	True	4	NaN	NaN	NaN	NaN	13.3763	14.542
MCOS_0000249301-mRNA-1	QIAQHVGK	_QIAQHVGK_.2	_QIAQHVGK_	True	4	NaN	NaN	NaN	NaN	NaN	9.53507
MCOS_0000249301-mRNA-1	SWVCEYYLQK	_SWVC[Carbamidomethyl (C)]EYYLQK_.2	_SWVC[Carbamidomethyl (C)]EYYLQK_	True	4	NaN	NaN	NaN	NaN	NaN	12.37
MCOS_0000252301-mRNA-1	GVVDSEDLPLNISR	_GVVDSEDLPLNISR_.2	_GVVDSEDLPLNISR_	True	29	19.5905	19.2871	19.3812	19.751	20.3438	20.8469
MCOS_0000252301-mRNA-1	GVVDSEDLPLNISR	_GVVDSEDLPLNISR_.3	_GVVDSEDLPLNISR_	True	29	NaN	13.2039	13.1778	14.1098	13.8982	14.2522
MCOS_0000252301-mRNA-1	EGLELPEDEEEK	_EGLELPEDEEEK_.2	_EGLELPEDEEEK_	True	29	19.0348	18.4601	18.5584	19.2341	20.2505	20.7243
MCOS_0000252301-mRNA-1	EAVANSAFTEVLK	_EAVANSAFTEVLK_.2	_EAVANSAFTEVLK_	True	29	18.4552	18.5928	18.6649	18.3802	19.7797	20.4452
MCOS_0000252301-mRNA-1	YIDEEELNK	_YIDEEELNK_.2	_YIDEEELNK_	True	29	17.3929	17.938	17.9501	17.6707	19.7697	20.2337
MCOS_0000252301-mRNA-1	DIYYITGESK	_DIYYITGESK_.2	_DIYYITGESK_	True	29	17.7593	17.6411	17.8432	17.5637	19.725	20.134
MCOS_0000252301-mRNA-1	FYEQFSK	_FYEQFSK_.2	_FYEQFSK_	True	29	17.7893	18.0192	18.0419	18.366	19.2151	19.6153
MCOS_0000252301-mRNA-1	FYEQFSK	_FYEQFSK_.1	_FYEQFSK_	True	29	11.7053	13.011	13.1201	13.8575	14.9636	15.3701
MCOS_0000252301-mRNA-1	NPDDISQEEYGEFYK	_NPDDISQEEYGEFYK_.2	_NPDDISQEEYGEFYK_	True	29	17.2427	17.7596	17.8421	17.5688	19.0998	19.6179
MCOS_0000252301-mRNA-1	NPDDISQEEYGEFYK	_NPDDISQEEYGEFYK_.3	_NPDDISQEEYGEFYK_	True	29	14.7949	13.3436	13.3448	NaN	14.7173	15.1066
MCOS_0000252301-mRNA-1	YHSSQSGEEMTSLK	_YHSSQSGEEMTSLK_.3	_YHSSQSGEEMTSLK_	True	29	14.275	16.1356	16.3905	16.0262	18.0061	18.5402
MCOS_0000252301-mRNA-1	YHSSQSGEEMTSLK	_YHSSQSGEEMTSLK_.2	_YHSSQSGEEMTSLK_	True	29	11.5909	14.461	14.7209	14.5353	16.4922	16.8769
MCOS_0000252301-mRNA-1	YHSSQSGEEMTSLK	_YHSSQSGEEM[Oxidation (M)]TSLK_.3	_YHSSQSGEEM[Oxidation (M)]TSLK_	True	29	14.5299	14.3601	13.6751	13.5736	16.0531	16.0494
MCOS_0000252301-mRNA-1	YHSSQSGEEMTSLK	_YHSSQSGEEM[Oxidation (M)]TSLK_.2	_YHSSQSGEEM[Oxidation (M)]TSLK_	True	29	12.3472	12.3736	11.8792	11.6621	14.3401	14.2902
MCOS_0000252301-mRNA-1	HFSVEGQLEFR	_HFSVEGQLEFR_.3	_HFSVEGQLEFR_	True	29	16.5794	16.1771	16.3846	16.4336	16.8873	17.3573
MCOS_0000252301-mRNA-1	HFSVEGQLEFR	_HFSVEGQLEFR_.2	_HFSVEGQLEFR_	True	29	15.8455	15.5915	15.8472	NaN	16.488	16.9955
MCOS_0000252301-mRNA-1	SLSNDWEDHLAVK	_SLSNDWEDHLAVK_.3	_SLSNDWEDHLAVK_	True	29	15.3495	16.029	16.1886	15.9878	17.7608	18.1123
MCOS_0000252301-mRNA-1	SLSNDWEDHLAVK	_SLSNDWEDHLAVK_.2	_SLSNDWEDHLAVK_	True	29	13.8095	14.2236	14.2758	13.749	15.7371	16.3495
MCOS_0000252301-mRNA-1	RAPFDLFENRK	_RAPFDLFENRK_.3	_RAPFDLFENRK_	True	29	15.182	15.9965	16.047	16.3197	17.0703	17.8542
MCOS_0000252301-mRNA-1	LGIHEDSTNRK	_LGIHEDSTNRK_.3	_LGIHEDSTNRK_	True	29	13.8886	14.771	14.6635	14.2838	17.6724	18.0596
MCOS_0000252301-mRNA-1	LGIHEDSTNRK	_LGIHEDSTNRK_.2	_LGIHEDSTNRK_	True	29	NaN	11.7301	11.2918	11.0992	14.4802	14.4587
MCOS_0000252301-mRNA-1	LTASPCCIVTSTFGWSANMER	_LTASPC[Carbamidomethyl (C)]C[Carbamidomethyl (C)]IVTSTFGWSANM[Oxidation (M)]ER_.3	_LTASPC[Carbamidomethyl (C)]C[Carbamidomethyl (C)]IVTSTFGWSANM[Oxidation (M)]ER_	True	29	15.2479	14.9784	14.195	13.8887	15.0746	15.6405
MCOS_0000252301-mRNA-1	LTASPCCIVTSTFGWSANMER	_LTASPC[Carbamidomethyl (C)]C[Carbamidomethyl (C)]IVTSTFGWSANMER_.3	_LTASPC[Carbamidomethyl (C)]C[Carbamidomethyl (C)]IVTSTFGWSANMER_	True	29	NaN	NaN	15.0272	14.5806	16.3853	16.7971
MCOS_0000252301-mRNA-1	RVFIMDNCEDLIPEYLNFIR	_RVFIM[Oxidation (M)]DNC[Carbamidomethyl (C)]EDLIPEYLNFIR_.3	_RVFIM[Oxidation (M)]DNC[Carbamidomethyl (C)]EDLIPEYLNFIR_	True	29	15.4046	15.2227	14.9469	14.7438	14.985	15.6903
MCOS_0000252301-mRNA-1	RVFIMDNCEDLIPEYLNFIR	_RVFIMDNC[Carbamidomethyl (C)]EDLIPEYLNFIR_.3	_RVFIMDNC[Carbamidomethyl (C)]EDLIPEYLNFIR_	True	29	NaN	13.1443	13.5179	NaN	14.9646	15.9491
MCOS_0000252301-mRNA-1	EGLELPEDEEEKK	_EGLELPEDEEEKK_.3	_EGLELPEDEEEKK_	True	29	13.6698	13.2936	13.8424	14.0593	15.1966	15.7781
MCOS_0000252301-mRNA-1	EGLELPEDEEEKK	_EGLELPEDEEEKK_.2	_EGLELPEDEEEKK_	True	29	12.28	13.8762	14.0794	13.755	14.7448	15.3554
MCOS_0000252301-mRNA-1	LGIHEDSTNR	_LGIHEDSTNR_.2	_LGIHEDSTNR_	True	29	14.0812	13.738	NaN	14.2999	16.1844	16.3965
MCOS_0000252301-mRNA-1	APFDLFENR	_APFDLFENR_.2	_APFDLFENR_	True	29	14.4299	14.6306	14.4813	15.0129	15.6382	15.9953
MCOS_0000252301-mRNA-1	ALLFVPK	_ALLFVPK_.1	_ALLFVPK_	True	29	13.4137	14.3573	14.8183	14.731	15.654	16.2744
MCOS_0000252301-mRNA-1	VFIMDNCEDLIPEYLNFIR	_VFIM[Oxidation (M)]DNC[Carbamidomethyl (C)]EDLIPEYLNFIR_.3	_VFIM[Oxidation (M)]DNC[Carbamidomethyl (C)]EDLIPEYLNFIR_	True	29	14.1009	13.4605	13.2259	13.2617	13.5168	13.9496
MCOS_0000252301-mRNA-1	GLEVLYMLDPIDEYAVTQLR	_GLEVLYM[Oxidation (M)]LDPIDEYAVTQLR_.3	_GLEVLYM[Oxidation (M)]LDPIDEYAVTQLR_	True	29	13.9031	13.2181	12.9869	13.019	13.5467	13.9895
MCOS_0000252301-mRNA-1	KGDEQPDVEDLDEDESDEEGEGADK	_KGDEQPDVEDLDEDESDEEGEGADK_.3	_KGDEQPDVEDLDEDESDEEGEGADK_	False	29	12.9875	13.7498	13.6157	13.3174	12.1065	12.4675
MCOS_0000252301-mRNA-1	CLELFDELAEDPETYKK	_C[Carbamidomethyl (C)]LELFDELAEDPETYKK_.3	_C[Carbamidomethyl (C)]LELFDELAEDPETYKK_	True	29	NaN	11.9316	12.4963	12.1337	13.4139	14.0426
MCOS_0000252301-mRNA-1	RAPFDLFENR	_RAPFDLFENR_.3	_RAPFDLFENR_	True	29	15.7932	15.4522	15.9578	16.1997	17.0511	17.562
MCOS_0000252301-mRNA-1	RAPFDLFENR	_RAPFDLFENR_.2	_RAPFDLFENR_	True	29	NaN	NaN	NaN	NaN	15.1491	15.612
MCOS_0000252301-mRNA-1	RGLEVLYMLDPIDEYAVTQLR	_RGLEVLYM[Oxidation (M)]LDPIDEYAVTQLR_.3	_RGLEVLYM[Oxidation (M)]LDPIDEYAVTQLR_	True	29	16.5718	16.725	16.7035	16.071	16.2093	16.8548
MCOS_0000252301-mRNA-1	RGLEVLYMLDPIDEYAVTQLR	_RGLEVLYMLDPIDEYAVTQLR_.3	_RGLEVLYMLDPIDEYAVTQLR_	True	29	NaN	14.5735	13.9779	14.4649	16.0671	16.5479
MCOS_0000252301-mRNA-1	RGLEVLYMLDPIDEYAVTQLR	_RGLEVLYMLDPIDEYAVTQLR_.4	_RGLEVLYMLDPIDEYAVTQLR_	True	29	NaN	NaN	NaN	NaN	10.6694	11.2598
MCOS_0000252301-mRNA-1	RGLEVLYMLDPIDEYAVTQLR	_RGLEVLYM[Oxidation (M)]LDPIDEYAVTQLR_.4	_RGLEVLYM[Oxidation (M)]LDPIDEYAVTQLR_	True	29	NaN	NaN	NaN	NaN	9.63193	11.0504
MCOS_0000252301-mRNA-1	ASFEPTCNK	_ASFEPTC[Carbamidomethyl (C)]NK_.2	_ASFEPTC[Carbamidomethyl (C)]NK_	True	29	13.5912	NaN	NaN	NaN	16.2986	17.3027
MCOS_0000252301-mRNA-1	PLWTRNPDDISQEEYGEFYK	_PLWTRNPDDISQEEYGEFYK_.3	_PLWTRNPDDISQEEYGEFYK_	True	29	NaN	NaN	NaN	NaN	12.474	14.9601
MCOS_0000252301-mRNA-1	APFDLFENRK	_APFDLFENRK_.3	_APFDLFENRK_	True	29	NaN	NaN	10.9363	11.5667	12.5317	13.5173
MCOS_0000252301-mRNA-1	APFDLFENRK	_APFDLFENRK_.2	_APFDLFENRK_	True	29	NaN	NaN	NaN	NaN	11.3959	11.8402
MCOS_0000252301-mRNA-1	EMLQQNK	_EMLQQNK_.2	_EMLQQNK_	True	29	NaN	10.0552	11.0298	10.3392	13.2021	14.6738
MCOS_0000252301-mRNA-1	EMLQQNK	_EMLQQNK_.1	_EMLQQNK_	True	29	NaN	NaN	NaN	NaN	NaN	11.5179
MCOS_0000252301-mRNA-1	EMLQQNK	_EM[Oxidation (M)]LQQNK_.2	_EM[Oxidation (M)]LQQNK_	True	29	NaN	NaN	NaN	NaN	NaN	9.60678
MCOS_0000252301-mRNA-1	CLELFDELAEDPETYK	_C[Carbamidomethyl (C)]LELFDELAEDPETYK_.3	_C[Carbamidomethyl (C)]LELFDELAEDPETYK_	True	29	NaN	NaN	NaN	NaN	11.4133	11.9381
MCOS_0000254801-mRNA-1	LLVEQQQAIQQTTSR	_LLVEQQQAIQQTTSR_.2	_LLVEQQQAIQQTTSR_	True	1	NaN	NaN	NaN	NaN	NaN	10.5807
MCOS_0000262101-mRNA-1	LVCSAVHAGDVQQLR	_LVC[Carbamidomethyl (C)]SAVHAGDVQQLR_.3	_LVC[Carbamidomethyl (C)]SAVHAGDVQQLR_	True	3	NaN	NaN	NaN	NaN	12.4097	12.7224
MCOS_0000262101-mRNA-1	GPADPADELIR	_GPADPADELIR_.2	_GPADPADELIR_	True	3	NaN	NaN	NaN	NaN	11.4087	NaN
MCOS_0000262101-mRNA-1	SASSAESWSFLQSCQQK	_SASSAESWSFLQSC[Carbamidomethyl (C)]QQK_.2	_SASSAESWSFLQSC[Carbamidomethyl (C)]QQK_	True	3	NaN	NaN	NaN	NaN	10.7707	NaN
MCOS_0000269601-mRNA-1;MCU_009280-RA;MCU_009280-RB	LSDAYPSPSGQISR	_LSDAYPSPSGQISR_.2	_LSDAYPSPSGQISR_	False	18	16.5704	16.674	16.8091	16.5861	15.9093	16.9703
MCOS_0000269601-mRNA-1;MCU_009280-RA;MCU_009280-RB	VLSESLVGR	_VLSESLVGR_.2	_VLSESLVGR_	False	18	NaN	16.0932	NaN	16.512	14.2718	15.7342
MCOS_0000269601-mRNA-1;MCU_009280-RA;MCU_009280-RB	SFPTLIDLAK	_SFPTLIDLAK_.2	_SFPTLIDLAK_	False	18	14.3406	15.9292	15.4892	15.7813	14.6978	15.5955
MCOS_0000269601-mRNA-1;MCU_009280-RA;MCU_009280-RB	TLGIAAHVPELSSQAEHAEDDLADNK	_TLGIAAHVPELSSQAEHAEDDLADNK_.4	_TLGIAAHVPELSSQAEHAEDDLADNK_	False	18	13.5067	14.0771	14.6387	14.8844	13.1508	15.1886
MCOS_0000269601-mRNA-1;MCU_009280-RA;MCU_009280-RB	TLGIAAHVPELSSQAEHAEDDLADNK	_TLGIAAHVPELSSQAEHAEDDLADNK_.3	_TLGIAAHVPELSSQAEHAEDDLADNK_	False	18	NaN	12.0746	12.1661	12.2706	11.6372	12.5941
MCOS_0000269601-mRNA-1;MCU_009280-RA;MCU_009280-RB	CPELIVSLITDPNESLHK	_C[Carbamidomethyl (C)]PELIVSLITDPNESLHK_.3	_C[Carbamidomethyl (C)]PELIVSLITDPNESLHK_	False	18	14.7257	14.6887	14.3767	14.4599	13.4533	14.4024
MCOS_0000269601-mRNA-1;MCU_009280-RA;MCU_009280-RB	LISCDATEDK	_LISC[Carbamidomethyl (C)]DATEDK_.2	_LISC[Carbamidomethyl (C)]DATEDK_	False	18	NaN	11.655	11.3642	11.3023	10.5908	12.4772
MCOS_0000269601-mRNA-1;MCU_009280-RA;MCU_009280-RB	SAYFDLDAAK	_SAYFDLDAAK_.2	_SAYFDLDAAK_	False	18	16.0493	16.179	16.3511	15.9575	NaN	15.8353
MCOS_0000269601-mRNA-1;MCU_009280-RA;MCU_009280-RB	LVSEDIPLEALSLLK	_LVSEDIPLEALSLLK_.2	_LVSEDIPLEALSLLK_	False	18	NaN	NaN	16.3991	NaN	14.0922	15.0689
MCOS_0000269601-mRNA-1;MCU_009280-RA;MCU_009280-RB	PGSYELLK	_PGSYELLK_.2	_PGSYELLK_	False	18	NaN	13.5288	12.6053	NaN	12.8329	13.7823
MCOS_0000269601-mRNA-1;MCU_009280-RA;MCU_009280-RB	HPTGACYVLK	_HPTGAC[Carbamidomethyl (C)]YVLK_.2	_HPTGAC[Carbamidomethyl (C)]YVLK_	False	18	NaN	11.1718	NaN	NaN	11.6199	12.7931
MCOS_0000269601-mRNA-1;MCU_009280-RA;MCU_009280-RB	SHVDAIASISAELMEK	_SHVDAIASISAELMEK_.3	_SHVDAIASISAELMEK_	False	18	NaN	14.7292	15.3505	15.022	13.6167	14.5438
MCOS_0000269601-mRNA-1;MCU_009280-RA;MCU_009280-RB	SHVDAIASISAELMEK	_SHVDAIASISAELM[Oxidation (M)]EK_.3	_SHVDAIASISAELM[Oxidation (M)]EK_	False	18	14.832	NaN	13.1674	13.2034	NaN	NaN
MCOS_0000269601-mRNA-1;MCU_009280-RA;MCU_009280-RB	SHVDAIASISAELMEK	_SHVDAIASISAELMEK_.2	_SHVDAIASISAELMEK_	False	18	NaN	11.017	NaN	NaN	NaN	11.3724
MCOS_0000269601-mRNA-1;MCU_009280-RA;MCU_009280-RB	GILENAAMISDPSVSR	_GILENAAM[Oxidation (M)]ISDPSVSR_.2	_GILENAAM[Oxidation (M)]ISDPSVSR_	False	18	13.6114	13.4247	12.7784	13.164	11.6789	12.2745
MCOS_0000269601-mRNA-1;MCU_009280-RA;MCU_009280-RB	GILENAAMISDPSVSR	_GILENAAMISDPSVSR_.2	_GILENAAMISDPSVSR_	False	18	NaN	14.3264	14.8679	NaN	13.3323	14.4897
MCOS_0000269601-mRNA-1;MCU_009280-RA;MCU_009280-RB	GILENAAMISDPSVSR	_GILENAAMISDPSVSR_.3	_GILENAAMISDPSVSR_	False	18	NaN	10.6799	12.2214	11.2652	NaN	NaN
MCOS_0000269601-mRNA-1;MCU_009280-RA;MCU_009280-RB	GILENAAMISDPSVSR	_GILENAAM[Oxidation (M)]ISDPSVSR_.3	_GILENAAM[Oxidation (M)]ISDPSVSR_	False	18	NaN	NaN	10.9022	NaN	NaN	NaN
MCOS_0000269601-mRNA-1;MCU_009280-RA;MCU_009280-RB	AIYVFIK	_AIYVFIK_.2	_AIYVFIK_	False	18	NaN	14.5124	NaN	14.3688	13.5828	14.7809
MCOS_0000269601-mRNA-1;MCU_009280-RA;MCU_009280-RB	AIYVFIK	_AIYVFIK_.1	_AIYVFIK_	False	18	NaN	NaN	NaN	NaN	NaN	11.6063
MCOS_0000269601-mRNA-1;MCU_009280-RA;MCU_009280-RB	HNCNTFSAYFVR	_HNC[Carbamidomethyl (C)]NTFSAYFVR_.3	_HNC[Carbamidomethyl (C)]NTFSAYFVR_	False	18	12.9818	13.777	13.937	14.1613	NaN	13.9201
MCOS_0000269601-mRNA-1;MCU_009280-RA;MCU_009280-RB	HNCNTFSAYFVR	_HNC[Carbamidomethyl (C)]NTFSAYFVR_.2	_HNC[Carbamidomethyl (C)]NTFSAYFVR_	False	18	NaN	NaN	10.6862	NaN	NaN	10.8048
MCOS_0000269601-mRNA-1;MCU_009280-RA;MCU_009280-RB	QCEAICEVFR	_QC[Carbamidomethyl (C)]EAIC[Carbamidomethyl (C)]EVFR_.2	_QC[Carbamidomethyl (C)]EAIC[Carbamidomethyl (C)]EVFR_	False	18	NaN	NaN	NaN	13.5008	12.8583	13.4944
MCOS_0000269601-mRNA-1;MCU_009280-RA;MCU_009280-RB	FSHSNNLLR	_FSHSNNLLR_.2	_FSHSNNLLR_	False	18	NaN	NaN	12.7889	NaN	NaN	11.3621
MCOS_0000269601-mRNA-1;MCU_009280-RA;MCU_009280-RB	LISCDATEDKPNR	_LISC[Carbamidomethyl (C)]DATEDKPNR_.3	_LISC[Carbamidomethyl (C)]DATEDKPNR_	False	18	NaN	NaN	NaN	NaN	NaN	12.0863
MCOS_0000269601-mRNA-1;MCU_009280-RA;MCU_009280-RB	HLTGLEIPSYITSLPSDFLGTPVGSALR	_HLTGLEIPSYITSLPSDFLGTPVGSALR_.3	_HLTGLEIPSYITSLPSDFLGTPVGSALR_	False	18	NaN	NaN	9.71287	NaN	NaN	NaN
MCOS_0000293001-mRNA-1	GCFNCGDPGHFAR	_GC[Carbamidomethyl (C)]FNC[Carbamidomethyl (C)]GDPGHFAR_.3	_GC[Carbamidomethyl (C)]FNC[Carbamidomethyl (C)]GDPGHFAR_	True	3	17.1035	16.4288	16.6046	16.2833	18.0349	17.5842
MCOS_0000293001-mRNA-1	GCFNCGDPGHFAR	_GC[Carbamidomethyl (C)]FNC[Carbamidomethyl (C)]GDPGHFAR_.2	_GC[Carbamidomethyl (C)]FNC[Carbamidomethyl (C)]GDPGHFAR_	True	3	13.9023	13.8084	13.7737	13.8538	15.1413	14.6953
MCOS_0000293001-mRNA-1	DSTCYNCGEAGHFAR	_DSTC[Carbamidomethyl (C)]YNC[Carbamidomethyl (C)]GEAGHFAR_.3	_DSTC[Carbamidomethyl (C)]YNC[Carbamidomethyl (C)]GEAGHFAR_	True	3	16.4044	16.1611	16.4587	16.0435	18.1464	17.8536
MCOS_0000293001-mRNA-1	DSTCYNCGEAGHFAR	_DSTC[Carbamidomethyl (C)]YNC[Carbamidomethyl (C)]GEAGHFAR_.2	_DSTC[Carbamidomethyl (C)]YNC[Carbamidomethyl (C)]GEAGHFAR_	True	3	13.5119	13.5264	13.8515	13.4161	15.8265	15.1187
MCOS_0000293001-mRNA-1	SDVQCYNCQGYGHISR	_SDVQC[Carbamidomethyl (C)]YNC[Carbamidomethyl (C)]QGYGHISR_.3	_SDVQC[Carbamidomethyl (C)]YNC[Carbamidomethyl (C)]QGYGHISR_	True	3	16.6881	16.5326	16.8929	16.4005	18.1594	17.7549
MCOS_0000293001-mRNA-1	SDVQCYNCQGYGHISR	_SDVQC[Carbamidomethyl (C)]YNC[Carbamidomethyl (C)]QGYGHISR_.2	_SDVQC[Carbamidomethyl (C)]YNC[Carbamidomethyl (C)]QGYGHISR_	True	3	11.8463	12.5862	12.9766	12.5397	13.8625	13.5754
MCOS_0000293201-mRNA-1	LLAFNPSSR	_LLAFNPSSR_.2	_LLAFNPSSR_	True	4	16.1226	16.3861	16.3223	15.9176	16.6101	16.8168
MCOS_0000293201-mRNA-1	ISVEEALQHPYLR	_ISVEEALQHPYLR_.3	_ISVEEALQHPYLR_	True	4	16.4306	16.3688	16.3813	15.9382	16.8825	16.9206
MCOS_0000293201-mRNA-1	ISVEEALQHPYLR	_ISVEEALQHPYLR_.2	_ISVEEALQHPYLR_	True	4	NaN	11.3348	11.1393	NaN	11.962	12.2961
MCOS_0000293201-mRNA-1	QMMFDEVR	_QMMFDEVR_.2	_QMMFDEVR_	True	4	NaN	NaN	14.2113	NaN	14.9425	15.3077
MCOS_0000293201-mRNA-1	VDEQPIEK	_VDEQPIEK_.2	_VDEQPIEK_	True	4	NaN	NaN	NaN	NaN	11.5703	12.3827
MCOS_0000293201-mRNA-1	VDEQPIEK	_VDEQPIEK_.1	_VDEQPIEK_	True	4	NaN	NaN	NaN	NaN	7.15362	8.92261
MCOS_0000293801-mRNA-1	ANVPNLDK	_ANVPNLDK_.2	_ANVPNLDK_	True	5	15.7606	NaN	NaN	NaN	17.3544	17.3947
MCOS_0000293801-mRNA-1	ANVPNLDK	_ANVPNLDK_.1	_ANVPNLDK_	True	5	NaN	NaN	NaN	NaN	12.591	12.9257
MCOS_0000293801-mRNA-1	FLYIAYSDESVYG	_FLYIAYSDESVYG_.2	_FLYIAYSDESVYG_	False	5	12.3389	12.447	12.1469	NaN	12.625	12.9948
MCOS_0000293801-mRNA-1	KYPNCVPVIVEK	_KYPNC[Carbamidomethyl (C)]VPVIVEK_.3	_KYPNC[Carbamidomethyl (C)]VPVIVEK_	True	5	13.4855	13.5806	13.5418	NaN	15.5984	15.4726
MCOS_0000293801-mRNA-1	KYPNCVPVIVEK	_KYPNC[Carbamidomethyl (C)]VPVIVEK_.2	_KYPNC[Carbamidomethyl (C)]VPVIVEK_	True	5	NaN	NaN	NaN	NaN	13.7312	13.1399
MCOS_0000293801-mRNA-1	YPNCVPVIVEK	_YPNC[Carbamidomethyl (C)]VPVIVEK_.2	_YPNC[Carbamidomethyl (C)]VPVIVEK_	True	5	NaN	NaN	NaN	NaN	13.9348	13.5489
MCOS_0000293801-mRNA-1	EEHTFEAR	_EEHTFEAR_.2	_EEHTFEAR_	True	5	NaN	NaN	9.89676	NaN	13.9099	13.5351
MCOS_0000295001-mRNA-1	SSSFLYPAVR	_SSSFLYPAVR_.2	_SSSFLYPAVR_	True	5	NaN	15.8815	15.8407	15.6238	NaN	15.6703
MCOS_0000295001-mRNA-1	AIILETHQQR	_AIILETHQQR_.3	_AIILETHQQR_	True	5	14.2151	14.8772	14.8867	14.2924	NaN	14.0537
MCOS_0000295001-mRNA-1	AIILETHQQR	_AIILETHQQR_.2	_AIILETHQQR_	True	5	12.658	13.2042	13.201	NaN	NaN	NaN
MCOS_0000295001-mRNA-1	FLIVLHK	_FLIVLHK_.2	_FLIVLHK_	True	5	13.7204	14.4788	14.2414	14.0698	12.229	14.4332
MCOS_0000295001-mRNA-1	AINPQETPPK	_AINPQETPPK_.2	_AINPQETPPK_	True	5	12.496	NaN	NaN	12.797	10.5993	13.7381
MCOS_0000295001-mRNA-1	ELQVLSNQVCCWK	_ELQVLSNQVC[Carbamidomethyl (C)]C[Carbamidomethyl (C)]WK_.2	_ELQVLSNQVC[Carbamidomethyl (C)]C[Carbamidomethyl (C)]WK_	True	5	NaN	12.7765	12.9822	NaN	NaN	11.5484
MCOS_0000297601-mRNA-1	ILVLHPVASMFVR	_ILVLHPVASMFVR_.3	_ILVLHPVASMFVR_	True	6	NaN	NaN	NaN	NaN	13.9073	14.741
MCOS_0000297601-mRNA-1	ILVLHPVASMFVR	_ILVLHPVASM[Oxidation (M)]FVR_.3	_ILVLHPVASM[Oxidation (M)]FVR_	True	6	NaN	NaN	NaN	NaN	11.0578	11.3676
MCOS_0000297601-mRNA-1	GEVDAYLK	_GEVDAYLK_.2	_GEVDAYLK_	True	6	NaN	NaN	NaN	NaN	12.785	13.4964
MCOS_0000297601-mRNA-1	NADDILPHLNCDEK	_NADDILPHLNC[Carbamidomethyl (C)]DEK_.3	_NADDILPHLNC[Carbamidomethyl (C)]DEK_	True	6	NaN	NaN	NaN	NaN	12.1064	12.3345
MCOS_0000297601-mRNA-1	NADDILPHLNCDEK	_NADDILPHLNC[Carbamidomethyl (C)]DEK_.2	_NADDILPHLNC[Carbamidomethyl (C)]DEK_	True	6	NaN	NaN	NaN	NaN	NaN	11.2442
MCOS_0000297601-mRNA-1	ELGMSFYLDSLLPLHHNLR	_ELGMSFYLDSLLPLHHNLR_.4	_ELGMSFYLDSLLPLHHNLR_	True	6	NaN	NaN	NaN	NaN	12.014	12.3186
MCOS_0000297601-mRNA-1	EWIFCPLNNASENEPK	_EWIFC[Carbamidomethyl (C)]PLNNASENEPK_.2	_EWIFC[Carbamidomethyl (C)]PLNNASENEPK_	True	6	NaN	NaN	NaN	NaN	12.6818	13.32
MCOS_0000297601-mRNA-1	GSHWYLLIVSR	_GSHWYLLIVSR_.3	_GSHWYLLIVSR_	True	6	NaN	NaN	NaN	NaN	11.7586	12.3386
MCOS_0000297601-mRNA-1	GSHWYLLIVSR	_GSHWYLLIVSR_.2	_GSHWYLLIVSR_	True	6	NaN	NaN	NaN	NaN	9.22708	9.58195
MCOS_0000298901-mRNA-1	SDIDLVAVR	_SDIDLVAVR_.2	_SDIDLVAVR_	True	4	NaN	NaN	NaN	NaN	11.6859	11.2953
MCOS_0000298901-mRNA-1	VPIPVTVLR	_VPIPVTVLR_.2	_VPIPVTVLR_	True	4	NaN	NaN	NaN	NaN	13.1126	12.8039
MCOS_0000298901-mRNA-1	FGSVHSTNFSGLSSIAEVVK	_FGSVHSTNFSGLSSIAEVVK_.3	_FGSVHSTNFSGLSSIAEVVK_	True	4	NaN	10.5477	NaN	NaN	10.2587	NaN
MCOS_0000298901-mRNA-1	YTTPFLLVDHVAR	_YTTPFLLVDHVAR_.3	_YTTPFLLVDHVAR_	True	4	NaN	NaN	NaN	NaN	9.2892	9.93491
MCOS_0000311101-mRNA-1;MCU_010255-RA	LSEYQPIYRPLEGTLFR	_LSEYQPIYRPLEGTLFR_.3	_LSEYQPIYRPLEGTLFR_	False	8	13.4056	14.4215	14.382	15.3416	12.2478	13.2226
MCOS_0000311101-mRNA-1;MCU_010255-RA	HGQGDTFIVLELHR	_HGQGDTFIVLELHR_.3	_HGQGDTFIVLELHR_	False	8	13.1099	14.5234	14.5925	15.1788	11.9075	12.4396
MCOS_0000311101-mRNA-1;MCU_010255-RA	VFDLTPAGANAK	_VFDLTPAGANAK_.2	_VFDLTPAGANAK_	False	8	NaN	14.8092	15.0475	16.2187	13.1079	13.2643
MCOS_0000311101-mRNA-1;MCU_010255-RA	LASDPTSQMR	_LASDPTSQMR_.2	_LASDPTSQMR_	False	8	NaN	12.7031	13.4715	13.9583	NaN	12.6001
MCOS_0000311101-mRNA-1;MCU_010255-RA	LASDPTSQMR	_LASDPTSQM[Oxidation (M)]R_.2	_LASDPTSQM[Oxidation (M)]R_	False	8	10.7856	10.9642	10.3585	11.1565	NaN	NaN
MCOS_0000311101-mRNA-1;MCU_010255-RA	LDTLYPR	_LDTLYPR_.2	_LDTLYPR_	False	8	12.6249	13.3764	13.52	13.8391	NaN	11.6712
MCOS_0000311101-mRNA-1;MCU_010255-RA	NEFIQAPAK	_NEFIQAPAK_.2	_NEFIQAPAK_	False	8	NaN	13.2346	13.1977	14.1978	NaN	11.5576
MCOS_0000311101-mRNA-1;MCU_010255-RA	FTTATPPTMYELGLK	_FTTATPPTMYELGLK_.2	_FTTATPPTMYELGLK_	False	8	NaN	14.001	14.1719	14.8011	12.0799	NaN
MCOS_0000311101-mRNA-1;MCU_010255-RA	YVMTFGSLLGSLR	_YVMTFGSLLGSLR_.2	_YVMTFGSLLGSLR_	False	8	NaN	NaN	NaN	NaN	NaN	10.7605
MCOS_0000311101-mRNA-1;MCU_010255-RA	YVMTFGSLLGSLR	_YVM[Oxidation (M)]TFGSLLGSLR_.2	_YVM[Oxidation (M)]TFGSLLGSLR_	False	8	NaN	NaN	NaN	10.6074	NaN	NaN
MCOS_0000314601-mRNA-1	SINWPHWFR	_SINWPHWFR_.3	_SINWPHWFR_	True	1	NaN	NaN	NaN	NaN	NaN	11.3167
MCOS_0000326901-mRNA-1	IIEPLPK	_IIEPLPK_.2	_IIEPLPK_	True	2	12.9397	12.8605	13.1135	NaN	14.8224	14.2229
MCOS_0000326901-mRNA-1	SCEVEIDRDK	_SC[Carbamidomethyl (C)]EVEIDRDK_.2	_SC[Carbamidomethyl (C)]EVEIDRDK_	True	2	NaN	NaN	10.3267	NaN	12.3836	11.9019
MCOS_0000326901-mRNA-1	SCEVEIDRDK	_SC[Carbamidomethyl (C)]EVEIDRDK_.3	_SC[Carbamidomethyl (C)]EVEIDRDK_	True	2	9.5111	NaN	NaN	NaN	12.7895	12.5652
MCOS_0000342101-mRNA-1	ELLFSVDEAAVK	_ELLFSVDEAAVK_.2	_ELLFSVDEAAVK_	True	3	NaN	NaN	13.2144	NaN	15.4764	14.1392
MCOS_0000342101-mRNA-1	HQLEQSVALGR	_HQLEQSVALGR_.3	_HQLEQSVALGR_	False	3	NaN	NaN	NaN	NaN	13.1866	12.4513
MCOS_0000342101-mRNA-1	HQLEQSVALGR	_HQLEQSVALGR_.2	_HQLEQSVALGR_	False	3	NaN	NaN	NaN	NaN	15.1232	14.3541
MCOS_0000342101-mRNA-1	GLQAFLTGIDDEK	_GLQAFLTGIDDEK_.2	_GLQAFLTGIDDEK_	False	3	NaN	NaN	NaN	NaN	18.0203	17.4301
MCOS_0000342101-mRNA-1	GLQAFLTGIDDEK	_GLQAFLTGIDDEK_.3	_GLQAFLTGIDDEK_	False	3	NaN	NaN	NaN	NaN	10.8541	10.211
MCOS_0000365601-mRNA-1	LLTQELPELK	_LLTQELPELK_.2	_LLTQELPELK_	True	7	14.4828	14.2816	14.6099	14.5913	14.0451	14.7707
MCOS_0000365601-mRNA-1	ANLTQQCELR	_ANLTQQC[Carbamidomethyl (C)]ELR_.2	_ANLTQQC[Carbamidomethyl (C)]ELR_	True	7	14.5159	NaN	13.9598	NaN	13.6938	14.3894
MCOS_0000365601-mRNA-1	RQQGQVSNEPDSASSASIR	_RQQGQVSNEPDSASSASIR_.3	_RQQGQVSNEPDSASSASIR_	True	7	13.3053	12.9995	13.2882	12.6029	12.2064	13.0489
MCOS_0000365601-mRNA-1	IWHPNIDEEGR	_IWHPNIDEEGR_.3	_IWHPNIDEEGR_	True	7	12.3808	12.2354	12.64	12.1295	12.7653	13.257
MCOS_0000365601-mRNA-1	WYVNEFAR	_WYVNEFAR_.2	_WYVNEFAR_	True	7	NaN	13.6793	NaN	13.8447	13.6171	14.28
MCOS_0000365601-mRNA-1	LHEFELIVSPK	_LHEFELIVSPK_.2	_LHEFELIVSPK_	True	7	12.9026	NaN	12.7119	NaN	12.4688	13.0707
MCOS_0000365601-mRNA-1	LHEFELIVSPK	_LHEFELIVSPK_.3	_LHEFELIVSPK_	True	7	NaN	NaN	NaN	NaN	12.1129	12.9178
MCOS_0000365601-mRNA-1	VCLSLLRPSSLDSSGWAPTR	_VC[Carbamidomethyl (C)]LSLLRPSSLDSSGWAPTR_.3	_VC[Carbamidomethyl (C)]LSLLRPSSLDSSGWAPTR_	True	7	NaN	NaN	NaN	NaN	12.1191	12.9964
MCOS_0000365701-mRNA-1	TSATVETPK	_TSATVETPK_.1	_TSATVETPK_	True	2	NaN	NaN	NaN	NaN	7.75201	9.97375
MCOS_0000365701-mRNA-1	TSATVETPK	_TSATVETPK_.2	_TSATVETPK_	True	2	NaN	NaN	NaN	NaN	14.476	14.9322
MCOS_0000365701-mRNA-1	QRFPSLK	_QRFPSLK_.2	_QRFPSLK_	True	2	NaN	NaN	NaN	NaN	15.3477	15.9005
MCOS_0000372601-mRNA-1	GASSDIDVVVSDINK	_GASSDIDVVVSDINK_.2	_GASSDIDVVVSDINK_	True	3	NaN	NaN	NaN	NaN	12.181	13.3051
MCOS_0000372601-mRNA-1	QSESSHETLFFSAR	_QSESSHETLFFSAR_.3	_QSESSHETLFFSAR_	True	3	NaN	NaN	NaN	NaN	10.6619	13.2755
MCOS_0000372601-mRNA-1	RVFFELR	_RVFFELR_.2	_RVFFELR_	True	3	NaN	NaN	NaN	NaN	NaN	12.3615
MCOS_0000375501-mRNA-1;MCU_011608-RA;MCU_011608-RB;MCU_011608-RC;MCU_011608-RD	RGVQPESVSCINTPVALIGLPNEAAAK	_RGVQPESVSC[Carbamidomethyl (C)]INTPVALIGLPNEAAAK_.3	_RGVQPESVSC[Carbamidomethyl (C)]INTPVALIGLPNEAAAK_	False	14	NaN	13.2104	NaN	NaN	13.7581	15.791
MCOS_0000375501-mRNA-1;MCU_011608-RA;MCU_011608-RB;MCU_011608-RC;MCU_011608-RD	RNSDFSVFVANLPFTVTVEEVK	_RNSDFSVFVANLPFTVTVEEVK_.3	_RNSDFSVFVANLPFTVTVEEVK_	False	14	NaN	12.124	12.1201	12.8329	10.9329	13.8925
MCOS_0000375501-mRNA-1;MCU_011608-RA;MCU_011608-RB;MCU_011608-RC;MCU_011608-RD	PSNANVLLFNIPR	_PSNANVLLFNIPR_.2	_PSNANVLLFNIPR_	False	14	NaN	11.8035	NaN	11.485	13.0674	15.0915
MCOS_0000375501-mRNA-1;MCU_011608-RA;MCU_011608-RB;MCU_011608-RC;MCU_011608-RD	PSNANVLLFNIPR	_PSNANVLLFNIPR_.3	_PSNANVLLFNIPR_	False	14	NaN	NaN	NaN	NaN	12.0106	13.5999
MCOS_0000375501-mRNA-1;MCU_011608-RA;MCU_011608-RB;MCU_011608-RC;MCU_011608-RD	INENDLR	_INENDLR_.2	_INENDLR_	False	14	NaN	NaN	12.031	NaN	13.2422	15.4818
MCOS_0000375501-mRNA-1;MCU_011608-RA;MCU_011608-RB;MCU_011608-RC;MCU_011608-RD	TVTQEEILNVIAIEPK	_TVTQEEILNVIAIEPK_.3	_TVTQEEILNVIAIEPK_	False	14	NaN	8.85988	NaN	NaN	10.732	12.1651
MCOS_0000375501-mRNA-1;MCU_011608-RA;MCU_011608-RB;MCU_011608-RC;MCU_011608-RD	TVTQEEILNVIAIEPK	_TVTQEEILNVIAIEPK_.2	_TVTQEEILNVIAIEPK_	False	14	NaN	NaN	NaN	NaN	14.0878	15.2118
MCOS_0000375501-mRNA-1;MCU_011608-RA;MCU_011608-RB;MCU_011608-RC;MCU_011608-RD	AVTSCSGTAYGQVTLAAVTVSGGEVAMIR	_AVTSC[Carbamidomethyl (C)]SGTAYGQVTLAAVTVSGGEVAMIR_.3	_AVTSC[Carbamidomethyl (C)]SGTAYGQVTLAAVTVSGGEVAMIR_	False	14	NaN	NaN	NaN	NaN	NaN	13.1768
MCOS_0000375501-mRNA-1;MCU_011608-RA;MCU_011608-RB;MCU_011608-RC;MCU_011608-RD	SSHNPHPGNPNAPLTCVFATFIPK	_SSHNPHPGNPNAPLTC[Carbamidomethyl (C)]VFATFIPK_.4	_SSHNPHPGNPNAPLTC[Carbamidomethyl (C)]VFATFIPK_	False	14	NaN	NaN	NaN	NaN	14.6231	15.4839
MCOS_0000375501-mRNA-1;MCU_011608-RA;MCU_011608-RB;MCU_011608-RC;MCU_011608-RD	AYEALQGR	_AYEALQGR_.2	_AYEALQGR_	False	14	NaN	NaN	11.8775	NaN	13.7021	15.4969
MCOS_0000375501-mRNA-1;MCU_011608-RA;MCU_011608-RB;MCU_011608-RC;MCU_011608-RD	AYEALQGR	_AYEALQGR_.1	_AYEALQGR_	False	14	NaN	NaN	NaN	NaN	NaN	8.83113
MCOS_0000375501-mRNA-1;MCU_011608-RA;MCU_011608-RB;MCU_011608-RC;MCU_011608-RD	GSFMLTFATAEAR	_GSFMLTFATAEAR_.2	_GSFMLTFATAEAR_	False	14	NaN	NaN	NaN	NaN	13.7357	15.0266
MCOS_0000375501-mRNA-1;MCU_011608-RA;MCU_011608-RB;MCU_011608-RC;MCU_011608-RD	VSNACYIDCHSEADAK	_VSNAC[Carbamidomethyl (C)]YIDC[Carbamidomethyl (C)]HSEADAK_.3	_VSNAC[Carbamidomethyl (C)]YIDC[Carbamidomethyl (C)]HSEADAK_	False	14	NaN	NaN	NaN	NaN	12.7475	13.9991
MCOS_0000375501-mRNA-1;MCU_011608-RA;MCU_011608-RB;MCU_011608-RC;MCU_011608-RD	VSNACYIDCHSEADAK	_VSNAC[Carbamidomethyl (C)]YIDC[Carbamidomethyl (C)]HSEADAK_.2	_VSNAC[Carbamidomethyl (C)]YIDC[Carbamidomethyl (C)]HSEADAK_	False	14	NaN	NaN	NaN	NaN	10.7101	11.4334
MCOS_0000375501-mRNA-1;MCU_011608-RA;MCU_011608-RB;MCU_011608-RC;MCU_011608-RD	EFPTAQK	_EFPTAQK_.2	_EFPTAQK_	False	14	NaN	NaN	NaN	NaN	NaN	13.7236
MCOS_0000375501-mRNA-1;MCU_011608-RA;MCU_011608-RB;MCU_011608-RC;MCU_011608-RD	ETTETATFK	_ETTETATFK_.2	_ETTETATFK_	False	14	NaN	NaN	NaN	NaN	10.73	13.7238
MCOS_0000375501-mRNA-1;MCU_011608-RA;MCU_011608-RB;MCU_011608-RC;MCU_011608-RD	GVQPESVSCINTPVALIGLPNEAAAK	_GVQPESVSC[Carbamidomethyl (C)]INTPVALIGLPNEAAAK_.3	_GVQPESVSC[Carbamidomethyl (C)]INTPVALIGLPNEAAAK_	False	14	NaN	NaN	NaN	NaN	NaN	12.5793
MCOS_0000375501-mRNA-1;MCU_011608-RA;MCU_011608-RB;MCU_011608-RC;MCU_011608-RD	VLAEAEGK	_VLAEAEGK_.1	_VLAEAEGK_	False	14	NaN	NaN	NaN	NaN	NaN	8.73467
MCOS_0000377201-mRNA-1	IYCADCYSELFAK	_IYC[Carbamidomethyl (C)]ADC[Carbamidomethyl (C)]YSELFAK_.2	_IYC[Carbamidomethyl (C)]ADC[Carbamidomethyl (C)]YSELFAK_	True	2	11.9252	NaN	NaN	NaN	17.2607	16.5115
MCOS_0000377201-mRNA-1	ECFLCANCGNQLAGQK	_EC[Carbamidomethyl (C)]FLC[Carbamidomethyl (C)]ANC[Carbamidomethyl (C)]GNQLAGQK_.2	_EC[Carbamidomethyl (C)]FLC[Carbamidomethyl (C)]ANC[Carbamidomethyl (C)]GNQLAGQK_	True	2	NaN	NaN	NaN	NaN	16.6731	15.7816
MCOS_0000377201-mRNA-1	ECFLCANCGNQLAGQK	_EC[Carbamidomethyl (C)]FLC[Carbamidomethyl (C)]ANC[Carbamidomethyl (C)]GNQLAGQK_.3	_EC[Carbamidomethyl (C)]FLC[Carbamidomethyl (C)]ANC[Carbamidomethyl (C)]GNQLAGQK_	True	2	NaN	NaN	NaN	NaN	15.3145	14.8002
MCOS_0000377301-mRNA-1	GFLVEDEGVVCPDCGA	_GFLVEDEGVVC[Carbamidomethyl (C)]PDC[Carbamidomethyl (C)]GA_.2	_GFLVEDEGVVC[Carbamidomethyl (C)]PDC[Carbamidomethyl (C)]GA_	True	4	13.513	12.3444	12.4662	NaN	18.2379	17.6322
MCOS_0000377301-mRNA-1	FITFEDK	_FITFEDK_.2	_FITFEDK_	True	4	NaN	NaN	12.2651	NaN	19.1852	18.6375
MCOS_0000377301-mRNA-1	FITFEDK	_FITFEDK_.1	_FITFEDK_	True	4	NaN	NaN	NaN	NaN	15.0319	14.5242
MCOS_0000377301-mRNA-1	NWHSECFNCCK	_NWHSEC[Carbamidomethyl (C)]FNC[Carbamidomethyl (C)]C[Carbamidomethyl (C)]K_.3	_NWHSEC[Carbamidomethyl (C)]FNC[Carbamidomethyl (C)]C[Carbamidomethyl (C)]K_	True	4	NaN	NaN	NaN	NaN	17.1307	16.2121
MCOS_0000377301-mRNA-1	NWHSECFNCCK	_NWHSEC[Carbamidomethyl (C)]FNC[Carbamidomethyl (C)]C[Carbamidomethyl (C)]K_.2	_NWHSEC[Carbamidomethyl (C)]FNC[Carbamidomethyl (C)]C[Carbamidomethyl (C)]K_	True	4	NaN	NaN	NaN	NaN	15.5807	15.0181
MCOS_0000377301-mRNA-1	CNSSLVGR	_C[Carbamidomethyl (C)]NSSLVGR_.2	_C[Carbamidomethyl (C)]NSSLVGR_	True	4	NaN	NaN	NaN	NaN	15.9809	15.5912
MCOS_0000398401-mRNA-1	ISWGVLGDR	_ISWGVLGDR_.2	_ISWGVLGDR_	True	1	12.9313	13.5035	13.4393	13.156	NaN	NaN
MCOS_0000399701-mRNA-1	TQGSGAISVLEFNK	_TQGSGAISVLEFNK_.2	_TQGSGAISVLEFNK_	True	14	13.5655	13.6965	13.7689	13.3813	15.6342	15.3266
MCOS_0000399701-mRNA-1	PYQSFLSHEPEFDCLK	_PYQSFLSHEPEFDC[Carbamidomethyl (C)]LK_.3	_PYQSFLSHEPEFDC[Carbamidomethyl (C)]LK_	True	14	NaN	13.6133	13.3375	NaN	14.4007	14.3547
MCOS_0000399701-mRNA-1	VTEVPLR	_VTEVPLR_.2	_VTEVPLR_	True	14	11.1122	NaN	11.062	NaN	15.0289	14.7153
MCOS_0000399701-mRNA-1	YIFTGSYQSDVR	_YIFTGSYQSDVR_.2	_YIFTGSYQSDVR_	True	14	NaN	NaN	NaN	NaN	14.0049	13.2255
MCOS_0000399701-mRNA-1	EMGNLNFPTESGCR	_EMGNLNFPTESGC[Carbamidomethyl (C)]R_.2	_EMGNLNFPTESGC[Carbamidomethyl (C)]R_	True	14	NaN	NaN	NaN	NaN	15.6095	15.0992
MCOS_0000399701-mRNA-1	ISLSSDDRYIFTGSYQSDVR	_ISLSSDDRYIFTGSYQSDVR_.3	_ISLSSDDRYIFTGSYQSDVR_	True	14	NaN	NaN	NaN	NaN	14.8588	14.5465
MCOS_0000399701-mRNA-1	FFHNSDR	_FFHNSDR_.2	_FFHNSDR_	True	14	NaN	12.1488	12.1835	NaN	14.203	13.4877
MCOS_0000399701-mRNA-1	FFHNSDR	_FFHNSDR_.1	_FFHNSDR_	True	14	NaN	NaN	NaN	NaN	8.86077	8.17612
MCOS_0000399701-mRNA-1	GHGFSLTGLAPFVDQETFLSSDPLR	_GHGFSLTGLAPFVDQETFLSSDPLR_.3	_GHGFSLTGLAPFVDQETFLSSDPLR_	True	14	NaN	NaN	9.97281	NaN	14.1878	14.1048
MCOS_0000399701-mRNA-1	VTEVPLREMGNLNFPTESGCR	_VTEVPLREMGNLNFPTESGC[Carbamidomethyl (C)]R_.3	_VTEVPLREMGNLNFPTESGC[Carbamidomethyl (C)]R_	True	14	NaN	NaN	NaN	NaN	14.8565	13.7056
MCOS_0000399701-mRNA-1	MEPDDSHLYPTYYGHSPEVR	_MEPDDSHLYPTYYGHSPEVR_.4	_MEPDDSHLYPTYYGHSPEVR_	True	14	NaN	NaN	NaN	NaN	13.5233	13.4997
MCOS_0000399701-mRNA-1	MEPDDSHLYPTYYGHSPEVR	_MEPDDSHLYPTYYGHSPEVR_.3	_MEPDDSHLYPTYYGHSPEVR_	True	14	NaN	NaN	NaN	NaN	12.6044	12.29
MCOS_0000399701-mRNA-1	SDMGFSNHVCSK	_SDMGFSNHVC[Carbamidomethyl (C)]SK_.3	_SDMGFSNHVC[Carbamidomethyl (C)]SK_	True	14	NaN	NaN	NaN	NaN	12.8383	12.8793
MCOS_0000399701-mRNA-1	SDMGFSNHVCSK	_SDMGFSNHVC[Carbamidomethyl (C)]SK_.2	_SDMGFSNHVC[Carbamidomethyl (C)]SK_	True	14	NaN	NaN	NaN	NaN	12.6416	12.4271
MCOS_0000399701-mRNA-1	SDMGFSNHVCSK	_SDM[Oxidation (M)]GFSNHVC[Carbamidomethyl (C)]SK_.3	_SDM[Oxidation (M)]GFSNHVC[Carbamidomethyl (C)]SK_	True	14	NaN	NaN	NaN	NaN	10.7382	10.3504
MCOS_0000399701-mRNA-1	CGPSHFLLSANER	_C[Carbamidomethyl (C)]GPSHFLLSANER_.3	_C[Carbamidomethyl (C)]GPSHFLLSANER_	True	14	NaN	NaN	NaN	NaN	13.0944	13.0659
MCOS_0000399701-mRNA-1	IEDITHLITGLTASPSSPSLFAYSTNR	_IEDITHLITGLTASPSSPSLFAYSTNR_.3	_IEDITHLITGLTASPSSPSLFAYSTNR_	True	14	NaN	NaN	NaN	NaN	13.1531	12.344
MCOS_0000399701-mRNA-1	VLPLPGSSTGAPATSSSSR	_VLPLPGSSTGAPATSSSSR_.2	_VLPLPGSSTGAPATSSSSR_	True	14	NaN	NaN	NaN	NaN	11.7169	11.2732
MCOS_0000411101-mRNA-1	VSAGLLVILTSHAR	_VSAGLLVILTSHAR_.3	_VSAGLLVILTSHAR_	True	1	NaN	NaN	NaN	NaN	12.1331	11.9817
MCOS_0000412701-mRNA-1	ILQLDVK	_ILQLDVK_.2	_ILQLDVK_	True	1	NaN	13.6732	14.2441	15.2287	NaN	NaN
MCOS_0000417101-mRNA-1	TDIPANAAPATTISNR	_TDIPANAAPATTISNR_.2	_TDIPANAAPATTISNR_	True	2	14.5168	13.1917	13.5425	13.5065	15.2061	14.9226
MCOS_0000417101-mRNA-1	ALGIQQSVGWEHYMVHEPEPHIILFR	_ALGIQQSVGWEHYMVHEPEPHIILFR_.5	_ALGIQQSVGWEHYMVHEPEPHIILFR_	True	2	NaN	NaN	NaN	NaN	13.0148	13.0473
MCOS_0000420501-mRNA-1	TITLEVEPSDSIENVK	_TITLEVEPSDSIENVK_.2	_TITLEVEPSDSIENVK_	False	8	25.3618	25.0292	24.9123	24.7552	22.8475	22.328
MCOS_0000420501-mRNA-1	TITLEVEPSDSIENVK	_TITLEVEPSDSIENVK_.3	_TITLEVEPSDSIENVK_	False	8	21.1727	20.6922	21.0769	20.9707	18.3261	18.1983
MCOS_0000420501-mRNA-1	TITLEVEPSDSIENVK	_TITLEVEPSDSIENVK_.4	_TITLEVEPSDSIENVK_	False	8	14.2241	NaN	13.372	13.6564	12.5774	NaN
MCOS_0000420501-mRNA-1	TLSDYNIQK	_TLSDYNIQK_.2	_TLSDYNIQK_	False	8	23.8366	23.7507	23.5823	23.4877	22.0561	21.2426
MCOS_0000420501-mRNA-1	ESTLHLVLR	_ESTLHLVLR_.2	_ESTLHLVLR_	False	8	21.4955	21.8115	21.5973	21.7675	19.805	19.3553
MCOS_0000420501-mRNA-1	EGIPPDQQR	_EGIPPDQQR_.2	_EGIPPDQQR_	False	8	NaN	18.4488	18.5034	18.2719	16.879	16.3895
MCOS_0000420501-mRNA-1	QLEDGRTLSDYNIQK	_QLEDGRTLSDYNIQK_.3	_QLEDGRTLSDYNIQK_	False	8	16.8754	15.7301	14.4288	14.6446	12.3205	NaN
MCOS_0000420501-mRNA-1	QLEDGRTLSDYNIQK	_QLEDGRTLSDYNIQK_.2	_QLEDGRTLSDYNIQK_	False	8	11.3111	9.83865	NaN	NaN	NaN	NaN
MCOS_0000420501-mRNA-1	MQIFVKTLTGKTITLEVEPSDSIENVK	_MQIFVKTLTGKTITLEVEPSDSIENVK_.4	_MQIFVKTLTGKTITLEVEPSDSIENVK_	False	8	NaN	15.2074	15.3227	14.812	NaN	NaN
MCOS_0000420501-mRNA-1	CGHNSNLRPK	_C[Carbamidomethyl (C)]GHNSNLRPK_.2	_C[Carbamidomethyl (C)]GHNSNLRPK_	True	8	NaN	NaN	NaN	NaN	10.7618	11.315
MCOS_0000420501-mRNA-1	TLTGKTITLEVEPSDSIENVK	_TLTGKTITLEVEPSDSIENVK_.3	_TLTGKTITLEVEPSDSIENVK_	False	8	NaN	NaN	9.88895	NaN	NaN	NaN
MCOS_0000428801-mRNA-1	VLQTEASLLLNK	_VLQTEASLLLNK_.2	_VLQTEASLLLNK_	True	2	24.8047	24.226	24.1302	23.8471	15.3878	15.0263
MCOS_0000428801-mRNA-1	VLQTEASLLLNK	_VLQTEASLLLNK_.3	_VLQTEASLLLNK_	True	2	17.8892	16.8281	16.994	16.8794	NaN	NaN
MCOS_0000428801-mRNA-1	VLQTEASLLLNKPK	_VLQTEASLLLNKPK_.3	_VLQTEASLLLNKPK_	True	2	19.0633	17.6488	18.9747	17.3074	NaN	NaN
MCOS_0000428801-mRNA-1	VLQTEASLLLNKPK	_VLQTEASLLLNKPK_.2	_VLQTEASLLLNKPK_	True	2	15.3569	14.1328	15.6019	14.62	NaN	NaN
MCOS_0000431001-mRNA-1	IHLDSQINNSEK	_IHLDSQINNSEK_.3	_IHLDSQINNSEK_	True	3	15.6876	14.4698	15.0508	15.0194	16.9791	16.1053
MCOS_0000431001-mRNA-1	IHLDSQINNSEK	_IHLDSQINNSEK_.2	_IHLDSQINNSEK_	True	3	13.8866	13.5645	13.879	13.8514	15.9015	14.8898
MCOS_0000431001-mRNA-1	SDRIHLDSQINNSEK	_SDRIHLDSQINNSEK_.4	_SDRIHLDSQINNSEK_	True	3	13.7019	12.5175	12.913	NaN	15.5739	15.0655
MCOS_0000431001-mRNA-1	SDRIHLDSQINNSEK	_SDRIHLDSQINNSEK_.3	_SDRIHLDSQINNSEK_	True	3	10.8039	12.4019	12.7117	12.4848	13.6656	13.4489
MCOS_0000431001-mRNA-1	SDRIHLDSQINNSEK	_SDRIHLDSQINNSEK_.2	_SDRIHLDSQINNSEK_	True	3	NaN	NaN	NaN	NaN	9.37255	9.01102
MCOS_0000431001-mRNA-1	MDNEAVPADEYEQYDYEQDK	_[Acetyl (Protein N-term)]MDNEAVPADEYEQYDYEQDK_.3	_[Acetyl (Protein N-term)]MDNEAVPADEYEQYDYEQDK_	True	3	NaN	12.8158	13.6847	13.6961	13.9956	13.9167
MCOS_0000431001-mRNA-1	MDNEAVPADEYEQYDYEQDK	_[Acetyl (Protein N-term)]M[Oxidation (M)]DNEAVPADEYEQYDYEQDK_.3	_[Acetyl (Protein N-term)]M[Oxidation (M)]DNEAVPADEYEQYDYEQDK_	True	3	13.9287	12.8986	NaN	12.9754	13.0616	NaN
MCOS_0000440901-mRNA-1	VEMKPPDGMEYK	_VEMKPPDGMEYK_.3	_VEMKPPDGMEYK_	True	1	NaN	14.0607	14.8923	14.4999	NaN	13.2354
MCOS_0000451201-mRNA-1	CVFTQIQFYYR	_C[Carbamidomethyl (C)]VFTQIQFYYR_.2	_C[Carbamidomethyl (C)]VFTQIQFYYR_	True	2	NaN	NaN	NaN	NaN	14.3006	15.0873
MCOS_0000451201-mRNA-1	LNSPAGPHPHAPPAADSAQLGDGPSA	_LNSPAGPHPHAPPAADSAQLGDGPSA_.3	_LNSPAGPHPHAPPAADSAQLGDGPSA_	True	2	NaN	NaN	NaN	NaN	13.5521	14.4869
MCOS_0000457701-mRNA-1	HSALSEDDGGRAELR	_HSALSEDDGGRAELR_.3	_HSALSEDDGGRAELR_	True	2	13.3514	13.7182	13.722	13.3717	15.7584	15.2084
MCOS_0000457701-mRNA-1	HSALSEDDGGRAELR	_HSALSEDDGGRAELR_.4	_HSALSEDDGGRAELR_	True	2	8.80742	NaN	NaN	NaN	12.0062	NaN
MCOS_0000457701-mRNA-1	HSALSEDDGGRAELR	_HSALSEDDGGRAELR_.2	_HSALSEDDGGRAELR_	True	2	NaN	NaN	NaN	NaN	9.16345	8.34967
MCOS_0000457701-mRNA-1	HSALSEDDGGR	_HSALSEDDGGR_.2	_HSALSEDDGGR_	True	2	NaN	NaN	7.32164	7.14949	11.5789	10.2024
MCOS_0000464301-mRNA-1	TSCGSPNYAAPEVISGK	_TSC[Carbamidomethyl (C)]GSPNYAAPEVISGK_.2	_TSC[Carbamidomethyl (C)]GSPNYAAPEVISGK_	True	11	13.2867	13.5074	13.5747	13.0449	14.4242	15.598
MCOS_0000464301-mRNA-1	EIQNLWLFR	_EIQNLWLFR_.2	_EIQNLWLFR_	True	11	12.7001	13.6567	13.162	12.9299	14.539	15.2532
MCOS_0000464301-mRNA-1	IGNYIIGETLGSGTFGK	_IGNYIIGETLGSGTFGK_.2	_IGNYIIGETLGSGTFGK_	True	11	13.3065	NaN	14.0155	NaN	14.3317	15.5241
MCOS_0000464301-mRNA-1	IGNYIIGETLGSGTFGK	_IGNYIIGETLGSGTFGK_.3	_IGNYIIGETLGSGTFGK_	True	11	NaN	NaN	NaN	NaN	NaN	12.6169
MCOS_0000464301-mRNA-1	FFQQIISGVDYCHR	_FFQQIISGVDYC[Carbamidomethyl (C)]HR_.3	_FFQQIISGVDYC[Carbamidomethyl (C)]HR_	True	11	NaN	13.5721	12.9121	13.0997	13.6092	14.6397
MCOS_0000464301-mRNA-1	FFQQIISGVDYCHR	_FFQQIISGVDYC[Carbamidomethyl (C)]HR_.2	_FFQQIISGVDYC[Carbamidomethyl (C)]HR_	True	11	NaN	NaN	NaN	NaN	NaN	11.7878
MCOS_0000464301-mRNA-1	MLTVDPIK	_MLTVDPIK_.1	_MLTVDPIK_	True	11	NaN	NaN	NaN	NaN	10.5842	10.8249
MCOS_0000464301-mRNA-1	MLTVDPIK	_MLTVDPIK_.2	_MLTVDPIK_	True	11	NaN	NaN	12.6733	NaN	14.1812	15.2545
MCOS_0000464301-mRNA-1	DLKPENLLLDCNHNVK	_DLKPENLLLDC[Carbamidomethyl (C)]NHNVK_.4	_DLKPENLLLDC[Carbamidomethyl (C)]NHNVK_	True	11	10.8163	11.5996	11.7929	NaN	12.3543	13.5004
MCOS_0000464301-mRNA-1	DLKPENLLLDCNHNVK	_DLKPENLLLDC[Carbamidomethyl (C)]NHNVK_.3	_DLKPENLLLDC[Carbamidomethyl (C)]NHNVK_	True	11	NaN	NaN	NaN	NaN	13.4811	14.39
MCOS_0000464301-mRNA-1	IADFGLSNIMQDGEFLR	_IADFGLSNIMQDGEFLR_.2	_IADFGLSNIMQDGEFLR_	True	11	NaN	NaN	14.1072	14.092	13.6792	14.8273
MCOS_0000464301-mRNA-1	IADFGLSNIMQDGEFLR	_IADFGLSNIM[Oxidation (M)]QDGEFLR_.2	_IADFGLSNIM[Oxidation (M)]QDGEFLR_	True	11	13.1627	NaN	NaN	NaN	NaN	11.8766
MCOS_0000464301-mRNA-1	IADFGLSNIMQDGEFLR	_IADFGLSNIMQDGEFLR_.3	_IADFGLSNIMQDGEFLR_	True	11	NaN	NaN	NaN	NaN	11.7546	12.8184
MCOS_0000464301-mRNA-1	ISIDDIR	_ISIDDIR_.2	_ISIDDIR_	True	11	NaN	NaN	11.8399	NaN	NaN	13.0771
MCOS_0000464301-mRNA-1	ALDVAGK	_ALDVAGK_.1	_ALDVAGK_	True	11	NaN	NaN	NaN	NaN	NaN	9.87058
MCOS_0000464301-mRNA-1	STGVQVAVK	_STGVQVAVK_.2	_STGVQVAVK_	True	11	NaN	NaN	NaN	NaN	9.92614	12.6578
MCOS_0000464301-mRNA-1	STGVQVAVK	_STGVQVAVK_.1	_STGVQVAVK_	True	11	NaN	NaN	NaN	NaN	NaN	8.90466
MCOS_0000464301-mRNA-1	RISIDDIR	_RISIDDIR_.2	_RISIDDIR_	True	11	NaN	NaN	NaN	NaN	NaN	13.9497
MCOS_0000472401-mRNA-1	GGMQIFVKTLTGK	_GGMQIFVKTLTGK_.3	_GGMQIFVKTLTGK_	False	1	11.8595	NaN	12.8983	NaN	NaN	NaN
MCOS_0000484501-mRNA-1	FLSSSHGGTATTR	_FLSSSHGGTATTR_.3	_FLSSSHGGTATTR_	True	1	NaN	11.3413	11.3412	NaN	NaN	NaN
MCOS_0000484901-mRNA-1	ILGYSQYR	_ILGYSQYR_.2	_ILGYSQYR_	True	1	NaN	NaN	NaN	NaN	12.9359	13.6484
MCOS_0000497301-mRNA-1	IGEVPGALTIGK	_IGEVPGALTIGK_.2	_IGEVPGALTIGK_	True	2	NaN	NaN	14.2984	13.8874	NaN	NaN
MCOS_0000497301-mRNA-1	EVGETPADVVAR	_EVGETPADVVAR_.2	_EVGETPADVVAR_	True	2	NaN	NaN	13.9899	NaN	NaN	NaN
MCOS_0000514201-mRNA-1	QLPFIVK	_QLPFIVK_.2	_QLPFIVK_	True	4	NaN	NaN	NaN	NaN	13.1631	14.1466
MCOS_0000514201-mRNA-1	GFIVARPILSK	_GFIVARPILSK_.3	_GFIVARPILSK_	True	4	NaN	NaN	NaN	NaN	11.7937	13.0978
MCOS_0000514201-mRNA-1	GFIVARPILSK	_GFIVARPILSK_.2	_GFIVARPILSK_	True	4	NaN	NaN	NaN	NaN	11.0863	12.5513
MCOS_0000514201-mRNA-1	EYGYSYVSATVPQLK	_EYGYSYVSATVPQLK_.2	_EYGYSYVSATVPQLK_	True	4	NaN	NaN	NaN	NaN	12.8778	13.4967
MCOS_0000514201-mRNA-1	LREEFLK	_LREEFLK_.2	_LREEFLK_	True	4	NaN	NaN	NaN	NaN	11.541	13.4503
MCOS_0000515901-mRNA-1	QASPLLRESINMALK	_QASPLLRESINMALK_.2	_QASPLLRESINMALK_	True	1	NaN	11.5871	11.3645	11.753	NaN	NaN
MCOS_0000517401-mRNA-1	IVVDSGGCSGFQYK	_IVVDSGGC[Carbamidomethyl (C)]SGFQYK_.2	_IVVDSGGC[Carbamidomethyl (C)]SGFQYK_	True	1	NaN	NaN	NaN	NaN	12.2571	NaN
MCOS_0000522901-mRNA-1	GCADAVYDYLR	_GC[Carbamidomethyl (C)]ADAVYDYLR_.2	_GC[Carbamidomethyl (C)]ADAVYDYLR_	True	3	17.2698	17.0098	17.0812	17.3805	17.5132	17.3073
MCOS_0000522901-mRNA-1	ALTCGEQFLR	_ALTC[Carbamidomethyl (C)]GEQFLR_.2	_ALTC[Carbamidomethyl (C)]GEQFLR_	True	3	12.7035	12.4609	12.9456	13.1911	12.7589	12.5012
MCOS_0000522901-mRNA-1	LNACCLK	_LNAC[Carbamidomethyl (C)]C[Carbamidomethyl (C)]LK_.2	_LNAC[Carbamidomethyl (C)]C[Carbamidomethyl (C)]LK_	True	3	NaN	NaN	13.8705	13.0007	12.4306	12.7709
MCOS_0000523301-mRNA-1	EREYLLK	_EREYLLK_.2	_EREYLLK_	True	4	23.3161	23.7672	23.3168	24.1696	19.5021	19.9616
MCOS_0000523301-mRNA-1	EREYLLK	_EREYLLK_.1	_EREYLLK_	True	4	13.7635	15.5714	14.9222	15.9185	10.7008	11.2784
MCOS_0000523301-mRNA-1	CLVGHGK	_C[Carbamidomethyl (C)]LVGHGK_.1	_C[Carbamidomethyl (C)]LVGHGK_	True	4	15.4911	16.5609	16.0686	17.546	12.5916	14.4269
MCOS_0000523301-mRNA-1	CLVGHGKDYYYR	_C[Carbamidomethyl (C)]LVGHGKDYYYR_.3	_C[Carbamidomethyl (C)]LVGHGKDYYYR_	True	4	NaN	12.0529	9.86686	12.558	NaN	NaN
MCOS_0000523301-mRNA-1	HRCLVGHGK	_HRC[Carbamidomethyl (C)]LVGHGK_.2	_HRC[Carbamidomethyl (C)]LVGHGK_	True	4	NaN	8.35822	8.99222	10.4262	NaN	NaN
MCOS_0000525901-mRNA-1	DLIDAHLACLR	_DLIDAHLAC[Carbamidomethyl (C)]LR_.3	_DLIDAHLAC[Carbamidomethyl (C)]LR_	True	1	NaN	NaN	NaN	NaN	11.2571	11.2928
MCOS_0000528201-mRNA-1	DLSTSINALITEK	_DLSTSINALITEK_.2	_DLSTSINALITEK_	True	6	14.0369	14.7324	14.5945	14.3032	15.8497	15.5946
MCOS_0000528201-mRNA-1	DLSTSINALITEK	_DLSTSINALITEK_.3	_DLSTSINALITEK_	True	6	NaN	NaN	NaN	NaN	11.1734	12.5383
MCOS_0000528201-mRNA-1	SAMIAEFQK	_SAMIAEFQK_.2	_SAMIAEFQK_	True	6	NaN	13.7557	14.0785	14.2095	15.8483	15.4502
MCOS_0000528201-mRNA-1	SAMIAEFQK	_SAM[Oxidation (M)]IAEFQK_.2	_SAM[Oxidation (M)]IAEFQK_	True	6	NaN	NaN	NaN	NaN	13.4094	12.034
MCOS_0000528201-mRNA-1	QDFIDLSNMLVEK	_QDFIDLSNMLVEK_.2	_QDFIDLSNMLVEK_	True	6	NaN	13.1454	13.6846	14.0646	15.0101	14.8688
MCOS_0000528201-mRNA-1	QDFIDLSNMLVEK	_QDFIDLSNM[Oxidation (M)]LVEK_.2	_QDFIDLSNM[Oxidation (M)]LVEK_	True	6	NaN	NaN	NaN	NaN	13.3522	12.7122
MCOS_0000528201-mRNA-1	QLTELEREELNK	_QLTELEREELNK_.3	_QLTELEREELNK_	True	6	12.5859	NaN	NaN	NaN	14.7918	14.3545
MCOS_0000528201-mRNA-1	QLTELEREELNK	_QLTELEREELNK_.2	_QLTELEREELNK_	True	6	NaN	NaN	NaN	NaN	11.2356	11.1938
MCOS_0000528201-mRNA-1	KLPGTWEDEEDVPETWDDELKPK	_KLPGTWEDEEDVPETWDDELKPK_.4	_KLPGTWEDEEDVPETWDDELKPK_	True	6	11.6017	12.7012	12.5565	12.2787	14.0013	13.5508
MCOS_0000528201-mRNA-1	KLPGTWEDEEDVPETWDDELKPK	_KLPGTWEDEEDVPETWDDELKPK_.3	_KLPGTWEDEEDVPETWDDELKPK_	True	6	NaN	NaN	NaN	11.6859	13.0566	12.6886
MCOS_0000528201-mRNA-1	KLPGTWEDEEDVPETWDDELK	_KLPGTWEDEEDVPETWDDELK_.3	_KLPGTWEDEEDVPETWDDELK_	True	6	NaN	NaN	12.3858	NaN	13.8342	13.0221
MCOS_0000531601-mRNA-1	GFWGIFYK	_GFWGIFYK_.2	_GFWGIFYK_	True	1	NaN	NaN	NaN	NaN	11.5518	NaN
MCOS_0000532401-mRNA-1	HPAPISSTTPK	_HPAPISSTTPK_.2	_HPAPISSTTPK_	True	6	11.3132	11.0754	11.604	NaN	16.934	16.6499
MCOS_0000532401-mRNA-1	QLLGNSAGLADVNSAR	_QLLGNSAGLADVNSAR_.2	_QLLGNSAGLADVNSAR_	True	6	NaN	NaN	12.7671	NaN	16.7231	16.0417
MCOS_0000532401-mRNA-1	QLLGNSAGLADVNSAR	_QLLGNSAGLADVNSAR_.3	_QLLGNSAGLADVNSAR_	True	6	NaN	NaN	NaN	NaN	13.7381	13.3369
MCOS_0000532401-mRNA-1	KHPAPISSTTPK	_KHPAPISSTTPK_.3	_KHPAPISSTTPK_	True	6	NaN	8.82349	9.15334	NaN	15.8443	15.6237
MCOS_0000532401-mRNA-1	KHPAPISSTTPK	_KHPAPISSTTPK_.2	_KHPAPISSTTPK_	True	6	NaN	NaN	NaN	NaN	15.1065	15.3182
MCOS_0000532401-mRNA-1	DSTVAVTAK	_DSTVAVTAK_.2	_DSTVAVTAK_	True	6	NaN	NaN	NaN	NaN	14.9656	14.8521
MCOS_0000532401-mRNA-1	DSTVAVTAK	_DSTVAVTAK_.1	_DSTVAVTAK_	True	6	NaN	NaN	NaN	NaN	10.7315	11.1224
MCOS_0000532401-mRNA-1	EFLGGEK	_EFLGGEK_.1	_EFLGGEK_	True	6	NaN	NaN	NaN	NaN	13.5291	13.5283
MCOS_0000532401-mRNA-1	VSESSAAAGADGTTTASTS	_VSESSAAAGADGTTTASTS_.2	_VSESSAAAGADGTTTASTS_	True	6	NaN	NaN	NaN	NaN	12.0406	12.4698
MCOS_0000534201-mRNA-1	YHINDEGNTAFLDGVR	_YHINDEGNTAFLDGVR_.3	_YHINDEGNTAFLDGVR_	True	2	NaN	13.7619	14.0558	15.1674	NaN	NaN
MCOS_0000534201-mRNA-1	HSGTLYLK	_HSGTLYLK_.2	_HSGTLYLK_	True	2	NaN	11.2727	NaN	NaN	NaN	NaN
MCOS_0000534601-mRNA-1	AVAVVVDPIQSVK	_AVAVVVDPIQSVK_.2	_AVAVVVDPIQSVK_	True	15	NaN	16.2045	16.4523	16.6739	17.452	17.6437
MCOS_0000534601-mRNA-1	VVIDAFR	_VVIDAFR_.2	_VVIDAFR_	True	15	NaN	14.0855	14.1211	14.5484	16.1595	16.5633
MCOS_0000534601-mRNA-1	MTPEQLAIK	_MTPEQLAIK_.2	_MTPEQLAIK_	True	15	NaN	13.5364	13.8342	13.757	16.0159	16.6423
MCOS_0000534601-mRNA-1	MTPEQLAIK	_M[Oxidation (M)]TPEQLAIK_.2	_M[Oxidation (M)]TPEQLAIK_	True	15	NaN	NaN	NaN	NaN	13.2384	13.1897
MCOS_0000534601-mRNA-1	RHLEENVDELVAR	_RHLEENVDELVAR_.3	_RHLEENVDELVAR_	True	15	NaN	NaN	12.7782	12.5273	14.8961	15.8586
MCOS_0000534601-mRNA-1	TLLHVLDLVK	_TLLHVLDLVK_.2	_TLLHVLDLVK_	True	15	NaN	11.5839	12.108	11.0153	14.0775	14.4667
MCOS_0000534601-mRNA-1	LINPNMVIANQEPR	_LINPNMVIANQEPR_.2	_LINPNMVIANQEPR_	True	15	NaN	13.0673	13.1209	12.8717	15.6089	16.2169
MCOS_0000534601-mRNA-1	LINPNMVIANQEPR	_LINPNMVIANQEPR_.3	_LINPNMVIANQEPR_	True	15	NaN	12.0144	12.2844	NaN	14.4441	15.1402
MCOS_0000534601-mRNA-1	LINPNMVIANQEPR	_LINPNM[Oxidation (M)]VIANQEPR_.2	_LINPNM[Oxidation (M)]VIANQEPR_	True	15	NaN	NaN	NaN	NaN	12.2849	12.6867
MCOS_0000534601-mRNA-1	PSIQALIHGLNR	_PSIQALIHGLNR_.3	_PSIQALIHGLNR_	True	15	NaN	13.733	13.849	13.6349	15.9458	16.1102
MCOS_0000534601-mRNA-1	PSIQALIHGLNR	_PSIQALIHGLNR_.2	_PSIQALIHGLNR_	True	15	NaN	NaN	NaN	NaN	9.35732	11.8119
MCOS_0000534601-mRNA-1	HYYSLPINYR	_HYYSLPINYR_.2	_HYYSLPINYR_	True	15	NaN	NaN	13.0274	12.2357	15.383	15.7276
MCOS_0000534601-mRNA-1	HYYSLPINYR	_HYYSLPINYR_.3	_HYYSLPINYR_	True	15	NaN	NaN	10.9733	NaN	13.6841	13.988
MCOS_0000534601-mRNA-1	RTWQEGLTLADYTAHCNANHK	_RTWQEGLTLADYTAHC[Carbamidomethyl (C)]NANHK_.4	_RTWQEGLTLADYTAHC[Carbamidomethyl (C)]NANHK_	True	15	NaN	NaN	NaN	NaN	14.0448	14.5132
MCOS_0000534601-mRNA-1	EQTMLMNLDK	_EQTMLMNLDK_.2	_EQTMLMNLDK_	True	15	NaN	NaN	NaN	NaN	13.93	14.0474
MCOS_0000534601-mRNA-1	REQTMLMNLDK	_REQTMLMNLDK_.3	_REQTMLMNLDK_	True	15	NaN	NaN	NaN	NaN	11.9898	12.9923
MCOS_0000534601-mRNA-1	REQTMLMNLDK	_REQTMLMNLDK_.2	_REQTMLMNLDK_	True	15	NaN	NaN	NaN	NaN	12.4042	13.0323
MCOS_0000534601-mRNA-1	HLEENVDELVAR	_HLEENVDELVAR_.3	_HLEENVDELVAR_	True	15	NaN	NaN	NaN	NaN	13.9928	13.9948
MCOS_0000534601-mRNA-1	HLEENVDELVAR	_HLEENVDELVAR_.2	_HLEENVDELVAR_	True	15	NaN	NaN	NaN	NaN	12.8924	12.6812
MCOS_0000534601-mRNA-1	QTTSNLGHLNK	_QTTSNLGHLNK_.3	_QTTSNLGHLNK_	True	15	NaN	NaN	NaN	NaN	13.7965	14.2541
MCOS_0000534601-mRNA-1	QTTSNLGHLNK	_QTTSNLGHLNK_.2	_QTTSNLGHLNK_	True	15	NaN	NaN	NaN	NaN	12.1971	12.7343
MCOS_0000534601-mRNA-1	TWQEGLTLADYTAHCNANHK	_TWQEGLTLADYTAHC[Carbamidomethyl (C)]NANHK_.4	_TWQEGLTLADYTAHC[Carbamidomethyl (C)]NANHK_	True	15	NaN	NaN	NaN	NaN	13.4645	14.0801
MCOS_0000534601-mRNA-1	TWQEGLTLADYTAHCNANHK	_TWQEGLTLADYTAHC[Carbamidomethyl (C)]NANHK_.3	_TWQEGLTLADYTAHC[Carbamidomethyl (C)]NANHK_	True	15	NaN	NaN	NaN	NaN	11.0574	11.613
MCOS_0000534601-mRNA-1	HYYSLPINYRK	_HYYSLPINYRK_.3	_HYYSLPINYRK_	True	15	NaN	NaN	NaN	NaN	NaN	13.0061
MCOS_0000551101-mRNA-1	IMNTFSVVPSPK	_IM[Oxidation (M)]NTFSVVPSPK_.2	_IM[Oxidation (M)]NTFSVVPSPK_	True	1	15.9081	NaN	NaN	NaN	13.9247	14.7529
MCOS_0000551101-mRNA-1	IMNTFSVVPSPK	_IMNTFSVVPSPK_.2	_IMNTFSVVPSPK_	True	1	NaN	12.7615	NaN	14.6025	15.547	16.3249
MCOS_0000568701-mRNA-1	NNTELPDPSGPIITLQR	_NNTELPDPSGPIITLQR_.2	_NNTELPDPSGPIITLQR_	True	1	NaN	NaN	NaN	NaN	10.7037	NaN
MCOS_0000571201-mRNA-1;MCU_000808-RA	LMELESLVK	_LMELESLVK_.2	_LMELESLVK_	False	7	NaN	NaN	NaN	NaN	14.0777	14.0822
MCOS_0000571201-mRNA-1;MCU_000808-RA	YTFSQPQPQTSVR	_YTFSQPQPQTSVR_.2	_YTFSQPQPQTSVR_	False	7	NaN	NaN	NaN	NaN	10.9042	11.6218
MCOS_0000571201-mRNA-1;MCU_000808-RA	LTGVTGVR	_LTGVTGVR_.2	_LTGVTGVR_	False	7	NaN	NaN	NaN	NaN	14.9691	NaN
MCOS_0000571201-mRNA-1;MCU_000808-RA	TDVPIVQDK	_TDVPIVQDK_.2	_TDVPIVQDK_	False	7	NaN	NaN	NaN	NaN	13.5261	13.7128
MCOS_0000571201-mRNA-1;MCU_000808-RA	LDVASAGQYAVIVK	_LDVASAGQYAVIVK_.2	_LDVASAGQYAVIVK_	False	7	NaN	NaN	NaN	NaN	12.5808	12.2227
MCOS_0000571201-mRNA-1;MCU_000808-RA	QASAWALFDDGGIYHNSTR	_QASAWALFDDGGIYHNSTR_.3	_QASAWALFDDGGIYHNSTR_	False	7	NaN	NaN	NaN	NaN	12.166	11.9906
MCOS_0000571201-mRNA-1;MCU_000808-RA	VQSGGLWAVGLCHSQANLNIAEEMRK	_VQSGGLWAVGLC[Carbamidomethyl (C)]HSQANLNIAEEMRK_.4	_VQSGGLWAVGLC[Carbamidomethyl (C)]HSQANLNIAEEMRK_	False	7	NaN	NaN	NaN	NaN	10.9691	10.9054
MCOS_0000575401-mRNA-1	LHFSLLSNMALCQLK	_LHFSLLSNMALC[Carbamidomethyl (C)]QLK_.3	_LHFSLLSNMALC[Carbamidomethyl (C)]QLK_	True	3	NaN	NaN	NaN	NaN	12.0519	12.6382
MCOS_0000575401-mRNA-1	LNPANQAACR	_LNPANQAAC[Carbamidomethyl (C)]R_.2	_LNPANQAAC[Carbamidomethyl (C)]R_	True	3	NaN	NaN	8.80637	NaN	10.0857	11.0193
MCOS_0000575401-mRNA-1	LPANEEEEEEEEK	_LPANEEEEEEEEK_.2	_LPANEEEEEEEEK_	True	3	NaN	NaN	NaN	NaN	11.5732	12.8111
MCOS_0000578501-mRNA-1	SFYVAECR	_SFYVAEC[Carbamidomethyl (C)]R_.2	_SFYVAEC[Carbamidomethyl (C)]R_	True	4	13.6039	13.2748	13.5437	NaN	NaN	NaN
MCOS_0000578501-mRNA-1	YGQTVDVACK	_YGQTVDVAC[Carbamidomethyl (C)]K_.2	_YGQTVDVAC[Carbamidomethyl (C)]K_	True	4	12.0811	11.934	12.3927	12.9938	NaN	NaN
MCOS_0000578501-mRNA-1	AQPSVICMGR	_AQPSVIC[Carbamidomethyl (C)]MGR_.2	_AQPSVIC[Carbamidomethyl (C)]MGR_	True	4	NaN	NaN	NaN	15.463	NaN	NaN
MCOS_0000578501-mRNA-1	SLVPCQFSDGAK	_SLVPC[Carbamidomethyl (C)]QFSDGAK_.2	_SLVPC[Carbamidomethyl (C)]QFSDGAK_	True	4	14.9248	14.3304	14.5517	15.4366	NaN	NaN
MCOS_0000582001-mRNA-1	STMVTFVRPGGYLR	_STMVTFVRPGGYLR_.3	_STMVTFVRPGGYLR_	True	2	14.8187	16.9399	17.628	17.8111	NaN	NaN
MCOS_0000582001-mRNA-1	STMVTFVRPGGYLR	_STM[Oxidation (M)]VTFVRPGGYLR_.3	_STM[Oxidation (M)]VTFVRPGGYLR_	True	2	16.737	16.3355	16.0486	16.7875	NaN	NaN
MCOS_0000582001-mRNA-1	STMVTFVR	_STMVTFVR_.2	_STMVTFVR_	True	2	NaN	NaN	13.8212	14.3305	NaN	NaN
MCOS_0000597201-mRNA-1	DIRPLPWGDGQTPFFTAMK	_DIRPLPWGDGQTPFFTAMK_.3	_DIRPLPWGDGQTPFFTAMK_	True	3	NaN	NaN	NaN	NaN	15.6106	16.5778
MCOS_0000597201-mRNA-1	DIRPLPWGDGQTPFFTAMK	_DIRPLPWGDGQTPFFTAM[Oxidation (M)]K_.3	_DIRPLPWGDGQTPFFTAM[Oxidation (M)]K_	True	3	NaN	NaN	NaN	NaN	14.1999	14.9762
MCOS_0000597201-mRNA-1	QYWGFADHEKD	_QYWGFADHEKD_.3	_QYWGFADHEKD_	True	3	NaN	NaN	NaN	NaN	12.8786	14.2035
MCOS_0000597201-mRNA-1	QYWGFADHEKD	_QYWGFADHEKD_.2	_QYWGFADHEKD_	True	3	NaN	NaN	NaN	NaN	NaN	13.6434
MCOS_0000597201-mRNA-1	QYWGFADHEK	_QYWGFADHEK_.2	_QYWGFADHEK_	True	3	NaN	NaN	NaN	NaN	NaN	12.3644
MCOS_0000597201-mRNA-1	QYWGFADHEK	_QYWGFADHEK_.3	_QYWGFADHEK_	True	3	NaN	NaN	NaN	NaN	NaN	12.1146
MCOS_0000599101-mRNA-1	NGDGFVDTQEK	_NGDGFVDTQEK_.2	_NGDGFVDTQEK_	True	2	12.1656	11.997	12.3996	12.5682	13.959	13.6639
MCOS_0000599101-mRNA-1	ISDAIEK	_ISDAIEK_.1	_ISDAIEK_	True	2	NaN	NaN	9.26681	9.40956	11.8018	11.8894
MCOS_0000606401-mRNA-1	YLTVAAVFR	_YLTVAAVFR_.2	_YLTVAAVFR_	True	8	18.2124	16.3215	16.5883	18.4289	19.1122	19.1824
MCOS_0000606401-mRNA-1	IMITFSVVPSPK	_IM[Oxidation (M)]ITFSVVPSPK_.2	_IM[Oxidation (M)]ITFSVVPSPK_	True	8	13.9371	12.5227	12.5312	12.0305	15.2225	15.6492
MCOS_0000606401-mRNA-1	IMITFSVVPSPK	_IMITFSVVPSPK_.2	_IMITFSVVPSPK_	True	8	NaN	13.0745	13.5808	14.2328	17.8338	18.1555
MCOS_0000606401-mRNA-1	FWEVISDEHGIEPTGTYHGDSDLQLER	_FWEVISDEHGIEPTGTYHGDSDLQLER_.4	_FWEVISDEHGIEPTGTYHGDSDLQLER_	True	8	13.4461	12.9413	12.4617	13.5424	16.9393	17.0242
MCOS_0000606401-mRNA-1	LSVNMVPFPR	_LSVNMVPFPR_.2	_LSVNMVPFPR_	True	8	12.4165	14.4127	14.6367	14.9732	18.738	19.0428
MCOS_0000606401-mRNA-1	LSVNMVPFPR	_LSVNM[Oxidation (M)]VPFPR_.2	_LSVNM[Oxidation (M)]VPFPR_	True	8	NaN	NaN	NaN	NaN	14.6793	14.9363
MCOS_0000606401-mRNA-1	INVYYNEASGTK	_INVYYNEASGTK_.2	_INVYYNEASGTK_	True	8	13.6774	13.0344	13.33	NaN	17.6141	17.6352
MCOS_0000606401-mRNA-1	GHYTEGAELVDAVLDVVRK	_GHYTEGAELVDAVLDVVRK_.3	_GHYTEGAELVDAVLDVVRK_	True	8	11.2672	10.4002	11.2924	12.291	14.6102	15.703
MCOS_0000606401-mRNA-1	GHYTEGAELVDAVLDVVRK	_GHYTEGAELVDAVLDVVRK_.4	_GHYTEGAELVDAVLDVVRK_	True	8	NaN	NaN	NaN	9.24684	12.1217	13.3068
MCOS_0000606401-mRNA-1	GHYTEGAELVDAVLDVVR	_GHYTEGAELVDAVLDVVR_.3	_GHYTEGAELVDAVLDVVR_	True	8	14.7826	14.5861	14.3777	14.9458	18.764	18.3581
MCOS_0000606401-mRNA-1	GHYTEGAELVDAVLDVVR	_GHYTEGAELVDAVLDVVR_.2	_GHYTEGAELVDAVLDVVR_	True	8	NaN	NaN	NaN	NaN	12.9184	13.0576
MCOS_0000606401-mRNA-1	GHYTEGAELVDAVLDVVR	_GHYTEGAELVDAVLDVVR_.4	_GHYTEGAELVDAVLDVVR_	True	8	NaN	NaN	NaN	NaN	11.3968	11.8192
MCOS_0000606401-mRNA-1	EAECCDCLQGFQLTHSLGGGTGSGMGTLLISK	_EAEC[Carbamidomethyl (C)]C[Carbamidomethyl (C)]DC[Carbamidomethyl (C)]LQGFQLTHSLGGGTGSGM[Oxidation (M)]GTLLISK_.4	_EAEC[Carbamidomethyl (C)]C[Carbamidomethyl (C)]DC[Carbamidomethyl (C)]LQGFQLTHSLGGGTGSGM[Oxidation (M)]GTLLISK_	True	8	NaN	NaN	NaN	NaN	11.4634	12.0036
MCOS_0000606401-mRNA-1	EAECCDCLQGFQLTHSLGGGTGSGMGTLLISK	_EAEC[Carbamidomethyl (C)]C[Carbamidomethyl (C)]DC[Carbamidomethyl (C)]LQGFQLTHSLGGGTGSGMGTLLISK_.4	_EAEC[Carbamidomethyl (C)]C[Carbamidomethyl (C)]DC[Carbamidomethyl (C)]LQGFQLTHSLGGGTGSGMGTLLISK_	True	8	NaN	NaN	NaN	NaN	14.5801	14.5089
MCOS_0000609101-mRNA-1	STIPSLLLGAIR	_STIPSLLLGAIR_.2	_STIPSLLLGAIR_	True	1	NaN	NaN	NaN	NaN	NaN	10.5461
MCOS_0000610201-mRNA-1	LYEILQER	_LYEILQER_.2	_LYEILQER_	True	14	NaN	NaN	NaN	NaN	13.2729	14.3056
MCOS_0000610201-mRNA-1	SALLALGLK	_SALLALGLK_.2	_SALLALGLK_	True	14	NaN	NaN	NaN	NaN	13.4257	14.1577
MCOS_0000610201-mRNA-1	VVDESDASLSDR	_VVDESDASLSDR_.2	_VVDESDASLSDR_	True	14	NaN	NaN	NaN	NaN	12.8756	13.5331
MCOS_0000610201-mRNA-1	LIEYLEGYISR	_LIEYLEGYISR_.2	_LIEYLEGYISR_	True	14	NaN	NaN	NaN	NaN	13.515	14.3412
MCOS_0000610201-mRNA-1	EGVNSEFR	_EGVNSEFR_.2	_EGVNSEFR_	True	14	NaN	NaN	NaN	NaN	NaN	14.2455
MCOS_0000610201-mRNA-1	IEDALALWQR	_IEDALALWQR_.2	_IEDALALWQR_	True	14	NaN	NaN	NaN	NaN	NaN	14.231
MCOS_0000610201-mRNA-1	SHPDEISIPMSIEFER	_SHPDEISIPMSIEFER_.3	_SHPDEISIPMSIEFER_	True	14	NaN	NaN	NaN	NaN	12.42	13.8139
MCOS_0000610201-mRNA-1	MNTVLEQQR	_[Acetyl (Protein N-term)]MNTVLEQQR_.2	_[Acetyl (Protein N-term)]MNTVLEQQR_	True	14	NaN	NaN	NaN	NaN	NaN	13.7392
MCOS_0000610201-mRNA-1	VVDESDASLSDRYR	_VVDESDASLSDRYR_.3	_VVDESDASLSDRYR_	True	14	NaN	NaN	NaN	NaN	12.728	13.5252
MCOS_0000610201-mRNA-1	VDYLTYLQSYDR	_VDYLTYLQSYDR_.2	_VDYLTYLQSYDR_	True	14	NaN	NaN	NaN	NaN	12.5563	13.5825
MCOS_0000610201-mRNA-1	WKPEVEEEMEDYAGNVVTR	_WKPEVEEEMEDYAGNVVTR_.3	_WKPEVEEEMEDYAGNVVTR_	True	14	NaN	NaN	NaN	NaN	12.5177	13.2693
MCOS_0000610201-mRNA-1	WKPEVEEEMEDYAGNVVTR	_WKPEVEEEM[Oxidation (M)]EDYAGNVVTR_.3	_WKPEVEEEM[Oxidation (M)]EDYAGNVVTR_	True	14	NaN	NaN	NaN	NaN	NaN	10.8288
MCOS_0000610201-mRNA-1	AATIENVQR	_AATIENVQR_.2	_AATIENVQR_	True	14	NaN	NaN	NaN	NaN	12.2765	13.3802
MCOS_0000610201-mRNA-1	NLPLGWDGK	_NLPLGWDGK_.2	_NLPLGWDGK_	True	14	NaN	NaN	NaN	NaN	NaN	12.7121
MCOS_0000610201-mRNA-1	DGEGDEEDDDIPYNPK	_DGEGDEEDDDIPYNPK_.2	_DGEGDEEDDDIPYNPK_	True	14	NaN	NaN	NaN	NaN	11.4449	12.4682
MCOS_0000616901-mRNA-1;MCU_001456-RD	DFISGAQYDR	_DFISGAQYDR_.2	_DFISGAQYDR_	False	21	14.832	14.4305	14.3247	13.6821	18.4062	18.9194
MCOS_0000616901-mRNA-1;MCU_001456-RD	TFGACPEGVIR	_TFGAC[Carbamidomethyl (C)]PEGVIR_.2	_TFGAC[Carbamidomethyl (C)]PEGVIR_	False	21	15.2041	14.4526	14.2249	NaN	18.5284	18.488
MCOS_0000616901-mRNA-1;MCU_001456-RD	FVPDFCPELR	_FVPDFC[Carbamidomethyl (C)]PELR_.2	_FVPDFC[Carbamidomethyl (C)]PELR_	False	21	15.5617	14.8049	14.8914	13.9142	18.2384	18.4726
MCOS_0000616901-mRNA-1;MCU_001456-RD	IGALIIYDMQTK	_IGALIIYDMQTK_.2	_IGALIIYDMQTK_	False	21	NaN	12.4992	13.0553	NaN	16.8546	17.2189
MCOS_0000616901-mRNA-1;MCU_001456-RD	IGALIIYDMQTK	_IGALIIYDM[Oxidation (M)]QTK_.2	_IGALIIYDM[Oxidation (M)]QTK_	False	21	NaN	13.1401	12.3123	NaN	15.8465	16.2682
MCOS_0000616901-mRNA-1;MCU_001456-RD	VPSCPTLDDVTR	_VPSC[Carbamidomethyl (C)]PTLDDVTR_.2	_VPSC[Carbamidomethyl (C)]PTLDDVTR_	False	21	12.7827	12.7277	12.6971	NaN	17.0769	16.8653
MCOS_0000616901-mRNA-1;MCU_001456-RD	TGEITPVYFDIR	_TGEITPVYFDIR_.2	_TGEITPVYFDIR_	False	21	13.0203	NaN	12.5083	12.6704	16.8391	16.6663
MCOS_0000616901-mRNA-1;MCU_001456-RD	LNVEGTPNVYYK	_LNVEGTPNVYYK_.2	_LNVEGTPNVYYK_	False	21	NaN	13.4096	13.2338	NaN	17.9247	18.121
MCOS_0000616901-mRNA-1;MCU_001456-RD	MAEDGWIAQLK	_MAEDGWIAQLK_.2	_MAEDGWIAQLK_	False	21	NaN	12.9904	13.5162	NaN	17.1479	17.6067
MCOS_0000616901-mRNA-1;MCU_001456-RD	MAEDGWIAQLK	_M[Oxidation (M)]AEDGWIAQLK_.2	_M[Oxidation (M)]AEDGWIAQLK_	False	21	12.9015	NaN	NaN	NaN	13.8457	14.9436
MCOS_0000616901-mRNA-1;MCU_001456-RD	TVNLSSLDGNVNSLPTMAI	_TVNLSSLDGNVNSLPTM[Oxidation (M)]AI_.2	_TVNLSSLDGNVNSLPTM[Oxidation (M)]AI_	False	21	14.3067	NaN	NaN	NaN	15.7098	15.9242
MCOS_0000616901-mRNA-1;MCU_001456-RD	TVNLSSLDGNVNSLPTMAI	_TVNLSSLDGNVNSLPTMAI_.2	_TVNLSSLDGNVNSLPTMAI_	False	21	NaN	12.2127	NaN	NaN	15.1796	15.7251
MCOS_0000616901-mRNA-1;MCU_001456-RD	HNFFLLADCK	_HNFFLLADC[Carbamidomethyl (C)]K_.2	_HNFFLLADC[Carbamidomethyl (C)]K_	False	21	13.1873	NaN	13.3621	13.5187	16.0565	16.2001
MCOS_0000616901-mRNA-1;MCU_001456-RD	HNFFLLADCK	_HNFFLLADC[Carbamidomethyl (C)]K_.3	_HNFFLLADC[Carbamidomethyl (C)]K_	False	21	NaN	10.5217	7.65	NaN	13.1567	13.5601
MCOS_0000616901-mRNA-1;MCU_001456-RD	LFHLGSLNFSGVQLK	_LFHLGSLNFSGVQLK_.3	_LFHLGSLNFSGVQLK_	False	21	15.3333	14.6114	14.7805	13.9071	18.7226	19.0293
MCOS_0000616901-mRNA-1;MCU_001456-RD	LFHLGSLNFSGVQLK	_LFHLGSLNFSGVQLK_.2	_LFHLGSLNFSGVQLK_	False	21	NaN	NaN	NaN	NaN	15.2031	15.4459
MCOS_0000616901-mRNA-1;MCU_001456-RD	LSEWADLISVHALPGPGALSALR	_LSEWADLISVHALPGPGALSALR_.3	_LSEWADLISVHALPGPGALSALR_	False	21	NaN	13.1908	13.3833	NaN	17.5109	17.739
MCOS_0000616901-mRNA-1;MCU_001456-RD	LSEWADLISVHALPGPGALSALR	_LSEWADLISVHALPGPGALSALR_.4	_LSEWADLISVHALPGPGALSALR_	False	21	NaN	NaN	NaN	NaN	11.2445	11.4418
MCOS_0000616901-mRNA-1;MCU_001456-RD	VIEGIWK	_VIEGIWK_.2	_VIEGIWK_	False	21	14.2295	13.3929	13.4439	11.8873	17.2304	17.6798
MCOS_0000616901-mRNA-1;MCU_001456-RD	VIEGIWK	_VIEGIWK_.1	_VIEGIWK_	False	21	NaN	NaN	NaN	NaN	13.3462	13.6364
MCOS_0000616901-mRNA-1;MCU_001456-RD	VPSCPTLDDVTRR	_VPSC[Carbamidomethyl (C)]PTLDDVTRR_.3	_VPSC[Carbamidomethyl (C)]PTLDDVTRR_	False	21	14.1222	13.6042	13.1074	NaN	17.0407	17.7931
MCOS_0000616901-mRNA-1;MCU_001456-RD	VPSCPTLDDVTRR	_VPSC[Carbamidomethyl (C)]PTLDDVTRR_.2	_VPSC[Carbamidomethyl (C)]PTLDDVTRR_	False	21	NaN	NaN	NaN	NaN	10.1507	11.304
MCOS_0000616901-mRNA-1;MCU_001456-RD	QQGATENLLK	_QQGATENLLK_.2	_QQGATENLLK_	False	21	13.4351	NaN	NaN	NaN	17.0669	17.2458
MCOS_0000616901-mRNA-1;MCU_001456-RD	LSDQTHLR	_LSDQTHLR_.2	_LSDQTHLR_	False	21	9.88936	NaN	NaN	NaN	15.6317	15.485
MCOS_0000616901-mRNA-1;MCU_001456-RD	LSDQTHLR	_LSDQTHLR_.1	_LSDQTHLR_	False	21	NaN	NaN	NaN	NaN	10.7921	10.7355
MCOS_0000616901-mRNA-1;MCU_001456-RD	VEHALVVVER	_VEHALVVVER_.2	_VEHALVVVER_	False	21	NaN	NaN	NaN	NaN	15.3747	15.2479
MCOS_0000616901-mRNA-1;MCU_001456-RD	LTMSDPVLLQELSR	_LTMSDPVLLQELSR_.2	_LTMSDPVLLQELSR_	False	21	NaN	NaN	NaN	NaN	16.3263	16.4256
MCOS_0000616901-mRNA-1;MCU_001456-RD	LTMSDPVLLQELSR	_LTM[Oxidation (M)]SDPVLLQELSR_.2	_LTM[Oxidation (M)]SDPVLLQELSR_	False	21	NaN	NaN	NaN	NaN	14.4955	14.8083
MCOS_0000616901-mRNA-1;MCU_001456-RD	LTMSDPVLLQELSR	_LTMSDPVLLQELSR_.3	_LTMSDPVLLQELSR_	False	21	NaN	NaN	NaN	NaN	13.2736	13.4477
MCOS_0000616901-mRNA-1;MCU_001456-RD	LTMSDPVLLQELSR	_LTM[Oxidation (M)]SDPVLLQELSR_.3	_LTM[Oxidation (M)]SDPVLLQELSR_	False	21	NaN	NaN	NaN	NaN	11.8596	12.341
MCOS_0000616901-mRNA-1;MCU_001456-RD	SFNTSLTHK	_SFNTSLTHK_.2	_SFNTSLTHK_	False	21	NaN	NaN	NaN	NaN	16.3093	16.3715
MCOS_0000616901-mRNA-1;MCU_001456-RD	YMFAMIGHATGDK	_YMFAMIGHATGDK_.3	_YMFAMIGHATGDK_	False	21	NaN	NaN	NaN	NaN	13.643	13.3537
MCOS_0000616901-mRNA-1;MCU_001456-RD	YMFAMIGHATGDK	_YMFAMIGHATGDK_.2	_YMFAMIGHATGDK_	False	21	NaN	NaN	NaN	NaN	12.9258	13.3316
MCOS_0000616901-mRNA-1;MCU_001456-RD	TVADIMK	_TVADIMK_.1	_TVADIMK_	False	21	NaN	NaN	NaN	NaN	12.7011	13.0303
MCOS_0000616901-mRNA-1;MCU_001456-RD	TVADIMK	_TVADIM[Oxidation (M)]K_.1	_TVADIM[Oxidation (M)]K_	False	21	NaN	NaN	NaN	NaN	10.3262	10.5731
MCOS_0000617801-mRNA-1	FVVVQEDPGTLADLPK	_FVVVQEDPGTLADLPK_.2	_FVVVQEDPGTLADLPK_	True	2	NaN	13.7641	NaN	NaN	13.2185	14.3486
MCOS_0000617801-mRNA-1	VYGSLDIIEDK	_VYGSLDIIEDK_.2	_VYGSLDIIEDK_	True	2	NaN	12.9369	NaN	NaN	13.6031	14.5125
MCOS_0000625001-mRNA-1	STACLVEDSLSK	_STAC[Carbamidomethyl (C)]LVEDSLSK_.2	_STAC[Carbamidomethyl (C)]LVEDSLSK_	True	2	13.9448	13.7131	13.7649	NaN	NaN	NaN
MCOS_0000625001-mRNA-1	SSTIIEEGGSFTSLLDLNPSAQHFVK	_SSTIIEEGGSFTSLLDLNPSAQHFVK_.3	_SSTIIEEGGSFTSLLDLNPSAQHFVK_	True	2	13.5131	13.0093	NaN	NaN	NaN	NaN
MCOS_0000629601-mRNA-1	WGQEETVLK	_WGQEETVLK_.2	_WGQEETVLK_	True	1	NaN	12.0076	12.218	NaN	NaN	NaN
MCOS_0000635101-mRNA-1	AQESNVEESIAEK	_AQESNVEESIAEK_.2	_AQESNVEESIAEK_	True	6	17.1087	16.8937	16.4181	15.9879	18.2777	17.3991
MCOS_0000635101-mRNA-1	AQESNLEESIAEK	_AQESNLEESIAEK_.2	_AQESNLEESIAEK_	True	6	16.7973	16.4953	16.3924	15.6714	18.4375	17.3274
MCOS_0000635101-mRNA-1	IPEVQAEIAVEAEKPK	_IPEVQAEIAVEAEKPK_.3	_IPEVQAEIAVEAEKPK_	True	6	13.3812	12.5712	NaN	NaN	13.8928	12.9744
MCOS_0000635101-mRNA-1	AEEGHKPVPQGDQSTNDVK	_AEEGHKPVPQGDQSTNDVK_.3	_AEEGHKPVPQGDQSTNDVK_	True	6	10.1549	10.767	10.4959	9.41594	12.8441	11.9429
MCOS_0000635101-mRNA-1	AEEGHKPVPQGDQSTNDVK	_AEEGHKPVPQGDQSTNDVK_.4	_AEEGHKPVPQGDQSTNDVK_	True	6	11.306	11.2314	10.3758	NaN	12.6197	12.4022
MCOS_0000635101-mRNA-1	IPEVQAEIAVEAEK	_IPEVQAEIAVEAEK_.2	_IPEVQAEIAVEAEK_	True	6	14.9545	NaN	13.0379	NaN	15.5491	NaN
MCOS_0000635101-mRNA-1	IPEVQAEIAVEAEK	_IPEVQAEIAVEAEK_.3	_IPEVQAEIAVEAEK_	True	6	12.4318	11.9739	12.2793	NaN	12.7892	NaN
MCOS_0000635101-mRNA-1	ETKPVNGEAMETK	_ETKPVNGEAM[Oxidation (M)]ETK_.3	_ETKPVNGEAM[Oxidation (M)]ETK_	True	6	NaN	NaN	NaN	NaN	NaN	9.44425
MCOS_0000636301-mRNA-1	SFASSQLALITYANYLNTQVNPAK	_SFASSQLALITYANYLNTQVNPAK_.3	_SFASSQLALITYANYLNTQVNPAK_	True	11	NaN	NaN	NaN	NaN	12.5348	13.0079
MCOS_0000636301-mRNA-1	FGELPNAISK	_FGELPNAISK_.2	_FGELPNAISK_	True	11	NaN	NaN	NaN	NaN	14.818	15.5489
MCOS_0000636301-mRNA-1	VIFVSSR	_VIFVSSR_.2	_VIFVSSR_	True	11	NaN	NaN	NaN	NaN	14.5613	15.1956
MCOS_0000636301-mRNA-1	IVSVHPGFENR	_IVSVHPGFENR_.3	_IVSVHPGFENR_	True	11	NaN	NaN	NaN	NaN	14.4091	15.119
MCOS_0000636301-mRNA-1	IVSVHPGFENR	_IVSVHPGFENR_.2	_IVSVHPGFENR_	True	11	NaN	NaN	NaN	NaN	11.1624	NaN
MCOS_0000636301-mRNA-1	LVEMTER	_LVEMTER_.2	_LVEMTER_	True	11	NaN	NaN	NaN	NaN	14.2249	14.9495
MCOS_0000636301-mRNA-1	LVEMTER	_LVEM[Oxidation (M)]TER_.2	_LVEM[Oxidation (M)]TER_	True	11	NaN	NaN	NaN	NaN	10.7057	11.4791
MCOS_0000636301-mRNA-1	LQLINEFSQHK	_LQLINEFSQHK_.3	_LQLINEFSQHK_	True	11	NaN	NaN	NaN	NaN	13.4715	14.1987
MCOS_0000636301-mRNA-1	LQLINEFSQHK	_LQLINEFSQHK_.2	_LQLINEFSQHK_	True	11	NaN	NaN	NaN	NaN	NaN	12.5727
MCOS_0000636301-mRNA-1	SASPDFLSR	_SASPDFLSR_.2	_SASPDFLSR_	True	11	NaN	NaN	NaN	NaN	13.5918	13.6453
MCOS_0000636301-mRNA-1	FCENFASEFK	_FC[Carbamidomethyl (C)]ENFASEFK_.2	_FC[Carbamidomethyl (C)]ENFASEFK_	True	11	NaN	NaN	NaN	NaN	12.9543	13.4302
MCOS_0000636301-mRNA-1	GVHLASAASIK	_GVHLASAASIK_.2	_GVHLASAASIK_	True	11	NaN	NaN	NaN	NaN	12.409	12.6208
MCOS_0000636301-mRNA-1	VVMACQVVER	_VVMAC[Carbamidomethyl (C)]QVVER_.2	_VVMAC[Carbamidomethyl (C)]QVVER_	True	11	NaN	NaN	NaN	NaN	12.2508	12.7334
MCOS_0000636301-mRNA-1	QYLSGCVCTQEGR	_QYLSGC[Carbamidomethyl (C)]VC[Carbamidomethyl (C)]TQEGR_.2	_QYLSGC[Carbamidomethyl (C)]VC[Carbamidomethyl (C)]TQEGR_	True	11	NaN	NaN	NaN	NaN	9.50515	9.73527
MCOS_0000642101-mRNA-1	FLAPGSYHVPFSER	_FLAPGSYHVPFSER_.3	_FLAPGSYHVPFSER_	True	1	NaN	NaN	NaN	NaN	NaN	13.0362
MCOS_0000650701-mRNA-1	EIEIDIDPSDK	_EIEIDIDPSDK_.2	_EIEIDIDPSDK_	True	3	13.7428	13.1245	13.096	NaN	14.6642	14.295
MCOS_0000650701-mRNA-1	IQGGSVLHLVLALR	_IQGGSVLHLVLALR_.3	_IQGGSVLHLVLALR_	True	3	13.3334	12.394	12.9003	12.6737	14.0808	13.7113
MCOS_0000650701-mRNA-1	IQGGSVLHLVLALR	_IQGGSVLHLVLALR_.2	_IQGGSVLHLVLALR_	True	3	NaN	NaN	NaN	NaN	10.8028	11.0585
MCOS_0000650701-mRNA-1	EGIPPPQQR	_EGIPPPQQR_.2	_EGIPPPQQR_	True	3	NaN	NaN	NaN	NaN	NaN	12.6098
MCOS_0000656901-mRNA-1	FNTVAENYSEDK	_FNTVAENYSEDK_.2	_FNTVAENYSEDK_	True	6	16.3595	15.9412	15.8096	15.6368	16.6745	15.9168
MCOS_0000656901-mRNA-1	ALEAIEQLK	_ALEAIEQLK_.2	_ALEAIEQLK_	True	6	NaN	15.3547	15.385	15.4321	16.0258	15.5362
MCOS_0000656901-mRNA-1	SGGDLGWMTR	_SGGDLGWM[Oxidation (M)]TR_.2	_SGGDLGWM[Oxidation (M)]TR_	True	6	14.9308	NaN	13.1253	13.0949	13.862	12.9394
MCOS_0000656901-mRNA-1	SGGDLGWMTR	_SGGDLGWMTR_.2	_SGGDLGWMTR_	True	6	NaN	14.5689	15.0527	14.9342	15.8486	15.1781
MCOS_0000656901-mRNA-1	PVYTDPPVK	_PVYTDPPVK_.2	_PVYTDPPVK_	True	6	15.4213	14.7027	NaN	14.2875	16.3905	15.4943
MCOS_0000656901-mRNA-1	FGYHVIMIEGR	_FGYHVIMIEGR_.3	_FGYHVIMIEGR_	True	6	NaN	13.9343	14.0733	14.03	15.2333	14.4695
MCOS_0000656901-mRNA-1	FGYHVIMIEGR	_FGYHVIM[Oxidation (M)]IEGR_.3	_FGYHVIM[Oxidation (M)]IEGR_	True	6	11.6374	11.1149	10.1208	NaN	NaN	10.0175
MCOS_0000656901-mRNA-1	GSMVGPFQEAAFALTPSTVDK	_GSM[Oxidation (M)]VGPFQEAAFALTPSTVDK_.3	_GSM[Oxidation (M)]VGPFQEAAFALTPSTVDK_	True	6	14.2204	NaN	NaN	NaN	NaN	NaN
MCOS_0000656901-mRNA-1	GSMVGPFQEAAFALTPSTVDK	_GSMVGPFQEAAFALTPSTVDK_.3	_GSMVGPFQEAAFALTPSTVDK_	True	6	NaN	NaN	11.8989	12.6916	10.8465	NaN
MCOS_0000665701-mRNA-1	ACVEDSWNDK	_AC[Carbamidomethyl (C)]VEDSWNDK_.2	_AC[Carbamidomethyl (C)]VEDSWNDK_	True	3	12.1107	NaN	11.8754	NaN	13.941	13.9247
MCOS_0000665701-mRNA-1	LEFTEEYPNK	_LEFTEEYPNK_.2	_LEFTEEYPNK_	True	3	11.7053	NaN	NaN	NaN	13.3241	13.1031
MCOS_0000665701-mRNA-1	ACVEDSWNDKDT	_AC[Carbamidomethyl (C)]VEDSWNDKDT_.2	_AC[Carbamidomethyl (C)]VEDSWNDKDT_	True	3	NaN	NaN	NaN	NaN	9.07965	10.4722
MCOS_0000675501-mRNA-1	QVDENWFEGR	_QVDENWFEGR_.2	_QVDENWFEGR_	True	2	NaN	12.8085	NaN	NaN	13.994	14.8995
MCOS_0000675501-mRNA-1	VGFFPVNYVEVLEPLPDSAIDHPTD	_VGFFPVNYVEVLEPLPDSAIDHPTD_.3	_VGFFPVNYVEVLEPLPDSAIDHPTD_	True	2	NaN	13.8963	NaN	NaN	NaN	NaN
MCOS_0000684201-mRNA-1;MCU_002667-RA	RGCDSAHLVEQR	_RGC[Carbamidomethyl (C)]DSAHLVEQR_.3	_RGC[Carbamidomethyl (C)]DSAHLVEQR_	False	1	NaN	NaN	NaN	NaN	10.5185	NaN
MCOS_0000707201-mRNA-1	VGTVQSQLDSMR	_VGTVQSQLDSMR_.2	_VGTVQSQLDSMR_	True	3	NaN	NaN	NaN	NaN	14.5302	14.3898
MCOS_0000707201-mRNA-1	VGTVQSQLDSMR	_VGTVQSQLDSM[Oxidation (M)]R_.2	_VGTVQSQLDSM[Oxidation (M)]R_	True	3	NaN	NaN	NaN	NaN	11.9822	NaN
MCOS_0000707201-mRNA-1	SYQEELLEYADIAK	_SYQEELLEYADIAK_.2	_SYQEELLEYADIAK_	True	3	NaN	NaN	NaN	NaN	13.3964	12.9803
MCOS_0000707201-mRNA-1	TLEASLEEHQITLEMIMSK	_TLEASLEEHQITLEMIMSK_.3	_TLEASLEEHQITLEMIMSK_	True	3	NaN	NaN	NaN	NaN	12.5189	NaN
MCOS_0000725301-mRNA-1	MDQVSAVTEPLIQFTK	_[Acetyl (Protein N-term)]MDQVSAVTEPLIQFTK_.2	_[Acetyl (Protein N-term)]MDQVSAVTEPLIQFTK_	True	1	NaN	NaN	NaN	NaN	11.636	12.8226
MCOS_0000725701-mRNA-1	LADFGSCVR	_LADFGSC[Carbamidomethyl (C)]VR_.2	_LADFGSC[Carbamidomethyl (C)]VR_	True	25	13.2417	13.0472	13.3485	12.9372	13.4345	14.3742
MCOS_0000725701-mRNA-1	AEAELITTR	_AEAELITTR_.2	_AEAELITTR_	True	25	12.3023	12.5163	12.7929	11.5192	NaN	12.939
MCOS_0000725701-mRNA-1	LYEVASVAPVSSK	_LYEVASVAPVSSK_.2	_LYEVASVAPVSSK_	True	25	NaN	11.9599	12.3643	11.0753	12.0291	12.8782
MCOS_0000725701-mRNA-1	TLEENVSNLTNQLQYLR	_TLEENVSNLTNQLQYLR_.3	_TLEENVSNLTNQLQYLR_	True	25	NaN	11.4818	11.5642	12.01	11.6929	11.9017
MCOS_0000725701-mRNA-1	SVAVTFPR	_SVAVTFPR_.2	_SVAVTFPR_	True	25	NaN	NaN	13.537	NaN	NaN	NaN
MCOS_0000725701-mRNA-1	AWISCINQLK	_AWISC[Carbamidomethyl (C)]INQLK_.2	_AWISC[Carbamidomethyl (C)]INQLK_	True	25	NaN	13.4986	13.3182	NaN	14.0388	14.4436
MCOS_0000725701-mRNA-1	IPTDTEVTPNFESLIR	_IPTDTEVTPNFESLIR_.2	_IPTDTEVTPNFESLIR_	True	25	NaN	13.4599	13.4474	NaN	12.9055	13.4325
MCOS_0000725701-mRNA-1	TQVGVLQSER	_TQVGVLQSER_.2	_TQVGVLQSER_	True	25	NaN	NaN	12.5713	NaN	12.9221	NaN
MCOS_0000725701-mRNA-1	SNVPGMPIPGASTIR	_SNVPGMPIPGASTIR_.2	_SNVPGMPIPGASTIR_	True	25	NaN	12.2397	12.6195	11.4503	12.997	13.4525
MCOS_0000725701-mRNA-1	EVSELQSTLNR	_EVSELQSTLNR_.2	_EVSELQSTLNR_	True	25	12.332	12.317	12.5633	NaN	12.8379	12.8714
MCOS_0000725701-mRNA-1	SSLADNPSLEANLEDAR	_SSLADNPSLEANLEDAR_.2	_SSLADNPSLEANLEDAR_	True	25	NaN	NaN	NaN	NaN	12.3937	12.703
MCOS_0000725701-mRNA-1	IFSVRPGTVLDLNYATEEDVSR	_IFSVRPGTVLDLNYATEEDVSR_.3	_IFSVRPGTVLDLNYATEEDVSR_	True	25	NaN	11.0319	12.1381	NaN	12.1454	12.3253
MCOS_0000725701-mRNA-1	SQLEEAEEVASTAR	_SQLEEAEEVASTAR_.2	_SQLEEAEEVASTAR_	True	25	NaN	11.1082	11.4956	NaN	11.7626	12.146
MCOS_0000725701-mRNA-1	TIDSLTAELEGLR	_TIDSLTAELEGLR_.2	_TIDSLTAELEGLR_	True	25	13.3767	13.7198	13.7531	12.6922	13.668	14.1518
MCOS_0000725701-mRNA-1	TIDSLTAELEGLR	_TIDSLTAELEGLR_.3	_TIDSLTAELEGLR_	True	25	NaN	8.19299	NaN	NaN	NaN	NaN
MCOS_0000725701-mRNA-1	DQLGSVPCEEIPIHK	_DQLGSVPC[Carbamidomethyl (C)]EEIPIHK_.3	_DQLGSVPC[Carbamidomethyl (C)]EEIPIHK_	True	25	NaN	12.4714	13.0734	12.4187	NaN	13.9336
MCOS_0000725701-mRNA-1	AMAELTEANR	_AM[Oxidation (M)]AELTEANR_.2	_AM[Oxidation (M)]AELTEANR_	True	25	NaN	11.4153	10.6969	NaN	10.7948	NaN
MCOS_0000725701-mRNA-1	AMAELTEANR	_AMAELTEANR_.2	_AMAELTEANR_	True	25	NaN	NaN	11.7679	NaN	12.8229	13.0045
MCOS_0000725701-mRNA-1	LICIISDEITPDASSNVTSVRDPDR	_LIC[Carbamidomethyl (C)]IISDEITPDASSNVTSVRDPDR_.3	_LIC[Carbamidomethyl (C)]IISDEITPDASSNVTSVRDPDR_	True	25	NaN	11.8934	NaN	NaN	12.1311	12.8296
MCOS_0000725701-mRNA-1	HPFFEGINWLGLR	_HPFFEGINWLGLR_.3	_HPFFEGINWLGLR_	True	25	NaN	10.1192	NaN	NaN	9.48306	10.2665
MCOS_0000725701-mRNA-1	TFSQLYK	_TFSQLYK_.2	_TFSQLYK_	True	25	NaN	NaN	14.4374	NaN	11.7924	12.3048
MCOS_0000725701-mRNA-1	IMNAICEVCR	_IMNAIC[Carbamidomethyl (C)]EVC[Carbamidomethyl (C)]R_.2	_IMNAIC[Carbamidomethyl (C)]EVC[Carbamidomethyl (C)]R_	True	25	NaN	NaN	NaN	NaN	14.4786	NaN
MCOS_0000725701-mRNA-1	DLKPDNMLLDAR	_DLKPDNMLLDAR_.3	_DLKPDNMLLDAR_	True	25	NaN	NaN	NaN	NaN	12.0842	13.1042
MCOS_0000725701-mRNA-1	KHPFFEGINWLGLR	_KHPFFEGINWLGLR_.4	_KHPFFEGINWLGLR_	True	25	NaN	NaN	NaN	NaN	9.35086	10.4818
MCOS_0000725701-mRNA-1	KHPFFEGINWLGLR	_KHPFFEGINWLGLR_.3	_KHPFFEGINWLGLR_	True	25	NaN	NaN	NaN	NaN	NaN	12.2391
MCOS_0000725701-mRNA-1	YFCTSPIGTPDYISPEMLNCQSK	_YFC[Carbamidomethyl (C)]TSPIGTPDYISPEMLNC[Carbamidomethyl (C)]QSK_.3	_YFC[Carbamidomethyl (C)]TSPIGTPDYISPEMLNC[Carbamidomethyl (C)]QSK_	True	25	NaN	NaN	NaN	NaN	NaN	12.0951
MCOS_0000725701-mRNA-1	FYLAETVLALEALHDLGYIHR	_FYLAETVLALEALHDLGYIHR_.4	_FYLAETVLALEALHDLGYIHR_	True	25	NaN	9.16851	NaN	NaN	NaN	NaN
MCOS_0000725701-mRNA-1	TYDTEIK	_TYDTEIK_.1	_TYDTEIK_	True	25	NaN	NaN	NaN	NaN	NaN	8.71425
MCOS_0000727901-mRNA-1	IDPDFLR	_IDPDFLR_.2	_IDPDFLR_	True	8	NaN	NaN	NaN	NaN	17.0836	16.7151
MCOS_0000727901-mRNA-1	FQEISNAYDILGDPHK	_FQEISNAYDILGDPHK_.3	_FQEISNAYDILGDPHK_	True	8	NaN	NaN	NaN	NaN	14.5369	14.7068
MCOS_0000727901-mRNA-1	FQEISNAYDILGDPHK	_FQEISNAYDILGDPHK_.2	_FQEISNAYDILGDPHK_	True	8	NaN	NaN	NaN	NaN	10.66	11.3701
MCOS_0000727901-mRNA-1	EAFYALSK	_EAFYALSK_.2	_EAFYALSK_	True	8	NaN	NaN	NaN	NaN	13.3166	13.9675
MCOS_0000727901-mRNA-1	EAFYALSK	_EAFYALSK_.1	_EAFYALSK_	True	8	NaN	NaN	NaN	NaN	9.46267	10.7324
MCOS_0000727901-mRNA-1	TAWAQHSDENIAK	_TAWAQHSDENIAK_.3	_TAWAQHSDENIAK_	True	8	NaN	NaN	NaN	NaN	12.9392	13.4784
MCOS_0000727901-mRNA-1	TAWAQHSDENIAK	_TAWAQHSDENIAK_.2	_TAWAQHSDENIAK_	True	8	NaN	NaN	NaN	NaN	10.8333	11.6356
MCOS_0000727901-mRNA-1	VLGLTHDATQR	_VLGLTHDATQR_.3	_VLGLTHDATQR_	True	8	NaN	NaN	NaN	NaN	9.92808	13.1786
MCOS_0000727901-mRNA-1	VLGLTHDATQR	_VLGLTHDATQR_.2	_VLGLTHDATQR_	True	8	NaN	NaN	NaN	NaN	11.5339	11.9033
MCOS_0000727901-mRNA-1	ADSGSFESHYVR	_ADSGSFESHYVR_.3	_ADSGSFESHYVR_	True	8	NaN	NaN	NaN	NaN	10.5798	12.0505
MCOS_0000727901-mRNA-1	ADSGSFESHYVR	_ADSGSFESHYVR_.2	_ADSGSFESHYVR_	True	8	NaN	NaN	NaN	NaN	9.59739	11.2378
MCOS_0000727901-mRNA-1	HSTKPSDFPTK	_HSTKPSDFPTK_.3	_HSTKPSDFPTK_	True	8	NaN	NaN	NaN	NaN	NaN	10.8304
MCOS_0000727901-mRNA-1	LHHPDLSSDVK	_LHHPDLSSDVK_.2	_LHHPDLSSDVK_	True	8	NaN	NaN	NaN	NaN	NaN	11.5115
MCOS_0000733701-mRNA-1	NYYYDYR	_NYYYDYR_.2	_NYYYDYR_	True	8	NaN	17.4513	17.8007	17.2424	15.2401	15.0339
MCOS_0000733701-mRNA-1	TNSCLPFYYGGCGGTHNR	_TNSC[Carbamidomethyl (C)]LPFYYGGC[Carbamidomethyl (C)]GGTHNR_.3	_TNSC[Carbamidomethyl (C)]LPFYYGGC[Carbamidomethyl (C)]GGTHNR_	True	8	16.2737	16.7661	17.206	16.5107	15.1637	14.9201
MCOS_0000733701-mRNA-1	ACLQVCSER	_AC[Carbamidomethyl (C)]LQVC[Carbamidomethyl (C)]SER_.2	_AC[Carbamidomethyl (C)]LQVC[Carbamidomethyl (C)]SER_	True	8	16.4952	16.3996	16.6544	16.5223	15.3987	14.9506
MCOS_0000733701-mRNA-1	ACLQVCSERDTDWVLK	_AC[Carbamidomethyl (C)]LQVC[Carbamidomethyl (C)]SERDTDWVLK_.3	_AC[Carbamidomethyl (C)]LQVC[Carbamidomethyl (C)]SERDTDWVLK_	True	8	16.0455	16.0719	16.2434	NaN	13.9342	13.8405
MCOS_0000733701-mRNA-1	ACLQVCSERDTDWVLK	_AC[Carbamidomethyl (C)]LQVC[Carbamidomethyl (C)]SERDTDWVLK_.2	_AC[Carbamidomethyl (C)]LQVC[Carbamidomethyl (C)]SERDTDWVLK_	True	8	NaN	11.844	11.829	NaN	NaN	7.78694
MCOS_0000733701-mRNA-1	RPNYSWEGFDEER	_RPNYSWEGFDEER_.3	_RPNYSWEGFDEER_	True	8	15.3906	15.6795	15.9136	15.6802	13.9347	12.6885
MCOS_0000733701-mRNA-1	KRPNYSWEGFDEER	_KRPNYSWEGFDEER_.3	_KRPNYSWEGFDEER_	True	8	NaN	13.9592	NaN	13.6442	12.5536	12.2348
MCOS_0000733701-mRNA-1	KRPNYSWEGFDEER	_KRPNYSWEGFDEER_.4	_KRPNYSWEGFDEER_	True	8	12.1143	13.2338	13.9166	13.3714	11.6902	NaN
MCOS_0000733701-mRNA-1	DTDWVLK	_DTDWVLK_.1	_DTDWVLK_	True	8	11.6402	NaN	13.5864	NaN	11.1922	10.4305
MCOS_0000733701-mRNA-1	RPNYSWEGFDEERK	_RPNYSWEGFDEERK_.3	_RPNYSWEGFDEERK_	True	8	NaN	NaN	NaN	NaN	12.6182	12.8482
MCOS_0000734001-mRNA-1	SEGAIIVGEHDITVHVR	_SEGAIIVGEHDITVHVR_.3	_SEGAIIVGEHDITVHVR_	True	3	NaN	NaN	14.1086	13.6808	NaN	NaN
MCOS_0000734001-mRNA-1	SEGAIIVGEHDITVHVR	_SEGAIIVGEHDITVHVR_.4	_SEGAIIVGEHDITVHVR_	True	3	NaN	10.0304	10.4404	10.6496	NaN	NaN
MCOS_0000734001-mRNA-1	SGENLIQSCK	_SGENLIQSC[Carbamidomethyl (C)]K_.2	_SGENLIQSC[Carbamidomethyl (C)]K_	True	3	11.178	12.8277	12.7918	12.6507	NaN	NaN
MCOS_0000734001-mRNA-1	DAGVYICSVITESGWDDRK	_DAGVYIC[Carbamidomethyl (C)]SVITESGWDDRK_.3	_DAGVYIC[Carbamidomethyl (C)]SVITESGWDDRK_	True	3	11.4886	NaN	NaN	NaN	NaN	NaN
MCOS_0000740601-mRNA-1	IILQDPTQREESIMTGGR	_IILQDPTQREESIMTGGR_.3	_IILQDPTQREESIMTGGR_	True	3	NaN	NaN	NaN	NaN	12.4797	13.16
MCOS_0000740601-mRNA-1	SLVALLHR	_SLVALLHR_.2	_SLVALLHR_	True	3	NaN	NaN	NaN	NaN	NaN	12.0098
MCOS_0000740601-mRNA-1	VSAEIVEPK	_VSAEIVEPK_.2	_VSAEIVEPK_	True	3	NaN	NaN	NaN	NaN	NaN	11.7071
MCOS_0000740801-mRNA-1	IMVTYSVVPSPK	_IMVTYSVVPSPK_.2	_IMVTYSVVPSPK_	True	7	15.9689	16.7609	17.3089	16.6916	19.6092	20.3865
MCOS_0000740801-mRNA-1	IMVTYSVVPSPK	_IM[Oxidation (M)]VTYSVVPSPK_.2	_IM[Oxidation (M)]VTYSVVPSPK_	True	7	17.8106	16.0455	15.577	14.4778	16.9911	17.6554
MCOS_0000740801-mRNA-1	FWEVISDEHGIDPTGAYHGDSDLQLER	_FWEVISDEHGIDPTGAYHGDSDLQLER_.4	_FWEVISDEHGIDPTGAYHGDSDLQLER_	True	7	18.2244	18.1581	17.6164	17.262	19.4532	20.041
MCOS_0000740801-mRNA-1	LTNPTYGDLNHLVSATISGVTTCLR	_LTNPTYGDLNHLVSATISGVTTC[Carbamidomethyl (C)]LR_.3	_LTNPTYGDLNHLVSATISGVTTC[Carbamidomethyl (C)]LR_	True	7	17.1704	18.015	17.9161	16.9321	19.2963	19.7065
MCOS_0000740801-mRNA-1	LTNPTYGDLNHLVSATISGVTTCLR	_LTNPTYGDLNHLVSATISGVTTC[Carbamidomethyl (C)]LR_.4	_LTNPTYGDLNHLVSATISGVTTC[Carbamidomethyl (C)]LR_	True	7	12.9036	13.8742	13.8712	12.5268	15.8176	16.1305
MCOS_0000740801-mRNA-1	MSATFVGNSTAIQELFR	_MSATFVGNSTAIQELFR_.2	_MSATFVGNSTAIQELFR_	True	7	15.5487	16.527	16.5709	15.2299	18.7336	19.3276
MCOS_0000740801-mRNA-1	MSATFVGNSTAIQELFR	_M[Oxidation (M)]SATFVGNSTAIQELFR_.2	_M[Oxidation (M)]SATFVGNSTAIQELFR_	True	7	17.2161	16.0062	15.4723	14.8723	16.7237	17.1743
MCOS_0000740801-mRNA-1	MSATFVGNSTAIQELFR	_MSATFVGNSTAIQELFR_.3	_MSATFVGNSTAIQELFR_	True	7	13.0561	14.1382	14.5005	14.1159	16.2038	16.298
MCOS_0000740801-mRNA-1	MSATFVGNSTAIQELFR	_M[Oxidation (M)]SATFVGNSTAIQELFR_.3	_M[Oxidation (M)]SATFVGNSTAIQELFR_	True	7	14.8994	13.8432	13.2589	12.933	14.3572	14.8309
MCOS_0000740801-mRNA-1	GHYTEGAELVDSVLDVIRK	_GHYTEGAELVDSVLDVIRK_.3	_GHYTEGAELVDSVLDVIRK_	True	7	15.4782	15.795	15.6463	14.5816	16.5877	17.9872
MCOS_0000740801-mRNA-1	GHYTEGAELVDSVLDVIRK	_GHYTEGAELVDSVLDVIRK_.4	_GHYTEGAELVDSVLDVIRK_	True	7	13.8272	14.3299	13.8423	13.0336	14.8378	16.2511
MCOS_0000740801-mRNA-1	GHYTEGAELVDSVLDVIR	_GHYTEGAELVDSVLDVIR_.3	_GHYTEGAELVDSVLDVIR_	True	7	18.8196	18.725	18.2007	17.5988	20.2656	20.5229
MCOS_0000740801-mRNA-1	GHYTEGAELVDSVLDVIR	_GHYTEGAELVDSVLDVIR_.2	_GHYTEGAELVDSVLDVIR_	True	7	13.7537	13.2903	NaN	12.4952	15.5368	16.0373
MCOS_0000740801-mRNA-1	GHYTEGAELVDSVLDVIR	_GHYTEGAELVDSVLDVIR_.4	_GHYTEGAELVDSVLDVIR_	True	7	NaN	NaN	8.79717	NaN	9.88871	10.3716
MCOS_0000740801-mRNA-1	MSATFVGNSTAIQELFRR	_MSATFVGNSTAIQELFRR_.3	_MSATFVGNSTAIQELFRR_	True	7	NaN	NaN	NaN	NaN	12.4856	14.1659
MCOS_0000740801-mRNA-1	MSATFVGNSTAIQELFRR	_M[Oxidation (M)]SATFVGNSTAIQELFRR_.3	_M[Oxidation (M)]SATFVGNSTAIQELFRR_	True	7	12.2928	NaN	NaN	NaN	NaN	NaN
MCOS_0000744001-mRNA-1	VISQHAGTDASEAFR	_VISQHAGTDASEAFR_.3	_VISQHAGTDASEAFR_	True	3	NaN	NaN	NaN	NaN	11.7566	11.6755
MCOS_0000744001-mRNA-1	FAVHHWLEIQPEDSVPCLPNSAIGR	_FAVHHWLEIQPEDSVPC[Carbamidomethyl (C)]LPNSAIGR_.4	_FAVHHWLEIQPEDSVPC[Carbamidomethyl (C)]LPNSAIGR_	True	3	NaN	NaN	NaN	NaN	11.5541	12.8206
MCOS_0000744001-mRNA-1	MLLTSQNDILEHK	_MLLTSQNDILEHK_.3	_MLLTSQNDILEHK_	True	3	NaN	NaN	NaN	NaN	NaN	11.8534
MCOS_0000757601-mRNA-1;MCU_004068-RA	LLWNLSLDPR	_LLWNLSLDPR_.2	_LLWNLSLDPR_	False	27	14.9188	16.4936	17.0526	NaN	19.2258	18.8639
MCOS_0000757601-mRNA-1;MCU_004068-RA	YILPVYLQPK	_YILPVYLQPK_.2	_YILPVYLQPK_	False	27	12.4892	12.8443	13.1806	12.7947	13.7594	15.1079
MCOS_0000757601-mRNA-1;MCU_004068-RA	FLREEEFLR	_FLREEEFLR_.3	_FLREEEFLR_	False	27	NaN	NaN	11.7012	NaN	14.2892	15.2557
MCOS_0000757601-mRNA-1;MCU_004068-RA	GFTLEEAR	_GFTLEEAR_.2	_GFTLEEAR_	False	27	NaN	12.5199	12.9354	NaN	13.7899	14.9855
MCOS_0000757601-mRNA-1;MCU_004068-RA	MDHPEPISK	_[Acetyl (Protein N-term)]MDHPEPISK_.2	_[Acetyl (Protein N-term)]MDHPEPISK_	False	27	NaN	NaN	11.8437	NaN	13.297	14.3928
MCOS_0000757601-mRNA-1;MCU_004068-RA	MDHPEPISK	_[Acetyl (Protein N-term)]M[Oxidation (M)]DHPEPISK_.2	_[Acetyl (Protein N-term)]M[Oxidation (M)]DHPEPISK_	False	27	NaN	10.5932	NaN	9.98016	11.0888	12.4921
MCOS_0000757601-mRNA-1;MCU_004068-RA	ALQSELHLSFIDGLR	_ALQSELHLSFIDGLR_.3	_ALQSELHLSFIDGLR_	False	27	NaN	11.9244	NaN	NaN	13.5023	14.2556
MCOS_0000757601-mRNA-1;MCU_004068-RA	VSCPPPTSTLLGQGTFLISFAPVNR	_VSC[Carbamidomethyl (C)]PPPTSTLLGQGTFLISFAPVNR_.3	_VSC[Carbamidomethyl (C)]PPPTSTLLGQGTFLISFAPVNR_	False	27	NaN	11.6779	11.8595	NaN	11.4548	12.5069
MCOS_0000757601-mRNA-1;MCU_004068-RA	YEIESIRPGLVSSNISGGDSSHK	_YEIESIRPGLVSSNISGGDSSHK_.4	_YEIESIRPGLVSSNISGGDSSHK_	False	27	NaN	12.7164	12.842	12.9656	14.1805	14.9897
MCOS_0000757601-mRNA-1;MCU_004068-RA	YEIESIRPGLVSSNISGGDSSHK	_YEIESIRPGLVSSNISGGDSSHK_.3	_YEIESIRPGLVSSNISGGDSSHK_	False	27	NaN	NaN	NaN	NaN	13.2714	14.005
MCOS_0000757601-mRNA-1;MCU_004068-RA	DAIEAATQANPSLVAIR	_DAIEAATQANPSLVAIR_.2	_DAIEAATQANPSLVAIR_	False	27	NaN	12.1667	12.3766	NaN	14.1889	14.9071
MCOS_0000757601-mRNA-1;MCU_004068-RA	DAIEAATQANPSLVAIR	_DAIEAATQANPSLVAIR_.3	_DAIEAATQANPSLVAIR_	False	27	NaN	NaN	11.4269	NaN	12.5668	13.9118
MCOS_0000757601-mRNA-1;MCU_004068-RA	FWAPEYFAR	_FWAPEYFAR_.2	_FWAPEYFAR_	False	27	NaN	NaN	12.879	NaN	14.2759	15.0051
MCOS_0000757601-mRNA-1;MCU_004068-RA	VELAEYLTSHDYPAFASK	_VELAEYLTSHDYPAFASK_.3	_VELAEYLTSHDYPAFASK_	False	27	NaN	NaN	NaN	NaN	14.0337	14.6982
MCOS_0000757601-mRNA-1;MCU_004068-RA	SWSTTTVSQWLK	_SWSTTTVSQWLK_.2	_SWSTTTVSQWLK_	False	27	NaN	NaN	NaN	NaN	14.1527	14.7143
MCOS_0000757601-mRNA-1;MCU_004068-RA	ALEAVSAR	_ALEAVSAR_.2	_ALEAVSAR_	False	27	NaN	NaN	NaN	NaN	13.6778	15.0959
MCOS_0000757601-mRNA-1;MCU_004068-RA	GSLGAISTGAASQANHVDGLIPGSLK	_GSLGAISTGAASQANHVDGLIPGSLK_.3	_GSLGAISTGAASQANHVDGLIPGSLK_	False	27	NaN	NaN	NaN	NaN	12.865	13.8467
MCOS_0000757601-mRNA-1;MCU_004068-RA	VPGNVHCFSTDAVK	_VPGNVHC[Carbamidomethyl (C)]FSTDAVK_.3	_VPGNVHC[Carbamidomethyl (C)]FSTDAVK_	False	27	NaN	NaN	NaN	NaN	13.4975	13.8041
MCOS_0000757601-mRNA-1;MCU_004068-RA	LYFDCHQYR	_LYFDC[Carbamidomethyl (C)]HQYR_.3	_LYFDC[Carbamidomethyl (C)]HQYR_	False	27	NaN	NaN	10.9402	11.8429	11.9228	12.656
MCOS_0000757601-mRNA-1;MCU_004068-RA	NVYYLVK	_NVYYLVK_.2	_NVYYLVK_	False	27	NaN	11.276	11.1573	NaN	12.9109	14.0553
MCOS_0000757601-mRNA-1;MCU_004068-RA	NVYYLVK	_NVYYLVK_.1	_NVYYLVK_	False	27	NaN	NaN	NaN	NaN	10.7516	11.8727
MCOS_0000757601-mRNA-1;MCU_004068-RA	ITSDFVPGAVSCSTSLGR	_ITSDFVPGAVSC[Carbamidomethyl (C)]STSLGR_.2	_ITSDFVPGAVSC[Carbamidomethyl (C)]STSLGR_	False	27	NaN	NaN	NaN	NaN	12.9783	14.0254
MCOS_0000757601-mRNA-1;MCU_004068-RA	LSSLPNHVAK	_LSSLPNHVAK_.2	_LSSLPNHVAK_	False	27	NaN	NaN	11.3368	NaN	11.9452	12.8034
MCOS_0000757601-mRNA-1;MCU_004068-RA	SAVRPEVR	_SAVRPEVR_.2	_SAVRPEVR_	False	27	NaN	NaN	NaN	NaN	10.2079	11.1604
MCOS_0000757601-mRNA-1;MCU_004068-RA	GPFYGTMSGAPSPEAMVR	_GPFYGTMSGAPSPEAMVR_.2	_GPFYGTMSGAPSPEAMVR_	False	27	NaN	NaN	NaN	NaN	14.1751	14.5258
MCOS_0000757601-mRNA-1;MCU_004068-RA	GPFYGTMSGAPSPEAMVR	_GPFYGTMSGAPSPEAM[Oxidation (M)]VR_.2	_GPFYGTMSGAPSPEAM[Oxidation (M)]VR_	False	27	NaN	NaN	NaN	NaN	11.0636	11.8054
MCOS_0000757601-mRNA-1;MCU_004068-RA	ASLSIIHNIAR	_ASLSIIHNIAR_.2	_ASLSIIHNIAR_	False	27	NaN	NaN	NaN	NaN	NaN	13.8092
MCOS_0000757601-mRNA-1;MCU_004068-RA	VTVTHLAR	_VTVTHLAR_.2	_VTVTHLAR_	False	27	NaN	NaN	NaN	NaN	12.756	13.4709
MCOS_0000757601-mRNA-1;MCU_004068-RA	YKPTGWLGDILAGQVVLDLSGRR	_YKPTGWLGDILAGQVVLDLSGRR_.4	_YKPTGWLGDILAGQVVLDLSGRR_	False	27	NaN	NaN	NaN	NaN	10.6639	12.2747
MCOS_0000757601-mRNA-1;MCU_004068-RA	QTLDTMMANDR	_QTLDTMMANDR_.2	_QTLDTMMANDR_	False	27	NaN	NaN	NaN	NaN	NaN	12.5396
MCOS_0000757601-mRNA-1;MCU_004068-RA	QTLDTMMANDRK	_QTLDTMMANDRK_.3	_QTLDTMMANDRK_	False	27	NaN	NaN	NaN	NaN	NaN	12.491
MCOS_0000757601-mRNA-1;MCU_004068-RA	VPEIPQCR	_VPEIPQC[Carbamidomethyl (C)]R_.2	_VPEIPQC[Carbamidomethyl (C)]R_	False	27	NaN	NaN	NaN	NaN	NaN	11.4406
MCOS_0000760001-mRNA-1	EACWAAR	_EAC[Carbamidomethyl (C)]WAAR_.2	_EAC[Carbamidomethyl (C)]WAAR_	True	3	NaN	NaN	NaN	NaN	15.0564	14.6111
MCOS_0000760001-mRNA-1	ASSGSIFK	_[Acetyl (Protein N-term)]ASSGSIFK_.1	_[Acetyl (Protein N-term)]ASSGSIFK_	True	3	NaN	NaN	NaN	NaN	14.906	14.782
MCOS_0000760001-mRNA-1	ASSGSIFK	_[Acetyl (Protein N-term)]ASSGSIFK_.2	_[Acetyl (Protein N-term)]ASSGSIFK_	True	3	NaN	NaN	NaN	NaN	13.3299	11.729
MCOS_0000760001-mRNA-1	EVPEELADTVNVSQCQALR	_EVPEELADTVNVSQC[Carbamidomethyl (C)]QALR_.3	_EVPEELADTVNVSQC[Carbamidomethyl (C)]QALR_	True	3	NaN	NaN	NaN	NaN	12.503	NaN
MCOS_0000773701-mRNA-1	IDLDFIR	_IDLDFIR_.2	_IDLDFIR_	True	5	13.9928	14.5464	14.7421	15.1508	NaN	NaN
MCOS_0000773701-mRNA-1	VASIDWPK	_VASIDWPK_.2	_VASIDWPK_	True	5	12.3392	13.6289	13.9059	14.3092	NaN	NaN
MCOS_0000773701-mRNA-1	NPPQSQQTSDLDDLDDLQPSLLSQDILHSR	_NPPQSQQTSDLDDLDDLQPSLLSQDILHSR_.4	_NPPQSQQTSDLDDLDDLQPSLLSQDILHSR_	True	5	NaN	NaN	13.8233	NaN	NaN	NaN
MCOS_0000773701-mRNA-1	LEFVFSSQLR	_LEFVFSSQLR_.2	_LEFVFSSQLR_	True	5	NaN	NaN	13.2095	NaN	NaN	NaN
MCOS_0000773701-mRNA-1	DDVTNSLIYK	_DDVTNSLIYK_.2	_DDVTNSLIYK_	True	5	NaN	NaN	NaN	12.1716	NaN	NaN
MCOS_0000775101-mRNA-1;MCU_004411-RA	VIVDGYTDPSSR	_VIVDGYTDPSSR_.2	_VIVDGYTDPSSR_	False	4	NaN	NaN	NaN	NaN	12.9957	14.1046
MCOS_0000775101-mRNA-1;MCU_004411-RA	HLAHMAQAAAVR	_HLAHMAQAAAVR_.3	_HLAHMAQAAAVR_	False	4	NaN	NaN	NaN	NaN	NaN	12.9296
MCOS_0000775101-mRNA-1;MCU_004411-RA	HLAHMAQAAAVR	_HLAHM[Oxidation (M)]AQAAAVR_.3	_HLAHM[Oxidation (M)]AQAAAVR_	False	4	NaN	NaN	NaN	NaN	8.02692	10.8028
MCOS_0000775101-mRNA-1;MCU_004411-RA	FCLGQLSNVHR	_FC[Carbamidomethyl (C)]LGQLSNVHR_.3	_FC[Carbamidomethyl (C)]LGQLSNVHR_	False	4	NaN	NaN	NaN	NaN	11.0677	12.9451
MCOS_0000775101-mRNA-1;MCU_004411-RA	VPSHYTR	_VPSHYTR_.2	_VPSHYTR_	False	4	NaN	NaN	NaN	NaN	NaN	10.5095
MCOS_0000789401-mRNA-1	FCQIMER	_FC[Carbamidomethyl (C)]QIMER_.2	_FC[Carbamidomethyl (C)]QIMER_	True	5	NaN	NaN	NaN	NaN	13.3368	14.7455
MCOS_0000789401-mRNA-1	IYWEDLIECTTNDK	_IYWEDLIEC[Carbamidomethyl (C)]TTNDK_.2	_IYWEDLIEC[Carbamidomethyl (C)]TTNDK_	True	5	NaN	NaN	NaN	NaN	12.5225	12.8631
MCOS_0000789401-mRNA-1	KLPPMELPPLSSIR	_KLPPMELPPLSSIR_.3	_KLPPMELPPLSSIR_	True	5	NaN	NaN	NaN	NaN	12.2005	12.7316
MCOS_0000789401-mRNA-1	RFLYMEK	_RFLYMEK_.2	_RFLYMEK_	True	5	NaN	NaN	NaN	NaN	11.4839	12.9823
MCOS_0000789401-mRNA-1	GYPYTYK	_GYPYTYK_.1	_GYPYTYK_	True	5	NaN	NaN	NaN	NaN	9.70823	10.8262
MCOS_0000809201-mRNA-1;MCU_005167-RA	VLATDRDTGLNAK	_VLATDRDTGLNAK_.3	_VLATDRDTGLNAK_	False	24	12.9081	13.9039	13.7293	13.9915	NaN	NaN
MCOS_0000809201-mRNA-1;MCU_005167-RA	SSCGTLLEGQGR	_SSC[Carbamidomethyl (C)]GTLLEGQGR_.2	_SSC[Carbamidomethyl (C)]GTLLEGQGR_	False	24	13.7282	14.5977	14.8237	15.2115	NaN	NaN
MCOS_0000809201-mRNA-1;MCU_005167-RA	FMDEEEHVIR	_FMDEEEHVIR_.3	_FMDEEEHVIR_	False	24	NaN	NaN	12.9621	13.4215	NaN	NaN
MCOS_0000809201-mRNA-1;MCU_005167-RA	LAANELQFPDDASLIK	_LAANELQFPDDASLIK_.2	_LAANELQFPDDASLIK_	False	24	15.1371	15.1232	15.0404	15.7421	NaN	NaN
MCOS_0000809201-mRNA-1;MCU_005167-RA	FRPLDIPSYQLR	_FRPLDIPSYQLR_.3	_FRPLDIPSYQLR_	False	24	14.0222	14.9042	14.9833	15.4374	NaN	NaN
MCOS_0000809201-mRNA-1;MCU_005167-RA	GSIDLASVGGVSDRR	_GSIDLASVGGVSDRR_.3	_GSIDLASVGGVSDRR_	False	24	NaN	14.8176	14.8755	15.2696	NaN	NaN
MCOS_0000809201-mRNA-1;MCU_005167-RA	VLETPSGSHPSSHQYGSK	_VLETPSGSHPSSHQYGSK_.4	_VLETPSGSHPSSHQYGSK_	False	24	11.8841	13.4603	13.5889	13.804	NaN	NaN
MCOS_0000809201-mRNA-1;MCU_005167-RA	VLETPSGSHPSSHQYGSK	_VLETPSGSHPSSHQYGSK_.3	_VLETPSGSHPSSHQYGSK_	False	24	NaN	13.7491	NaN	15.1408	NaN	NaN
MCOS_0000809201-mRNA-1;MCU_005167-RA	SPQGTVVVNDLR	_SPQGTVVVNDLR_.2	_SPQGTVVVNDLR_	False	24	12.8874	13.8568	14.117	14.4036	NaN	NaN
MCOS_0000809201-mRNA-1;MCU_005167-RA	NFPFAIDR	_NFPFAIDR_.2	_NFPFAIDR_	False	24	NaN	13.7572	13.7213	14.3944	NaN	NaN
MCOS_0000809201-mRNA-1;MCU_005167-RA	FVLVAVDGGMPPR	_FVLVAVDGGM[Oxidation (M)]PPR_.2	_FVLVAVDGGM[Oxidation (M)]PPR_	False	24	13.5304	13.502	12.651	13.6559	NaN	NaN
MCOS_0000809201-mRNA-1;MCU_005167-RA	LQVSSLDIPHSR	_LQVSSLDIPHSR_.3	_LQVSSLDIPHSR_	False	24	12.5282	13.1765	13.5248	13.9421	NaN	NaN
MCOS_0000809201-mRNA-1;MCU_005167-RA	IVDVNDDAPEIFVDYITTAPR	_IVDVNDDAPEIFVDYITTAPR_.3	_IVDVNDDAPEIFVDYITTAPR_	False	24	12.7288	13.1439	13.1697	13.7117	NaN	NaN
MCOS_0000809201-mRNA-1;MCU_005167-RA	MSGEAPSGLDYEQR	_M[Oxidation (M)]SGEAPSGLDYEQR_.2	_M[Oxidation (M)]SGEAPSGLDYEQR_	False	24	12.7951	12.2149	11.788	12.3885	NaN	NaN
MCOS_0000809201-mRNA-1;MCU_005167-RA	MSGEAPSGLDYEQR	_MSGEAPSGLDYEQR_.2	_MSGEAPSGLDYEQR_	False	24	NaN	12.187	12.5421	12.2222	NaN	NaN
MCOS_0000809201-mRNA-1;MCU_005167-RA	ATDADTGDFGR	_ATDADTGDFGR_.2	_ATDADTGDFGR_	False	24	NaN	12.6274	12.8705	13.3951	NaN	NaN
MCOS_0000809201-mRNA-1;MCU_005167-RA	QILGLVSGNDGSSLLAISNAALPGASSFK	_QILGLVSGNDGSSLLAISNAALPGASSFK_.3	_QILGLVSGNDGSSLLAISNAALPGASSFK_	False	24	10.4277	11.5462	NaN	12.4806	NaN	NaN
MCOS_0000809201-mRNA-1;MCU_005167-RA	FVVEAYDFGTPSLSSQVPVFVK	_FVVEAYDFGTPSLSSQVPVFVK_.3	_FVVEAYDFGTPSLSSQVPVFVK_	False	24	8.91591	10.9139	11.4898	NaN	NaN	NaN
MCOS_0000809201-mRNA-1;MCU_005167-RA	HLSPTSEK	_HLSPTSEK_.2	_HLSPTSEK_	False	24	8.16249	10.1562	10.146	10.9917	NaN	NaN
MCOS_0000809201-mRNA-1;MCU_005167-RA	IEYSLSSNAK	_IEYSLSSNAK_.2	_IEYSLSSNAK_	False	24	NaN	14.1321	14.3344	14.6722	NaN	NaN
MCOS_0000809201-mRNA-1;MCU_005167-RA	LWLIPSR	_LWLIPSR_.2	_LWLIPSR_	False	24	NaN	12.2394	12.1396	13.0231	NaN	NaN
MCOS_0000809201-mRNA-1;MCU_005167-RA	EGTGGSLVAVLISCTDNQDVETESK	_EGTGGSLVAVLISC[Carbamidomethyl (C)]TDNQDVETESK_.3	_EGTGGSLVAVLISC[Carbamidomethyl (C)]TDNQDVETESK_	False	24	NaN	11.3099	NaN	11.9221	NaN	NaN
MCOS_0000809201-mRNA-1;MCU_005167-RA	TFHLVEK	_TFHLVEK_.2	_TFHLVEK_	False	24	NaN	11.3714	10.792	12.0852	NaN	NaN
MCOS_0000809201-mRNA-1;MCU_005167-RA	GGLVVQTPPDRDALCPTNPR	_GGLVVQTPPDRDALC[Carbamidomethyl (C)]PTNPR_.3	_GGLVVQTPPDRDALC[Carbamidomethyl (C)]PTNPR_	False	24	13.6325	15.1684	NaN	NaN	NaN	NaN
MCOS_0000809201-mRNA-1;MCU_005167-RA	SGPSMLMYK	_SGPSMLMYK_.2	_SGPSMLMYK_	False	24	NaN	NaN	13.1645	NaN	NaN	NaN
MCOS_0000809201-mRNA-1;MCU_005167-RA	RLWLIPSR	_RLWLIPSR_.2	_RLWLIPSR_	False	24	NaN	NaN	10.3051	10.6221	NaN	NaN
MCOS_0000814001-mRNA-1	VSLVSAELFLMR	_VSLVSAELFLMR_.2	_VSLVSAELFLMR_	True	6	NaN	NaN	NaN	NaN	11.9403	12.4281
MCOS_0000814001-mRNA-1	LRDVIVAYYR	_LRDVIVAYYR_.3	_LRDVIVAYYR_	True	6	NaN	NaN	NaN	NaN	10.8181	12.7404
MCOS_0000814001-mRNA-1	HSEMAWWQAISDSLSR	_HSEMAWWQAISDSLSR_.3	_HSEMAWWQAISDSLSR_	True	6	NaN	NaN	NaN	NaN	NaN	12.2775
MCOS_0000814001-mRNA-1	EIVEQIQLK	_EIVEQIQLK_.2	_EIVEQIQLK_	True	6	NaN	NaN	NaN	NaN	10.8519	12.4525
MCOS_0000814001-mRNA-1	RPPLTPSAVFTLIQTIK	_RPPLTPSAVFTLIQTIK_.3	_RPPLTPSAVFTLIQTIK_	True	6	NaN	NaN	NaN	NaN	10.9728	12.3779
MCOS_0000814001-mRNA-1	VMDIYAVDDR	_VMDIYAVDDR_.2	_VMDIYAVDDR_	True	6	NaN	NaN	NaN	NaN	NaN	12.7437
MCOS_0000818601-mRNA-1;MCU_005365-RA	LSNLPTDTISAVHFQPGK	_LSNLPTDTISAVHFQPGK_.3	_LSNLPTDTISAVHFQPGK_	False	13	13.9322	NaN	15.1841	14.85	15.1225	15.0056
MCOS_0000818601-mRNA-1;MCU_005365-RA	LYDVTSGGQR	_LYDVTSGGQR_.2	_LYDVTSGGQR_	False	13	13.0819	13.3796	13.4595	13.1775	15.2445	15.2897
MCOS_0000818601-mRNA-1;MCU_005365-RA	HIVLWDLR	_HIVLWDLR_.2	_HIVLWDLR_	False	13	13.1351	13.0671	13.2182	12.994	14.9726	15.0806
MCOS_0000818601-mRNA-1;MCU_005365-RA	SAYEHACPVLASCFADALHAVSGSLEGAVK	_SAYEHAC[Carbamidomethyl (C)]PVLASC[Carbamidomethyl (C)]FADALHAVSGSLEGAVK_.4	_SAYEHAC[Carbamidomethyl (C)]PVLASC[Carbamidomethyl (C)]FADALHAVSGSLEGAVK_	False	13	NaN	11.213	11.4851	NaN	13.2012	12.7232
MCOS_0000818601-mRNA-1;MCU_005365-RA	NMAQPMEQQESTLR	_NMAQPMEQQESTLR_.2	_NMAQPMEQQESTLR_	False	13	NaN	11.8055	12.3816	11.3476	14.2511	14.3099
MCOS_0000818601-mRNA-1;MCU_005365-RA	NMAQPMEQQESTLR	_NM[Oxidation (M)]AQPMEQQESTLR_.2	_NM[Oxidation (M)]AQPMEQQESTLR_	False	13	NaN	10.4108	9.53817	NaN	11.5457	11.2958
MCOS_0000818601-mRNA-1;MCU_005365-RA	NMAQPMEQQESTLR	_NMAQPM[Oxidation (M)]EQQESTLR_.2	_NMAQPM[Oxidation (M)]EQQESTLR_	False	13	NaN	NaN	NaN	NaN	12.0035	11.3119
MCOS_0000818601-mRNA-1;MCU_005365-RA	EIIYPVTAISFHQR	_EIIYPVTAISFHQR_.3	_EIIYPVTAISFHQR_	False	13	NaN	NaN	NaN	NaN	13.4504	NaN
MCOS_0000818601-mRNA-1;MCU_005365-RA	SVADSEVR	_SVADSEVR_.2	_SVADSEVR_	False	13	NaN	NaN	NaN	NaN	13.1283	NaN
MCOS_0000818601-mRNA-1;MCU_005365-RA	REIIYPVTAISFHQR	_REIIYPVTAISFHQR_.3	_REIIYPVTAISFHQR_	False	13	NaN	NaN	NaN	NaN	14.291	14.6417
MCOS_0000818601-mRNA-1;MCU_005365-RA	REIIYPVTAISFHQR	_REIIYPVTAISFHQR_.4	_REIIYPVTAISFHQR_	False	13	NaN	NaN	NaN	NaN	11.5351	12.3832
MCOS_0000818601-mRNA-1;MCU_005365-RA	PPTVTTGDQFK	_PPTVTTGDQFK_.2	_PPTVTTGDQFK_	False	13	NaN	NaN	NaN	NaN	13.953	14.11
MCOS_0000818601-mRNA-1;MCU_005365-RA	YNTFATGGSDGMVNTWDGFNRK	_YNTFATGGSDGMVNTWDGFNRK_.3	_YNTFATGGSDGMVNTWDGFNRK_	False	13	NaN	NaN	NaN	NaN	11.9901	12.226
MCOS_0000818601-mRNA-1;MCU_005365-RA	YNTFATGGSDGMVNTWDGFNRK	_YNTFATGGSDGM[Oxidation (M)]VNTWDGFNRK_.3	_YNTFATGGSDGM[Oxidation (M)]VNTWDGFNRK_	False	13	NaN	NaN	NaN	NaN	11.0138	10.9631
MCOS_0000818601-mRNA-1;MCU_005365-RA	YNTFATGGSDGMVNTWDGFNR	_YNTFATGGSDGMVNTWDGFNR_.3	_YNTFATGGSDGMVNTWDGFNR_	False	13	NaN	NaN	NaN	NaN	12.0988	NaN
MCOS_0000818601-mRNA-1;MCU_005365-RA	AANPPSSGDAGGAVSVHQQPDTVFTMDAVNTTLVVGTAGR	_AANPPSSGDAGGAVSVHQQPDTVFTMDAVNTTLVVGTAGR_.4	_AANPPSSGDAGGAVSVHQQPDTVFTMDAVNTTLVVGTAGR_	False	13	NaN	NaN	NaN	NaN	11.9943	11.8764
MCOS_0000818601-mRNA-1;MCU_005365-RA	AVSVALYSQAIGASLTGSWDK	_AVSVALYSQAIGASLTGSWDK_.3	_AVSVALYSQAIGASLTGSWDK_	False	13	NaN	NaN	NaN	NaN	12.1447	NaN
MCOS_0000826701-mRNA-1	VDVDMPDLR	_VDVDMPDLR_.2	_VDVDMPDLR_	False	3	20.9232	22.2324	22.7157	22.3634	14.5739	14.0051
MCOS_0000826701-mRNA-1	VDVDMPDLR	_VDVDM[Oxidation (M)]PDLR_.2	_VDVDM[Oxidation (M)]PDLR_	False	3	22.149	20.5389	19.7473	20.5587	NaN	NaN
MCOS_0000826701-mRNA-1	GETENISVK	_GETENISVK_.2	_GETENISVK_	False	3	21.882	21.218	21.2748	21.0772	12.9508	13.1225
MCOS_0000826701-mRNA-1	GETENISVK	_GETENISVK_.1	_GETENISVK_	False	3	15.172	15.6126	15.7073	15.5617	NaN	NaN
MCOS_0000826701-mRNA-1	DAMQDVLQNEANLLLNK	_DAM[Oxidation (M)]QDVLQNEANLLLNK_.3	_DAM[Oxidation (M)]QDVLQNEANLLLNK_	True	3	16.3073	15.0431	14.1858	14.0276	NaN	NaN
MCOS_0000826701-mRNA-1	DAMQDVLQNEANLLLNK	_DAMQDVLQNEANLLLNK_.3	_DAMQDVLQNEANLLLNK_	True	3	14.2406	15.4087	15.1637	15.3732	NaN	NaN
MCOS_0000826701-mRNA-1	DAMQDVLQNEANLLLNK	_DAMQDVLQNEANLLLNK_.2	_DAMQDVLQNEANLLLNK_	True	3	13.0115	14.5701	14.6197	14.709	NaN	NaN
MCOS_0000826701-mRNA-1	DAMQDVLQNEANLLLNK	_DAM[Oxidation (M)]QDVLQNEANLLLNK_.2	_DAM[Oxidation (M)]QDVLQNEANLLLNK_	True	3	15.3317	14.143	13.2183	13.7611	NaN	NaN
MCOS_0000826801-mRNA-1	LSELWPK	_LSELWPK_.2	_LSELWPK_	False	4	14.4164	NaN	13.7443	NaN	NaN	NaN
MCOS_0000826801-mRNA-1	LSCPLTK	_LSC[Carbamidomethyl (C)]PLTK_.2	_LSC[Carbamidomethyl (C)]PLTK_	False	4	18.8552	17.8843	17.9524	18.5914	NaN	NaN
MCOS_0000826801-mRNA-1	LSCPLTK	_LSC[Carbamidomethyl (C)]PLTK_.1	_LSC[Carbamidomethyl (C)]PLTK_	False	4	14.3037	14.1398	14.4774	15.2096	NaN	NaN
MCOS_0000826801-mRNA-1	DAMQVLLESEANSQLK	_DAMQVLLESEANSQLK_.2	_DAMQVLLESEANSQLK_	True	4	13.6773	14.2383	14.972	15.9541	NaN	NaN
MCOS_0000826801-mRNA-1	DAMQVLLESEANSQLK	_DAMQVLLESEANSQLK_.3	_DAMQVLLESEANSQLK_	True	4	11.5662	12.8499	13.262	14.1751	NaN	NaN
MCOS_0000826801-mRNA-1	DAMQVLLESEANSQLK	_DAM[Oxidation (M)]QVLLESEANSQLK_.2	_DAM[Oxidation (M)]QVLLESEANSQLK_	True	4	13.9312	12.2347	11.6854	12.8038	NaN	NaN
MCOS_0000826801-mRNA-1	DAMQVLLESEANSQLK	_DAM[Oxidation (M)]QVLLESEANSQLK_.3	_DAM[Oxidation (M)]QVLLESEANSQLK_	True	4	13.7532	11.6712	NaN	NaN	NaN	NaN
MCOS_0000826801-mRNA-1	KPGHADWLYDK	_KPGHADWLYDK_.3	_KPGHADWLYDK_	True	4	12.7472	13.6195	13.5628	14.4377	NaN	NaN
MCOS_0000826801-mRNA-1	KPGHADWLYDK	_KPGHADWLYDK_.2	_KPGHADWLYDK_	True	4	NaN	NaN	10.9102	13.645	NaN	NaN
MCOS_0000827101-mRNA-1	VLQIEADLLLK	_VLQIEADLLLK_.2	_VLQIEADLLLK_	True	2	21.7895	19.665	20.057	20.6259	NaN	11.6247
MCOS_0000827101-mRNA-1	KPPNAGWLYEK	_KPPNAGWLYEK_.3	_KPPNAGWLYEK_	True	2	19.0397	18.5625	18.3698	19.2465	NaN	NaN
MCOS_0000827101-mRNA-1	KPPNAGWLYEK	_KPPNAGWLYEK_.2	_KPPNAGWLYEK_	True	2	17.8321	17.2637	17.4582	18.0884	NaN	NaN
MCOS_0000829901-mRNA-1	AGAAEKNVPLYR	_AGAAEKNVPLYR_.3	_AGAAEKNVPLYR_	True	1	NaN	NaN	NaN	NaN	14.276	13.5801
MCOS_0000833501-mRNA-1	FIIPPNASIGPLR	_FIIPPNASIGPLR_.2	_FIIPPNASIGPLR_	True	3	NaN	NaN	NaN	NaN	15.3203	16.1122
MCOS_0000833501-mRNA-1	YPSYSTQPPLNDGEGLACR	_YPSYSTQPPLNDGEGLAC[Carbamidomethyl (C)]R_.3	_YPSYSTQPPLNDGEGLAC[Carbamidomethyl (C)]R_	True	3	NaN	NaN	NaN	NaN	13.5058	14.2555
MCOS_0000833501-mRNA-1	GGLLESK	_GGLLESK_.1	_GGLLESK_	True	3	NaN	NaN	NaN	NaN	11.9984	12.9501
MCOS_0000842501-mRNA-1	ALMPDFLDR	_ALMPDFLDR_.2	_ALMPDFLDR_	True	1	NaN	NaN	NaN	NaN	NaN	13.7939
MCOS_0000843801-mRNA-1	VDLLSVDNR	_VDLLSVDNR_.2	_VDLLSVDNR_	True	16	NaN	NaN	NaN	NaN	16.1306	15.7851
MCOS_0000843801-mRNA-1	RGGGREPVDIYLK	_RGGGREPVDIYLK_.3	_RGGGREPVDIYLK_	True	16	NaN	NaN	NaN	NaN	15.7886	15.1276
MCOS_0000843801-mRNA-1	LMDELIETR	_LMDELIETR_.2	_LMDELIETR_	True	16	NaN	NaN	NaN	NaN	15.4752	14.787
MCOS_0000843801-mRNA-1	YTTTLTR	_YTTTLTR_.2	_YTTTLTR_	True	16	NaN	NaN	NaN	NaN	15.0758	14.8455
MCOS_0000843801-mRNA-1	WSSLGTVGAEGGR	_WSSLGTVGAEGGR_.2	_WSSLGTVGAEGGR_	True	16	NaN	NaN	NaN	NaN	14.8917	14.6535
MCOS_0000843801-mRNA-1	GHVTAEIDGLLDDLDR	_GHVTAEIDGLLDDLDR_.3	_GHVTAEIDGLLDDLDR_	True	16	NaN	NaN	NaN	NaN	13.292	14.7304
MCOS_0000843801-mRNA-1	GHVTAEIDGLLDDLDR	_GHVTAEIDGLLDDLDR_.2	_GHVTAEIDGLLDDLDR_	True	16	NaN	NaN	NaN	NaN	NaN	12.1351
MCOS_0000843801-mRNA-1	ESLNQVGMTR	_ESLNQVGMTR_.2	_ESLNQVGMTR_	True	16	NaN	NaN	NaN	NaN	14.675	13.4111
MCOS_0000843801-mRNA-1	ESLNQVGMTR	_ESLNQVGM[Oxidation (M)]TR_.2	_ESLNQVGM[Oxidation (M)]TR_	True	16	NaN	NaN	NaN	NaN	12.5158	11.455
MCOS_0000843801-mRNA-1	GLNYGSTLK	_GLNYGSTLK_.2	_GLNYGSTLK_	True	16	NaN	NaN	NaN	NaN	14.0421	13.1168
MCOS_0000843801-mRNA-1	GLNYGSTLK	_GLNYGSTLK_.1	_GLNYGSTLK_	True	16	NaN	NaN	NaN	NaN	7.85368	7.76226
MCOS_0000843801-mRNA-1	LMDELIETRR	_LMDELIETRR_.3	_LMDELIETRR_	True	16	NaN	NaN	NaN	NaN	13.193	13.5535
MCOS_0000843801-mRNA-1	VPVNAGSTR	_VPVNAGSTR_.2	_VPVNAGSTR_	True	16	NaN	NaN	NaN	NaN	12.6483	12.4077
MCOS_0000843801-mRNA-1	HRESLNQVGMTR	_HRESLNQVGMTR_.3	_HRESLNQVGMTR_	True	16	NaN	NaN	NaN	NaN	11.8248	12.2099
MCOS_0000843801-mRNA-1	KPTASGLSK	_KPTASGLSK_.2	_KPTASGLSK_	True	16	NaN	NaN	NaN	NaN	11.8111	12.0229
MCOS_0000843801-mRNA-1	EPVDIYLK	_EPVDIYLK_.2	_EPVDIYLK_	True	16	NaN	NaN	NaN	NaN	11.7869	NaN
MCOS_0000843801-mRNA-1	GGGREPVDIYLK	_GGGREPVDIYLK_.3	_GGGREPVDIYLK_	True	16	NaN	NaN	NaN	NaN	11.8272	NaN
MCOS_0000843801-mRNA-1	ASAGHSPVTLHVDSR	_ASAGHSPVTLHVDSR_.3	_ASAGHSPVTLHVDSR_	True	16	NaN	NaN	NaN	NaN	NaN	11.6032
MCOS_0000843801-mRNA-1	GHVTAEIDGLLDDLDRMK	_GHVTAEIDGLLDDLDRMK_.3	_GHVTAEIDGLLDDLDRMK_	True	16	NaN	NaN	NaN	NaN	NaN	11.3235
MCOS_0000847401-mRNA-1	YGLNMCR	_YGLNMC[Carbamidomethyl (C)]R_.2	_YGLNMC[Carbamidomethyl (C)]R_	True	3	NaN	NaN	11.746	NaN	16.2415	16.4081
MCOS_0000847401-mRNA-1	YGLNMCR	_YGLNM[Oxidation (M)]C[Carbamidomethyl (C)]R_.2	_YGLNM[Oxidation (M)]C[Carbamidomethyl (C)]R_	True	3	11.1265	NaN	NaN	NaN	13.0479	12.9066
MCOS_0000847401-mRNA-1	YGLNMCR	_YGLNMC[Carbamidomethyl (C)]R_.1	_YGLNMC[Carbamidomethyl (C)]R_	True	3	NaN	NaN	NaN	NaN	NaN	9.65475
MCOS_0000847401-mRNA-1	QYAAQIGFK	_QYAAQIGFK_.2	_QYAAQIGFK_	True	3	NaN	NaN	NaN	NaN	17.2681	17.5337
MCOS_0000847401-mRNA-1	GFDTINHGHPK	_GFDTINHGHPK_.3	_GFDTINHGHPK_	True	3	NaN	NaN	NaN	NaN	15.924	15.6455
MCOS_0000847401-mRNA-1	GFDTINHGHPK	_GFDTINHGHPK_.2	_GFDTINHGHPK_	True	3	NaN	NaN	NaN	NaN	13.7617	13.623
MCOS_0000859101-mRNA-1	YAHLLQVIDEMGR	_YAHLLQVIDEMGR_.3	_YAHLLQVIDEMGR_	True	1	NaN	NaN	NaN	NaN	11.1796	10.9859
MCOS_0000859401-mRNA-1	VIRDFMIQGGDPTGTGR	_VIRDFMIQGGDPTGTGR_.3	_VIRDFMIQGGDPTGTGR_	True	6	NaN	NaN	NaN	NaN	NaN	17.0445
MCOS_0000859401-mRNA-1	DFMIQGGDPTGTGR	_DFMIQGGDPTGTGR_.2	_DFMIQGGDPTGTGR_	True	6	NaN	NaN	NaN	NaN	13.7515	13.3836
MCOS_0000859401-mRNA-1	RLGMIETDPTDRPIEPIVIK	_RLGMIETDPTDRPIEPIVIK_.4	_RLGMIETDPTDRPIEPIVIK_	True	6	NaN	NaN	NaN	NaN	NaN	12.9853
MCOS_0000859401-mRNA-1	LGMIETDPTDRPIEPIVIK	_LGMIETDPTDRPIEPIVIK_.3	_LGMIETDPTDRPIEPIVIK_	True	6	NaN	NaN	NaN	NaN	13.2655	13.0862
MCOS_0000859401-mRNA-1	LGMIETDPTDRPIEPIVIK	_LGM[Oxidation (M)]IETDPTDRPIEPIVIK_.3	_LGM[Oxidation (M)]IETDPTDRPIEPIVIK_	True	6	NaN	NaN	NaN	NaN	11.6013	11.4007
MCOS_0000859401-mRNA-1	YFEDEISPDLK	_YFEDEISPDLK_.2	_YFEDEISPDLK_	True	6	NaN	NaN	NaN	NaN	13.2657	13.5612
MCOS_0000859401-mRNA-1	NFAELAK	_NFAELAK_.1	_NFAELAK_	True	6	NaN	NaN	NaN	NaN	9.85623	9.58448
MCOS_0000859901-mRNA-1	STEFAVLQLIR	_STEFAVLQLIR_.2	_STEFAVLQLIR_	True	2	NaN	9.78354	NaN	NaN	9.44306	10.3751
MCOS_0000859901-mRNA-1	SSDEIALQPAILR	_SSDEIALQPAILR_.2	_SSDEIALQPAILR_	True	2	NaN	NaN	NaN	NaN	9.85434	10.2759
MCOS_0000868001-mRNA-1	TTGENVYDATR	_TTGENVYDATR_.2	_TTGENVYDATR_	True	9	NaN	NaN	NaN	NaN	12.3715	11.3941
MCOS_0000868001-mRNA-1	EAILADRFPGFVR	_EAILADRFPGFVR_.3	_EAILADRFPGFVR_	True	9	NaN	NaN	NaN	NaN	12.1723	11.71
MCOS_0000868001-mRNA-1	VQGFAIGGLSGGESK	_VQGFAIGGLSGGESK_.2	_VQGFAIGGLSGGESK_	True	9	NaN	NaN	NaN	NaN	NaN	13.0067
MCOS_0000868001-mRNA-1	FDLVAECSTTR	_FDLVAEC[Carbamidomethyl (C)]STTR_.2	_FDLVAEC[Carbamidomethyl (C)]STTR_	True	9	NaN	NaN	NaN	NaN	13.4127	12.571
MCOS_0000868001-mRNA-1	LFFPSHCPAGPVK	_LFFPSHC[Carbamidomethyl (C)]PAGPVK_.3	_LFFPSHC[Carbamidomethyl (C)]PAGPVK_	True	9	NaN	NaN	NaN	NaN	12.1437	12.3771
MCOS_0000868001-mRNA-1	GILTDSGGFQMVSLSK	_GILTDSGGFQMVSLSK_.2	_GILTDSGGFQMVSLSK_	True	9	NaN	NaN	NaN	NaN	12.0364	11.6756
MCOS_0000868001-mRNA-1	TTGENVYDATRR	_TTGENVYDATRR_.3	_TTGENVYDATRR_	True	9	NaN	NaN	NaN	NaN	12.1268	NaN
MCOS_0000868001-mRNA-1	IQASIGSDIVMQLDHVLHVK	_IQASIGSDIVMQLDHVLHVK_.4	_IQASIGSDIVMQLDHVLHVK_	True	9	NaN	NaN	NaN	NaN	10.2488	11.0878
MCOS_0000868001-mRNA-1	TVHHSTGLLPR	_TVHHSTGLLPR_.3	_TVHHSTGLLPR_	True	9	NaN	NaN	NaN	NaN	12.6533	NaN
MCOS_0000869301-mRNA-1	VIELLSR	_VIELLSR_.2	_VIELLSR_	True	8	NaN	NaN	NaN	NaN	13.1425	13.6951
MCOS_0000869301-mRNA-1	AQTLVLEITK	_AQTLVLEITK_.2	_AQTLVLEITK_	True	8	NaN	NaN	NaN	NaN	11.5969	12.6365
MCOS_0000869301-mRNA-1	DFSPRPQQSQFLCVQNIR	_DFSPRPQQSQFLC[Carbamidomethyl (C)]VQNIR_.3	_DFSPRPQQSQFLC[Carbamidomethyl (C)]VQNIR_	True	8	NaN	NaN	NaN	NaN	NaN	12.2987
MCOS_0000869301-mRNA-1	ELAQTINEVK	_ELAQTINEVK_.2	_ELAQTINEVK_	True	8	NaN	NaN	NaN	NaN	12.879	13.5614
MCOS_0000869301-mRNA-1	FHLTELLTVPMQR	_FHLTELLTVPMQR_.3	_FHLTELLTVPMQR_	True	8	NaN	NaN	NaN	NaN	12.654	13.4769
MCOS_0000869301-mRNA-1	PSSSLNSAPEEEYDLR	_PSSSLNSAPEEEYDLR_.2	_PSSSLNSAPEEEYDLR_	True	8	NaN	NaN	NaN	NaN	11.6762	12.2988
MCOS_0000869301-mRNA-1	QCAEWLNR	_QC[Carbamidomethyl (C)]AEWLNR_.2	_QC[Carbamidomethyl (C)]AEWLNR_	True	8	NaN	NaN	NaN	NaN	NaN	12.3072
MCOS_0000869301-mRNA-1	VQECQAQSENYSK	_VQEC[Carbamidomethyl (C)]QAQSENYSK_.2	_VQEC[Carbamidomethyl (C)]QAQSENYSK_	True	8	NaN	NaN	NaN	NaN	NaN	9.59013
MCOS_0000878601-mRNA-1;MCU_006790-RA	AHVTGDSDCFPCAGER	_AHVTGDSDC[Carbamidomethyl (C)]FPC[Carbamidomethyl (C)]AGER_.3	_AHVTGDSDC[Carbamidomethyl (C)]FPC[Carbamidomethyl (C)]AGER_	False	1	NaN	NaN	13.1152	13.4228	NaN	NaN
MCOS_0000883401-mRNA-1	LTTFINYPIER	_LTTFINYPIER_.2	_LTTFINYPIER_	True	1	NaN	13.2019	NaN	NaN	NaN	NaN
MCOS_0000883601-mRNA-1	TEHHDCEDDDEDDEEDEEASV	_TEHHDC[Carbamidomethyl (C)]EDDDEDDEEDEEASV_.3	_TEHHDC[Carbamidomethyl (C)]EDDDEDDEEDEEASV_	True	1	15.4931	10.628	11.5849	12.7782	NaN	NaN
MCOS_0000886201-mRNA-1	ETDVSPLAHIPQEQLK	_ETDVSPLAHIPQEQLK_.3	_ETDVSPLAHIPQEQLK_	True	8	NaN	NaN	NaN	NaN	14.8635	15.0874
MCOS_0000886201-mRNA-1	ETDVSPLAHIPQEQLK	_ETDVSPLAHIPQEQLK_.2	_ETDVSPLAHIPQEQLK_	True	8	NaN	NaN	NaN	NaN	9.89813	NaN
MCOS_0000886201-mRNA-1	SALIDDADPHFR	_SALIDDADPHFR_.3	_SALIDDADPHFR_	True	8	NaN	NaN	NaN	NaN	14.5325	14.6611
MCOS_0000886201-mRNA-1	SALIDDADPHFR	_SALIDDADPHFR_.2	_SALIDDADPHFR_	True	8	NaN	NaN	NaN	NaN	12.1658	12.1956
MCOS_0000886201-mRNA-1	SQGWSYVVEEPHK	_SQGWSYVVEEPHK_.3	_SQGWSYVVEEPHK_	True	8	NaN	NaN	NaN	NaN	13.7572	14.2663
MCOS_0000886201-mRNA-1	SQGWSYVVEEPHK	_SQGWSYVVEEPHK_.2	_SQGWSYVVEEPHK_	True	8	NaN	NaN	NaN	NaN	11.63	11.7154
MCOS_0000886201-mRNA-1	SYASNFSWDK	_SYASNFSWDK_.2	_SYASNFSWDK_	True	8	NaN	NaN	NaN	NaN	13.3271	14.0121
MCOS_0000886201-mRNA-1	IEVDNQQR	_IEVDNQQR_.2	_IEVDNQQR_	True	8	NaN	NaN	NaN	NaN	NaN	13.0905
MCOS_0000886201-mRNA-1	SPDFSMTDSIVVPK	_SPDFSMTDSIVVPK_.2	_SPDFSMTDSIVVPK_	True	8	NaN	NaN	NaN	NaN	13.0521	13.271
MCOS_0000886201-mRNA-1	LHDSTYEAR	_LHDSTYEAR_.2	_LHDSTYEAR_	True	8	NaN	NaN	NaN	NaN	12.7385	12.9182
MCOS_0000886201-mRNA-1	AATQSGTFGSNK	_AATQSGTFGSNK_.2	_AATQSGTFGSNK_	True	8	NaN	NaN	NaN	NaN	10.876	11.1814
MCOS_0000895601-mRNA-1	AESDENSNTTVNYGACLK	_AESDENSNTTVNYGAC[Carbamidomethyl (C)]LK_.2	_AESDENSNTTVNYGAC[Carbamidomethyl (C)]LK_	True	1	NaN	NaN	NaN	NaN	12.5734	12.3231
MCOS_0000896201-mRNA-1	YHVGVLAEEDK	_YHVGVLAEEDK_.3	_YHVGVLAEEDK_	True	2	NaN	NaN	NaN	NaN	14.4837	14.9859
MCOS_0000896201-mRNA-1	YHVGVLAEEDK	_YHVGVLAEEDK_.2	_YHVGVLAEEDK_	True	2	NaN	NaN	NaN	NaN	13.1239	13.8712
MCOS_0000896201-mRNA-1	FSSNYSR	_FSSNYSR_.2	_FSSNYSR_	True	2	NaN	NaN	NaN	NaN	13.0482	13.9601
MCOS_0000902801-mRNA-1	PLAIIWR	_PLAIIWR_.2	_PLAIIWR_	True	8	NaN	12.0586	12.8121	12.9689	13.738	13.6526
MCOS_0000902801-mRNA-1	LLELDGFSK	_LLELDGFSK_.2	_LLELDGFSK_	True	8	NaN	NaN	13.0111	NaN	12.602	12.9268
MCOS_0000902801-mRNA-1	GYILSDELPLK	_GYILSDELPLK_.2	_GYILSDELPLK_	True	8	NaN	NaN	NaN	NaN	12.8125	12.9079
MCOS_0000902801-mRNA-1	PYLFEFLTR	_PYLFEFLTR_.2	_PYLFEFLTR_	True	8	NaN	NaN	NaN	NaN	10.5904	10.3564
MCOS_0000902801-mRNA-1	WASYVEK	_WASYVEK_.2	_WASYVEK_	True	8	NaN	NaN	NaN	NaN	14.0755	14.0588
MCOS_0000902801-mRNA-1	WASYVEK	_WASYVEK_.1	_WASYVEK_	True	8	NaN	NaN	NaN	NaN	8.97029	9.29768
MCOS_0000902801-mRNA-1	NFAMNPDSGLR	_NFAMNPDSGLR_.2	_NFAMNPDSGLR_	True	8	NaN	NaN	NaN	NaN	13.2369	13.1784
MCOS_0000902801-mRNA-1	NFAMNPDSGLR	_NFAM[Oxidation (M)]NPDSGLR_.2	_NFAM[Oxidation (M)]NPDSGLR_	True	8	NaN	NaN	NaN	NaN	12.5811	12.5619
MCOS_0000902801-mRNA-1	LLSANYQK	_LLSANYQK_.2	_LLSANYQK_	True	8	NaN	NaN	NaN	NaN	13.1256	13.2644
MCOS_0000902801-mRNA-1	HLMRPYLFEFLTR	_HLMRPYLFEFLTR_.3	_HLMRPYLFEFLTR_	True	8	NaN	NaN	NaN	NaN	11.3438	11.5426
MCOS_0000906401-mRNA-1	LGLTDISTISYDVK	_LGLTDISTISYDVK_.2	_LGLTDISTISYDVK_	True	1	13.0033	NaN	NaN	NaN	14.3851	14.1829
MCOS_0000911001-mRNA-1	MEAITGLIQK	_[Acetyl (Protein N-term)]MEAITGLIQK_.2	_[Acetyl (Protein N-term)]MEAITGLIQK_	True	1	NaN	10.4941	NaN	NaN	12.4762	13.0831
MCOS_0000918601-mRNA-1	LAVNMVPFPR	_LAVNMVPFPR_.2	_LAVNMVPFPR_	False	22	18.4389	20.0606	19.8385	19.8233	22.264	22.6094
MCOS_0000918601-mRNA-1	LAVNMVPFPR	_LAVNM[Oxidation (M)]VPFPR_.2	_LAVNM[Oxidation (M)]VPFPR_	False	22	19.1439	17.8771	17.0064	17.0986	18.4373	19.0096
MCOS_0000918601-mRNA-1	AVLVDLEPGTMDSVR	_AVLVDLEPGTMDSVR_.2	_AVLVDLEPGTMDSVR_	False	22	17.3696	18.7859	18.7942	18.5099	21.1766	21.8302
MCOS_0000918601-mRNA-1	AVLVDLEPGTMDSVR	_AVLVDLEPGTM[Oxidation (M)]DSVR_.2	_AVLVDLEPGTM[Oxidation (M)]DSVR_	False	22	19.3819	18.1398	17.3378	17.1207	19.573	20.0766
MCOS_0000918601-mRNA-1	AVLVDLEPGTMDSVR	_AVLVDLEPGTMDSVR_.3	_AVLVDLEPGTMDSVR_	False	22	11.6193	13.9577	13.9555	13.1811	16.1144	16.7833
MCOS_0000918601-mRNA-1	AVLVDLEPGTMDSVR	_AVLVDLEPGTM[Oxidation (M)]DSVR_.3	_AVLVDLEPGTM[Oxidation (M)]DSVR_	False	22	15.5961	13.8678	13.295	12.3189	14.9327	15.7767
MCOS_0000918601-mRNA-1	NSSYFVEWIPNNVK	_NSSYFVEWIPNNVK_.2	_NSSYFVEWIPNNVK_	False	22	19.5044	19.1804	18.8947	18.4849	20.9619	21.4753
MCOS_0000918601-mRNA-1	NSSYFVEWIPNNVK	_NSSYFVEWIPNNVK_.3	_NSSYFVEWIPNNVK_	False	22	16.3729	16.126	15.9766	15.2781	17.6689	18.1368
MCOS_0000918601-mRNA-1	YLTVAAIFR	_YLTVAAIFR_.2	_YLTVAAIFR_	False	22	19.4569	19.2097	18.7612	18.3816	20.8339	21.6533
MCOS_0000918601-mRNA-1	INVYYNEATGGK	_INVYYNEATGGK_.2	_INVYYNEATGGK_	False	22	18.9491	18.7374	18.4444	18.1734	20.8408	21.4941
MCOS_0000918601-mRNA-1	GHYTEGAELVDSVLDVVRK	_GHYTEGAELVDSVLDVVRK_.3	_GHYTEGAELVDSVLDVVRK_	False	22	16.8925	17.1042	16.5169	16.1563	17.4502	18.3047
MCOS_0000918601-mRNA-1	GHYTEGAELVDSVLDVVRK	_GHYTEGAELVDSVLDVVRK_.4	_GHYTEGAELVDSVLDVVRK_	False	22	14.8205	14.6497	13.9452	13.7347	15.2132	16.1723
MCOS_0000918601-mRNA-1	TAVCDIPPR	_TAVC[Carbamidomethyl (C)]DIPPR_.2	_TAVC[Carbamidomethyl (C)]DIPPR_	False	22	15.4205	NaN	14.4739	14.5876	17.1382	17.7608
MCOS_0000918601-mRNA-1	EAESCDCLQGFQLTHSLGGGTGSGMGTLLISK	_EAESC[Carbamidomethyl (C)]DC[Carbamidomethyl (C)]LQGFQLTHSLGGGTGSGMGTLLISK_.4	_EAESC[Carbamidomethyl (C)]DC[Carbamidomethyl (C)]LQGFQLTHSLGGGTGSGMGTLLISK_	False	22	NaN	13.6057	13.8682	14.3019	16.007	16.2502
MCOS_0000918601-mRNA-1	EAESCDCLQGFQLTHSLGGGTGSGMGTLLISK	_EAESC[Carbamidomethyl (C)]DC[Carbamidomethyl (C)]LQGFQLTHSLGGGTGSGM[Oxidation (M)]GTLLISK_.4	_EAESC[Carbamidomethyl (C)]DC[Carbamidomethyl (C)]LQGFQLTHSLGGGTGSGM[Oxidation (M)]GTLLISK_	False	22	14.2431	12.7969	12.0076	11.476	13.3173	13.8863
MCOS_0000918601-mRNA-1	FWEVISDEHGIDPTGTYHGDSDLQLER	_FWEVISDEHGIDPTGTYHGDSDLQLER_.4	_FWEVISDEHGIDPTGTYHGDSDLQLER_	False	22	11.8577	12.0711	NaN	NaN	15.193	16.0785
MCOS_0000918601-mRNA-1	RISEQFTAMFR	_RISEQFTAM[Oxidation (M)]FR_.3	_RISEQFTAM[Oxidation (M)]FR_	False	22	14.8126	NaN	11.7145	13.8723	11.5981	12.5974
MCOS_0000918601-mRNA-1	RISEQFTAMFR	_RISEQFTAMFR_.3	_RISEQFTAMFR_	False	22	NaN	11.1966	12.3753	14.8173	13.2597	14.322
MCOS_0000918601-mRNA-1	LHFFMPGFAPLTSR	_LHFFMPGFAPLTSR_.3	_LHFFMPGFAPLTSR_	False	22	16.6876	17.7307	18.1353	18.2906	20.9207	21.498
MCOS_0000918601-mRNA-1	LHFFMPGFAPLTSR	_LHFFM[Oxidation (M)]PGFAPLTSR_.3	_LHFFM[Oxidation (M)]PGFAPLTSR_	False	22	18.8159	17.6526	17.1688	17.228	18.7781	19.3379
MCOS_0000918601-mRNA-1	LHFFMPGFAPLTSR	_LHFFMPGFAPLTSR_.2	_LHFFMPGFAPLTSR_	False	22	13.1199	14.7817	14.7696	NaN	18.2946	18.8638
MCOS_0000918601-mRNA-1	LHFFMPGFAPLTSR	_LHFFM[Oxidation (M)]PGFAPLTSR_.2	_LHFFM[Oxidation (M)]PGFAPLTSR_	False	22	NaN	NaN	NaN	NaN	15.8708	16.5243
MCOS_0000918601-mRNA-1	ALTVPELTQQMFDAK	_ALTVPELTQQMFDAK_.2	_ALTVPELTQQMFDAK_	False	22	17.3307	18.3204	18.1048	18.0247	20.6151	21.3113
MCOS_0000918601-mRNA-1	ALTVPELTQQMFDAK	_ALTVPELTQQM[Oxidation (M)]FDAK_.2	_ALTVPELTQQM[Oxidation (M)]FDAK_	False	22	17.3158	15.7749	15.1557	NaN	16.9368	17.537
MCOS_0000918601-mRNA-1	ALTVPELTQQMFDAK	_ALTVPELTQQMFDAK_.3	_ALTVPELTQQMFDAK_	False	22	13.298	14.3961	14.1673	14.2395	16.677	17.1471
MCOS_0000918601-mRNA-1	ALTVPELTQQMFDAK	_ALTVPELTQQM[Oxidation (M)]FDAK_.3	_ALTVPELTQQM[Oxidation (M)]FDAK_	False	22	14.849	13.5401	NaN	13.6248	14.5762	14.5113
MCOS_0000918601-mRNA-1	ALTVPELTQQMFDAK	_ALTVPELTQQMFDAK_.4	_ALTVPELTQQMFDAK_	False	22	NaN	NaN	NaN	NaN	9.34745	9.76373
MCOS_0000918601-mRNA-1	NMMAACDPR	_NMMAAC[Carbamidomethyl (C)]DPR_.2	_NMMAAC[Carbamidomethyl (C)]DPR_	False	22	13.5564	15.8634	16.1962	16.4951	18.8661	19.7434
MCOS_0000918601-mRNA-1	NMMAACDPR	_NM[Oxidation (M)]MAAC[Carbamidomethyl (C)]DPR_.2	_NM[Oxidation (M)]MAAC[Carbamidomethyl (C)]DPR_	False	22	13.3503	13.6744	13.081	13.7379	16.5049	17.2153
MCOS_0000918601-mRNA-1	NMMAACDPR	_NMM[Oxidation (M)]AAC[Carbamidomethyl (C)]DPR_.2	_NMM[Oxidation (M)]AAC[Carbamidomethyl (C)]DPR_	False	22	12.2366	12.9189	12.3279	12.6752	15.7343	16.318
MCOS_0000918601-mRNA-1	NMMAACDPR	_NM[Oxidation (M)]M[Oxidation (M)]AAC[Carbamidomethyl (C)]DPR_.2	_NM[Oxidation (M)]M[Oxidation (M)]AAC[Carbamidomethyl (C)]DPR_	False	22	NaN	NaN	NaN	NaN	10.0482	10.9398
MCOS_0000918601-mRNA-1	LTTPTYGDLNHLVSATMSGVTTCLR	_LTTPTYGDLNHLVSATMSGVTTC[Carbamidomethyl (C)]LR_.3	_LTTPTYGDLNHLVSATMSGVTTC[Carbamidomethyl (C)]LR_	False	22	12.8044	12.7087	13.7416	15.9486	15.4028	15.8504
MCOS_0000918601-mRNA-1	LTTPTYGDLNHLVSATMSGVTTCLR	_LTTPTYGDLNHLVSATM[Oxidation (M)]SGVTTC[Carbamidomethyl (C)]LR_.3	_LTTPTYGDLNHLVSATM[Oxidation (M)]SGVTTC[Carbamidomethyl (C)]LR_	False	22	14.131	NaN	NaN	14.4714	12.9974	13.3743
MCOS_0000918601-mRNA-1	LTTPTYGDLNHLVSATMSGVTTCLR	_LTTPTYGDLNHLVSATMSGVTTC[Carbamidomethyl (C)]LR_.4	_LTTPTYGDLNHLVSATMSGVTTC[Carbamidomethyl (C)]LR_	False	22	NaN	NaN	NaN	11.9247	11.9359	12.2273
MCOS_0000918601-mRNA-1	FPGQLNADLR	_FPGQLNADLR_.2	_FPGQLNADLR_	False	22	NaN	NaN	NaN	NaN	16.2133	16.1204
MCOS_0000918601-mRNA-1	GHYTEGAELVDSVLDVVR	_GHYTEGAELVDSVLDVVR_.3	_GHYTEGAELVDSVLDVVR_	False	22	20.0556	19.5076	18.9784	18.8363	20.3467	20.0737
MCOS_0000918601-mRNA-1	GHYTEGAELVDSVLDVVR	_GHYTEGAELVDSVLDVVR_.2	_GHYTEGAELVDSVLDVVR_	False	22	13.9869	13.7936	13.8538	NaN	15.4958	15.4889
MCOS_0000918601-mRNA-1	GHYTEGAELVDSVLDVVR	_GHYTEGAELVDSVLDVVR_.4	_GHYTEGAELVDSVLDVVR_	False	22	NaN	NaN	NaN	NaN	12.5783	12.345
MCOS_0000918601-mRNA-1	EVDEQMLNVQNK	_EVDEQMLNVQNK_.2	_EVDEQMLNVQNK_	False	22	16.3438	17.2039	17.1441	17.3061	19.3536	19.869
MCOS_0000918601-mRNA-1	EVDEQMLNVQNK	_EVDEQM[Oxidation (M)]LNVQNK_.2	_EVDEQM[Oxidation (M)]LNVQNK_	False	22	16.3918	15.1348	14.2388	14.5372	16.5059	16.9819
MCOS_0000918601-mRNA-1	EVDEQMLNVQNK	_EVDEQMLNVQNK_.3	_EVDEQMLNVQNK_	False	22	NaN	12.4719	12.4581	11.7277	13.9203	14.499
MCOS_0000918601-mRNA-1	EVDEQMLNVQNK	_EVDEQM[Oxidation (M)]LNVQNK_.3	_EVDEQM[Oxidation (M)]LNVQNK_	False	22	NaN	NaN	NaN	NaN	NaN	9.86565
MCOS_0000918601-mRNA-1	AGPFGQLFRPDNFVFGQSGAGNNWAK	_AGPFGQLFRPDNFVFGQSGAGNNWAK_.3	_AGPFGQLFRPDNFVFGQSGAGNNWAK_	False	22	16.9436	16.9037	16.5333	16.0755	18.4589	18.5631
MCOS_0000918601-mRNA-1	AGPFGQLFRPDNFVFGQSGAGNNWAK	_AGPFGQLFRPDNFVFGQSGAGNNWAK_.4	_AGPFGQLFRPDNFVFGQSGAGNNWAK_	False	22	NaN	NaN	NaN	NaN	NaN	13.5946
MCOS_0000918601-mRNA-1	MAATFIGNSTAIQELFR	_M[Oxidation (M)]AATFIGNSTAIQELFR_.3	_M[Oxidation (M)]AATFIGNSTAIQELFR_	True	22	12.6168	13.8424	14.236	13.8678	15.906	12.6045
MCOS_0000918601-mRNA-1	MAATFIGNSTAIQELFR	_M[Oxidation (M)]AATFIGNSTAIQELFR_.2	_M[Oxidation (M)]AATFIGNSTAIQELFR_	True	22	NaN	NaN	NaN	NaN	13.7041	14.5385
MCOS_0000918601-mRNA-1	MAATFIGNSTAIQELFR	_MAATFIGNSTAIQELFR_.2	_MAATFIGNSTAIQELFR_	True	22	NaN	NaN	NaN	NaN	15.8007	16.3639
MCOS_0000918601-mRNA-1	MAATFIGNSTAIQELFR	_MAATFIGNSTAIQELFR_.3	_MAATFIGNSTAIQELFR_	True	22	NaN	NaN	NaN	NaN	13.6828	14.7971
MCOS_0000918601-mRNA-1	ISEQFTAMFR	_ISEQFTAMFR_.2	_ISEQFTAMFR_	False	22	NaN	NaN	NaN	NaN	15.6928	16.7034
MCOS_0000918601-mRNA-1	ISEQFTAMFR	_ISEQFTAM[Oxidation (M)]FR_.2	_ISEQFTAM[Oxidation (M)]FR_	False	22	NaN	NaN	NaN	NaN	12.7619	13.3767
MCOS_0000918601-mRNA-1	FPGQLNADLRK	_FPGQLNADLRK_.3	_FPGQLNADLRK_	False	22	NaN	NaN	NaN	NaN	NaN	15.4973
MCOS_0000918601-mRNA-1	FPGQLNADLRK	_FPGQLNADLRK_.2	_FPGQLNADLRK_	False	22	NaN	NaN	NaN	NaN	12.5023	13.5262
MCOS_0000918601-mRNA-1	PDNFVFGQSGAGNNWAK	_PDNFVFGQSGAGNNWAK_.2	_PDNFVFGQSGAGNNWAK_	False	22	NaN	NaN	NaN	NaN	11.3856	NaN
MCOS_0000920401-mRNA-1	SPSSHFNDMNLPEEGTYFNVDK	_SPSSHFNDMNLPEEGTYFNVDK_.3	_SPSSHFNDMNLPEEGTYFNVDK_	True	4	NaN	NaN	NaN	NaN	NaN	12.1566
MCOS_0000920401-mRNA-1	SDFDGQLPGK	_SDFDGQLPGK_.2	_SDFDGQLPGK_	True	4	NaN	NaN	NaN	NaN	NaN	12.547
MCOS_0000920401-mRNA-1	DWHHFPSHFLLPGGNTGWR	_DWHHFPSHFLLPGGNTGWR_.4	_DWHHFPSHFLLPGGNTGWR_	True	4	NaN	NaN	NaN	NaN	NaN	11.3509
MCOS_0000920401-mRNA-1	NEVQYSDDAK	_NEVQYSDDAK_.2	_NEVQYSDDAK_	True	4	NaN	NaN	NaN	NaN	NaN	11.0314
MCOS_0000920901-mRNA-1	EVFADSLLIR	_EVFADSLLIR_.2	_EVFADSLLIR_	True	3	NaN	NaN	NaN	NaN	12.2799	12.2047
MCOS_0000920901-mRNA-1	TTGLNRPYFLVDYVR	_TTGLNRPYFLVDYVR_.3	_TTGLNRPYFLVDYVR_	True	3	NaN	NaN	NaN	NaN	12.1005	NaN
MCOS_0000920901-mRNA-1	AAGTSATIVR	_AAGTSATIVR_.2	_AAGTSATIVR_	True	3	NaN	NaN	NaN	NaN	NaN	11.3419
MCOS_0000936401-mRNA-1	PYDVTVAVK	_PYDVTVAVK_.2	_PYDVTVAVK_	True	1	NaN	10.4941	9.86993	NaN	NaN	NaN
MCOS_0000937001-mRNA-1;MCU_008644-RA	AVATPTQTVESFR	_AVATPTQTVESFR_.2	_AVATPTQTVESFR_	False	1	NaN	NaN	NaN	NaN	NaN	12.5608
MCOS_0000942601-mRNA-1	DSPLNVIPISR	_DSPLNVIPISR_.2	_DSPLNVIPISR_	True	2	NaN	NaN	13.896	NaN	NaN	NaN
MCOS_0000942601-mRNA-1	TVKPPTYNVPLDDLIR	_TVKPPTYNVPLDDLIR_.3	_TVKPPTYNVPLDDLIR_	True	2	NaN	NaN	13.8949	NaN	NaN	NaN
MCOS_0000943101-mRNA-1	FWLSFIAR	_FWLSFIAR_.2	_FWLSFIAR_	True	1	NaN	NaN	NaN	NaN	9.63981	NaN
MCOS_0000952901-mRNA-1	MEATLVTDR	_MEATLVTDR_.2	_MEATLVTDR_	True	7	NaN	NaN	NaN	NaN	11.9993	12.8248
MCOS_0000952901-mRNA-1	QLLPAPVEGLR	_QLLPAPVEGLR_.2	_QLLPAPVEGLR_	True	7	NaN	NaN	NaN	NaN	NaN	12.7664
MCOS_0000952901-mRNA-1	NPTTGSTLCYR	_NPTTGSTLC[Carbamidomethyl (C)]YR_.2	_NPTTGSTLC[Carbamidomethyl (C)]YR_	True	7	NaN	NaN	NaN	NaN	11.035	NaN
MCOS_0000952901-mRNA-1	VTPVNSFGEGASVEAPAIHLPK	_VTPVNSFGEGASVEAPAIHLPK_.3	_VTPVNSFGEGASVEAPAIHLPK_	True	7	NaN	NaN	NaN	NaN	NaN	11.6525
MCOS_0000952901-mRNA-1	CQPILGNSYCLDLPLHATSEQEVR	_C[Carbamidomethyl (C)]QPILGNSYC[Carbamidomethyl (C)]LDLPLHATSEQEVR_.3	_C[Carbamidomethyl (C)]QPILGNSYC[Carbamidomethyl (C)]LDLPLHATSEQEVR_	True	7	NaN	NaN	NaN	NaN	NaN	10.9898
MCOS_0000952901-mRNA-1	LDWSAPGQSEGETMLEK	_LDWSAPGQSEGETMLEK_.2	_LDWSAPGQSEGETMLEK_	True	7	NaN	NaN	NaN	NaN	NaN	13.0595
MCOS_0000952901-mRNA-1	IEVHEGYGLWR	_IEVHEGYGLWR_.3	_IEVHEGYGLWR_	True	7	NaN	NaN	NaN	NaN	NaN	11.9941
MCOS_0000956101-mRNA-1	DVVAEINVRPTQMPR	_DVVAEINVRPTQMPR_.3	_DVVAEINVRPTQMPR_	True	2	12.8356	14.8353	15.5338	17.1203	13.228	NaN
MCOS_0000956101-mRNA-1	DVVAEINVRPTQMPR	_DVVAEINVRPTQM[Oxidation (M)]PR_.3	_DVVAEINVRPTQM[Oxidation (M)]PR_	True	2	14.1037	12.8781	12.1494	14.0198	NaN	NaN
MCOS_0000956101-mRNA-1	INHLAMLI	_INHLAMLI_.2	_INHLAMLI_	True	2	NaN	NaN	NaN	13.9773	NaN	NaN
MCOS_0000956101-mRNA-1	INHLAMLI	_INHLAM[Oxidation (M)]LI_.2	_INHLAM[Oxidation (M)]LI_	True	2	13.7488	NaN	NaN	13.6085	NaN	NaN
MCOS_0000965201-mRNA-1	YNAVGALVDLQGK	_YNAVGALVDLQGK_.2	_YNAVGALVDLQGK_	True	4	13.1583	14.1123	NaN	14.9637	NaN	NaN
MCOS_0000965201-mRNA-1	LILPEPLYMNK	_LILPEPLYMNK_.2	_LILPEPLYMNK_	True	4	NaN	13.2807	14.0271	14.8458	12.2887	NaN
MCOS_0000965201-mRNA-1	LILPEPLYMNK	_LILPEPLYM[Oxidation (M)]NK_.2	_LILPEPLYM[Oxidation (M)]NK_	True	4	NaN	12.8505	13.2849	13.6614	NaN	NaN
MCOS_0000965201-mRNA-1	SPEGMLNLR	_SPEGM[Oxidation (M)]LNLR_.2	_SPEGM[Oxidation (M)]LNLR_	True	4	12.4597	12.4441	11.8857	12.9816	NaN	NaN
MCOS_0000965201-mRNA-1	YNAVGALVDLQGKPIIEMR	_YNAVGALVDLQGKPIIEMR_.3	_YNAVGALVDLQGKPIIEMR_	True	4	NaN	NaN	NaN	11.3636	NaN	NaN
MCOS_0000981801-mRNA-1	TPGGIYVK	_TPGGIYVK_.2	_TPGGIYVK_	True	2	NaN	NaN	NaN	NaN	14.2373	15.4581
MCOS_0000981801-mRNA-1	TPGGIYVK	_TPGGIYVK_.1	_TPGGIYVK_	True	2	NaN	NaN	NaN	NaN	NaN	10.1571
MCOS_0000981801-mRNA-1	WAWGYVTWPVAR	_WAWGYVTWPVAR_.2	_WAWGYVTWPVAR_	True	2	NaN	NaN	NaN	NaN	11.6884	13.6884
MCOS_0000986701-mRNA-1	THAGVISSTVAR	_THAGVISSTVAR_.3	_THAGVISSTVAR_	True	6	NaN	NaN	NaN	NaN	16.7967	16.8664
MCOS_0000986701-mRNA-1	THAGVISSTVAR	_THAGVISSTVAR_.2	_THAGVISSTVAR_	True	6	NaN	NaN	NaN	NaN	15.9519	16.034
MCOS_0000986701-mRNA-1	ELEVLMMQHR	_ELEVLMMQHR_.2	_ELEVLMMQHR_	True	6	NaN	NaN	NaN	NaN	15.9572	16.1089
MCOS_0000986701-mRNA-1	ELEVLMMQHR	_ELEVLMMQHR_.3	_ELEVLMMQHR_	True	6	NaN	NaN	NaN	NaN	15.5247	15.9531
MCOS_0000986701-mRNA-1	ELEVLMMQHR	_ELEVLMM[Oxidation (M)]QHR_.3	_ELEVLMM[Oxidation (M)]QHR_	True	6	NaN	NaN	NaN	NaN	13.0892	13.7542
MCOS_0000986701-mRNA-1	ELEVLMMQHR	_ELEVLM[Oxidation (M)]MQHR_.3	_ELEVLM[Oxidation (M)]MQHR_	True	6	NaN	NaN	NaN	NaN	13.1843	13.4856
MCOS_0000986701-mRNA-1	ELEVLMMQHR	_ELEVLM[Oxidation (M)]MQHR_.2	_ELEVLM[Oxidation (M)]MQHR_	True	6	NaN	NaN	NaN	NaN	11.6627	NaN
MCOS_0000986701-mRNA-1	ELEVLMMQHR	_ELEVLMM[Oxidation (M)]QHR_.2	_ELEVLMM[Oxidation (M)]QHR_	True	6	NaN	NaN	NaN	NaN	11.3569	NaN
MCOS_0000986701-mRNA-1	HVLINNVK	_HVLINNVK_.2	_HVLINNVK_	True	6	NaN	NaN	NaN	NaN	16.485	16.5288
MCOS_0000986701-mRNA-1	HVLINNVK	_HVLINNVK_.1	_HVLINNVK_	True	6	NaN	NaN	NaN	NaN	9.48699	9.84036
MCOS_0000986701-mRNA-1	HIHPDGFK	_HIHPDGFK_.2	_HIHPDGFK_	True	6	NaN	NaN	NaN	NaN	13.8268	12.7132
MCOS_0000986701-mRNA-1	HIHPDGFK	_HIHPDGFK_.1	_HIHPDGFK_	True	6	NaN	NaN	NaN	NaN	11.6301	11.4446
MCOS_0000986701-mRNA-1	IRLTENE	_IRLTENE_.2	_IRLTENE_	True	6	NaN	NaN	NaN	NaN	12.4249	13.7277
MCOS_0000986701-mRNA-1	THAGVISSTVARK	_THAGVISSTVARK_.3	_THAGVISSTVARK_	True	6	NaN	NaN	NaN	NaN	10.9125	11.8446
MCOS_0001006601-mRNA-1	LAAGNAAGLIFER	_LAAGNAAGLIFER_.2	_LAAGNAAGLIFER_	True	7	NaN	NaN	NaN	NaN	12.2838	12.3454
MCOS_0001006601-mRNA-1	HYANQFAFK	_HYANQFAFK_.2	_HYANQFAFK_	True	7	NaN	NaN	NaN	NaN	11.7687	12.29
MCOS_0001006601-mRNA-1	ISDPVENCAFR	_ISDPVENC[Carbamidomethyl (C)]AFR_.2	_ISDPVENC[Carbamidomethyl (C)]AFR_	True	7	NaN	NaN	NaN	NaN	12.2469	12.0065
MCOS_0001006601-mRNA-1	LLSVGMNTHLQENELTR	_LLSVGM[Oxidation (M)]NTHLQENELTR_.3	_LLSVGM[Oxidation (M)]NTHLQENELTR_	True	7	NaN	NaN	NaN	NaN	12.9214	12.7284
MCOS_0001006601-mRNA-1	LLSVGMNTHLQENELTR	_LLSVGMNTHLQENELTR_.3	_LLSVGMNTHLQENELTR_	True	7	NaN	NaN	NaN	NaN	13.6	NaN
MCOS_0001006601-mRNA-1	FQPLMETR	_FQPLMETR_.2	_FQPLMETR_	True	7	NaN	NaN	NaN	NaN	12.5896	13.4867
MCOS_0001006601-mRNA-1	THEVPFEQVIK	_THEVPFEQVIK_.2	_THEVPFEQVIK_	True	7	NaN	NaN	NaN	NaN	NaN	12.0163
MCOS_0001006601-mRNA-1	IRYEVNEK	_IRYEVNEK_.2	_IRYEVNEK_	True	7	NaN	NaN	NaN	NaN	8.92683	NaN
MCOS_0001022601-mRNA-1	SCFDTYSSEDQLCPECAPLIR	_SC[Carbamidomethyl (C)]FDTYSSEDQLC[Carbamidomethyl (C)]PEC[Carbamidomethyl (C)]APLIR_.3	_SC[Carbamidomethyl (C)]FDTYSSEDQLC[Carbamidomethyl (C)]PEC[Carbamidomethyl (C)]APLIR_	True	1	NaN	NaN	NaN	NaN	NaN	11.0755
MCOS_0001024401-mRNA-1	DMQFLVYQYLENK	_DMQFLVYQYLENK_.2	_DMQFLVYQYLENK_	True	1	NaN	15.6457	15.1559	15.4132	NaN	NaN
MCOS_0001024401-mRNA-1	DMQFLVYQYLENK	_DM[Oxidation (M)]QFLVYQYLENK_.2	_DM[Oxidation (M)]QFLVYQYLENK_	True	1	14.1455	15.276	14.371	14.278	NaN	NaN
MCOS_0001024401-mRNA-1	DMQFLVYQYLENK	_DMQFLVYQYLENK_.3	_DMQFLVYQYLENK_	True	1	NaN	12.0011	11.7187	12.3583	NaN	NaN
MCOS_0001024401-mRNA-1	DMQFLVYQYLENK	_DM[Oxidation (M)]QFLVYQYLENK_.3	_DM[Oxidation (M)]QFLVYQYLENK_	True	1	NaN	12.3858	11.5561	NaN	NaN	NaN
MCOS_0001028601-mRNA-1	TLPVDDISHLIK	_TLPVDDISHLIK_.3	_TLPVDDISHLIK_	True	1	NaN	NaN	NaN	NaN	NaN	10.3048
MCOS_0001028701-mRNA-1	ITFYEVDSER	_ITFYEVDSER_.2	_ITFYEVDSER_	True	3	NaN	NaN	12.2761	13.0024	NaN	12.5513
MCOS_0001028701-mRNA-1	ALCIETLK	_ALC[Carbamidomethyl (C)]IETLK_.2	_ALC[Carbamidomethyl (C)]IETLK_	True	3	NaN	NaN	12.1479	12.8822	10.7327	12.3542
MCOS_0001028701-mRNA-1	SLGGGNTDWEEK	_SLGGGNTDWEEK_.2	_SLGGGNTDWEEK_	True	3	NaN	NaN	NaN	11.6356	10.9827	11.9784
MCOS_0001039801-mRNA-1	RAMQDVLQNEANLLLK	_RAMQDVLQNEANLLLK_.3	_RAMQDVLQNEANLLLK_	True	4	19.2499	20.3686	20.4071	19.525	11.7775	11.5848
MCOS_0001039801-mRNA-1	RAMQDVLQNEANLLLK	_RAMQDVLQNEANLLLK_.2	_RAMQDVLQNEANLLLK_	True	4	12.8855	15.4131	15.3835	14.6922	NaN	NaN
MCOS_0001039801-mRNA-1	RAMQDVLQNEANLLLK	_RAM[Oxidation (M)]QDVLQNEANLLLK_.3	_RAM[Oxidation (M)]QDVLQNEANLLLK_	True	4	19.5572	18.1825	17.2609	16.6834	NaN	NaN
MCOS_0001039801-mRNA-1	RAMQDVLQNEANLLLK	_RAM[Oxidation (M)]QDVLQNEANLLLK_.2	_RAM[Oxidation (M)]QDVLQNEANLLLK_	True	4	13.3113	12.603	11.4399	11.7335	NaN	NaN
MCOS_0001039801-mRNA-1	AMQDVLQNEANLLLK	_AMQDVLQNEANLLLK_.2	_AMQDVLQNEANLLLK_	True	4	18.5613	19.4744	19.6004	18.8249	NaN	NaN
MCOS_0001039801-mRNA-1	AMQDVLQNEANLLLK	_AM[Oxidation (M)]QDVLQNEANLLLK_.2	_AM[Oxidation (M)]QDVLQNEANLLLK_	True	4	20.8489	19.2887	18.5746	18.1002	NaN	NaN
MCOS_0001039801-mRNA-1	AMQDVLQNEANLLLK	_AM[Oxidation (M)]QDVLQNEANLLLK_.3	_AM[Oxidation (M)]QDVLQNEANLLLK_	True	4	19.9634	18.2771	17.374	17.0239	NaN	NaN
MCOS_0001039801-mRNA-1	AMQDVLQNEANLLLK	_AMQDVLQNEANLLLK_.3	_AMQDVLQNEANLLLK_	True	4	15.932	16.7827	17.2385	16.5372	NaN	NaN
MCOS_0001039801-mRNA-1	KPPNAGWLYGK	_KPPNAGWLYGK_.2	_KPPNAGWLYGK_	True	4	18.9166	19.4755	19.1762	18.6683	NaN	NaN
MCOS_0001039801-mRNA-1	KPPNAGWLYGK	_KPPNAGWLYGK_.3	_KPPNAGWLYGK_	True	4	19.047	19.2549	18.7915	18.3129	NaN	NaN
MCOS_0001039801-mRNA-1	PPNAGWLYGK	_PPNAGWLYGK_.2	_PPNAGWLYGK_	True	4	14.8668	13.2617	11.7275	12.6226	NaN	NaN
MCOS_0001041501-mRNA-1	GGGTLCINDGR	_GGGTLC[Carbamidomethyl (C)]INDGR_.2	_GGGTLC[Carbamidomethyl (C)]INDGR_	True	1	NaN	15.0354	15.0302	15.9684	NaN	NaN
MCOS_0001047401-mRNA-1	YVAELAQDVK	_YVAELAQDVK_.2	_YVAELAQDVK_	True	4	14.605	14.2897	14.1414	14.4639	14.6924	15.2522
MCOS_0001047401-mRNA-1	TLFVTWEDFANAAEK	_TLFVTWEDFANAAEK_.2	_TLFVTWEDFANAAEK_	True	4	14.7168	14.4035	14.2928	14.0747	14.4812	14.759
MCOS_0001047401-mRNA-1	FASLLMR	_FASLLMR_.2	_FASLLMR_	True	4	NaN	12.9419	13.2263	12.8572	13.8651	14.5231
MCOS_0001047401-mRNA-1	FASLLMR	_FASLLM[Oxidation (M)]R_.2	_FASLLM[Oxidation (M)]R_	True	4	NaN	NaN	NaN	NaN	NaN	12.3095
MCOS_0001047401-mRNA-1	LYVEDPMK	_LYVEDPMK_.2	_LYVEDPMK_	True	4	NaN	NaN	NaN	NaN	NaN	14.094
MCOS_0001049001-mRNA-1	VIQGVTSSIQR	_VIQGVTSSIQR_.2	_VIQGVTSSIQR_	True	7	23.7922	23.1414	23.4696	25.0548	14.9336	15.4936
MCOS_0001049001-mRNA-1	SFHVIGK	_SFHVIGK_.1	_SFHVIGK_	True	7	16.2424	16.7885	17.052	18.8382	NaN	10.9287
MCOS_0001049001-mRNA-1	ILSATPSSPYYSCELR	_ILSATPSSPYYSC[Carbamidomethyl (C)]ELR_.2	_ILSATPSSPYYSC[Carbamidomethyl (C)]ELR_	True	7	23.0215	22.221	22.7761	24.2488	14.3215	14.6843
MCOS_0001049001-mRNA-1	ILSATPSSPYYSCELR	_ILSATPSSPYYSC[Carbamidomethyl (C)]ELR_.3	_ILSATPSSPYYSC[Carbamidomethyl (C)]ELR_	True	7	15.9528	15.4379	15.8129	17.0793	NaN	NaN
MCOS_0001049001-mRNA-1	VCLPTLK	_VC[Carbamidomethyl (C)]LPTLK_.2	_VC[Carbamidomethyl (C)]LPTLK_	True	7	22.5854	21.6645	21.9598	23.7107	13.7165	14.5034
MCOS_0001049001-mRNA-1	VCLPTLK	_VC[Carbamidomethyl (C)]LPTLK_.1	_VC[Carbamidomethyl (C)]LPTLK_	True	7	15.6332	15.0699	15.7588	17.2273	NaN	NaN
MCOS_0001049001-mRNA-1	NSVNWQGR	_NSVNWQGR_.2	_NSVNWQGR_	True	7	21.8835	21.1627	21.5061	22.9965	NaN	NaN
MCOS_0001049001-mRNA-1	NSVNWQGR	_NSVNWQGR_.1	_NSVNWQGR_	True	7	11.1923	12.5195	13.0243	14.816	NaN	NaN
MCOS_0001049001-mRNA-1	VIQGVTSSIQRCLSGR	_VIQGVTSSIQRC[Carbamidomethyl (C)]LSGR_.3	_VIQGVTSSIQRC[Carbamidomethyl (C)]LSGR_	True	7	NaN	NaN	12.4259	14.134	NaN	NaN
MCOS_0001049001-mRNA-1	VCLPTLKSFHVIGK	_VC[Carbamidomethyl (C)]LPTLKSFHVIGK_.4	_VC[Carbamidomethyl (C)]LPTLKSFHVIGK_	True	7	NaN	NaN	NaN	13.0612	NaN	NaN
MCOS_0001059401-mRNA-1	FLETFQEELMFK	_FLETFQEELMFK_.2	_FLETFQEELMFK_	True	2	NaN	NaN	NaN	NaN	NaN	14.3991
MCOS_0001059401-mRNA-1	FYTQELITSK	_FYTQELITSK_.2	_FYTQELITSK_	True	2	NaN	NaN	NaN	NaN	13.2879	14.1579
MCU_000001-RA	VVPWLSDFQFR	_VVPWLSDFQFR_.2	_VVPWLSDFQFR_	True	1	NaN	NaN	NaN	NaN	NaN	11.4084
MCU_000007-RB	DLAPPNAYYLIIQR	_DLAPPNAYYLIIQR_.2	_DLAPPNAYYLIIQR_	True	9	15.2387	14.9767	14.8455	15.5425	16.8723	17.0397
MCU_000007-RB	DLAPPNAYYLIIQR	_DLAPPNAYYLIIQR_.3	_DLAPPNAYYLIIQR_	True	9	13.2419	13.2892	13.3837	13.4923	14.6533	14.2227
MCU_000007-RB	LLITTGDDLGSSYVDAQHYLQCR	_LLITTGDDLGSSYVDAQHYLQC[Carbamidomethyl (C)]R_.3	_LLITTGDDLGSSYVDAQHYLQC[Carbamidomethyl (C)]R_	True	9	NaN	14.0258	13.868	14.7646	15.2789	15.1827
MCU_000007-RB	NEVEQYQNAVR	_NEVEQYQNAVR_.2	_NEVEQYQNAVR_	True	9	11.6825	12.2517	11.7385	12.5858	15.8305	15.3276
MCU_000007-RB	SSSGFISLVFSK	_SSSGFISLVFSK_.2	_SSSGFISLVFSK_	False	9	13.9306	NaN	13.9964	14.1332	NaN	NaN
MCU_000007-RB	AGYRPEASDSNHLYNPADDEK	_AGYRPEASDSNHLYNPADDEK_.4	_AGYRPEASDSNHLYNPADDEK_	True	9	NaN	NaN	NaN	NaN	15.2617	15.0132
MCU_000007-RB	AGYRPEASDSNHLYNPADDEK	_AGYRPEASDSNHLYNPADDEK_.3	_AGYRPEASDSNHLYNPADDEK_	True	9	NaN	NaN	NaN	NaN	14.7066	14.4521
MCU_000007-RB	MPAAGVQLR	_MPAAGVQLR_.2	_MPAAGVQLR_	True	9	NaN	NaN	NaN	NaN	15.6341	15.5067
MCU_000007-RB	VGGVPIPRPVEPEPSGR	_VGGVPIPRPVEPEPSGR_.3	_VGGVPIPRPVEPEPSGR_	True	9	NaN	NaN	NaN	NaN	15.5181	15.6207
MCU_000007-RB	LTYRNEVEQYQNAVR	_LTYRNEVEQYQNAVR_.3	_LTYRNEVEQYQNAVR_	True	9	NaN	NaN	NaN	NaN	13.7755	13.9511
MCU_000007-RB	PVEPEPSGR	_PVEPEPSGR_.2	_PVEPEPSGR_	True	9	NaN	NaN	NaN	NaN	11.5859	11.6231
MCU_000008-RA	YSEEWSVR	_YSEEWSVR_.2	_YSEEWSVR_	True	6	NaN	NaN	NaN	NaN	12.0908	12.4217
MCU_000008-RA	GIDGLFLVSK	_GIDGLFLVSK_.2	_GIDGLFLVSK_	True	6	NaN	NaN	NaN	NaN	11.8748	12.345
MCU_000008-RA	NLMQTVFSEIEK	_NLMQTVFSEIEK_.2	_NLMQTVFSEIEK_	True	6	NaN	NaN	NaN	NaN	NaN	12.109
MCU_000008-RA	HVVVLFFGR	_HVVVLFFGR_.2	_HVVVLFFGR_	True	6	NaN	NaN	NaN	NaN	NaN	11.9717
MCU_000008-RA	ISLVELSSLIQMHPFK	_ISLVELSSLIQMHPFK_.3	_ISLVELSSLIQMHPFK_	True	6	NaN	NaN	NaN	NaN	7.42208	8.29517
MCU_000008-RA	NDFIDLAAHLLNDER	_NDFIDLAAHLLNDER_.3	_NDFIDLAAHLLNDER_	True	6	NaN	NaN	NaN	NaN	10.6536	NaN
MCU_000009-RC	QLAESCLVR	_QLAESC[Carbamidomethyl (C)]LVR_.2	_QLAESC[Carbamidomethyl (C)]LVR_	False	8	NaN	NaN	NaN	NaN	NaN	13.1785
MCU_000009-RC	ILSILDR	_ILSILDR_.2	_ILSILDR_	False	8	NaN	NaN	NaN	NaN	NaN	12.6102
MCU_000009-RC	LTFPLILR	_LTFPLILR_.2	_LTFPLILR_	False	8	NaN	NaN	NaN	NaN	10.0648	11.0196
MCU_000009-RC	EAVNAILLFLK	_EAVNAILLFLK_.2	_EAVNAILLFLK_	False	8	NaN	NaN	NaN	NaN	9.42014	10.2266
MCU_000009-RC	LSSTGLCCQR	_LSSTGLC[Carbamidomethyl (C)]C[Carbamidomethyl (C)]QR_.2	_LSSTGLC[Carbamidomethyl (C)]C[Carbamidomethyl (C)]QR_	False	8	NaN	NaN	NaN	NaN	NaN	9.84493
MCU_000009-RC	FVDEQPIYLR	_FVDEQPIYLR_.2	_FVDEQPIYLR_	False	8	NaN	NaN	NaN	NaN	NaN	13.011
MCU_000009-RC	GIFTSLLNSQLK	_GIFTSLLNSQLK_.2	_GIFTSLLNSQLK_	False	8	NaN	NaN	NaN	NaN	NaN	12.5702
MCU_000009-RC	ADAWFAFAAR	_ADAWFAFAAR_.2	_ADAWFAFAAR_	True	8	NaN	NaN	NaN	NaN	NaN	12.0279
MCU_000010-RB	VIAINIQDPLAEK	_VIAINIQDPLAEK_.2	_VIAINIQDPLAEK_	False	19	20.9075	20.1758	20.2438	20.3802	22.0298	21.5712
MCU_000010-RB	VIAINIQDPLAEK	_VIAINIQDPLAEK_.3	_VIAINIQDPLAEK_	False	19	13.6495	13.0276	13.0321	13.0586	14.2847	14.4528
MCU_000010-RB	LMPGFLDATR	_LMPGFLDATR_.2	_LMPGFLDATR_	False	19	17.8263	18.1975	18.3187	18.8795	20.8498	20.2235
MCU_000010-RB	LMPGFLDATR	_LM[Oxidation (M)]PGFLDATR_.2	_LM[Oxidation (M)]PGFLDATR_	False	19	19.7603	17.8918	17.3861	17.8181	19.4638	19.1737
MCU_000010-RB	GDNDPIDVCEIGNK	_GDNDPIDVC[Carbamidomethyl (C)]EIGNK_.2	_GDNDPIDVC[Carbamidomethyl (C)]EIGNK_	False	19	19.655	18.7762	18.8871	18.9164	21.0216	20.2809
MCU_000010-RB	GDNDPIDVCEIGNK	_GDNDPIDVC[Carbamidomethyl (C)]EIGNK_.3	_GDNDPIDVC[Carbamidomethyl (C)]EIGNK_	False	19	13.3196	12.1727	12.8268	12.6017	14.5141	14.312
MCU_000010-RB	IFPSGSVIQVK	_IFPSGSVIQVK_.2	_IFPSGSVIQVK_	False	19	19.2423	18.55	18.7797	18.7881	20.9598	20.4747
MCU_000010-RB	LFGESNSTDYR	_LFGESNSTDYR_.2	_LFGESNSTDYR_	False	19	18.9554	18.6007	18.6586	18.807	20.9756	20.375
MCU_000010-RB	NTFGFDEQYK	_NTFGFDEQYK_.2	_NTFGFDEQYK_	False	19	NaN	18.4371	18.6039	18.5044	20.5592	19.8551
MCU_000010-RB	VLGILAMIDEGETDWK	_VLGILAM[Oxidation (M)]IDEGETDWK_.2	_VLGILAM[Oxidation (M)]IDEGETDWK_	False	19	19.8284	18.6823	18.3914	18.3541	19.4082	18.784
MCU_000010-RB	VLGILAMIDEGETDWK	_VLGILAM[Oxidation (M)]IDEGETDWK_.3	_VLGILAM[Oxidation (M)]IDEGETDWK_	False	19	12.9857	NaN	11.4247	NaN	11.7715	12.1318
MCU_000010-RB	VLGILAMIDEGETDWK	_VLGILAMIDEGETDWK_.2	_VLGILAMIDEGETDWK_	False	19	NaN	14.5786	15.7925	14.8485	17.464	17.6614
MCU_000010-RB	VLGILAMIDEGETDWK	_VLGILAMIDEGETDWK_.3	_VLGILAMIDEGETDWK_	False	19	NaN	9.66658	11.024	12.6147	14.5261	13.0712
MCU_000010-RB	MIAETHEQWK	_MIAETHEQWK_.2	_MIAETHEQWK_	False	19	15.7255	16.7292	17.0846	17.1391	19.7606	19.1956
MCU_000010-RB	MIAETHEQWK	_MIAETHEQWK_.3	_MIAETHEQWK_	False	19	15.7196	16.4287	16.5558	16.6893	19.1625	18.6203
MCU_000010-RB	MIAETHEQWK	_M[Oxidation (M)]IAETHEQWK_.2	_M[Oxidation (M)]IAETHEQWK_	False	19	16.6356	14.9093	14.2393	14.3467	16.4802	15.7498
MCU_000010-RB	MIAETHEQWK	_M[Oxidation (M)]IAETHEQWK_.3	_M[Oxidation (M)]IAETHEQWK_	False	19	14.0542	12.4878	11.7563	11.3298	13.6325	11.3511
MCU_000010-RB	LNDIGDVEK	_LNDIGDVEK_.2	_LNDIGDVEK_	False	19	18.7069	18.0933	18.0911	18.2827	20.2203	19.8037
MCU_000010-RB	EEFMNPIK	_EEFMNPIK_.2	_EEFMNPIK_	False	19	16.2967	17.5473	17.9461	17.8759	20.3737	19.6988
MCU_000010-RB	EEFMNPIK	_EEFM[Oxidation (M)]NPIK_.2	_EEFM[Oxidation (M)]NPIK_	False	19	17.0817	15.4042	14.8831	14.966	16.3509	16.1415
MCU_000010-RB	GYIWNYGALPQTYEDPSHVDANTQAK	_GYIWNYGALPQTYEDPSHVDANTQAK_.3	_GYIWNYGALPQTYEDPSHVDANTQAK_	False	19	18.6886	18.2132	18.5638	18.6305	19.9447	19.0262
MCU_000010-RB	GYIWNYGALPQTYEDPSHVDANTQAK	_GYIWNYGALPQTYEDPSHVDANTQAK_.4	_GYIWNYGALPQTYEDPSHVDANTQAK_	False	19	13.4936	13.1624	13.4563	13.2538	13.6815	12.616
MCU_000010-RB	EVCDPAIEEIHFVPA	_EVC[Carbamidomethyl (C)]DPAIEEIHFVPA_.2	_EVC[Carbamidomethyl (C)]DPAIEEIHFVPA_	False	19	NaN	17.5006	17.5681	17.5869	19.4911	18.9244
MCU_000010-RB	EVCDPAIEEIHFVPA	_EVC[Carbamidomethyl (C)]DPAIEEIHFVPA_.3	_EVC[Carbamidomethyl (C)]DPAIEEIHFVPA_	False	19	14.558	13.9299	14.0414	13.8479	15.8592	15.2442
MCU_000010-RB	LVLHQSESTGLFR	_LVLHQSESTGLFR_.3	_LVLHQSESTGLFR_	False	19	17.7056	16.8627	17.1404	17.3605	19.3668	18.74
MCU_000010-RB	LVLHQSESTGLFR	_LVLHQSESTGLFR_.2	_LVLHQSESTGLFR_	False	19	NaN	13.4124	13.8505	13.7157	16.1608	15.5414
MCU_000010-RB	FVNNVFPHK	_FVNNVFPHK_.2	_FVNNVFPHK_	False	19	15.0874	14.7739	14.7933	14.9303	17.165	16.574
MCU_000010-RB	QSVTNESSPYLVSYEDAK	_QSVTNESSPYLVSYEDAK_.3	_QSVTNESSPYLVSYEDAK_	False	19	15.8632	15.2606	14.7664	14.2789	16.8698	16.4147
MCU_000010-RB	RLVLHQSESTGLFR	_RLVLHQSESTGLFR_.3	_RLVLHQSESTGLFR_	False	19	18.0825	17.8548	18.085	18.311	20.4269	20.1967
MCU_000010-RB	RLVLHQSESTGLFR	_RLVLHQSESTGLFR_.4	_RLVLHQSESTGLFR_	False	19	16.6977	16.3734	16.5688	16.6581	18.7326	18.5324
MCU_000010-RB	RLVLHQSESTGLFR	_RLVLHQSESTGLFR_.2	_RLVLHQSESTGLFR_	False	19	NaN	NaN	NaN	NaN	12.285	12.3548
MCU_000010-RB	GRDFALK	_GRDFALK_.2	_GRDFALK_	False	19	16.5879	16.2487	16.2481	16.3601	18.7179	17.9116
MCU_000010-RB	GRDFALK	_GRDFALK_.1	_GRDFALK_	False	19	NaN	NaN	NaN	NaN	10.0254	NaN
MCU_000010-RB	MYFFSSCGPISPFHDIPLHHTTPNVFNMVVEIPR	_M[Oxidation (M)]YFFSSC[Carbamidomethyl (C)]GPISPFHDIPLHHTTPNVFNM[Oxidation (M)]VVEIPR_.5	_M[Oxidation (M)]YFFSSC[Carbamidomethyl (C)]GPISPFHDIPLHHTTPNVFNM[Oxidation (M)]VVEIPR_	False	19	14.5408	10.8073	13.833	NaN	14.7143	14.7159
MCU_000010-RB	MYFFSSCGPISPFHDIPLHHTTPNVFNMVVEIPR	_MYFFSSC[Carbamidomethyl (C)]GPISPFHDIPLHHTTPNVFNMVVEIPR_.5	_MYFFSSC[Carbamidomethyl (C)]GPISPFHDIPLHHTTPNVFNMVVEIPR_	False	19	NaN	NaN	11.3551	13.7461	16.2608	15.7997
MCU_000010-RB	MYFFSSCGPISPFHDIPLHHTTPNVFNMVVEIPR	_MYFFSSC[Carbamidomethyl (C)]GPISPFHDIPLHHTTPNVFNM[Oxidation (M)]VVEIPR_.5	_MYFFSSC[Carbamidomethyl (C)]GPISPFHDIPLHHTTPNVFNM[Oxidation (M)]VVEIPR_	False	19	NaN	12.5366	NaN	NaN	14.8285	14.6395
MCU_000010-RB	MYFFSSCGPISPFHDIPLHHTTPNVFNMVVEIPR	_MYFFSSC[Carbamidomethyl (C)]GPISPFHDIPLHHTTPNVFNMVVEIPR_.4	_MYFFSSC[Carbamidomethyl (C)]GPISPFHDIPLHHTTPNVFNMVVEIPR_	False	19	NaN	NaN	NaN	NaN	14.5787	14.0496
MCU_000010-RB	LMPGFLDATREWFR	_LMPGFLDATREWFR_.3	_LMPGFLDATREWFR_	False	19	NaN	NaN	NaN	NaN	12.3248	12.4937
MCU_000016-RB	VDEYWWEAAFVGEDK	_VDEYWWEAAFVGEDK_.2	_VDEYWWEAAFVGEDK_	False	12	13.4176	13.0509	13.3401	NaN	13.2887	13.2434
MCU_000016-RB	HIFISEK	_HIFISEK_.2	_HIFISEK_	False	12	NaN	NaN	13.7843	NaN	15.0844	14.5794
MCU_000016-RB	HIFISEK	_HIFISEK_.1	_HIFISEK_	False	12	NaN	NaN	NaN	NaN	8.71904	9.07697
MCU_000016-RB	VIDDIVDDK	_VIDDIVDDK_.2	_VIDDIVDDK_	False	12	NaN	NaN	NaN	NaN	14.1031	14.5159
MCU_000016-RB	ADGQLSNPASTVDLK	_ADGQLSNPASTVDLK_.2	_ADGQLSNPASTVDLK_	False	12	11.9881	12.2079	NaN	NaN	13.0018	13.2724
MCU_000016-RB	GAENPILDLELFK	_GAENPILDLELFK_.2	_GAENPILDLELFK_	False	12	14.1538	13.7182	13.8989	13.5455	13.7807	13.831
MCU_000016-RB	GAENPILDLELFK	_GAENPILDLELFK_.3	_GAENPILDLELFK_	False	12	NaN	NaN	NaN	NaN	8.67254	NaN
MCU_000016-RB	IAQMLYDQEQK	_IAQMLYDQEQK_.2	_IAQMLYDQEQK_	False	12	NaN	13.2165	13.4077	13.3104	13.6591	13.9959
MCU_000016-RB	IAQMLYDQEQK	_IAQM[Oxidation (M)]LYDQEQK_.2	_IAQM[Oxidation (M)]LYDQEQK_	False	12	NaN	NaN	NaN	NaN	10.4012	9.99787
MCU_000016-RB	RTDFFYEHQPGDK	_RTDFFYEHQPGDK_.3	_RTDFFYEHQPGDK_	False	12	NaN	11.154	10.5063	NaN	11.3648	11.4933
MCU_000016-RB	RIQEILK	_RIQEILK_.2	_RIQEILK_	True	12	NaN	NaN	NaN	NaN	14.2967	14.3185
MCU_000016-RB	INVQEIDCSRPMHELDEESQGK	_INVQEIDC[Carbamidomethyl (C)]SRPMHELDEESQGK_.4	_INVQEIDC[Carbamidomethyl (C)]SRPMHELDEESQGK_	False	12	NaN	NaN	NaN	NaN	12.0944	11.647
MCU_000016-RB	INVQEIDCSRPMHELDEESQGK	_INVQEIDC[Carbamidomethyl (C)]SRPMHELDEESQGK_.3	_INVQEIDC[Carbamidomethyl (C)]SRPMHELDEESQGK_	False	12	NaN	NaN	NaN	NaN	NaN	10.8203
MCU_000016-RB	RLGLPTTEEK	_RLGLPTTEEK_.2	_RLGLPTTEEK_	False	12	NaN	NaN	NaN	NaN	10.3379	11.1562
MCU_000016-RB	KYQEQHLK	_KYQEQHLK_.2	_KYQEQHLK_	False	12	NaN	NaN	NaN	NaN	NaN	10.025
MCU_000016-RB	YQEQHLK	_YQEQHLK_.2	_YQEQHLK_	False	12	NaN	NaN	NaN	NaN	NaN	9.28415
MCU_000017-RA	PYVVTDPQLK	_PYVVTDPQLK_.2	_PYVVTDPQLK_	True	84	16.2492	16.2309	16.0973	15.5912	16.8205	16.7328
MCU_000017-RA	LLEAPVTR	_LLEAPVTR_.2	_LLEAPVTR_	True	84	16.1375	16.1675	16.0896	15.4722	16.7066	16.4128
MCU_000017-RA	LCDAADGLVLR	_LC[Carbamidomethyl (C)]DAADGLVLR_.2	_LC[Carbamidomethyl (C)]DAADGLVLR_	True	84	16.2	16.07	16.0272	15.5625	16.7417	16.3651
MCU_000017-RA	LTAISSAWQNLETAEHDYETAVR	_LTAISSAWQNLETAEHDYETAVR_.3	_LTAISSAWQNLETAEHDYETAVR_	True	84	15.5998	15.9523	16.0626	16.0624	16.0714	16.4064
MCU_000017-RA	ALGTIESNIK	_ALGTIESNIK_.2	_ALGTIESNIK_	True	84	16.0346	15.9374	15.9164	15.2881	16.3277	16.4749
MCU_000017-RA	LGAIDSELTANDK	_LGAIDSELTANDK_.2	_LGAIDSELTANDK_	True	84	16.1111	15.8242	15.742	15.3987	16.5077	16.1668
MCU_000017-RA	PIENLTIAFR	_PIENLTIAFR_.2	_PIENLTIAFR_	True	84	15.8141	15.9177	15.6005	15.3924	16.435	16.4466
MCU_000017-RA	LAEAEFLPLER	_LAEAEFLPLER_.2	_LAEAEFLPLER_	True	84	15.9692	15.7779	15.7055	15.5356	16.0985	16.1745
MCU_000017-RA	SLSDFIQYR	_SLSDFIQYR_.2	_SLSDFIQYR_	True	84	15.5384	15.8445	15.444	14.9709	15.6984	15.9118
MCU_000017-RA	LAFPQTR	_LAFPQTR_.2	_LAFPQTR_	True	84	15.3044	15.4228	15.1854	14.6874	15.9374	16.1441
MCU_000017-RA	LLEIISNAK	_LLEIISNAK_.2	_LLEIISNAK_	True	84	14.9802	15.2747	NaN	15.1691	16.1674	15.9311
MCU_000017-RA	GIDQLWDR	_GIDQLWDR_.2	_GIDQLWDR_	True	84	14.4997	15.3633	15.3119	14.8216	16.1184	16.0541
MCU_000017-RA	RNNEDSITFEVFQAALDR	_RNNEDSITFEVFQAALDR_.3	_RNNEDSITFEVFQAALDR_	True	84	15.7769	15.5925	15.5768	14.8574	15.2281	15.1444
MCU_000017-RA	IDFLASTAAQTK	_IDFLASTAAQTK_.2	_IDFLASTAAQTK_	True	84	14.6271	15.2422	15.2829	13.4499	15.9781	16.0949
MCU_000017-RA	VGSSGSLEQFEK	_VGSSGSLEQFEK_.2	_VGSSGSLEQFEK_	True	84	15.1648	14.858	14.9549	14.3262	15.8059	15.5971
MCU_000017-RA	DLQLAQR	_DLQLAQR_.2	_DLQLAQR_	True	84	15.2309	14.9939	14.8379	14.0114	15.3715	15.8094
MCU_000017-RA	STAGSLNEDQLGDTR	_STAGSLNEDQLGDTR_.2	_STAGSLNEDQLGDTR_	True	84	14.5063	14.8129	14.7456	14.0457	15.9164	15.7642
MCU_000017-RA	YFSTVLR	_YFSTVLR_.2	_YFSTVLR_	True	84	14.8947	14.9897	14.771	14.1368	15.7916	15.5098
MCU_000017-RA	MEDIQAQWDDLNK	_M[Oxidation (M)]EDIQAQWDDLNK_.2	_M[Oxidation (M)]EDIQAQWDDLNK_	True	84	13.3757	12.5836	12.1144	11.7759	12.3607	12.4113
MCU_000017-RA	MEDIQAQWDDLNK	_MEDIQAQWDDLNK_.2	_MEDIQAQWDDLNK_	True	84	NaN	14.0314	14.47	14.25	16.0069	15.5982
MCU_000017-RA	RLSNLETEIEAFQSNDLQR	_RLSNLETEIEAFQSNDLQR_.3	_RLSNLETEIEAFQSNDLQR_	True	84	NaN	NaN	14.1521	16.3503	13.6887	13.5509
MCU_000017-RA	LNDAEEQIGTLGPR	_LNDAEEQIGTLGPR_.2	_LNDAEEQIGTLGPR_	True	84	14.1142	14.3243	14.3032	13.6873	14.9905	15.049
MCU_000017-RA	LNDAEEQIGTLGPR	_LNDAEEQIGTLGPR_.3	_LNDAEEQIGTLGPR_	True	84	13.3675	13.3379	13.2236	12.142	13.3751	13.2474
MCU_000017-RA	TAGILAHSLTEDRELDQAMK	_TAGILAHSLTEDRELDQAM[Oxidation (M)]K_.3	_TAGILAHSLTEDRELDQAM[Oxidation (M)]K_	True	84	13.4202	NaN	13.7442	NaN	12.7405	12.5159
MCU_000017-RA	TAGILAHSLTEDRELDQAMK	_TAGILAHSLTEDRELDQAMK_.3	_TAGILAHSLTEDRELDQAMK_	True	84	NaN	13.9666	14.2929	14.0121	15.2886	14.9868
MCU_000017-RA	LSNLETEIEAFQSNDLQR	_LSNLETEIEAFQSNDLQR_.3	_LSNLETEIEAFQSNDLQR_	True	84	NaN	14.7164	14.7205	NaN	13.7179	13.1476
MCU_000017-RA	TAFFQQSTQHLPLTLEEVTK	_TAFFQQSTQHLPLTLEEVTK_.3	_TAFFQQSTQHLPLTLEEVTK_	True	84	14.2263	14.7321	14.1689	13.8326	15.4665	15.5498
MCU_000017-RA	DFSTSWR	_DFSTSWR_.2	_DFSTSWR_	True	84	14.382	14.5008	14.475	13.79	15.3634	15.4737
MCU_000017-RA	DYADPLLGK	_DYADPLLGK_.2	_DYADPLLGK_	True	84	NaN	13.9639	14.0359	11.9363	15.2274	14.8983
MCU_000017-RA	DYADPLLGK	_DYADPLLGK_.1	_DYADPLLGK_	True	84	NaN	12.0054	12.1749	11.5567	12.7639	12.477
MCU_000017-RA	NRQEALNECLESAQFYADADEASR	_NRQEALNEC[Carbamidomethyl (C)]LESAQFYADADEASR_.3	_NRQEALNEC[Carbamidomethyl (C)]LESAQFYADADEASR_	True	84	14.4135	14.6057	14.5113	13.768	15.0287	15.2389
MCU_000017-RA	NSTAIGVNEQR	_NSTAIGVNEQR_.2	_NSTAIGVNEQR_	True	84	14.3834	14.0745	14.1296	13.3302	14.9984	15.4141
MCU_000017-RA	QAETLEILLCDR	_QAETLEILLC[Carbamidomethyl (C)]DR_.2	_QAETLEILLC[Carbamidomethyl (C)]DR_	True	84	14.2732	14.0694	14.1511	NaN	14.4713	14.4541
MCU_000017-RA	QAETLEILLCDR	_QAETLEILLC[Carbamidomethyl (C)]DR_.3	_QAETLEILLC[Carbamidomethyl (C)]DR_	True	84	11.7512	11.9575	11.7264	11.2261	11.7961	11.1767
MCU_000017-RA	STEQFLNSR	_STEQFLNSR_.2	_STEQFLNSR_	True	84	13.3549	13.7334	13.5663	NaN	15.0107	15.6473
MCU_000017-RA	TSNQLHFDRENIQR	_TSNQLHFDRENIQR_.4	_TSNQLHFDRENIQR_	True	84	NaN	13.681	13.4725	12.096	14.2407	14.0512
MCU_000017-RA	TSNQLHFDRENIQR	_TSNQLHFDRENIQR_.3	_TSNQLHFDRENIQR_	True	84	11.6923	12.4537	12.398	NaN	13.73	13.227
MCU_000017-RA	CQASIDLWNR	_C[Carbamidomethyl (C)]QASIDLWNR_.2	_C[Carbamidomethyl (C)]QASIDLWNR_	True	84	NaN	13.8478	13.8826	13.3074	14.5779	14.4676
MCU_000017-RA	ADDLDDDLNLYDVAASELCDQVR	_ADDLDDDLNLYDVAASELC[Carbamidomethyl (C)]DQVR_.3	_ADDLDDDLNLYDVAASELC[Carbamidomethyl (C)]DQVR_	True	84	14.0065	14.146	14.4231	NaN	13.718	13.7611
MCU_000017-RA	NEGYVPSNHLK	_NEGYVPSNHLK_.3	_NEGYVPSNHLK_	True	84	12.6666	13.0443	12.694	NaN	13.68	13.5393
MCU_000017-RA	NEGYVPSNHLK	_NEGYVPSNHLK_.2	_NEGYVPSNHLK_	True	84	12.2264	12.9422	12.6018	12.0024	13.572	13.2921
MCU_000017-RA	LPGTQAGAAR	_LPGTQAGAAR_.2	_LPGTQAGAAR_	True	84	13.1556	13.403	13.1487	12.4836	14.3335	14.7509
MCU_000017-RA	KVEDEFSNLLK	_KVEDEFSNLLK_.2	_KVEDEFSNLLK_	True	84	12.5552	12.9559	13.1202	12.3272	13.3115	13.0083
MCU_000017-RA	KVEDEFSNLLK	_KVEDEFSNLLK_.3	_KVEDEFSNLLK_	True	84	NaN	12.231	12.2581	11.3195	12.5512	12.8565
MCU_000017-RA	KEDAYSLAAAHSSIK	_KEDAYSLAAAHSSIK_.3	_KEDAYSLAAAHSSIK_	True	84	12.4779	13.1431	13.3968	12.258	14.1124	14.1424
MCU_000017-RA	EALLLWCQHK	_EALLLWC[Carbamidomethyl (C)]QHK_.3	_EALLLWC[Carbamidomethyl (C)]QHK_	True	84	12.2929	12.8022	12.4277	12.2421	12.9647	13.0588
MCU_000017-RA	EALLLWCQHK	_EALLLWC[Carbamidomethyl (C)]QHK_.2	_EALLLWC[Carbamidomethyl (C)]QHK_	True	84	NaN	12.6751	12.6139	12.0487	NaN	12.2534
MCU_000017-RA	SELLDQGK	_SELLDQGK_.2	_SELLDQGK_	True	84	NaN	13.3986	13.4727	NaN	NaN	NaN
MCU_000017-RA	INQYEVGVR	_INQYEVGVR_.2	_INQYEVGVR_	True	84	12.1262	13.0007	12.7748	11.8916	NaN	NaN
MCU_000017-RA	TINQAIQLSSK	_TINQAIQLSSK_.2	_TINQAIQLSSK_	True	84	12.6952	12.6446	12.6557	11.8072	13.7561	14.187
MCU_000017-RA	EAAVQAVR	_EAAVQAVR_.2	_EAAVQAVR_	True	84	12.249	12.5397	12.9219	NaN	13.1631	13.8318
MCU_000017-RA	GEISASQSIFQSLLPPDVLR	_GEISASQSIFQSLLPPDVLR_.3	_GEISASQSIFQSLLPPDVLR_	True	84	12.3731	12.6696	12.0595	11.255	12.2406	12.108
MCU_000017-RA	TIGNNIMQTRPNDVPAINK	_TIGNNIMQTRPNDVPAINK_.3	_TIGNNIMQTRPNDVPAINK_	True	84	NaN	14.73	15.1889	14.5027	15.5838	15.4604
MCU_000017-RA	TIGNNIMQTRPNDVPAINK	_TIGNNIM[Oxidation (M)]QTRPNDVPAINK_.3	_TIGNNIM[Oxidation (M)]QTRPNDVPAINK_	True	84	14.1111	12.9679	11.0786	NaN	12.8014	12.9062
MCU_000017-RA	LQALLDK	_LQALLDK_.2	_LQALLDK_	True	84	13.7647	14.4274	13.7639	12.8395	15.7723	16.0469
MCU_000017-RA	LQALLDK	_LQALLDK_.1	_LQALLDK_	True	84	NaN	NaN	10.5425	NaN	11.9274	12.4877
MCU_000017-RA	VANECFEIPQMLDPQDVNVPKPDER	_VANEC[Carbamidomethyl (C)]FEIPQMLDPQDVNVPKPDER_.3	_VANEC[Carbamidomethyl (C)]FEIPQMLDPQDVNVPKPDER_	True	84	NaN	14.1872	14.8206	13.7833	15.2602	15.3162
MCU_000017-RA	VANECFEIPQMLDPQDVNVPKPDER	_VANEC[Carbamidomethyl (C)]FEIPQM[Oxidation (M)]LDPQDVNVPKPDER_.3	_VANEC[Carbamidomethyl (C)]FEIPQM[Oxidation (M)]LDPQDVNVPKPDER_	True	84	NaN	13.0973	12.8337	NaN	11.3214	12.0185
MCU_000017-RA	QLAGVVSSWNHLK	_QLAGVVSSWNHLK_.3	_QLAGVVSSWNHLK_	True	84	12.9421	13.9637	13.488	13.0379	14.9361	14.91
MCU_000017-RA	QLAGVVSSWNHLK	_QLAGVVSSWNHLK_.2	_QLAGVVSSWNHLK_	True	84	NaN	11.3867	11.1471	NaN	12.1708	12.259
MCU_000017-RA	LWDNAPPMPNADQEK	_LWDNAPPMPNADQEK_.2	_LWDNAPPMPNADQEK_	True	84	NaN	13.3843	13.8195	NaN	14.4036	14.1014
MCU_000017-RA	LWDNAPPMPNADQEK	_LWDNAPPM[Oxidation (M)]PNADQEK_.2	_LWDNAPPM[Oxidation (M)]PNADQEK_	True	84	NaN	12.5894	NaN	NaN	NaN	NaN
MCU_000017-RA	AAVGEVMK	_AAVGEVM[Oxidation (M)]K_.2	_AAVGEVM[Oxidation (M)]K_	True	84	12.0005	10.8556	NaN	NaN	11.0987	11.1777
MCU_000017-RA	AAVGEVMK	_AAVGEVMK_.2	_AAVGEVMK_	True	84	NaN	11.6743	11.9918	NaN	13.8469	14.2577
MCU_000017-RA	AAVGEVMK	_AAVGEVMK_.1	_AAVGEVMK_	True	84	NaN	NaN	8.95702	NaN	10.2182	10.3529
MCU_000017-RA	GEIVAVIACTNADWWHIR	_GEIVAVIAC[Carbamidomethyl (C)]TNADWWHIR_.3	_GEIVAVIAC[Carbamidomethyl (C)]TNADWWHIR_	True	84	11.6593	12.5609	NaN	NaN	NaN	NaN
MCU_000017-RA	LCDAADGLVLRNEELK	_LC[Carbamidomethyl (C)]DAADGLVLRNEELK_.3	_LC[Carbamidomethyl (C)]DAADGLVLRNEELK_	True	84	12.1168	11.0026	NaN	NaN	9.74727	11.1349
MCU_000017-RA	LREEWLDEMEGLSER	_LREEWLDEMEGLSER_.3	_LREEWLDEMEGLSER_	True	84	12.7512	14.5665	14.6346	14.2899	15.3457	15.5167
MCU_000017-RA	LREEWLDEMEGLSER	_LREEWLDEMEGLSER_.2	_LREEWLDEMEGLSER_	True	84	NaN	NaN	NaN	NaN	8.80565	9.73105
MCU_000017-RA	LQMTEPLATQTDVDREK	_LQMTEPLATQTDVDREK_.3	_LQMTEPLATQTDVDREK_	True	84	13.0207	15.1842	15.426	14.6338	16.3763	16.2378
MCU_000017-RA	LQMTEPLATQTDVDREK	_LQM[Oxidation (M)]TEPLATQTDVDREK_.3	_LQM[Oxidation (M)]TEPLATQTDVDREK_	True	84	13.3411	12.3688	12.0425	NaN	12.6237	12.6692
MCU_000017-RA	LQMTEPLATQTDVDREK	_LQMTEPLATQTDVDREK_.2	_LQMTEPLATQTDVDREK_	True	84	NaN	NaN	NaN	NaN	12.1693	12.4129
MCU_000017-RA	TPTDSAVGGNSPMDNLR	_TPTDSAVGGNSPM[Oxidation (M)]DNLR_.2	_TPTDSAVGGNSPM[Oxidation (M)]DNLR_	True	84	12.8543	11.9272	11.1915	10.7512	11.7124	11.8643
MCU_000017-RA	TPTDSAVGGNSPMDNLR	_TPTDSAVGGNSPMDNLR_.2	_TPTDSAVGGNSPMDNLR_	True	84	NaN	14.0313	14.3041	13.7786	15.6381	15.6454
MCU_000017-RA	TPTDSAVGGNSPMDNLR	_TPTDSAVGGNSPM[Oxidation (M)]DNLR_.3	_TPTDSAVGGNSPM[Oxidation (M)]DNLR_	True	84	NaN	NaN	NaN	NaN	10.5371	NaN
MCU_000017-RA	TPTDSAVGGNSPMDNLR	_TPTDSAVGGNSPMDNLR_.3	_TPTDSAVGGNSPMDNLR_	True	84	NaN	12.5413	NaN	NaN	14.4189	14.2735
MCU_000017-RA	IAQLEGMSMTSPNADAINQLLHR	_IAQLEGM[Oxidation (M)]SMTSPNADAINQLLHR_.3	_IAQLEGM[Oxidation (M)]SMTSPNADAINQLLHR_	True	84	NaN	12.9845	13.0899	NaN	14.401	14.008
MCU_000017-RA	IAQLEGMSMTSPNADAINQLLHR	_IAQLEGMSMTSPNADAINQLLHR_.3	_IAQLEGMSMTSPNADAINQLLHR_	True	84	NaN	12.5793	13.167	12.4887	14.0455	14.1424
MCU_000017-RA	IAQLEGMSMTSPNADAINQLLHR	_IAQLEGMSM[Oxidation (M)]TSPNADAINQLLHR_.3	_IAQLEGMSM[Oxidation (M)]TSPNADAINQLLHR_	True	84	NaN	12.9845	13.0006	NaN	14.401	14.0113
MCU_000017-RA	IAQLEGMSMTSPNADAINQLLHR	_IAQLEGM[Oxidation (M)]SM[Oxidation (M)]TSPNADAINQLLHR_.3	_IAQLEGM[Oxidation (M)]SM[Oxidation (M)]TSPNADAINQLLHR_	True	84	14.2573	NaN	NaN	NaN	NaN	NaN
MCU_000017-RA	WGALSGPK	_WGALSGPK_.2	_WGALSGPK_	True	84	14.6275	14.6328	14.6678	14.1273	15.382	15.4728
MCU_000017-RA	WGALSGPK	_WGALSGPK_.1	_WGALSGPK_	True	84	NaN	NaN	NaN	NaN	10.1293	10.6048
MCU_000017-RA	DLDSMAAEIAK	_DLDSMAAEIAK_.2	_DLDSMAAEIAK_	True	84	NaN	14.3516	14.7188	NaN	15.171	14.7281
MCU_000017-RA	DLDSMAAEIAK	_DLDSM[Oxidation (M)]AAEIAK_.2	_DLDSM[Oxidation (M)]AAEIAK_	True	84	NaN	NaN	12.0335	NaN	12.0312	12.2894
MCU_000017-RA	DNCLQDTLAWHDFVMK	_DNC[Carbamidomethyl (C)]LQDTLAWHDFVM[Oxidation (M)]K_.3	_DNC[Carbamidomethyl (C)]LQDTLAWHDFVM[Oxidation (M)]K_	True	84	13.9738	13.7178	13.1704	12.7261	13.1892	13.2493
MCU_000017-RA	DNCLQDTLAWHDFVMK	_DNC[Carbamidomethyl (C)]LQDTLAWHDFVMK_.3	_DNC[Carbamidomethyl (C)]LQDTLAWHDFVMK_	True	84	NaN	12.844	13.0136	NaN	13.8691	13.8635
MCU_000017-RA	DNCLQDTLAWHDFVMK	_DNC[Carbamidomethyl (C)]LQDTLAWHDFVMK_.2	_DNC[Carbamidomethyl (C)]LQDTLAWHDFVMK_	True	84	NaN	NaN	NaN	NaN	11.0933	10.8792
MCU_000017-RA	HQALENEVMAHEPIWGDLK	_HQALENEVMAHEPIWGDLK_.3	_HQALENEVMAHEPIWGDLK_	True	84	NaN	12.528	12.7904	11.7767	13.3333	13.9736
MCU_000017-RA	HQALENEVMAHEPIWGDLK	_HQALENEVMAHEPIWGDLK_.4	_HQALENEVMAHEPIWGDLK_	True	84	NaN	NaN	12.6247	NaN	12.8759	12.9246
MCU_000017-RA	HQALENEVMAHEPIWGDLK	_HQALENEVM[Oxidation (M)]AHEPIWGDLK_.3	_HQALENEVM[Oxidation (M)]AHEPIWGDLK_	True	84	NaN	NaN	NaN	NaN	12.093	NaN
MCU_000017-RA	DGMAFGALLHSHEPSTIDMSQLKPEK	_DGM[Oxidation (M)]AFGALLHSHEPSTIDMSQLKPEK_.4	_DGM[Oxidation (M)]AFGALLHSHEPSTIDMSQLKPEK_	True	84	NaN	NaN	NaN	NaN	12.7225	12.4361
MCU_000017-RA	DGMAFGALLHSHEPSTIDMSQLKPEK	_DGMAFGALLHSHEPSTIDMSQLKPEK_.4	_DGMAFGALLHSHEPSTIDMSQLKPEK_	True	84	NaN	12.9194	13.3876	NaN	14.0734	14.1917
MCU_000017-RA	EDAYSLAAAHSSIK	_EDAYSLAAAHSSIK_.2	_EDAYSLAAAHSSIK_	True	84	NaN	11.5976	11.1974	11.186	12.5979	12.5418
MCU_000017-RA	EDAYSLAAAHSSIK	_EDAYSLAAAHSSIK_.3	_EDAYSLAAAHSSIK_	True	84	NaN	13.7279	NaN	NaN	14.2114	14.1552
MCU_000017-RA	NNEDSITFEVFQAALDR	_NNEDSITFEVFQAALDR_.2	_NNEDSITFEVFQAALDR_	True	84	12.9975	12.7564	NaN	NaN	11.946	11.7005
MCU_000017-RA	NNEDSITFEVFQAALDR	_NNEDSITFEVFQAALDR_.3	_NNEDSITFEVFQAALDR_	True	84	14.4028	NaN	NaN	NaN	11.1936	10.5881
MCU_000017-RA	VNDAGLPK	_VNDAGLPK_.2	_VNDAGLPK_	True	84	12.9346	12.6949	12.5518	NaN	13.1956	13.9267
MCU_000017-RA	VNDAGLPK	_VNDAGLPK_.1	_VNDAGLPK_	True	84	NaN	NaN	NaN	NaN	NaN	9.23394
MCU_000017-RA	RQLAGVVSSWNHLK	_RQLAGVVSSWNHLK_.3	_RQLAGVVSSWNHLK_	True	84	NaN	13.0718	12.6032	11.9876	13.2722	13.9693
MCU_000017-RA	RQLAGVVSSWNHLK	_RQLAGVVSSWNHLK_.4	_RQLAGVVSSWNHLK_	True	84	NaN	NaN	NaN	NaN	10.3728	11.1589
MCU_000017-RA	RSTEQFLNSR	_RSTEQFLNSR_.3	_RSTEQFLNSR_	True	84	NaN	NaN	NaN	NaN	13.2094	12.7813
MCU_000017-RA	SNNLETWMK	_SNNLETWMK_.2	_SNNLETWMK_	True	84	NaN	NaN	NaN	NaN	13.1074	13.6221
MCU_000017-RA	SNNLETWMK	_SNNLETWM[Oxidation (M)]K_.2	_SNNLETWM[Oxidation (M)]K_	True	84	NaN	11.0085	NaN	NaN	NaN	NaN
MCU_000017-RA	GLPQNSQER	_GLPQNSQER_.2	_GLPQNSQER_	True	84	NaN	11.8455	11.9916	NaN	13.797	13.7768
MCU_000017-RA	FRDLDSMAAEIAK	_FRDLDSMAAEIAK_.3	_FRDLDSMAAEIAK_	True	84	NaN	NaN	NaN	NaN	13.4506	13.5889
MCU_000017-RA	FQIEEIMLQIEAEK	_FQIEEIMLQIEAEK_.2	_FQIEEIMLQIEAEK_	True	84	NaN	NaN	11.7412	NaN	12.7154	12.2474
MCU_000017-RA	FQIEEIMLQIEAEK	_FQIEEIMLQIEAEK_.3	_FQIEEIMLQIEAEK_	True	84	NaN	10.6559	NaN	NaN	10.9777	11.0978
MCU_000017-RA	LEAISSSYGISASLIQEMK	_LEAISSSYGISASLIQEMK_.3	_LEAISSSYGISASLIQEMK_	True	84	NaN	11.7313	11.9799	NaN	12.4414	NaN
MCU_000017-RA	MCGPDSSSTMAQK	_MC[Carbamidomethyl (C)]GPDSSSTMAQK_.2	_MC[Carbamidomethyl (C)]GPDSSSTMAQK_	True	84	NaN	NaN	NaN	NaN	12.1964	12.8047
MCU_000017-RA	MCGPDSSSTMAQK	_MC[Carbamidomethyl (C)]GPDSSSTM[Oxidation (M)]AQK_.2	_MC[Carbamidomethyl (C)]GPDSSSTM[Oxidation (M)]AQK_	True	84	NaN	NaN	NaN	NaN	7.32257	9.01711
MCU_000017-RA	DNLDSAVK	_DNLDSAVK_.1	_DNLDSAVK_	True	84	NaN	NaN	6.64521	NaN	9.57353	9.89417
MCU_000017-RA	NLLQWIR	_NLLQWIR_.2	_NLLQWIR_	True	84	NaN	13.835	13.2649	13.1578	14.9297	15.1991
MCU_000017-RA	NHGSSGLHIETTLEEISK	_NHGSSGLHIETTLEEISK_.4	_NHGSSGLHIETTLEEISK_	True	84	NaN	12.986	12.8377	NaN	13.3184	13.0718
MCU_000017-RA	NHGSSGLHIETTLEEISK	_NHGSSGLHIETTLEEISK_.3	_NHGSSGLHIETTLEEISK_	True	84	NaN	NaN	NaN	NaN	13.6488	13.386
MCU_000017-RA	NHGSSGLHIETTLEEISK	_NHGSSGLHIETTLEEISK_.2	_NHGSSGLHIETTLEEISK_	True	84	NaN	NaN	NaN	NaN	9.94265	9.88245
MCU_000017-RA	QNSDQLLR	_QNSDQLLR_.2	_QNSDQLLR_	True	84	NaN	NaN	NaN	NaN	13.6158	13.7486
MCU_000017-RA	SIMTYVSSMYQILNK	_SIMTYVSSMYQILNK_.2	_SIMTYVSSMYQILNK_	True	84	NaN	NaN	NaN	NaN	12.7649	12.7751
MCU_000017-RA	SIMTYVSSMYQILNK	_SIM[Oxidation (M)]TYVSSMYQILNK_.2	_SIM[Oxidation (M)]TYVSSMYQILNK_	True	84	NaN	10.9989	NaN	NaN	NaN	NaN
MCU_000017-RA	SIMTYVSSMYQILNK	_SIMTYVSSMYQILNK_.3	_SIMTYVSSMYQILNK_	True	84	NaN	NaN	NaN	NaN	9.35861	9.25369
MCU_000017-RA	ANDREAELQLVMAHVNFHDDAGDLDTWLDEK	_ANDREAELQLVMAHVNFHDDAGDLDTWLDEK_.4	_ANDREAELQLVMAHVNFHDDAGDLDTWLDEK_	True	84	NaN	9.9236	NaN	NaN	12.1209	NaN
MCU_000017-RA	ADLLEQLEVITNNIQELEK	_ADLLEQLEVITNNIQELEK_.3	_ADLLEQLEVITNNIQELEK_	True	84	NaN	14.2335	NaN	NaN	NaN	NaN
MCU_000017-RA	GYEHVDVK	_GYEHVDVK_.1	_GYEHVDVK_	True	84	NaN	NaN	NaN	NaN	10.8914	11.2581
MCU_000017-RA	GYEHVDVK	_GYEHVDVK_.2	_GYEHVDVK_	True	84	NaN	NaN	NaN	NaN	13.3958	13.2226
MCU_000017-RA	IADLEGK	_IADLEGK_.1	_IADLEGK_	True	84	NaN	NaN	NaN	NaN	9.26345	10.2295
MCU_000017-RA	GVPLLAEVNELADMLTGVIK	_GVPLLAEVNELADMLTGVIK_.3	_GVPLLAEVNELADMLTGVIK_	True	84	NaN	NaN	NaN	NaN	NaN	12.8463
MCU_000017-RA	KGASTLPK	_KGASTLPK_.2	_KGASTLPK_	True	84	NaN	NaN	NaN	NaN	NaN	10.9331
MCU_000017-RA	GASTLPK	_GASTLPK_.1	_GASTLPK_	True	84	NaN	NaN	NaN	NaN	NaN	9.73114
MCU_000017-RA	ADESSDIDSDNESSSDAR	_ADESSDIDSDNESSSDAR_.2	_ADESSDIDSDNESSSDAR_	True	84	NaN	NaN	NaN	NaN	NaN	9.45861
MCU_000018-RA	PLSVSELEALLR	_PLSVSELEALLR_.2	_PLSVSELEALLR_	True	129	16.9373	16.9269	16.8277	16.1125	16.9711	16.8641
MCU_000018-RA	PLSVSELEALLR	_PLSVSELEALLR_.3	_PLSVSELEALLR_	True	129	NaN	10.4256	10.1169	NaN	10.1616	10.6734
MCU_000018-RA	TVLLLAADTADNLNR	_TVLLLAADTADNLNR_.2	_TVLLLAADTADNLNR_	True	129	16.763	NaN	16.055	15.7618	16.8752	16.408
MCU_000018-RA	TVLLLAADTADNLNR	_TVLLLAADTADNLNR_.3	_TVLLLAADTADNLNR_	True	129	13.6893	13.3369	13.4349	12.795	13.7655	13.2064
MCU_000018-RA	THANVLQVILEDK	_THANVLQVILEDK_.3	_THANVLQVILEDK_	True	129	16.4554	16.2003	15.8071	15.6953	16.2611	15.9565
MCU_000018-RA	THANVLQVILEDK	_THANVLQVILEDK_.2	_THANVLQVILEDK_	True	129	14.4039	14.1927	14.1912	13.4939	14.435	14.1391
MCU_000018-RA	TTPNQQTDALIR	_TTPNQQTDALIR_.2	_TTPNQQTDALIR_	True	129	16.0601	16.331	16.2012	15.7683	16.764	16.8889
MCU_000018-RA	LVSSFDVTSMQR	_LVSSFDVTSMQR_.2	_LVSSFDVTSMQR_	True	129	NaN	15.4571	15.7166	14.9721	16.7564	16.6134
MCU_000018-RA	LVSSFDVTSMQR	_LVSSFDVTSM[Oxidation (M)]QR_.2	_LVSSFDVTSM[Oxidation (M)]QR_	True	129	14.7561	13.8414	12.9725	NaN	13.7775	13.7817
MCU_000018-RA	IGIALLSR	_IGIALLSR_.2	_IGIALLSR_	True	129	16.2238	16.1572	15.9759	15.4444	16.4024	16.4109
MCU_000018-RA	LAPLTDSSGTK	_LAPLTDSSGTK_.2	_LAPLTDSSGTK_	True	129	15.6765	15.4501	15.7548	15.114	16.0991	16.6183
MCU_000018-RA	TILEDLDTLQVASR	_TILEDLDTLQVASR_.3	_TILEDLDTLQVASR_	True	129	13.4175	13.2178	13.1047	12.9676	13.4168	13.5928
MCU_000018-RA	TILEDLDTLQVASR	_TILEDLDTLQVASR_.2	_TILEDLDTLQVASR_	True	129	15.4568	15.6383	15.9153	NaN	16.0782	16.0676
MCU_000018-RA	LLSEMASR	_LLSEMASR_.2	_LLSEMASR_	True	129	NaN	15.0131	15.1999	NaN	16.3229	16.1709
MCU_000018-RA	LLSEMASR	_LLSEM[Oxidation (M)]ASR_.2	_LLSEM[Oxidation (M)]ASR_	True	129	14.4653	13.8284	NaN	12.3862	13.2901	13.1453
MCU_000018-RA	NLVASMASTAAVLEASR	_NLVASMASTAAVLEASR_.3	_NLVASMASTAAVLEASR_	True	129	13.8171	14.5695	14.676	14.3395	15.2289	15.3713
MCU_000018-RA	NLVASMASTAAVLEASR	_NLVASMASTAAVLEASR_.2	_NLVASMASTAAVLEASR_	True	129	13.2521	14.1755	14.661	13.8988	15.3612	15.3079
MCU_000018-RA	ASEWIPVAK	_ASEWIPVAK_.2	_ASEWIPVAK_	True	129	15.4608	15.4838	15.3971	14.4268	15.9773	16.0584
MCU_000018-RA	ASEWIPVAK	_ASEWIPVAK_.1	_ASEWIPVAK_	True	129	NaN	NaN	11.636	NaN	12.2579	12.2604
MCU_000018-RA	FLSSLEEDINSR	_FLSSLEEDINSR_.2	_FLSSLEEDINSR_	True	129	15.659	15.5643	15.6098	14.9493	15.941	15.9415
MCU_000018-RA	EIPTSLAEAQHLLSEHQEIR	_EIPTSLAEAQHLLSEHQEIR_.4	_EIPTSLAEAQHLLSEHQEIR_	True	129	15.0734	14.8536	14.9056	14.6718	15.0923	15.2787
MCU_000018-RA	EIPTSLAEAQHLLSEHQEIR	_EIPTSLAEAQHLLSEHQEIR_.3	_EIPTSLAEAQHLLSEHQEIR_	True	129	13.8597	14.0446	13.7477	14.4285	14.0969	14.226
MCU_000018-RA	IDEVVDAVTR	_IDEVVDAVTR_.2	_IDEVVDAVTR_	True	129	15.4169	15.534	15.4569	14.6209	16.0484	16.0865
MCU_000018-RA	TTIGPLSAR	_TTIGPLSAR_.2	_TTIGPLSAR_	True	129	15.5765	15.568	15.4348	14.6162	15.9086	16.0712
MCU_000018-RA	SGQDLATSIPSSK	_SGQDLATSIPSSK_.2	_SGQDLATSIPSSK_	True	129	15.5611	15.6776	15.5329	14.7999	15.8374	15.8565
MCU_000018-RA	FIGQTAVQK	_FIGQTAVQK_.2	_FIGQTAVQK_	True	129	14.9507	15.3656	15.011	14.3629	16.4267	16.1776
MCU_000018-RA	DISTTQSTPTMASK	_DISTTQSTPTMASK_.2	_DISTTQSTPTMASK_	True	129	11.3296	NaN	16.547	NaN	13.3525	13.42
MCU_000018-RA	DISTTQSTPTMASK	_DISTTQSTPTM[Oxidation (M)]ASK_.2	_DISTTQSTPTM[Oxidation (M)]ASK_	True	129	12.0592	11.7048	11.1821	NaN	10.9423	NaN
MCU_000018-RA	ELAAATYDWR	_ELAAATYDWR_.2	_ELAAATYDWR_	True	129	NaN	15.4251	15.0352	15.2824	15.9471	15.8976
MCU_000018-RA	EQLSNPLLDIGK	_EQLSNPLLDIGK_.2	_EQLSNPLLDIGK_	True	129	15.6105	15.5325	15.2935	14.7432	15.4366	15.6398
MCU_000018-RA	SAQQLTDSADELMDK	_SAQQLTDSADELMDK_.2	_SAQQLTDSADELMDK_	True	129	NaN	14.8634	14.9679	14.2367	15.2917	15.5089
MCU_000018-RA	SAQQLTDSADELMDK	_SAQQLTDSADELM[Oxidation (M)]DK_.2	_SAQQLTDSADELM[Oxidation (M)]DK_	True	129	14.5502	14.2359	13.6928	13.2696	12.8606	13.166
MCU_000018-RA	VRDFLFWCDSAEHEISTIEPIAK	_VRDFLFWC[Carbamidomethyl (C)]DSAEHEISTIEPIAK_.4	_VRDFLFWC[Carbamidomethyl (C)]DSAEHEISTIEPIAK_	True	129	NaN	NaN	NaN	NaN	15.5698	15.5941
MCU_000018-RA	VRDFLFWCDSAEHEISTIEPIAK	_VRDFLFWC[Carbamidomethyl (C)]DSAEHEISTIEPIAK_.3	_VRDFLFWC[Carbamidomethyl (C)]DSAEHEISTIEPIAK_	True	129	NaN	11.801	11.5845	NaN	12.387	12.5559
MCU_000018-RA	LTDCQSELPLRR	_LTDC[Carbamidomethyl (C)]QSELPLRR_.3	_LTDC[Carbamidomethyl (C)]QSELPLRR_	True	129	14.9417	15.0746	14.9488	14.5374	15.5381	15.6494
MCU_000018-RA	EIYTPEEVNEDR	_EIYTPEEVNEDR_.2	_EIYTPEEVNEDR_	True	129	15.2251	15.3016	15.2471	14.7086	15.2312	14.5184
MCU_000018-RA	VDQMVVAQR	_VDQM[Oxidation (M)]VVAQR_.2	_VDQM[Oxidation (M)]VVAQR_	True	129	13.1496	12.878	12.1969	11.5979	12.8971	13.0495
MCU_000018-RA	VDQMVVAQR	_VDQMVVAQR_.2	_VDQMVVAQR_	True	129	13.0929	NaN	NaN	NaN	15.0129	15.6184
MCU_000018-RA	DASPESVEQALSNHMDIEK	_DASPESVEQALSNHM[Oxidation (M)]DIEK_.3	_DASPESVEQALSNHM[Oxidation (M)]DIEK_	True	129	13.9344	13.9941	13.1408	12.3617	12.8681	13.051
MCU_000018-RA	DASPESVEQALSNHMDIEK	_DASPESVEQALSNHMDIEK_.3	_DASPESVEQALSNHMDIEK_	True	129	NaN	14.3007	14.4809	14.1121	14.7585	14.6041
MCU_000018-RA	EGEVAVITQLQILQR	_EGEVAVITQLQILQR_.2	_EGEVAVITQLQILQR_	True	129	14.4444	14.0106	13.6986	NaN	14.3738	14.0813
MCU_000018-RA	EGEVAVITQLQILQR	_EGEVAVITQLQILQR_.3	_EGEVAVITQLQILQR_	True	129	14.1161	13.6395	13.3253	11.7908	13.6685	13.4503
MCU_000018-RA	IDGLLLQVNDRK	_IDGLLLQVNDRK_.3	_IDGLLLQVNDRK_	True	129	14.0872	14.413	14.3635	13.8415	15.0334	15.0701
MCU_000018-RA	IDGLLLQVNDRK	_IDGLLLQVNDRK_.2	_IDGLLLQVNDRK_	True	129	NaN	11.5432	10.9609	9.95599	12.5367	12.8175
MCU_000018-RA	LNEAHELVQWGQQMDEAK	_LNEAHELVQWGQQM[Oxidation (M)]DEAK_.3	_LNEAHELVQWGQQM[Oxidation (M)]DEAK_	True	129	14.0811	13.2901	12.6488	12.4701	12.9978	13.0953
MCU_000018-RA	LNEAHELVQWGQQMDEAK	_LNEAHELVQWGQQMDEAK_.3	_LNEAHELVQWGQQMDEAK_	True	129	NaN	13.9655	14.0592	NaN	15.0036	14.9316
MCU_000018-RA	RGEGSSVGDQPFSDAR	_RGEGSSVGDQPFSDAR_.3	_RGEGSSVGDQPFSDAR_	True	129	NaN	14.6689	14.7539	12.8893	15.3319	15.2747
MCU_000018-RA	TATEVFVTVGQK	_TATEVFVTVGQK_.2	_TATEVFVTVGQK_	True	129	14.7924	14.6896	14.8108	NaN	14.902	14.7953
MCU_000018-RA	YQSEADAMER	_YQSEADAMER_.2	_YQSEADAMER_	True	129	NaN	13.7898	14.0183	13.022	15.2747	15.7326
MCU_000018-RA	YQSEADAMER	_YQSEADAM[Oxidation (M)]ER_.2	_YQSEADAM[Oxidation (M)]ER_	True	129	NaN	10.4863	9.84305	9.2284	10.8176	12.1453
MCU_000018-RA	YLQFCEK	_YLQFC[Carbamidomethyl (C)]EK_.2	_YLQFC[Carbamidomethyl (C)]EK_	True	129	13.7678	14.5179	14.2834	13.6714	14.8665	15.0742
MCU_000018-RA	YLQFCEK	_YLQFC[Carbamidomethyl (C)]EK_.1	_YLQFC[Carbamidomethyl (C)]EK_	True	129	NaN	9.3155	NaN	9.33485	11.3493	11.5099
MCU_000018-RA	TENMCEFSGR	_TENMC[Carbamidomethyl (C)]EFSGR_.2	_TENMC[Carbamidomethyl (C)]EFSGR_	True	129	12.0412	13.8769	14.2251	13.4129	14.7704	15.0013
MCU_000018-RA	TENMCEFSGR	_TENM[Oxidation (M)]C[Carbamidomethyl (C)]EFSGR_.2	_TENM[Oxidation (M)]C[Carbamidomethyl (C)]EFSGR_	True	129	12.814	12.0375	11.2329	NaN	11.5997	11.3641
MCU_000018-RA	VTLPQLVQAHIQATR	_VTLPQLVQAHIQATR_.3	_VTLPQLVQAHIQATR_	True	129	13.2592	14.588	14.1749	13.5168	14.6519	14.9765
MCU_000018-RA	GDLSAFLR	_GDLSAFLR_.2	_GDLSAFLR_	True	129	14.4921	14.118	14.1406	NaN	14.7635	14.375
MCU_000018-RA	GPDSIDCSQAELLQANYLR	_GPDSIDC[Carbamidomethyl (C)]SQAELLQANYLR_.3	_GPDSIDC[Carbamidomethyl (C)]SQAELLQANYLR_	True	129	14.0195	13.9362	14.2625	NaN	14.4284	14.6198
MCU_000018-RA	SAHLTALNAVVPK	_SAHLTALNAVVPK_.3	_SAHLTALNAVVPK_	True	129	NaN	NaN	13.1292	13.6518	14.1112	14.1627
MCU_000018-RA	SAHLTALNAVVPK	_SAHLTALNAVVPK_.2	_SAHLTALNAVVPK_	True	129	NaN	NaN	11.5748	NaN	12.7272	12.8431
MCU_000018-RA	VTQWQTR	_VTQWQTR_.2	_VTQWQTR_	True	129	13.5215	13.5826	13.0385	NaN	14.5928	14.9976
MCU_000018-RA	ASTTGSGVLEVYNVQGAVVSR	_ASTTGSGVLEVYNVQGAVVSR_.3	_ASTTGSGVLEVYNVQGAVVSR_	True	129	14.5854	NaN	NaN	13.1636	14.2077	13.6131
MCU_000018-RA	YYGVDLEECEILLAK	_YYGVDLEEC[Carbamidomethyl (C)]EILLAK_.2	_YYGVDLEEC[Carbamidomethyl (C)]EILLAK_	True	129	14.2082	14.1313	14.0517	12.763	13.93	13.6674
MCU_000018-RA	NQFDELQK	_NQFDELQK_.2	_NQFDELQK_	True	129	13.5257	14.5118	14.244	13.2332	13.8737	13.2752
MCU_000018-RA	STSTLDAQVK	_STSTLDAQVK_.2	_STSTLDAQVK_	True	129	12.5531	13.7713	13.741	12.9362	14.3081	14.7103
MCU_000018-RA	IDGLLLQVNDR	_IDGLLLQVNDR_.2	_IDGLLLQVNDR_	True	129	13.6567	13.7767	13.8093	12.5233	14.2764	13.7051
MCU_000018-RA	SQAQQAVNSALR	_SQAQQAVNSALR_.2	_SQAQQAVNSALR_	True	129	14.2199	14.3599	14.2746	13.3095	12.5406	11.0298
MCU_000018-RA	YSDQLCQAAK	_YSDQLC[Carbamidomethyl (C)]QAAK_.2	_YSDQLC[Carbamidomethyl (C)]QAAK_	True	129	12.5452	13.5639	13.6307	12.3834	14.2116	14.3976
MCU_000018-RA	RVEANLAK	_RVEANLAK_.2	_RVEANLAK_	False	129	12.2029	NaN	12.7645	NaN	14.5468	14.8226
MCU_000018-RA	ASASPAFEDK	_ASASPAFEDK_.2	_ASASPAFEDK_	True	129	14.772	13.7847	13.1684	13.2708	12.3778	12.7726
MCU_000018-RA	AGQELLAHLR	_AGQELLAHLR_.2	_AGQELLAHLR_	True	129	13.1545	13.0448	13.2507	12.688	14.0677	14.2796
MCU_000018-RA	QGNLNYETSSR	_QGNLNYETSSR_.2	_QGNLNYETSSR_	True	129	12.8714	13.2105	13.4746	12.6069	13.8697	14.2816
MCU_000018-RA	QEENWINSVK	_QEENWINSVK_.2	_QEENWINSVK_	True	129	NaN	12.8368	13.5049	13.3677	14.195	14.095
MCU_000018-RA	KPTSPLIEQSPLVR	_KPTSPLIEQSPLVR_.3	_KPTSPLIEQSPLVR_	True	129	14.0983	13.7809	13.6624	12.7301	12.6591	12.2314
MCU_000018-RA	RFGENIAGSEK	_RFGENIAGSEK_.2	_RFGENIAGSEK_	True	129	NaN	NaN	11.329	10.6647	12.6981	12.2856
MCU_000018-RA	RFGENIAGSEK	_RFGENIAGSEK_.3	_RFGENIAGSEK_	True	129	12.0336	NaN	NaN	NaN	13.8633	13.4108
MCU_000018-RA	STAGLDEAPDSPK	_STAGLDEAPDSPK_.2	_STAGLDEAPDSPK_	True	129	13.0775	13.2529	13.2052	13.8187	11.8504	13.1626
MCU_000018-RA	IDDRCNEINQR	_IDDRC[Carbamidomethyl (C)]NEINQR_.3	_IDDRC[Carbamidomethyl (C)]NEINQR_	True	129	11.7726	12.5105	12.5893	NaN	13.9777	13.8894
MCU_000018-RA	FVDRLESTSNSGTSQLTNLTK	_FVDRLESTSNSGTSQLTNLTK_.3	_FVDRLESTSNSGTSQLTNLTK_	True	129	10.5217	13.131	13.1578	11.4158	12.9126	13.3791
MCU_000018-RA	LTDCQSELPLR	_LTDC[Carbamidomethyl (C)]QSELPLR_.2	_LTDC[Carbamidomethyl (C)]QSELPLR_	True	129	12.7755	12.4936	12.5765	NaN	13.2964	13.0526
MCU_000018-RA	RTENIVK	_RTENIVK_.2	_RTENIVK_	True	129	11.403	11.6084	11.4688	10.7509	13.6258	13.8822
MCU_000018-RA	QAELNLQSAAGLEK	_QAELNLQSAAGLEK_.2	_QAELNLQSAAGLEK_	True	129	12.71	12.4922	12.5599	12.1179	12.8306	12.636
MCU_000018-RA	LAEINRK	_LAEINRK_.2	_LAEINRK_	True	129	10.7546	11.2268	11.281	10.3431	13.1203	13.234
MCU_000018-RA	LQTQSQQLK	_LQTQSQQLK_.2	_LQTQSQQLK_	True	129	9.37754	10.9549	11.094	10.4497	11.7905	13.0589
MCU_000018-RA	IDQLEAVTQETTR	_IDQLEAVTQETTR_.2	_IDQLEAVTQETTR_	True	129	16.3222	16.1053	16.0633	15.8388	17.0724	17.0827
MCU_000018-RA	IDQLEAVTQETTR	_IDQLEAVTQETTR_.3	_IDQLEAVTQETTR_	True	129	NaN	11.703	12.0749	NaN	12.2724	12.6293
MCU_000018-RA	VASLVSAANLMIQK	_VASLVSAANLMIQK_.2	_VASLVSAANLMIQK_	True	129	12.7323	14.5321	14.816	14.2039	15.6825	15.7231
MCU_000018-RA	VASLVSAANLMIQK	_VASLVSAANLM[Oxidation (M)]IQK_.2	_VASLVSAANLM[Oxidation (M)]IQK_	True	129	14.1809	13.2758	12.0585	NaN	12.8124	12.9309
MCU_000018-RA	VASLVSAANLMIQK	_VASLVSAANLMIQK_.3	_VASLVSAANLMIQK_	True	129	NaN	11.2367	11.833	10.1587	11.8299	12.1698
MCU_000018-RA	QTADYVDGR	_QTADYVDGR_.2	_QTADYVDGR_	True	129	NaN	NaN	NaN	NaN	13.3376	13.7355
MCU_000018-RA	YLELIELR	_YLELIELR_.2	_YLELIELR_	True	129	NaN	14.1883	13.8582	13.4696	15.0011	15.1483
MCU_000018-RA	IEAIMQECSSYPTTPK	_IEAIMQEC[Carbamidomethyl (C)]SSYPTTPK_.2	_IEAIMQEC[Carbamidomethyl (C)]SSYPTTPK_	True	129	11.0951	13.4312	13.5502	12.877	14.5514	14.5614
MCU_000018-RA	IEAIMQECSSYPTTPK	_IEAIMQEC[Carbamidomethyl (C)]SSYPTTPK_.3	_IEAIMQEC[Carbamidomethyl (C)]SSYPTTPK_	True	129	NaN	NaN	NaN	NaN	NaN	11.8036
MCU_000018-RA	LSQEFPDR	_LSQEFPDR_.2	_LSQEFPDR_	True	129	NaN	NaN	13.6413	NaN	13.6075	13.9024
MCU_000018-RA	LFAEMTELEAWLDDQELR	_LFAEM[Oxidation (M)]TELEAWLDDQELR_.3	_LFAEM[Oxidation (M)]TELEAWLDDQELR_	True	129	14.3474	13.1333	12.7592	NaN	12.4544	12.5548
MCU_000018-RA	VENDWLK	_VENDWLK_.2	_VENDWLK_	True	129	NaN	NaN	12.0795	12.1322	13.2724	13.4562
MCU_000018-RA	FGENIAGSEK	_FGENIAGSEK_.2	_FGENIAGSEK_	True	129	NaN	NaN	12.3747	NaN	13.2894	13.184
MCU_000018-RA	DIRVENDWLK	_DIRVENDWLK_.3	_DIRVENDWLK_	True	129	NaN	11.7783	11.2283	10.1458	11.5667	12.4157
MCU_000018-RA	DIRVENDWLK	_DIRVENDWLK_.2	_DIRVENDWLK_	True	129	NaN	NaN	11.7174	NaN	11.5109	12.1136
MCU_000018-RA	TNNFFSK	_TNNFFSK_.2	_TNNFFSK_	True	129	NaN	12.706	12.6153	NaN	12.6331	12.4606
MCU_000018-RA	MSEELQHHWK	_MSEELQHHWK_.3	_MSEELQHHWK_	True	129	NaN	12.0699	11.0848	8.97173	NaN	NaN
MCU_000018-RA	TADICDRWK	_TADIC[Carbamidomethyl (C)]DRWK_.2	_TADIC[Carbamidomethyl (C)]DRWK_	True	129	NaN	NaN	11.6096	NaN	12.7504	12.7552
MCU_000018-RA	DFLFWCDSAEHEISTIEPIAK	_DFLFWC[Carbamidomethyl (C)]DSAEHEISTIEPIAK_.3	_DFLFWC[Carbamidomethyl (C)]DSAEHEISTIEPIAK_	True	129	NaN	11.8649	NaN	11.9662	12.4257	NaN
MCU_000018-RA	RQNLAAAGK	_RQNLAAAGK_.2	_RQNLAAAGK_	True	129	NaN	9.95186	10.3609	9.43127	11.4295	12.6785
MCU_000018-RA	QIHEVISR	_QIHEVISR_.2	_QIHEVISR_	True	129	NaN	10.3308	10.6217	NaN	12.1811	11.9328
MCU_000018-RA	RIAFIGR	_RIAFIGR_.2	_RIAFIGR_	True	129	10.3612	10.6822	10.0216	NaN	NaN	11.7511
MCU_000018-RA	AIPEELAK	_AIPEELAK_.2	_AIPEELAK_	True	129	15.2661	15.236	15.1497	NaN	15.7028	15.7181
MCU_000018-RA	AIPEELAK	_AIPEELAK_.1	_AIPEELAK_	True	129	NaN	NaN	NaN	NaN	10.3812	10.702
MCU_000018-RA	FQRPSFVDDTGDVSK	_FQRPSFVDDTGDVSK_.3	_FQRPSFVDDTGDVSK_	True	129	13.9208	14.9806	15.1509	NaN	14.6941	14.9091
MCU_000018-RA	FQRPSFVDDTGDVSK	_FQRPSFVDDTGDVSK_.2	_FQRPSFVDDTGDVSK_	True	129	NaN	NaN	NaN	NaN	11.0597	11.6818
MCU_000018-RA	ILEGCHQLADWSNAVVK	_ILEGC[Carbamidomethyl (C)]HQLADWSNAVVK_.3	_ILEGC[Carbamidomethyl (C)]HQLADWSNAVVK_	True	129	13.1808	14.1759	14.7166	15.433	15.0479	14.913
MCU_000018-RA	ILEGCHQLADWSNAVVK	_ILEGC[Carbamidomethyl (C)]HQLADWSNAVVK_.2	_ILEGC[Carbamidomethyl (C)]HQLADWSNAVVK_	True	129	NaN	NaN	NaN	NaN	10.995	11.1582
MCU_000018-RA	TIMETLK	_TIMETLK_.2	_TIMETLK_	True	129	NaN	14.208	14.3338	13.7377	14.5395	14.7947
MCU_000018-RA	TIMETLK	_TIMETLK_.1	_TIMETLK_	True	129	NaN	NaN	NaN	NaN	9.25631	8.87928
MCU_000018-RA	KHEVLEVEVVQMQQQVDDVMR	_KHEVLEVEVVQMQQQVDDVMR_.4	_KHEVLEVEVVQMQQQVDDVMR_	True	129	NaN	12.3549	13.2977	12.8759	14.3521	14.0598
MCU_000018-RA	KHEVLEVEVVQMQQQVDDVMR	_KHEVLEVEVVQMQQQVDDVM[Oxidation (M)]R_.4	_KHEVLEVEVVQMQQQVDDVM[Oxidation (M)]R_	True	129	NaN	12.8765	12.7769	NaN	10.9986	12.4173
MCU_000018-RA	KHEVLEVEVVQMQQQVDDVMR	_KHEVLEVEVVQMQQQVDDVMR_.3	_KHEVLEVEVVQMQQQVDDVMR_	True	129	NaN	NaN	NaN	NaN	13.3169	13.2868
MCU_000018-RA	QMCADQLESLNRR	_QMC[Carbamidomethyl (C)]ADQLESLNRR_.3	_QMC[Carbamidomethyl (C)]ADQLESLNRR_	True	129	NaN	13.63	13.6232	12.9208	14.2732	14.4787
MCU_000018-RA	QMCADQLESLNRR	_QM[Oxidation (M)]C[Carbamidomethyl (C)]ADQLESLNRR_.3	_QM[Oxidation (M)]C[Carbamidomethyl (C)]ADQLESLNRR_	True	129	NaN	11.9905	NaN	NaN	NaN	12.3568
MCU_000018-RA	MVQEAQELESMVK	_MVQEAQELESMVK_.2	_MVQEAQELESMVK_	True	129	NaN	13.0015	13.784	12.41	14.3568	14.2196
MCU_000018-RA	MVQEAQELESMVK	_M[Oxidation (M)]VQEAQELESMVK_.2	_M[Oxidation (M)]VQEAQELESMVK_	True	129	NaN	11.905	11.7	NaN	12.4261	12.5316
MCU_000018-RA	MVQEAQELESMVK	_MVQEAQELESM[Oxidation (M)]VK_.2	_MVQEAQELESM[Oxidation (M)]VK_	True	129	NaN	9.93301	NaN	NaN	11.491	11.8749
MCU_000018-RA	TAQTGQFITQMR	_TAQTGQFITQMR_.2	_TAQTGQFITQMR_	True	129	NaN	13.1446	13.5248	NaN	14.2658	13.8704
MCU_000018-RA	TAQTGQFITQMR	_TAQTGQFITQM[Oxidation (M)]R_.2	_TAQTGQFITQM[Oxidation (M)]R_	True	129	NaN	12.5565	11.6375	NaN	12.2913	11.7993
MCU_000018-RA	FQTSILSHK	_FQTSILSHK_.2	_FQTSILSHK_	True	129	NaN	NaN	NaN	NaN	14.4295	15.0987
MCU_000018-RA	EHIEDLLNR	_EHIEDLLNR_.2	_EHIEDLLNR_	True	129	NaN	NaN	13.9172	NaN	14.3517	14.4362
MCU_000018-RA	EGAGQLIK	_EGAGQLIK_.2	_EGAGQLIK_	True	129	13.3966	13.5868	13.2479	NaN	14.0257	14.3533
MCU_000018-RA	EGAGQLIK	_EGAGQLIK_.1	_EGAGQLIK_	True	129	NaN	NaN	NaN	NaN	8.73416	NaN
MCU_000018-RA	KPTSGAHDSVVALSK	_KPTSGAHDSVVALSK_.3	_KPTSGAHDSVVALSK_	True	129	NaN	12.8528	13.1216	11.8655	14.6896	14.2756
MCU_000018-RA	KPTSGAHDSVVALSK	_KPTSGAHDSVVALSK_.2	_KPTSGAHDSVVALSK_	True	129	NaN	NaN	NaN	NaN	10.2436	10.2725
MCU_000018-RA	GDLGCDYDHCIMLK	_GDLGC[Carbamidomethyl (C)]DYDHC[Carbamidomethyl (C)]IM[Oxidation (M)]LK_.3	_GDLGC[Carbamidomethyl (C)]DYDHC[Carbamidomethyl (C)]IM[Oxidation (M)]LK_	True	129	NaN	12.3046	12.0147	NaN	12.1222	11.7719
MCU_000018-RA	GDLGCDYDHCIMLK	_GDLGC[Carbamidomethyl (C)]DYDHC[Carbamidomethyl (C)]IMLK_.3	_GDLGC[Carbamidomethyl (C)]DYDHC[Carbamidomethyl (C)]IMLK_	True	129	NaN	13.1073	12.4788	NaN	NaN	13.8385
MCU_000018-RA	GDLGCDYDHCIMLK	_GDLGC[Carbamidomethyl (C)]DYDHC[Carbamidomethyl (C)]IMLK_.2	_GDLGC[Carbamidomethyl (C)]DYDHC[Carbamidomethyl (C)]IMLK_	True	129	NaN	NaN	NaN	NaN	9.64262	10.1135
MCU_000018-RA	SIEQLDAAWSQMQSVWSSR	_SIEQLDAAWSQMQSVWSSR_.3	_SIEQLDAAWSQMQSVWSSR_	True	129	NaN	NaN	12.0053	12.6344	12.5589	12.2363
MCU_000018-RA	SIEQLDAAWSQMQSVWSSR	_SIEQLDAAWSQM[Oxidation (M)]QSVWSSR_.3	_SIEQLDAAWSQM[Oxidation (M)]QSVWSSR_	True	129	NaN	NaN	NaN	NaN	NaN	13.2157
MCU_000018-RA	NVVGEDLRK	_NVVGEDLRK_.2	_NVVGEDLRK_	True	129	11.7185	NaN	13.8275	NaN	13.8516	14.4696
MCU_000018-RA	GITKPPPLVLESR	_GITKPPPLVLESR_.3	_GITKPPPLVLESR_	True	129	NaN	13.9163	14.205	NaN	NaN	NaN
MCU_000018-RA	TETQVMDR	_TETQVMDR_.2	_TETQVMDR_	True	129	NaN	NaN	NaN	NaN	13.4766	14.1366
MCU_000018-RA	CQLLSGWASER	_C[Carbamidomethyl (C)]QLLSGWASER_.2	_C[Carbamidomethyl (C)]QLLSGWASER_	True	129	12.6628	NaN	NaN	13.3166	NaN	NaN
MCU_000018-RA	QMCADQLESLNR	_QM[Oxidation (M)]C[Carbamidomethyl (C)]ADQLESLNR_.2	_QM[Oxidation (M)]C[Carbamidomethyl (C)]ADQLESLNR_	True	129	10.6835	10.4654	8.78237	NaN	9.91573	10.6709
MCU_000018-RA	QMCADQLESLNR	_QMC[Carbamidomethyl (C)]ADQLESLNR_.2	_QMC[Carbamidomethyl (C)]ADQLESLNR_	True	129	NaN	NaN	12.2024	NaN	13.389	13.1642
MCU_000018-RA	GRFEAIK	_GRFEAIK_.2	_GRFEAIK_	True	129	NaN	12.8903	12.4748	NaN	13.1299	13.3961
MCU_000018-RA	HHWSDLQAAWMALQK	_HHWSDLQAAWMALQK_.3	_HHWSDLQAAWMALQK_	True	129	NaN	NaN	11.2538	NaN	12.2487	12.5495
MCU_000018-RA	HHWSDLQAAWMALQK	_HHWSDLQAAWMALQK_.4	_HHWSDLQAAWMALQK_	True	129	NaN	10.3422	NaN	NaN	11.2283	11.5659
MCU_000018-RA	IHEVINK	_IHEVINK_.1	_IHEVINK_	True	129	NaN	8.07724	8.86791	8.29377	10.8796	11.3184
MCU_000018-RA	IHEVINK	_IHEVINK_.2	_IHEVINK_	True	129	10.2816	8.01721	NaN	NaN	12.8517	12.7415
MCU_000018-RA	LESTSNSGTSQLTNLTK	_LESTSNSGTSQLTNLTK_.2	_LESTSNSGTSQLTNLTK_	True	129	NaN	NaN	10.6141	NaN	13.3552	12.9293
MCU_000018-RA	DIQETQAAR	_DIQETQAAR_.2	_DIQETQAAR_	True	129	NaN	10.6006	10.7469	NaN	12.8455	12.9834
MCU_000018-RA	SRVDSPQIPSSASPPIEVSMAEK	_SRVDSPQIPSSASPPIEVSMAEK_.3	_SRVDSPQIPSSASPPIEVSMAEK_	True	129	NaN	12.3039	12.4445	NaN	10.9944	11.7661
MCU_000018-RA	CATDAFGSEK	_C[Carbamidomethyl (C)]ATDAFGSEK_.2	_C[Carbamidomethyl (C)]ATDAFGSEK_	True	129	12.2895	11.9569	11.9696	NaN	NaN	NaN
MCU_000018-RA	SSADVISK	_SSADVISK_.2	_SSADVISK_	True	129	NaN	NaN	NaN	NaN	12.0701	12.2608
MCU_000018-RA	SSADVISK	_SSADVISK_.1	_SSADVISK_	True	129	NaN	NaN	NaN	NaN	8.36335	9.5403
MCU_000018-RA	RLTDCQSELPLRR	_RLTDC[Carbamidomethyl (C)]QSELPLRR_.3	_RLTDC[Carbamidomethyl (C)]QSELPLRR_	True	129	NaN	11.2418	10.4649	NaN	11.8744	11.931
MCU_000018-RA	AAMRDDLNK	_AAMRDDLNK_.2	_AAMRDDLNK_	True	129	NaN	9.36617	9.92073	NaN	11.9238	12.3574
MCU_000018-RA	HQGDTEYQQPK	_HQGDTEYQQPK_.2	_HQGDTEYQQPK_	True	129	NaN	8.83021	7.53531	NaN	10.7316	11.0681
MCU_000018-RA	HQGDTEYQQPK	_HQGDTEYQQPK_.3	_HQGDTEYQQPK_	True	129	NaN	NaN	NaN	NaN	10.2245	11.2132
MCU_000018-RA	MAGLLAAK	_MAGLLAAK_.1	_MAGLLAAK_	True	129	NaN	NaN	NaN	NaN	11.4662	11.748
MCU_000018-RA	ATATAERDLSAIK	_ATATAERDLSAIK_.3	_ATATAERDLSAIK_	True	129	NaN	11.2965	NaN	NaN	9.54022	10.8458
MCU_000018-RA	RYSTLGR	_RYSTLGR_.2	_RYSTLGR_	True	129	NaN	10.0983	10.4705	NaN	10.0927	9.75016
MCU_000018-RA	SSSDADNDRCATDAFGSEK	_SSSDADNDRC[Carbamidomethyl (C)]ATDAFGSEK_.3	_SSSDADNDRC[Carbamidomethyl (C)]ATDAFGSEK_	True	129	NaN	NaN	10.7232	NaN	NaN	NaN
MCU_000018-RA	SANQLMSLK	_SANQLMSLK_.2	_SANQLMSLK_	True	129	NaN	NaN	13.0764	NaN	14.3865	14.7729
MCU_000018-RA	SANQLMSLK	_SANQLM[Oxidation (M)]SLK_.2	_SANQLM[Oxidation (M)]SLK_	True	129	12.7418	12.0993	NaN	NaN	NaN	NaN
MCU_000018-RA	SANQLMSLK	_SANQLMSLK_.1	_SANQLMSLK_	True	129	NaN	NaN	NaN	NaN	9.65971	9.91634
MCU_000018-RA	ELQPHIVGAAMAGLTGK	_ELQPHIVGAAMAGLTGK_.3	_ELQPHIVGAAMAGLTGK_	True	129	NaN	NaN	13.1551	NaN	13.5135	14.1811
MCU_000018-RA	ELQPHIVGAAMAGLTGK	_ELQPHIVGAAM[Oxidation (M)]AGLTGK_.3	_ELQPHIVGAAM[Oxidation (M)]AGLTGK_	True	129	NaN	NaN	NaN	NaN	NaN	12.5871
MCU_000018-RA	ELQPHIVGAAMAGLTGK	_ELQPHIVGAAMAGLTGK_.2	_ELQPHIVGAAMAGLTGK_	True	129	NaN	NaN	NaN	NaN	10.5552	11.3838
MCU_000018-RA	AHMFPASK	_AHMFPASK_.2	_AHMFPASK_	True	129	NaN	NaN	12.1508	NaN	13.2941	13.5454
MCU_000018-RA	AHMFPASK	_AHMFPASK_.1	_AHMFPASK_	True	129	NaN	NaN	NaN	NaN	10.3525	10.558
MCU_000018-RA	EMSQLLLHFDVLTK	_EMSQLLLHFDVLTK_.3	_EMSQLLLHFDVLTK_	True	129	NaN	10.8214	11.4908	NaN	12.5354	12.8346
MCU_000018-RA	EMSQLLLHFDVLTK	_EM[Oxidation (M)]SQLLLHFDVLTK_.3	_EM[Oxidation (M)]SQLLLHFDVLTK_	True	129	NaN	10.3138	NaN	NaN	10.603	10.4983
MCU_000018-RA	EMSQLLLHFDVLTK	_EMSQLLLHFDVLTK_.2	_EMSQLLLHFDVLTK_	True	129	NaN	NaN	NaN	NaN	8.92368	NaN
MCU_000018-RA	PTSMQLVAEAESMIDGNHYAAGDLK	_PTSMQLVAEAESMIDGNHYAAGDLK_.3	_PTSMQLVAEAESMIDGNHYAAGDLK_	True	129	NaN	NaN	12.5939	NaN	12.3956	12.1172
MCU_000018-RA	LITTIGGHER	_LITTIGGHER_.2	_LITTIGGHER_	True	129	NaN	12.5918	12.5032	NaN	NaN	NaN
MCU_000018-RA	LSQVMWEEDADDVEGWLTER	_LSQVM[Oxidation (M)]WEEDADDVEGWLTER_.3	_LSQVM[Oxidation (M)]WEEDADDVEGWLTER_	True	129	13.8323	14.166	NaN	NaN	NaN	NaN
MCU_000018-RA	LSQVMWEEDADDVEGWLTER	_LSQVMWEEDADDVEGWLTER_.3	_LSQVMWEEDADDVEGWLTER_	True	129	NaN	NaN	NaN	NaN	13.3479	13.2734
MCU_000018-RA	RLSQVMWEEDADDVEGWLTER	_RLSQVM[Oxidation (M)]WEEDADDVEGWLTER_.3	_RLSQVM[Oxidation (M)]WEEDADDVEGWLTER_	True	129	NaN	NaN	NaN	NaN	NaN	13.2817
MCU_000018-RA	RLSQVMWEEDADDVEGWLTER	_RLSQVMWEEDADDVEGWLTER_.3	_RLSQVMWEEDADDVEGWLTER_	True	129	NaN	NaN	NaN	NaN	12.769	NaN
MCU_000018-RA	IGMFSYNTQADEFNK	_IGMFSYNTQADEFNK_.2	_IGMFSYNTQADEFNK_	True	129	NaN	NaN	NaN	NaN	13.2593	13.2144
MCU_000018-RA	IGMFSYNTQADEFNK	_IGM[Oxidation (M)]FSYNTQADEFNK_.2	_IGM[Oxidation (M)]FSYNTQADEFNK_	True	129	NaN	NaN	NaN	NaN	11.0992	10.8601
MCU_000018-RA	RLEIQVDIEEK	_RLEIQVDIEEK_.2	_RLEIQVDIEEK_	True	129	NaN	NaN	11.7587	NaN	12.4143	11.2059
MCU_000018-RA	RLEIQVDIEEK	_RLEIQVDIEEK_.3	_RLEIQVDIEEK_	True	129	NaN	NaN	NaN	NaN	NaN	12.1713
MCU_000018-RA	ASASFQPPKPDFSGPLAR	_ASASFQPPKPDFSGPLAR_.3	_ASASFQPPKPDFSGPLAR_	True	129	NaN	NaN	NaN	NaN	12.9337	11.8585
MCU_000018-RA	AECDNWFVSANESLQWLR	_AEC[Carbamidomethyl (C)]DNWFVSANESLQWLR_.3	_AEC[Carbamidomethyl (C)]DNWFVSANESLQWLR_	True	129	NaN	NaN	NaN	NaN	12.1863	11.6125
MCU_000018-RA	SVEDGLK	_SVEDGLK_.1	_SVEDGLK_	True	129	NaN	NaN	NaN	NaN	NaN	10.8586
MCU_000018-RA	DLGSSIK	_DLGSSIK_.1	_DLGSSIK_	True	129	NaN	NaN	NaN	NaN	NaN	10.1424
MCU_000018-RA	QTAALTESHLMSDDYQMGENGLK	_QTAALTESHLMSDDYQMGENGLK_.3	_QTAALTESHLMSDDYQMGENGLK_	True	129	NaN	NaN	NaN	NaN	9.27921	NaN
MCU_000018-RA	IAHALRK	_IAHALRK_.2	_IAHALRK_	True	129	NaN	NaN	NaN	NaN	NaN	9.21861
MCU_000018-RA	EINAMQK	_EINAMQK_.1	_EINAMQK_	True	129	NaN	NaN	NaN	NaN	NaN	8.92193
MCU_000023-RA	STFFSISSSDLVSK	_STFFSISSSDLVSK_.2	_STFFSISSSDLVSK_	False	34	20.1391	20.052	19.784	19.4628	17.3025	17.8818
MCU_000023-RA	STFFSISSSDLVSK	_STFFSISSSDLVSK_.3	_STFFSISSSDLVSK_	False	34	12.9358	12.842	13.0185	12.6399	NaN	10.3963
MCU_000023-RA	IYIPLPEAPAR	_IYIPLPEAPAR_.2	_IYIPLPEAPAR_	False	34	NaN	19.2715	19.5299	19.187	16.7866	17.0718
MCU_000023-RA	IYIPLPEAPAR	_IYIPLPEAPAR_.3	_IYIPLPEAPAR_	False	34	13.1487	12.706	13.0781	12.6156	10.2429	10.2449
MCU_000023-RA	NLFELAR	_NLFELAR_.2	_NLFELAR_	False	34	19.5639	19.3574	19.2575	19.2465	NaN	NaN
MCU_000023-RA	NLFELAR	_NLFELAR_.1	_NLFELAR_	False	34	NaN	11.7173	11.8019	11.7822	NaN	NaN
MCU_000023-RA	EAVILPIR	_EAVILPIR_.2	_EAVILPIR_	False	34	19.3623	19.2063	19.213	18.9485	16.8762	17.2685
MCU_000023-RA	EAVILPIR	_EAVILPIR_.1	_EAVILPIR_	False	34	NaN	10.3507	9.94653	10.0355	NaN	9.45633
MCU_000023-RA	WDDVAGLEAAK	_WDDVAGLEAAK_.2	_WDDVAGLEAAK_	False	34	19.2357	19.1033	19.1123	18.8355	16.8449	17.3295
MCU_000023-RA	RIYIPLPEAPAR	_RIYIPLPEAPAR_.3	_RIYIPLPEAPAR_	False	34	19.1303	19.0875	18.9861	18.62	16.0241	16.3275
MCU_000023-RA	RIYIPLPEAPAR	_RIYIPLPEAPAR_.2	_RIYIPLPEAPAR_	False	34	13.1863	13.8069	13.6955	13.5164	NaN	NaN
MCU_000023-RA	EHRPSIVFIDEVDSLCGSR	_EHRPSIVFIDEVDSLC[Carbamidomethyl (C)]GSR_.4	_EHRPSIVFIDEVDSLC[Carbamidomethyl (C)]GSR_	False	34	18.6573	18.571	18.4134	18.128	16.3704	16.7131
MCU_000023-RA	EHRPSIVFIDEVDSLCGSR	_EHRPSIVFIDEVDSLC[Carbamidomethyl (C)]GSR_.3	_EHRPSIVFIDEVDSLC[Carbamidomethyl (C)]GSR_	False	34	16.119	16.2604	16.1514	16.0764	14.1207	14.254
MCU_000023-RA	RTPWQGILLYGPPGTGK	_RTPWQGILLYGPPGTGK_.3	_RTPWQGILLYGPPGTGK_	False	34	18.595	18.9337	18.8787	18.4309	16.2316	16.576
MCU_000023-RA	RTPWQGILLYGPPGTGK	_RTPWQGILLYGPPGTGK_.2	_RTPWQGILLYGPPGTGK_	False	34	11.225	13.0532	12.4374	12.2818	8.11154	NaN
MCU_000023-RA	LLEPVVSMDDMVQAVR	_LLEPVVSMDDMVQAVR_.2	_LLEPVVSMDDMVQAVR_	False	34	14.923	17.0689	17.7211	17.1847	15.6051	16.196
MCU_000023-RA	LLEPVVSMDDMVQAVR	_LLEPVVSM[Oxidation (M)]DDM[Oxidation (M)]VQAVR_.2	_LLEPVVSM[Oxidation (M)]DDM[Oxidation (M)]VQAVR_	False	34	17.4281	15.5983	14.1203	14.3056	NaN	11.6664
MCU_000023-RA	LLEPVVSMDDMVQAVR	_LLEPVVSMDDMVQAVR_.3	_LLEPVVSMDDMVQAVR_	False	34	NaN	15.5382	16.0868	15.5496	14.1039	14.3824
MCU_000023-RA	LLEPVVSMDDMVQAVR	_LLEPVVSMDDM[Oxidation (M)]VQAVR_.2	_LLEPVVSMDDM[Oxidation (M)]VQAVR_	False	34	14.807	15.728	15.4844	15.2699	12.756	13.2361
MCU_000023-RA	LLEPVVSMDDMVQAVR	_LLEPVVSM[Oxidation (M)]DDMVQAVR_.2	_LLEPVVSM[Oxidation (M)]DDMVQAVR_	False	34	14.3036	15.5215	15.1597	14.9041	11.8846	12.7898
MCU_000023-RA	LLEPVVSMDDMVQAVR	_LLEPVVSMDDM[Oxidation (M)]VQAVR_.3	_LLEPVVSMDDM[Oxidation (M)]VQAVR_	False	34	13.617	14.1572	14.3871	13.9154	11.6011	NaN
MCU_000023-RA	LLEPVVSMDDMVQAVR	_LLEPVVSM[Oxidation (M)]DDMVQAVR_.3	_LLEPVVSM[Oxidation (M)]DDMVQAVR_	False	34	NaN	14.2547	13.7461	13.6528	10.7188	11.4293
MCU_000023-RA	LLEPVVSMDDMVQAVR	_LLEPVVSM[Oxidation (M)]DDM[Oxidation (M)]VQAVR_.3	_LLEPVVSM[Oxidation (M)]DDM[Oxidation (M)]VQAVR_	False	34	15.8797	14.1005	12.9455	12.1987	NaN	NaN
MCU_000023-RA	FQNQLSDAIVMEK	_FQNQLSDAIVM[Oxidation (M)]EK_.2	_FQNQLSDAIVM[Oxidation (M)]EK_	False	34	18.4585	17.4191	16.8233	16.6004	14.1282	14.6353
MCU_000023-RA	FQNQLSDAIVMEK	_FQNQLSDAIVMEK_.2	_FQNQLSDAIVMEK_	False	34	15.6321	17.4526	17.759	17.4536	15.266	15.8964
MCU_000023-RA	FQNQLSDAIVMEK	_FQNQLSDAIVM[Oxidation (M)]EK_.3	_FQNQLSDAIVM[Oxidation (M)]EK_	False	34	13.8076	14.1441	13.612	12.9075	NaN	NaN
MCU_000023-RA	FQNQLSDAIVMEK	_FQNQLSDAIVMEK_.3	_FQNQLSDAIVMEK_	False	34	NaN	12.9456	13.4424	12.482	10.6602	12.0766
MCU_000023-RA	IHLGTTPHELTDSDFK	_IHLGTTPHELTDSDFK_.3	_IHLGTTPHELTDSDFK_	False	34	17.4327	17.4957	17.3896	17.0918	15.1325	15.7315
MCU_000023-RA	IHLGTTPHELTDSDFK	_IHLGTTPHELTDSDFK_.4	_IHLGTTPHELTDSDFK_	False	34	16.9365	16.9969	16.77	16.3042	14.5526	15.1863
MCU_000023-RA	IHLGTTPHELTDSDFK	_IHLGTTPHELTDSDFK_.2	_IHLGTTPHELTDSDFK_	False	34	11.9214	13.1603	12.9009	13.0909	11.3411	11.9457
MCU_000023-RA	NYEEALR	_NYEEALR_.2	_NYEEALR_	True	34	18.1103	18.1744	18.077	17.6753	15.7408	16.2964
MCU_000023-RA	NYEEALR	_NYEEALR_.1	_NYEEALR_	True	34	9.63953	11.2348	11.1322	10.7777	NaN	NaN
MCU_000023-RA	WLGESEK	_WLGESEK_.2	_WLGESEK_	False	34	17.8686	17.8991	NaN	17.5807	NaN	16.6592
MCU_000023-RA	WLGESEK	_WLGESEK_.1	_WLGESEK_	False	34	12.8131	13.4357	13.3544	13.2299	11.8526	12.5279
MCU_000023-RA	SKPTVNEADLEK	_SKPTVNEADLEK_.2	_SKPTVNEADLEK_	False	34	16.9718	17.3183	17.3522	16.8691	15.5762	15.9676
MCU_000023-RA	SKPTVNEADLEK	_SKPTVNEADLEK_.3	_SKPTVNEADLEK_	False	34	16.2646	16.9177	16.3985	16.0309	15.248	15.3187
MCU_000023-RA	TEFLVQMQGVGTNNK	_TEFLVQMQGVGTNNK_.2	_TEFLVQMQGVGTNNK_	False	34	16.3907	17.4092	17.5473	17.0237	15.1818	15.6591
MCU_000023-RA	TEFLVQMQGVGTNNK	_TEFLVQM[Oxidation (M)]QGVGTNNK_.2	_TEFLVQM[Oxidation (M)]QGVGTNNK_	False	34	16.916	15.8516	15.0837	15.1346	11.6882	13.5692
MCU_000023-RA	TEFLVQMQGVGTNNK	_TEFLVQMQGVGTNNK_.3	_TEFLVQMQGVGTNNK_	False	34	14.3928	15.2465	15.394	14.7357	12.7803	13.3351
MCU_000023-RA	LYQIGCDYMLHALK	_LYQIGC[Carbamidomethyl (C)]DYMLHALK_.3	_LYQIGC[Carbamidomethyl (C)]DYMLHALK_	True	34	15.556	17.3824	18.0578	17.3063	15.3502	15.6922
MCU_000023-RA	LYQIGCDYMLHALK	_LYQIGC[Carbamidomethyl (C)]DYMLHALK_.2	_LYQIGC[Carbamidomethyl (C)]DYMLHALK_	True	34	12.4245	15.218	15.5786	14.8819	NaN	14.7465
MCU_000023-RA	LYQIGCDYMLHALK	_LYQIGC[Carbamidomethyl (C)]DYM[Oxidation (M)]LHALK_.3	_LYQIGC[Carbamidomethyl (C)]DYM[Oxidation (M)]LHALK_	True	34	15.6732	14.5838	14.1555	13.5286	11.2489	11.6999
MCU_000023-RA	LYQIGCDYMLHALK	_LYQIGC[Carbamidomethyl (C)]DYM[Oxidation (M)]LHALK_.2	_LYQIGC[Carbamidomethyl (C)]DYM[Oxidation (M)]LHALK_	True	34	12.5142	11.8557	11.694	11.2874	NaN	NaN
MCU_000023-RA	VMQYLDR	_VMQYLDR_.2	_VMQYLDR_	False	34	15.2932	17.3334	17.6741	17.3721	15.3191	15.948
MCU_000023-RA	VMQYLDR	_VM[Oxidation (M)]QYLDR_.2	_VM[Oxidation (M)]QYLDR_	False	34	17.2222	16.6183	15.3089	NaN	13.9806	13.8151
MCU_000023-RA	DVLVLGATNIPWCLDSAIR	_DVLVLGATNIPWC[Carbamidomethyl (C)]LDSAIR_.3	_DVLVLGATNIPWC[Carbamidomethyl (C)]LDSAIR_	False	34	17.2553	16.9619	16.7621	16.4658	14.0148	14.5026
MCU_000023-RA	TPWQGILLYGPPGTGK	_TPWQGILLYGPPGTGK_.2	_TPWQGILLYGPPGTGK_	False	34	17.1845	16.228	16.3049	15.7941	13.8422	13.8856
MCU_000023-RA	TPWQGILLYGPPGTGK	_TPWQGILLYGPPGTGK_.3	_TPWQGILLYGPPGTGK_	False	34	15.1668	14.5526	14.752	13.9243	12.3216	12.3407
MCU_000023-RA	QLGTITNGYSGADIAICVR	_QLGTITNGYSGADIAIC[Carbamidomethyl (C)]VR_.3	_QLGTITNGYSGADIAIC[Carbamidomethyl (C)]VR_	False	34	NaN	NaN	16.5023	NaN	13.315	13.831
MCU_000023-RA	EAVILPIRFPHLFTGK	_EAVILPIRFPHLFTGK_.3	_EAVILPIRFPHLFTGK_	False	34	14.2742	15.0136	14.9268	14.5464	NaN	13.2711
MCU_000023-RA	EAVILPIRFPHLFTGK	_EAVILPIRFPHLFTGK_.4	_EAVILPIRFPHLFTGK_	False	34	14.1334	14.9193	14.4071	14.1076	10.4382	12.4847
MCU_000023-RA	VQTATHFK	_VQTATHFK_.2	_VQTATHFK_	False	34	15.0982	15.1171	15.0514	14.6172	13.6606	14.567
MCU_000023-RA	VQTATHFK	_VQTATHFK_.1	_VQTATHFK_	False	34	NaN	11.7884	12.1318	11.8418	11.2164	12.6561
MCU_000023-RA	DVLVLGATNIPWCLDSAIRR	_DVLVLGATNIPWC[Carbamidomethyl (C)]LDSAIRR_.3	_DVLVLGATNIPWC[Carbamidomethyl (C)]LDSAIRR_	False	34	14.6654	15.2482	15.0557	14.9708	NaN	12.963
MCU_000023-RA	PTVNEADLEK	_PTVNEADLEK_.2	_PTVNEADLEK_	False	34	14.766	15.1718	14.9284	14.6772	13.0132	13.2882
MCU_000023-RA	QYLESSPATEEAATEGTAEK	_QYLESSPATEEAATEGTAEK_.3	_QYLESSPATEEAATEGTAEK_	False	34	14.8584	14.829	15.0024	14.2079	12.5545	12.9658
MCU_000023-RA	EALMSPIRK	_EALMSPIRK_.2	_EALMSPIRK_	False	34	12.1841	14.8497	15.0806	14.6497	13.1321	14.0514
MCU_000023-RA	GIETVVR	_GIETVVR_.1	_GIETVVR_	True	34	NaN	10.9985	10.8962	NaN	9.68211	10.4108
MCU_000023-RA	EALMSPIR	_EALMSPIR_.2	_EALMSPIR_	False	34	NaN	16.7198	17.1463	17.0492	14.8755	15.0611
MCU_000023-RA	FPHLFTGK	_FPHLFTGK_.2	_FPHLFTGK_	False	34	16.3445	16.1169	16.324	15.6178	NaN	NaN
MCU_000023-RA	EHRPSIVFIDEVDSLCGSRNEHESESAR	_EHRPSIVFIDEVDSLC[Carbamidomethyl (C)]GSRNEHESESAR_.5	_EHRPSIVFIDEVDSLC[Carbamidomethyl (C)]GSRNEHESESAR_	False	34	13.1836	15.7247	15.7206	15.6905	13.1744	14.2422
MCU_000023-RA	EHRPSIVFIDEVDSLCGSRNEHESESAR	_EHRPSIVFIDEVDSLC[Carbamidomethyl (C)]GSRNEHESESAR_.4	_EHRPSIVFIDEVDSLC[Carbamidomethyl (C)]GSRNEHESESAR_	False	34	NaN	13.1927	12.9863	13.0677	NaN	11.7789
MCU_000023-RA	EHRPSIVFIDEVDSLCGSRNEHESESAR	_EHRPSIVFIDEVDSLC[Carbamidomethyl (C)]GSRNEHESESAR_.6	_EHRPSIVFIDEVDSLC[Carbamidomethyl (C)]GSRNEHESESAR_	False	34	NaN	11.872	12.0956	11.6967	9.67668	11.2007
MCU_000023-RA	SVIVHDLWSPCSPGDAGAVEMDWTQVPGDK	_SVIVHDLWSPC[Carbamidomethyl (C)]SPGDAGAVEM[Oxidation (M)]DWTQVPGDK_.4	_SVIVHDLWSPC[Carbamidomethyl (C)]SPGDAGAVEM[Oxidation (M)]DWTQVPGDK_	False	34	15.6797	14.894	14.1791	NaN	NaN	NaN
MCU_000023-RA	SVIVHDLWSPCSPGDAGAVEMDWTQVPGDK	_SVIVHDLWSPC[Carbamidomethyl (C)]SPGDAGAVEMDWTQVPGDK_.4	_SVIVHDLWSPC[Carbamidomethyl (C)]SPGDAGAVEMDWTQVPGDK_	False	34	NaN	15.0245	14.9896	NaN	NaN	13.7688
MCU_000023-RA	ASDPNAALNK	_[Acetyl (Protein N-term)]ASDPNAALNK_.2	_[Acetyl (Protein N-term)]ASDPNAALNK_	True	34	15.5621	15.2711	15.228	14.4497	NaN	NaN
MCU_000023-RA	PNVRWDDVAGLEAAK	_PNVRWDDVAGLEAAK_.3	_PNVRWDDVAGLEAAK_	False	34	12.6159	13.1142	NaN	13.9699	NaN	NaN
MCU_000023-RA	LLEPVVSMDDMVQAVRR	_LLEPVVSMDDMVQAVRR_.3	_LLEPVVSMDDMVQAVRR_	False	34	NaN	12.094	11.8973	NaN	NaN	12.06
MCU_000024-RA	PSIQNDFSFYR	_PSIQNDFSFYR_.2	_PSIQNDFSFYR_	False	12	13.5085	13.3481	13.6368	12.6003	12.5927	12.8148
MCU_000024-RA	NVQCLLNAIK	_NVQC[Carbamidomethyl (C)]LLNAIK_.2	_NVQC[Carbamidomethyl (C)]LLNAIK_	True	12	12.0588	12.3998	12.6915	10.9601	10.6111	11.215
MCU_000024-RA	LAHAEDVLLLVR	_LAHAEDVLLLVR_.3	_LAHAEDVLLLVR_	False	12	14.5307	14.6565	14.8058	14.6145	13.3479	13.7853
MCU_000024-RA	LAHAEDVLLLVR	_LAHAEDVLLLVR_.2	_LAHAEDVLLLVR_	False	12	NaN	12.3067	12.513	12.6972	10.9243	NaN
MCU_000024-RA	YSTLHFTDETTPR	_YSTLHFTDETTPR_.3	_YSTLHFTDETTPR_	True	12	13.6257	13.6705	13.6794	NaN	12.3893	13.4115
MCU_000024-RA	YSTLHFTDETTPR	_YSTLHFTDETTPR_.2	_YSTLHFTDETTPR_	True	12	NaN	11.7278	11.9349	NaN	NaN	10.9958
MCU_000024-RA	DDTLMLLLR	_DDTLMLLLR_.2	_DDTLMLLLR_	True	12	NaN	11.5862	11.744	11.6543	11.2054	11.6578
MCU_000024-RA	CSDEAAQEAAWR	_C[Carbamidomethyl (C)]SDEAAQEAAWR_.2	_C[Carbamidomethyl (C)]SDEAAQEAAWR_	False	12	NaN	11.378	11.2639	NaN	10.2612	11.0539
MCU_000024-RA	VTRDDTLMLLLR	_VTRDDTLMLLLR_.3	_VTRDDTLMLLLR_	True	12	NaN	NaN	10.7165	10.8958	10.8314	11.1366
MCU_000024-RA	QEMEELSDECCSK	_QEMEELSDEC[Carbamidomethyl (C)]C[Carbamidomethyl (C)]SK_.2	_QEMEELSDEC[Carbamidomethyl (C)]C[Carbamidomethyl (C)]SK_	False	12	NaN	10.791	10.8751	NaN	10.4476	10.4862
MCU_000024-RA	NYPGAAPQIR	_NYPGAAPQIR_.2	_NYPGAAPQIR_	False	12	NaN	13.509	13.6237	NaN	13.3017	13.2847
MCU_000024-RA	QLLASTA	_QLLASTA_.1	_QLLASTA_	True	12	NaN	11.6726	11.874	NaN	NaN	NaN
MCU_000024-RA	MSLFYAEATPMLK	_MSLFYAEATPMLK_.2	_MSLFYAEATPMLK_	False	12	NaN	13.337	13.4709	14.355	NaN	NaN
MCU_000024-RA	MSLFYAEATPMLK	_M[Oxidation (M)]SLFYAEATPMLK_.2	_M[Oxidation (M)]SLFYAEATPMLK_	False	12	NaN	NaN	13.1396	14.0564	NaN	12.57
MCU_000024-RA	VMTGVIILYDHIDPYGVFR	_VMTGVIILYDHIDPYGVFR_.3	_VMTGVIILYDHIDPYGVFR_	True	12	NaN	NaN	NaN	NaN	10.8585	10.9065
MCU_000026-RB	IGSIPGGALGVSGSGTTSK	_IGSIPGGALGVSGSGTTSK_.2	_IGSIPGGALGVSGSGTTSK_	False	7	NaN	NaN	NaN	NaN	14.0484	NaN
MCU_000026-RB	KPLSLSGPPPGLVTFGR	_KPLSLSGPPPGLVTFGR_.3	_KPLSLSGPPPGLVTFGR_	True	7	NaN	NaN	NaN	NaN	13.1614	13.1175
MCU_000026-RB	IGGGVSSTGNRPR	_IGGGVSSTGNRPR_.3	_IGGGVSSTGNRPR_	False	7	NaN	NaN	NaN	NaN	12.7689	12.6979
MCU_000026-RB	DAAYEEFMR	_DAAYEEFMR_.2	_DAAYEEFMR_	False	7	NaN	NaN	NaN	NaN	11.9013	NaN
MCU_000026-RB	YMNPTDQAR	_YMNPTDQAR_.2	_YMNPTDQAR_	True	7	NaN	NaN	NaN	NaN	10.3248	10.8099
MCU_000026-RB	LLETFDSLLSLYK	_LLETFDSLLSLYK_.2	_LLETFDSLLSLYK_	True	7	NaN	NaN	NaN	NaN	10.2471	10.7223
MCU_000026-RB	RLLETFDSLLSLYK	_RLLETFDSLLSLYK_.3	_RLLETFDSLLSLYK_	True	7	NaN	NaN	NaN	NaN	9.42604	10.1405
MCU_000027-RB;MCU_000027-RC;MCU_000027-RD	IGFPWSEIR	_IGFPWSEIR_.2	_IGFPWSEIR_	False	44	24.2259	23.8213	23.3945	23.1096	22.5005	22.0266
MCU_000027-RB;MCU_000027-RC;MCU_000027-RD	INELEVLLDQER	_INELEVLLDQER_.2	_INELEVLLDQER_	False	44	23.5583	22.6694	22.8071	22.1833	21.6286	21.09
MCU_000027-RB;MCU_000027-RC;MCU_000027-RD	INELEVLLDQER	_INELEVLLDQER_.3	_INELEVLLDQER_	False	44	21.4324	20.9175	20.5752	20.2727	19.4875	19.1437
MCU_000027-RB;MCU_000027-RC;MCU_000027-RD	SALGQDLFDQVVR	_SALGQDLFDQVVR_.2	_SALGQDLFDQVVR_	False	44	23.4403	22.9646	22.7342	22.234	21.6311	21.032
MCU_000027-RB;MCU_000027-RC;MCU_000027-RD	SALGQDLFDQVVR	_SALGQDLFDQVVR_.3	_SALGQDLFDQVVR_	False	44	19.0402	18.1482	18.0456	17.7225	17.3149	17.0563
MCU_000027-RB;MCU_000027-RC;MCU_000027-RD	EFFFLVSK	_EFFFLVSK_.2	_EFFFLVSK_	False	44	23.269	22.8059	22.3798	21.893	21.4972	20.8129
MCU_000027-RB;MCU_000027-RC;MCU_000027-RD	YGPYSPQTCPK	_YGPYSPQTC[Carbamidomethyl (C)]PK_.2	_YGPYSPQTC[Carbamidomethyl (C)]PK_	False	44	22.2721	22.3727	22.1714	21.6947	21.3633	21.1899
MCU_000027-RB;MCU_000027-RC;MCU_000027-RD	ISHNEFAPGSEYEFK	_ISHNEFAPGSEYEFK_.3	_ISHNEFAPGSEYEFK_	False	44	22.3445	21.8545	21.6641	21.485	21.055	20.3796
MCU_000027-RB;MCU_000027-RC;MCU_000027-RD	ISHNEFAPGSEYEFK	_ISHNEFAPGSEYEFK_.2	_ISHNEFAPGSEYEFK_	False	44	18.4713	18.6878	18.4083	18.151	18.0656	17.4632
MCU_000027-RB;MCU_000027-RC;MCU_000027-RD	VTTAESQLEFEMLK	_VTTAESQLEFEMLK_.2	_VTTAESQLEFEMLK_	False	44	19.8935	21.2837	21.082	20.7797	20.1391	19.5074
MCU_000027-RB;MCU_000027-RC;MCU_000027-RD	VTTAESQLEFEMLK	_VTTAESQLEFEM[Oxidation (M)]LK_.2	_VTTAESQLEFEM[Oxidation (M)]LK_	False	44	21.9675	20.631	19.851	19.8163	18.453	18.2214
MCU_000027-RB;MCU_000027-RC;MCU_000027-RD	VTTAESQLEFEMLK	_VTTAESQLEFEMLK_.3	_VTTAESQLEFEMLK_	False	44	16.6052	17.9795	18.1136	17.7551	16.7213	16.0363
MCU_000027-RB;MCU_000027-RC;MCU_000027-RD	VTTAESQLEFEMLK	_VTTAESQLEFEM[Oxidation (M)]LK_.3	_VTTAESQLEFEM[Oxidation (M)]LK_	False	44	18.926	17.7264	16.7972	16.4457	14.9675	14.7749
MCU_000027-RB;MCU_000027-RC;MCU_000027-RD	NQDILAQMNQK	_NQDILAQMNQK_.2	_NQDILAQMNQK_	False	44	20.8301	21.5894	21.6875	21.2356	21.1895	20.5314
MCU_000027-RB;MCU_000027-RC;MCU_000027-RD	NQDILAQMNQK	_NQDILAQM[Oxidation (M)]NQK_.2	_NQDILAQM[Oxidation (M)]NQK_	False	44	20.7634	19.6614	18.569	18.4264	17.8826	17.2512
MCU_000027-RB;MCU_000027-RC;MCU_000027-RD	NQDILAQMNQK	_NQDILAQMNQK_.3	_NQDILAQMNQK_	False	44	12.9741	13.5522	13.6079	13.2915	12.4824	12.7226
MCU_000027-RB;MCU_000027-RC;MCU_000027-RD	DNNPTFLR	_DNNPTFLR_.2	_DNNPTFLR_	False	44	22.1996	21.86	21.5989	21.2434	20.6799	20.0003
MCU_000027-RB;MCU_000027-RC;MCU_000027-RD	DNNPTFLR	_DNNPTFLR_.1	_DNNPTFLR_	False	44	NaN	14.9617	14.9409	NaN	14.4533	14.246
MCU_000027-RB;MCU_000027-RC;MCU_000027-RD	EVWYFGIQYIDK	_EVWYFGIQYIDK_.2	_EVWYFGIQYIDK_	False	44	22.2135	22.0334	21.6042	21.2469	20.1124	19.0777
MCU_000027-RB;MCU_000027-RC;MCU_000027-RD	EVWYFGIQYIDK	_EVWYFGIQYIDK_.3	_EVWYFGIQYIDK_	False	44	15.1216	14.2654	14.045	14.4951	12.3245	12.2279
MCU_000027-RB;MCU_000027-RC;MCU_000027-RD	SDSIEVQQMK	_SDSIEVQQMK_.2	_SDSIEVQQMK_	False	44	20.1167	21.2672	21.2456	20.7465	20.5818	20.1332
MCU_000027-RB;MCU_000027-RC;MCU_000027-RD	SDSIEVQQMK	_SDSIEVQQM[Oxidation (M)]K_.2	_SDSIEVQQM[Oxidation (M)]K_	False	44	21.2658	19.9698	18.9584	18.7039	18.1524	17.6032
MCU_000027-RB;MCU_000027-RC;MCU_000027-RD	ESDFEAMSLK	_ESDFEAMSLK_.2	_ESDFEAMSLK_	False	44	19.5733	20.6732	20.749	20.3631	20.3097	19.8648
MCU_000027-RB;MCU_000027-RC;MCU_000027-RD	ESDFEAMSLK	_ESDFEAM[Oxidation (M)]SLK_.2	_ESDFEAM[Oxidation (M)]SLK_	False	44	21.9274	20.4705	19.7694	19.7024	18.4948	17.7565
MCU_000027-RB;MCU_000027-RC;MCU_000027-RD	LIPGREQYDQTDEQWYER	_LIPGREQYDQTDEQWYER_.3	_LIPGREQYDQTDEQWYER_	False	44	21.7171	21.941	21.4534	21.2553	20.3257	20.2416
MCU_000027-RB;MCU_000027-RC;MCU_000027-RD	ILALCTGNHELYMR	_ILALC[Carbamidomethyl (C)]TGNHELYMR_.3	_ILALC[Carbamidomethyl (C)]TGNHELYMR_	False	44	18.819	20.3932	20.5802	20.3677	20.0514	19.331
MCU_000027-RB;MCU_000027-RC;MCU_000027-RD	ILALCTGNHELYMR	_ILALC[Carbamidomethyl (C)]TGNHELYM[Oxidation (M)]R_.3	_ILALC[Carbamidomethyl (C)]TGNHELYM[Oxidation (M)]R_	False	44	20.0497	18.8594	18.0832	18.0701	16.3952	15.8059
MCU_000027-RB;MCU_000027-RC;MCU_000027-RD	ILALCTGNHELYMR	_ILALC[Carbamidomethyl (C)]TGNHELYMR_.2	_ILALC[Carbamidomethyl (C)]TGNHELYMR_	False	44	14.3463	15.9419	15.8277	16.2556	15.761	15.1517
MCU_000027-RB;MCU_000027-RC;MCU_000027-RD	ILALCTGNHELYMR	_ILALC[Carbamidomethyl (C)]TGNHELYM[Oxidation (M)]R_.2	_ILALC[Carbamidomethyl (C)]TGNHELYM[Oxidation (M)]R_	False	44	14.6905	14.1978	13.5993	13.4107	11.8689	NaN
MCU_000027-RB;MCU_000027-RC;MCU_000027-RD	EQYDQTDEQWYER	_EQYDQTDEQWYER_.2	_EQYDQTDEQWYER_	False	44	20.5699	20.0049	19.9327	19.5799	19.8718	18.9091
MCU_000027-RB;MCU_000027-RC;MCU_000027-RD	EQYDQTDEQWYER	_EQYDQTDEQWYER_.3	_EQYDQTDEQWYER_	False	44	17.2174	16.6981	16.5257	16.421	16.3991	15.7244
MCU_000027-RB;MCU_000027-RC;MCU_000027-RD	NLSFHDK	_NLSFHDK_.2	_NLSFHDK_	False	44	20.0574	19.9682	19.5763	19.1409	19.4239	18.6955
MCU_000027-RB;MCU_000027-RC;MCU_000027-RD	NLSFHDK	_NLSFHDK_.1	_NLSFHDK_	False	44	15.5755	16.5767	16.6092	15.9312	16.2912	15.966
MCU_000027-RB;MCU_000027-RC;MCU_000027-RD	IYCPTDTAVLLASYACVAK	_IYC[Carbamidomethyl (C)]PTDTAVLLASYAC[Carbamidomethyl (C)]VAK_.3	_IYC[Carbamidomethyl (C)]PTDTAVLLASYAC[Carbamidomethyl (C)]VAK_	False	44	20.6401	19.9	19.7609	19.3946	17.831	17.1533
MCU_000027-RB;MCU_000027-RC;MCU_000027-RD	LKEETEASVEER	_LKEETEASVEER_.3	_LKEETEASVEER_	False	44	19.659	19.3473	19.4504	18.5185	19.4685	18.794
MCU_000027-RB;MCU_000027-RC;MCU_000027-RD	LKEETEASVEER	_LKEETEASVEER_.2	_LKEETEASVEER_	False	44	17.0819	16.8271	17.2505	16.5402	17.4808	16.6997
MCU_000027-RB;MCU_000027-RC;MCU_000027-RD	VEQFESM	_VEQFESM_.1	_VEQFESM_	False	44	17.0483	18.4873	18.5751	18.2357	18.6078	18.2374
MCU_000027-RB;MCU_000027-RC;MCU_000027-RD	VEQFESM	_VEQFESM[Oxidation (M)]_.1	_VEQFESM[Oxidation (M)]_	False	44	18.5119	16.9257	16.3304	16.0762	16.1752	14.9574
MCU_000027-RB;MCU_000027-RC;MCU_000027-RD	VEQFESM	_VEQFESM[Oxidation (M)]_.2	_VEQFESM[Oxidation (M)]_	False	44	16.7697	14.7004	13.9504	13.8535	13.1988	NaN
MCU_000027-RB;MCU_000027-RC;MCU_000027-RD	VEQFESM	_VEQFESM_.2	_VEQFESM_	False	44	12.7739	13.6666	14.0076	13.6206	13.8107	13.7859
MCU_000027-RB;MCU_000027-RC;MCU_000027-RD	GDAASQDDESEAQEFEVVPNVK	_GDAASQDDESEAQEFEVVPNVK_.3	_GDAASQDDESEAQEFEVVPNVK_	False	44	19.48	18.8748	18.7572	18.2869	18.9352	18.5942
MCU_000027-RB;MCU_000027-RC;MCU_000027-RD	EETEASVEER	_EETEASVEER_.2	_EETEASVEER_	False	44	19.1484	18.7847	18.5303	18.224	18.9026	18.396
MCU_000027-RB;MCU_000027-RC;MCU_000027-RD	KSDSIEVQQMK	_KSDSIEVQQMK_.3	_KSDSIEVQQMK_	False	44	16.1567	17.4636	17.5072	16.9129	15.8551	16.6246
MCU_000027-RB;MCU_000027-RC;MCU_000027-RD	KSDSIEVQQMK	_KSDSIEVQQM[Oxidation (M)]K_.3	_KSDSIEVQQM[Oxidation (M)]K_	False	44	17.2255	16.1345	15.3341	14.9693	15.4706	14.9687
MCU_000027-RB;MCU_000027-RC;MCU_000027-RD	KSDSIEVQQMK	_KSDSIEVQQMK_.2	_KSDSIEVQQMK_	False	44	13.8259	15.0992	15.3732	15.0128	NaN	14.8349
MCU_000027-RB;MCU_000027-RC;MCU_000027-RD	KSDSIEVQQMK	_KSDSIEVQQM[Oxidation (M)]K_.2	_KSDSIEVQQM[Oxidation (M)]K_	False	44	14.8291	13.7257	13.1034	12.6689	13.327	12.2207
MCU_000027-RB;MCU_000027-RC;MCU_000027-RD	RILALCTGNHELYMR	_RILALC[Carbamidomethyl (C)]TGNHELYMR_.3	_RILALC[Carbamidomethyl (C)]TGNHELYMR_	False	44	13.9669	16.765	16.8989	16.5933	16.1297	15.7981
MCU_000027-RB;MCU_000027-RC;MCU_000027-RD	RILALCTGNHELYMR	_RILALC[Carbamidomethyl (C)]TGNHELYMR_.4	_RILALC[Carbamidomethyl (C)]TGNHELYMR_	False	44	13.7737	16.6911	16.6732	16.513	15.5585	15.6631
MCU_000027-RB;MCU_000027-RC;MCU_000027-RD	RILALCTGNHELYMR	_RILALC[Carbamidomethyl (C)]TGNHELYM[Oxidation (M)]R_.3	_RILALC[Carbamidomethyl (C)]TGNHELYM[Oxidation (M)]R_	False	44	16.6996	16.5182	15.976	15.5318	14.4684	14.3297
MCU_000027-RB;MCU_000027-RC;MCU_000027-RD	RILALCTGNHELYMR	_RILALC[Carbamidomethyl (C)]TGNHELYM[Oxidation (M)]R_.4	_RILALC[Carbamidomethyl (C)]TGNHELYM[Oxidation (M)]R_	False	44	15.3047	14.6594	13.9421	13.6916	NaN	12.2245
MCU_000027-RB;MCU_000027-RC;MCU_000027-RD	DIDRHHEYNVR	_DIDRHHEYNVR_.3	_DIDRHHEYNVR_	False	44	17.3588	17.3723	17.3919	17.1489	18.5805	17.0273
MCU_000027-RB;MCU_000027-RC;MCU_000027-RD	DIDRHHEYNVR	_DIDRHHEYNVR_.2	_DIDRHHEYNVR_	False	44	12.6435	12.6204	12.924	12.4628	14.036	12.0365
MCU_000027-RB;MCU_000027-RC;MCU_000027-RD	HHEYNVR	_HHEYNVR_.2	_HHEYNVR_	False	44	17.182	17.3094	17.2817	16.8912	18.4929	17.4109
MCU_000027-RB;MCU_000027-RC;MCU_000027-RD	HHEYNVR	_HHEYNVR_.1	_HHEYNVR_	False	44	NaN	10.4286	10.3253	10.6803	11.666	12.1395
MCU_000027-RB;MCU_000027-RC;MCU_000027-RD	SELKPVRDEAK	_SELKPVRDEAK_.3	_SELKPVRDEAK_	False	44	17.1532	16.6682	17.4251	16.2932	18.5449	17.4342
MCU_000027-RB;MCU_000027-RC;MCU_000027-RD	SELKPVRDEAK	_SELKPVRDEAK_.2	_SELKPVRDEAK_	False	44	13.4004	12.7793	13.6987	12.5592	14.5505	13.6747
MCU_000027-RB;MCU_000027-RC;MCU_000027-RD	KGTPLVLGVDALGLSIYEPGNLLDPK	_KGTPLVLGVDALGLSIYEPGNLLDPK_.3	_KGTPLVLGVDALGLSIYEPGNLLDPK_	False	44	16.4834	15.8902	16.1976	15.2098	14.6044	14.4161
MCU_000027-RB;MCU_000027-RC;MCU_000027-RD	LIAERDR	_LIAERDR_.2	_LIAERDR_	False	44	15.5327	15.7685	15.5203	15.0601	15.5448	15.8411
MCU_000027-RB;MCU_000027-RC;MCU_000027-RD	NDIMSGK	_NDIMSGK_.1	_NDIMSGK_	False	44	12.7673	14.4102	14.785	14.3689	14.7227	14.6807
MCU_000027-RB;MCU_000027-RC;MCU_000027-RD	SELKPVR	_SELKPVR_.2	_SELKPVR_	False	44	12.3709	11.2595	12.517	11.06	14.4875	15.0479
MCU_000027-RB;MCU_000027-RC;MCU_000027-RD	FYPENVEEELIQTCTITHFYLQVK	_FYPENVEEELIQTC[Carbamidomethyl (C)]TITHFYLQVK_.4	_FYPENVEEELIQTC[Carbamidomethyl (C)]TITHFYLQVK_	False	44	13.6294	12.86	13.0004	13.0506	11.7989	10.7632
MCU_000027-RB;MCU_000027-RC;MCU_000027-RD	RLEESRVTEVSK	_RLEESRVTEVSK_.3	_RLEESRVTEVSK_	False	44	11.2332	12.4506	11.8926	10.9602	12.9233	12.1944
MCU_000027-RB;MCU_000027-RC;MCU_000027-RD	VTEVSKNESLQTK	_VTEVSKNESLQTK_.3	_VTEVSKNESLQTK_	False	44	10.5275	11.4522	11.2094	10.5834	11.4185	11.2541
MCU_000027-RB;MCU_000027-RC;MCU_000027-RD	MRDIDRHHEYNVR	_MRDIDRHHEYNVR_.4	_MRDIDRHHEYNVR_	False	44	NaN	16.2883	16.9015	16.0818	17.2294	16.4122
MCU_000027-RB;MCU_000027-RC;MCU_000027-RD	MRDIDRHHEYNVR	_M[Oxidation (M)]RDIDRHHEYNVR_.4	_M[Oxidation (M)]RDIDRHHEYNVR_	False	44	14.9919	15.7455	15.0124	14.7163	15.0953	14.7532
MCU_000027-RB;MCU_000027-RC;MCU_000027-RD	MRDIDRHHEYNVR	_M[Oxidation (M)]RDIDRHHEYNVR_.3	_M[Oxidation (M)]RDIDRHHEYNVR_	False	44	7.77996	9.44041	9.53242	9.77931	7.32546	8.1446
MCU_000027-RB;MCU_000027-RC;MCU_000027-RD	MRDIDRHHEYNVR	_MRDIDRHHEYNVR_.3	_MRDIDRHHEYNVR_	False	44	NaN	11.5043	11.8171	11.3171	12.3242	12.2045
MCU_000027-RB;MCU_000027-RC;MCU_000027-RD	MRDIDRHHEYNVR	_M[Oxidation (M)]RDIDRHHEYNVR_.2	_M[Oxidation (M)]RDIDRHHEYNVR_	False	44	NaN	NaN	8.83393	NaN	11.4249	11.0205
MCU_000027-RB;MCU_000027-RC;MCU_000027-RD	MRDIDRHHEYNVR	_MRDIDRHHEYNVR_.2	_MRDIDRHHEYNVR_	False	44	NaN	NaN	NaN	NaN	9.99291	9.51652
MCU_000027-RB;MCU_000027-RC;MCU_000027-RD	DHHDMSREDAMVQYLQLAQDLEMYGVETFDIK	_DHHDM[Oxidation (M)]SREDAM[Oxidation (M)]VQYLQLAQDLEMYGVETFDIK_.5	_DHHDM[Oxidation (M)]SREDAM[Oxidation (M)]VQYLQLAQDLEMYGVETFDIK_	False	44	10.7928	8.5653	NaN	9.23824	13.4873	14.0159
MCU_000027-RB;MCU_000027-RC;MCU_000027-RD	DHHDMSREDAMVQYLQLAQDLEMYGVETFDIK	_DHHDM[Oxidation (M)]SREDAM[Oxidation (M)]VQYLQLAQDLEM[Oxidation (M)]YGVETFDIK_.5	_DHHDM[Oxidation (M)]SREDAM[Oxidation (M)]VQYLQLAQDLEM[Oxidation (M)]YGVETFDIK_	False	44	NaN	12.7532	11.3215	13.2346	10.2753	10.0174
MCU_000027-RB;MCU_000027-RC;MCU_000027-RD	DHHDMSREDAMVQYLQLAQDLEMYGVETFDIK	_DHHDMSREDAM[Oxidation (M)]VQYLQLAQDLEM[Oxidation (M)]YGVETFDIK_.5	_DHHDMSREDAM[Oxidation (M)]VQYLQLAQDLEM[Oxidation (M)]YGVETFDIK_	False	44	NaN	11.4692	9.85948	12.6026	10.3643	10.3386
MCU_000027-RB;MCU_000027-RC;MCU_000027-RD	DHHDMSREDAMVQYLQLAQDLEMYGVETFDIK	_DHHDM[Oxidation (M)]SREDAMVQYLQLAQDLEMYGVETFDIK_.4	_DHHDM[Oxidation (M)]SREDAMVQYLQLAQDLEMYGVETFDIK_	False	44	NaN	NaN	NaN	NaN	10.2271	NaN
MCU_000027-RB;MCU_000027-RC;MCU_000027-RD	DNNPTFLRLDK	_DNNPTFLRLDK_.3	_DNNPTFLRLDK_	False	44	14.1262	13.0272	12.323	11.1257	10.7743	11.4079
MCU_000027-RB;MCU_000027-RC;MCU_000027-RD	DNNPTFLRLDK	_DNNPTFLRLDK_.2	_DNNPTFLRLDK_	False	44	12.7146	11.9719	11.0077	NaN	NaN	NaN
MCU_000027-RB;MCU_000027-RC;MCU_000027-RD	ILALCTGNHELYMRR	_ILALC[Carbamidomethyl (C)]TGNHELYMRR_.4	_ILALC[Carbamidomethyl (C)]TGNHELYMRR_	False	44	NaN	12.366	11.9056	NaN	11.1036	11.4071
MCU_000027-RB;MCU_000027-RC;MCU_000027-RD	TIGLREVWYFGIQYIDK	_TIGLREVWYFGIQYIDK_.3	_TIGLREVWYFGIQYIDK_	False	44	NaN	12.82	NaN	NaN	10.3729	NaN
MCU_000027-RB;MCU_000027-RC;MCU_000027-RD	KISHNEFAPGSEYEFK	_KISHNEFAPGSEYEFK_.3	_KISHNEFAPGSEYEFK_	False	44	13.5002	NaN	NaN	NaN	11.6592	12.4929
MCU_000027-RB;MCU_000027-RC;MCU_000027-RD	EDAMVQYLQLAQDLEMYGVETFDIK	_EDAM[Oxidation (M)]VQYLQLAQDLEMYGVETFDIK_.3	_EDAM[Oxidation (M)]VQYLQLAQDLEMYGVETFDIK_	False	44	NaN	NaN	14.5015	NaN	12.7363	NaN
MCU_000027-RB;MCU_000027-RC;MCU_000027-RD	EDAMVQYLQLAQDLEMYGVETFDIK	_EDAMVQYLQLAQDLEM[Oxidation (M)]YGVETFDIK_.3	_EDAMVQYLQLAQDLEM[Oxidation (M)]YGVETFDIK_	False	44	15.8564	NaN	NaN	NaN	NaN	NaN
MCU_000027-RB;MCU_000027-RC;MCU_000027-RD	EDAMVQYLQLAQDLEMYGVETFDIK	_EDAM[Oxidation (M)]VQYLQLAQDLEM[Oxidation (M)]YGVETFDIK_.3	_EDAM[Oxidation (M)]VQYLQLAQDLEM[Oxidation (M)]YGVETFDIK_	False	44	16.0004	NaN	NaN	NaN	NaN	12.6926
MCU_000027-RB;MCU_000027-RC;MCU_000027-RD	GTPLVLGVDALGLSIYEPGNLLDPK	_GTPLVLGVDALGLSIYEPGNLLDPK_.3	_GTPLVLGVDALGLSIYEPGNLLDPK_	False	44	NaN	NaN	17.3773	NaN	10.4486	NaN
MCU_000027-RB;MCU_000027-RC;MCU_000027-RD	LKEETEASVEERNK	_LKEETEASVEERNK_.3	_LKEETEASVEERNK_	False	44	12.5666	NaN	NaN	NaN	NaN	NaN
MCU_000027-RB;MCU_000027-RC;MCU_000027-RD	LKEETEASVEERNK	_LKEETEASVEERNK_.4	_LKEETEASVEERNK_	False	44	12.5779	NaN	NaN	NaN	NaN	NaN
MCU_000027-RB;MCU_000027-RC;MCU_000027-RD	INELEVLLDQERGARENLQK	_INELEVLLDQERGARENLQK_.4	_INELEVLLDQERGARENLQK_	False	44	14.4448	NaN	NaN	NaN	NaN	NaN
MCU_000027-RB;MCU_000027-RC;MCU_000027-RD	INELEVLLDQERGAR	_INELEVLLDQERGAR_.3	_INELEVLLDQERGAR_	False	44	13.8086	NaN	NaN	NaN	NaN	NaN
MCU_000028-RA;MCU_000028-RB	FILNFDPLPSGR	_FILNFDPLPSGR_.2	_FILNFDPLPSGR_	False	37	18.0515	18.2552	18.1562	17.3526	14.6417	14.5724
MCU_000028-RA;MCU_000028-RB	LVDNIYTDNQSEGIDK	_LVDNIYTDNQSEGIDK_.2	_LVDNIYTDNQSEGIDK_	False	37	17.5002	17.2697	17.2369	16.3804	14.4351	14.3586
MCU_000028-RA;MCU_000028-RB	APYLLPEVAFNR	_APYLLPEVAFNR_.2	_APYLLPEVAFNR_	False	37	17.3997	17.0709	17.0322	16.3526	14.4882	14.2077
MCU_000028-RA;MCU_000028-RB	APYLLPEVAFNR	_APYLLPEVAFNR_.3	_APYLLPEVAFNR_	False	37	NaN	12.472	12.3193	11.5379	NaN	NaN
MCU_000028-RA;MCU_000028-RB	ALLQILR	_ALLQILR_.2	_ALLQILR_	False	37	17.1516	17.2081	16.9422	16.4363	14.3046	14.5622
MCU_000028-RA;MCU_000028-RB	GGGGLSFLR	_GGGGLSFLR_.2	_GGGGLSFLR_	False	37	16.9365	16.7296	16.5567	15.8998	13.9198	13.4347
MCU_000028-RA;MCU_000028-RB	LPNEIER	_LPNEIER_.2	_LPNEIER_	False	37	16.3768	16.7229	16.5399	15.9234	13.7624	14.2511
MCU_000028-RA;MCU_000028-RB	SFLGFSQIEEDAPSYHR	_SFLGFSQIEEDAPSYHR_.3	_SFLGFSQIEEDAPSYHR_	False	37	16.9057	16.5444	16.2582	15.3288	13.1867	13.4403
MCU_000028-RA;MCU_000028-RB	FNVAGVVSDLSSELNR	_FNVAGVVSDLSSELNR_.2	_FNVAGVVSDLSSELNR_	False	37	16.4314	15.8894	15.9225	15.1944	13.2697	12.8905
MCU_000028-RA;MCU_000028-RB	FNVAGVVSDLSSELNR	_FNVAGVVSDLSSELNR_.3	_FNVAGVVSDLSSELNR_	False	37	14.9553	13.927	13.9787	13.345	NaN	10.7631
MCU_000028-RA;MCU_000028-RB	APYLLPEVAFNRK	_APYLLPEVAFNRK_.3	_APYLLPEVAFNRK_	False	37	16.5306	16.5102	16.1559	15.4285	12.5678	12.8769
MCU_000028-RA;MCU_000028-RB	LNLFDSSFLK	_LNLFDSSFLK_.2	_LNLFDSSFLK_	False	37	15.9659	NaN	16.2782	15.3821	13.7052	13.5876
MCU_000028-RA;MCU_000028-RB	IVPALLFNIHERPPQSNETDESEPGCQAVFVFK	_IVPALLFNIHERPPQSNETDESEPGC[Carbamidomethyl (C)]QAVFVFK_.4	_IVPALLFNIHERPPQSNETDESEPGC[Carbamidomethyl (C)]QAVFVFK_	False	37	15.9166	16.2448	16.0227	15.3641	12.7555	12.3452
MCU_000028-RA;MCU_000028-RB	GAIGPDVFHNFK	_GAIGPDVFHNFK_.3	_GAIGPDVFHNFK_	False	37	15.4811	15.5122	15.1941	14.7201	12.6043	13.0148
MCU_000028-RA;MCU_000028-RB	GAIGPDVFHNFK	_GAIGPDVFHNFK_.2	_GAIGPDVFHNFK_	False	37	NaN	13.74	12.9797	NaN	11.8129	NaN
MCU_000028-RA;MCU_000028-RB	IYPPEEVK	_IYPPEEVK_.2	_IYPPEEVK_	False	37	15.4936	15.4409	15.0473	13.9724	NaN	NaN
MCU_000028-RA;MCU_000028-RB	LNESLLSHVQSVIQTR	_LNESLLSHVQSVIQTR_.3	_LNESLLSHVQSVIQTR_	False	37	14.9329	14.9953	14.8358	13.7858	12.1336	12.208
MCU_000028-RA;MCU_000028-RB	ELINYLR	_ELINYLR_.2	_ELINYLR_	False	37	NaN	15.1434	14.5448	13.8717	12.9471	12.5935
MCU_000028-RA;MCU_000028-RB	LLLHGVALDPDASIR	_LLLHGVALDPDASIR_.3	_LLLHGVALDPDASIR_	False	37	12.6493	14.2129	13.9099	13.4817	11.7299	11.601
MCU_000028-RA;MCU_000028-RB	QDILFMK	_QDILFMK_.2	_QDILFMK_	False	37	NaN	13.5621	13.3987	NaN	NaN	10.8493
MCU_000028-RA;MCU_000028-RB	SEKPDASEAAAR	_SEKPDASEAAAR_.3	_SEKPDASEAAAR_	False	37	8.26712	9.24051	9.06555	8.03759	NaN	NaN
MCU_000028-RA;MCU_000028-RB	GGRPGDPFGNVGLYGSR	_GGRPGDPFGNVGLYGSR_.3	_GGRPGDPFGNVGLYGSR_	False	37	16.9166	16.7813	16.6678	16.0779	NaN	NaN
MCU_000028-RA;MCU_000028-RB	GGRPGDPFGNVGLYGSR	_GGRPGDPFGNVGLYGSR_.2	_GGRPGDPFGNVGLYGSR_	False	37	12.9381	12.751	12.8413	12.7521	NaN	NaN
MCU_000028-RA;MCU_000028-RB	EYDDLVDHFAR	_EYDDLVDHFAR_.3	_EYDDLVDHFAR_	False	37	16.532	16.3811	16.2724	15.6494	13.544	13.2802
MCU_000028-RA;MCU_000028-RB	EYDDLVDHFAR	_EYDDLVDHFAR_.2	_EYDDLVDHFAR_	False	37	13.112	13.4082	13.5175	NaN	NaN	NaN
MCU_000028-RA;MCU_000028-RB	SVYTLEK	_SVYTLEK_.2	_SVYTLEK_	False	37	16.1465	16.0837	15.7192	15.8228	12.5602	12.826
MCU_000028-RA;MCU_000028-RB	SVYTLEK	_SVYTLEK_.1	_SVYTLEK_	False	37	10.3044	11.5087	11.2469	9.87674	NaN	NaN
MCU_000028-RA;MCU_000028-RB	INALQSMEK	_INALQSMEK_.2	_INALQSMEK_	False	37	NaN	14.7499	15.1929	14.3356	12.8333	12.8128
MCU_000028-RA;MCU_000028-RB	INALQSMEK	_INALQSM[Oxidation (M)]EK_.2	_INALQSM[Oxidation (M)]EK_	False	37	15.2926	14.0647	13.5118	13.0735	10.339	NaN
MCU_000028-RA;MCU_000028-RB	LLFGCGPCRPK	_LLFGC[Carbamidomethyl (C)]GPC[Carbamidomethyl (C)]RPK_.3	_LLFGC[Carbamidomethyl (C)]GPC[Carbamidomethyl (C)]RPK_	False	37	13.7612	14.6242	14.4372	13.5366	11.9616	12.0849
MCU_000028-RA;MCU_000028-RB	LLFGCGPCRPK	_LLFGC[Carbamidomethyl (C)]GPC[Carbamidomethyl (C)]RPK_.2	_LLFGC[Carbamidomethyl (C)]GPC[Carbamidomethyl (C)]RPK_	False	37	NaN	NaN	12.1911	10.4315	NaN	NaN
MCU_000028-RA;MCU_000028-RB	GLQGVVR	_GLQGVVR_.1	_GLQGVVR_	False	37	NaN	NaN	NaN	NaN	12.4013	12.7304
MCU_000028-RA;MCU_000028-RB	NMQVAHNLVK	_NMQVAHNLVK_.2	_NMQVAHNLVK_	False	37	NaN	11.8563	11.3392	NaN	10.2544	NaN
MCU_000028-RA;MCU_000028-RB	ISVVMVIDK	_ISVVMVIDK_.2	_ISVVMVIDK_	False	37	13.6636	15.2493	15.0988	14.1561	12.1157	12.3784
MCU_000028-RA;MCU_000028-RB	ISVVMVIDK	_ISVVM[Oxidation (M)]VIDK_.2	_ISVVM[Oxidation (M)]VIDK_	False	37	NaN	15.2087	NaN	NaN	NaN	NaN
MCU_000028-RA;MCU_000028-RB	FHDAIMHTIAEFAK	_FHDAIMHTIAEFAK_.3	_FHDAIMHTIAEFAK_	False	37	NaN	14.0198	13.849	13.2538	NaN	NaN
MCU_000028-RA;MCU_000028-RB	FHDAIMHTIAEFAK	_FHDAIMHTIAEFAK_.4	_FHDAIMHTIAEFAK_	False	37	NaN	13.1821	13.2387	12.4887	10.3796	10.3418
MCU_000028-RA;MCU_000028-RB	FHDAIMHTIAEFAK	_FHDAIMHTIAEFAK_.2	_FHDAIMHTIAEFAK_	False	37	NaN	11.5028	11.3632	NaN	NaN	NaN
MCU_000028-RA;MCU_000028-RB	FHDAIMHTIAEFAK	_FHDAIM[Oxidation (M)]HTIAEFAK_.3	_FHDAIM[Oxidation (M)]HTIAEFAK_	False	37	12.1901	11.2422	9.80968	NaN	NaN	NaN
MCU_000028-RA;MCU_000028-RB	FHDAIMHTIAEFAK	_FHDAIM[Oxidation (M)]HTIAEFAK_.4	_FHDAIM[Oxidation (M)]HTIAEFAK_	False	37	10.3944	11.567	NaN	NaN	NaN	NaN
MCU_000028-RA;MCU_000028-RB	PSRQDILFMK	_PSRQDILFMK_.3	_PSRQDILFMK_	False	37	12.074	14.3261	14.4624	13.487	NaN	11.6718
MCU_000028-RA;MCU_000028-RB	PSRQDILFMK	_PSRQDILFM[Oxidation (M)]K_.3	_PSRQDILFM[Oxidation (M)]K_	False	37	13.8345	12.7783	12.0605	11.4939	NaN	NaN
MCU_000028-RA;MCU_000028-RB	SSGKPPMDFNELCALHK	_SSGKPPMDFNELC[Carbamidomethyl (C)]ALHK_.4	_SSGKPPMDFNELC[Carbamidomethyl (C)]ALHK_	False	37	NaN	13.8758	13.9449	13.1264	NaN	12.2586
MCU_000028-RA;MCU_000028-RB	SSGKPPMDFNELCALHK	_SSGKPPMDFNELC[Carbamidomethyl (C)]ALHK_.3	_SSGKPPMDFNELC[Carbamidomethyl (C)]ALHK_	False	37	NaN	12.132	12.5976	NaN	NaN	NaN
MCU_000028-RA;MCU_000028-RB	SSGKPPMDFNELCALHK	_SSGKPPM[Oxidation (M)]DFNELC[Carbamidomethyl (C)]ALHK_.4	_SSGKPPM[Oxidation (M)]DFNELC[Carbamidomethyl (C)]ALHK_	False	37	NaN	10.0805	8.9752	NaN	NaN	NaN
MCU_000028-RA;MCU_000028-RB	SFLGFSQIEEDAPSYHREYDDLVDHFAR	_SFLGFSQIEEDAPSYHREYDDLVDHFAR_.5	_SFLGFSQIEEDAPSYHREYDDLVDHFAR_	False	37	NaN	13.6805	13.3615	12.5155	10.2157	11.4462
MCU_000028-RA;MCU_000028-RB	SFLGFSQIEEDAPSYHREYDDLVDHFAR	_SFLGFSQIEEDAPSYHREYDDLVDHFAR_.4	_SFLGFSQIEEDAPSYHREYDDLVDHFAR_	False	37	NaN	13.3236	13.1956	NaN	NaN	10.1275
MCU_000028-RA;MCU_000028-RB	ILAESPEAR	_ILAESPEAR_.2	_ILAESPEAR_	False	37	13.8798	NaN	13.893	NaN	10.0984	NaN
MCU_000028-RA;MCU_000028-RB	TGFVLTENIFHQMLDPSNK	_TGFVLTENIFHQMLDPSNK_.3	_TGFVLTENIFHQMLDPSNK_	False	37	NaN	12.5587	11.8063	NaN	10.9597	NaN
MCU_000028-RA;MCU_000028-RB	TGFVLTENIFHQMLDPSNK	_TGFVLTENIFHQM[Oxidation (M)]LDPSNK_.3	_TGFVLTENIFHQM[Oxidation (M)]LDPSNK_	False	37	NaN	12.4157	11.4733	NaN	NaN	NaN
MCU_000028-RA;MCU_000028-RB	ASFTNIIPVVSTMISHFDHHK	_ASFTNIIPVVSTMISHFDHHK_.4	_ASFTNIIPVVSTMISHFDHHK_	False	37	NaN	12.8258	12.9792	12.4336	10.0699	10.6128
MCU_000028-RA;MCU_000028-RB	ASFTNIIPVVSTMISHFDHHK	_ASFTNIIPVVSTM[Oxidation (M)]ISHFDHHK_.4	_ASFTNIIPVVSTM[Oxidation (M)]ISHFDHHK_	False	37	NaN	10.2576	NaN	NaN	NaN	NaN
MCU_000028-RA;MCU_000028-RB	SAMIQVGFDASTLDIPYPAFDPLK	_SAM[Oxidation (M)]IQVGFDASTLDIPYPAFDPLK_.3	_SAM[Oxidation (M)]IQVGFDASTLDIPYPAFDPLK_	False	37	13.2191	12.5298	11.6542	11.5978	NaN	NaN
MCU_000028-RA;MCU_000028-RB	LVLAVQQK	_LVLAVQQK_.2	_LVLAVQQK_	False	37	NaN	12.7686	12.3225	11.9778	NaN	NaN
MCU_000028-RA;MCU_000028-RB	LVCHCAR	_LVC[Carbamidomethyl (C)]HC[Carbamidomethyl (C)]AR_.2	_LVC[Carbamidomethyl (C)]HC[Carbamidomethyl (C)]AR_	False	37	NaN	7.4043	9.11244	NaN	NaN	7.78415
MCU_000028-RA;MCU_000028-RB	MNEYNTSVAGGAVSGPSDYGSMTR	_MNEYNTSVAGGAVSGPSDYGSMTR_.3	_MNEYNTSVAGGAVSGPSDYGSMTR_	False	37	NaN	12.4667	12.782	NaN	NaN	NaN
MCU_000034-RA;MCU_000034-RB	VLIIGGGDGGVAR	_VLIIGGGDGGVAR_.2	_VLIIGGGDGGVAR_	False	10	NaN	NaN	13.8571	14.3296	16.7032	16.1776
MCU_000034-RA;MCU_000034-RB	HPCVEHIDLVEIDPLVLK	_HPC[Carbamidomethyl (C)]VEHIDLVEIDPLVLK_.3	_HPC[Carbamidomethyl (C)]VEHIDLVEIDPLVLK_	False	10	11.9433	NaN	12.8258	NaN	15.2515	14.6915
MCU_000034-RA;MCU_000034-RB	HPCVEHIDLVEIDPLVLK	_HPC[Carbamidomethyl (C)]VEHIDLVEIDPLVLK_.4	_HPC[Carbamidomethyl (C)]VEHIDLVEIDPLVLK_	False	10	12.2797	12.3733	12.6093	12.4841	14.7469	14.236
MCU_000034-RA;MCU_000034-RB	NYLPFTACGLDHPK	_NYLPFTAC[Carbamidomethyl (C)]GLDHPK_.2	_NYLPFTAC[Carbamidomethyl (C)]GLDHPK_	False	10	NaN	NaN	NaN	NaN	14.0799	13.727
MCU_000034-RA;MCU_000034-RB	NYLPFTACGLDHPK	_NYLPFTAC[Carbamidomethyl (C)]GLDHPK_.3	_NYLPFTAC[Carbamidomethyl (C)]GLDHPK_	False	10	NaN	NaN	11.9732	NaN	14.3257	14.1929
MCU_000034-RA;MCU_000034-RB	DAPAECTFYTK	_DAPAEC[Carbamidomethyl (C)]TFYTK_.2	_DAPAEC[Carbamidomethyl (C)]TFYTK_	False	10	NaN	NaN	NaN	12.6337	15.1585	14.1796
MCU_000034-RA;MCU_000034-RB	VTVHTADGASFLR	_VTVHTADGASFLR_.3	_VTVHTADGASFLR_	False	10	NaN	11.0918	10.4993	12.0209	14.5258	13.9472
MCU_000034-RA;MCU_000034-RB	VTVHTADGASFLR	_VTVHTADGASFLR_.2	_VTVHTADGASFLR_	False	10	NaN	NaN	NaN	NaN	12.8037	12.4782
MCU_000034-RA;MCU_000034-RB	AFGSNPTA	_AFGSNPTA_.1	_AFGSNPTA_	False	10	NaN	10.0921	NaN	NaN	13.3058	12.8827
MCU_000034-RA;MCU_000034-RB	EAIRDAPAECTFYTK	_EAIRDAPAEC[Carbamidomethyl (C)]TFYTK_.3	_EAIRDAPAEC[Carbamidomethyl (C)]TFYTK_	False	10	NaN	NaN	NaN	NaN	14.383	14.4565
MCU_000034-RA;MCU_000034-RB	RVLIIGGGDGGVAR	_RVLIIGGGDGGVAR_.3	_RVLIIGGGDGGVAR_	False	10	NaN	NaN	NaN	10.9752	NaN	13.5181
MCU_000034-RA;MCU_000034-RB	SEFQHMLVFESETYGR	_SEFQHMLVFESETYGR_.3	_SEFQHMLVFESETYGR_	False	10	NaN	12.2336	12.3569	NaN	15.0941	14.5111
MCU_000034-RA;MCU_000034-RB	AAFVLPK	_AAFVLPK_.1	_AAFVLPK_	False	10	NaN	NaN	NaN	NaN	12.3555	11.8477
MCU_000035-RA;MCU_000035-RB;MCU_000035-RC	IAAIDWLVHDR	_IAAIDWLVHDR_.3	_IAAIDWLVHDR_	False	2	NaN	NaN	NaN	NaN	NaN	10.3711
MCU_000035-RA;MCU_000035-RB;MCU_000035-RC	AVLDRLPLAILDQLK	_AVLDRLPLAILDQLK_.3	_AVLDRLPLAILDQLK_	False	2	NaN	NaN	NaN	NaN	NaN	9.64724
MCU_000036-RA	VGFLILR	_VGFLILR_.2	_VGFLILR_	True	12	NaN	NaN	13.1496	13.0224	11.5043	12.5362
MCU_000036-RA	AVTNLVPPGWLVSEK	_[Acetyl (Protein N-term)]AVTNLVPPGWLVSEK_.2	_[Acetyl (Protein N-term)]AVTNLVPPGWLVSEK_	True	12	12.978	NaN	12.9046	12.5025	12.3692	12.5415
MCU_000036-RA	LPQGTILLAPVMSGEFEAAR	_LPQGTILLAPVMSGEFEAAR_.3	_LPQGTILLAPVMSGEFEAAR_	True	12	NaN	NaN	NaN	14.1026	12.0369	11.8527
MCU_000036-RA	NIAISQAEEDFQTSSDTAGGVSR	_NIAISQAEEDFQTSSDTAGGVSR_.3	_NIAISQAEEDFQTSSDTAGGVSR_	True	12	13.9126	13.5516	13.5237	NaN	11.8235	12.764
MCU_000036-RA	GEVTADMLPVLR	_GEVTADMLPVLR_.2	_GEVTADMLPVLR_	True	12	NaN	12.8481	12.9563	12.4399	12.6294	12.7461
MCU_000036-RA	VNSPMGDDSDFQQR	_VNSPMGDDSDFQQR_.2	_VNSPMGDDSDFQQR_	True	12	NaN	NaN	12.3578	NaN	11.0376	12.1051
MCU_000036-RA	NLAQLVSMGYQPHEASVALEEAK	_NLAQLVSMGYQPHEASVALEEAK_.3	_NLAQLVSMGYQPHEASVALEEAK_	True	12	NaN	14.3783	NaN	NaN	NaN	14.7132
MCU_000036-RA	NLAQLVSMGYQPHEASVALEEAK	_NLAQLVSM[Oxidation (M)]GYQPHEASVALEEAK_.3	_NLAQLVSM[Oxidation (M)]GYQPHEASVALEEAK_	True	12	NaN	11.3958	NaN	NaN	NaN	NaN
MCU_000036-RA	HTISALDIDNSPK	_HTISALDIDNSPK_.3	_HTISALDIDNSPK_	True	12	12.9018	13.1126	12.5707	12.2415	11.8677	12.6274
MCU_000036-RA	DVLDADGQVLQVVQIR	_DVLDADGQVLQVVQIR_.2	_DVLDADGQVLQVVQIR_	True	12	12.4385	12.3898	12.1542	NaN	NaN	11.9701
MCU_000036-RA	DVLDADGQVLQVVQIR	_DVLDADGQVLQVVQIR_.3	_DVLDADGQVLQVVQIR_	True	12	NaN	11.5641	11.4082	NaN	NaN	10.512
MCU_000036-RA	EILAEAQSALSTGEAAAVQHTFR	_EILAEAQSALSTGEAAAVQHTFR_.3	_EILAEAQSALSTGEAAAVQHTFR_	True	12	10.9729	12.6922	12.5959	NaN	NaN	NaN
MCU_000036-RA	DRNLAQLVSMGYQPHEASVALEEAK	_DRNLAQLVSMGYQPHEASVALEEAK_.4	_DRNLAQLVSMGYQPHEASVALEEAK_	True	12	NaN	11.0247	NaN	NaN	NaN	11.254
MCU_000036-RA	LSYETPPGTK	_LSYETPPGTK_.2	_LSYETPPGTK_	True	12	NaN	NaN	NaN	NaN	NaN	11.729
MCU_000037-RA	IIAQDSDSGPR	_IIAQDSDSGPR_.2	_IIAQDSDSGPR_	True	15	8.63124	NaN	NaN	11.2834	NaN	NaN
MCU_000037-RA	QLVLTESVDREQNPQFFIR	_QLVLTESVDREQNPQFFIR_.3	_QLVLTESVDREQNPQFFIR_	True	15	NaN	12.7808	13.3667	13.764	NaN	NaN
MCU_000037-RA	HIPIDTPAGSLITTLR	_HIPIDTPAGSLITTLR_.3	_HIPIDTPAGSLITTLR_	True	15	NaN	12.6137	12.8604	13.6348	NaN	NaN
MCU_000037-RA	YNPQLYGVVNSR	_YNPQLYGVVNSR_.2	_YNPQLYGVVNSR_	True	15	NaN	12.5817	NaN	13.5634	NaN	NaN
MCU_000037-RA	VPTWIPDHYR	_VPTWIPDHYR_.3	_VPTWIPDHYR_	True	15	NaN	NaN	12.5814	NaN	NaN	NaN
MCU_000037-RA	VQVDDINDHVPLFQNPPTK	_VQVDDINDHVPLFQNPPTK_.3	_VQVDDINDHVPLFQNPPTK_	True	15	NaN	12.8265	13.393	14.2264	NaN	NaN
MCU_000037-RA	LTYWLSADDPDDLK	_LTYWLSADDPDDLK_.2	_LTYWLSADDPDDLK_	True	15	NaN	12.6228	13.0068	14.1824	NaN	NaN
MCU_000037-RA	SGPETLTLIAGR	_SGPETLTLIAGR_.2	_SGPETLTLIAGR_	True	15	NaN	12.8713	12.9776	13.7664	NaN	NaN
MCU_000037-RA	LVSDGCQYFR	_LVSDGC[Carbamidomethyl (C)]QYFR_.2	_LVSDGC[Carbamidomethyl (C)]QYFR_	True	15	NaN	NaN	NaN	14.0752	NaN	NaN
MCU_000037-RA	ITYGIHYGSSLPR	_ITYGIHYGSSLPR_.3	_ITYGIHYGSSLPR_	True	15	NaN	12.0046	12.4749	12.8968	NaN	NaN
MCU_000037-RA	ALPFLQLSVHESSK	_ALPFLQLSVHESSK_.3	_ALPFLQLSVHESSK_	True	15	NaN	12.3201	11.8527	12.6486	NaN	NaN
MCU_000037-RA	ITDLNDNAPSIEAK	_ITDLNDNAPSIEAK_.2	_ITDLNDNAPSIEAK_	True	15	NaN	11.2142	11.3661	12.5421	NaN	NaN
MCU_000037-RA	LHAQFSLGDNTESGYR	_LHAQFSLGDNTESGYR_.3	_LHAQFSLGDNTESGYR_	True	15	NaN	10.7653	10.5074	12.0567	NaN	NaN
[truncated: 77,486 more rows]
