# Supplementary material for: Integrated transcriptomic and proteomic analysis of cancer-suppressive Mesocestoides corti larvae
Source: Parasit Vectors. 2026 Apr 26;19:244. doi: 10.1186/s13071-026-07391-4 (PMC13248251; doi:10.1186/s13071-026-07391-4)
Supplement: Supplementary file 15 — Additional file 15: Supplementary Table 8. Mesocestoides corti proteome. [file 13071_2026_7391_MOESM15_ESM.xlsx]

## Sheet: Legend
	Proteome	All proteins identified in analysis
	Transcript_ID	ID
	Interpro ID	ID
	Interpro annotation	Annotation
	NCBI ID	ID
	NCBI annotation	Annotation
	KEGG ID	ID
	KEGG annotation	Annotation
	KEGG families	KO families annotation
	McES1	Sample average log2 intensity
	McES2	Sample average log2 intensity
	McES4	Sample average log2 intensity
	McES3	Sample average log2 intensity
	McH1	Sample average log2 intensity
	McH2	Sample average log2 intensity
	Average log2 intensity	Averaged log2 intensity from all samples that contain it
	PG.Qvalue	Evaluation of statistical confidence
	PG.Cscore	Ranking of identification confidence
	PG.Nr Of Stripped Sequences Identified (Experiment-wide)	Number of unique peptide sequences per protein in entire experiment
	In silico secretome presence	Whether listed protein is present in the in silico secretome - contains secretomic sequence
	Transcriptome presence	Whether listed protein is present in the transcriptome
	Reliably identified secretome	Proteins present in at least 3/4 McES samples
	McES Avg. log2 int.	Averaged log2 intensity in McES samples
	McH Avg. log2 int.	Averaged log2 intensity in McH samples
	GO terms	GO term ID
	GO description	Description of GO term ID
	CAP family proteins (proteome)	CAP family proteins found in the overall proteome
	CAP family proteins (riMcES)	CAP family proteins found in the reliably identified secretome
	Kunitz-type p. inh. (proteome)	Kunitz-type protease inhibitors found in the overall proteome
	Kunitz-type p. inh. (riMcES)	itz-type protease inhibitors found in the reliably identified secretome

## Sheet: Proteome
Transcript_ID	Interpro ID	Interpro annotation	NCBI ID	NCBI annotation	KEGG ID	KEGG annotation	KEGG families	McES1	McES2	McES4	McES3	McH1	McH2	Average log2 intensity	N: PG.Qvalue	N: PG.Cscore	N: PG.NrOfStrippedSequencesIdentified (Experiment-wide)	In silico secretome presence	Transcriptome presence
MCOS_0000008501-mRNA-1	IPR000719	Protein kinase domain , Serine-threonine/tyrosine-protein kinase, Tyrosine-protein kinase, Protein kinase-like domain superfamily , Protein kinase, Tyrosine-protein kinase	emb|CUT98929.1|	tyrosine protein kinase Src42A [Echinococcus multilocularis]	K08892	FRK, PTK5; fyn-related kinase [EC:2.7.10.2]		11.0321	11.6029	NaN	11.4715	11.5309	12.3876	11.605	0	43.7284	1	No	Yes
MCOS_0000016001-mRNA-1	IPR000340	Dual specificity phosphatase, Tyrosine-specific protein phosphatases domain , Dual specificity protein phosphatase domain , Protein-tyrosine phosphatase-like	ref|XP_024350586.1|	Dual specificity protein phosphatase [Echinococcus granulosus]	K14165	K14165; atypical dual specificity phosphatase [EC:3.1.3.16 3.1.3.48]		NaN	11.6251	NaN	11.594	14.4256	14.1256	12.9426	0	47.5222	6	No	Yes
MCOS_0000026401-mRNA-1	IPR000217	Tubulin , Beta tubulin , Tubulin/FtsZ, Tubulin/FtsZ, Beta tubulin, Tubulin, Tubulin/FtsZ, Tubulin, Tubulin/FtsZ, Tubulin/FtsZ-like	emb|CDI98194.1|	Tubulin beta 2C chain [Echinococcus multilocularis]	K07375	TUBB; tubulin beta		16.1077	15.6703	15.6337	15.4849	19.5003	19.7502	17.0245	0	52.7281	15	No	Yes
MCOS_0000026501-mRNA-1	IPR000217	Tubulin , Beta tubulin , Tubulin/FtsZ, Tubulin/FtsZ, Tubulin, Tubulin/FtsZ, Tubulin, Tubulin/FtsZ, Tubulin/FtsZ-like	ref|XP_024352339.1|	Tubulin beta-3 chain [Echinococcus granulosus]	K07375	TUBB; tubulin beta		18.2795	18.6135	17.4006	18.1391	19.7312	19.8317	18.6659	0	54.4083	17	No	Yes
MCOS_0000040301-mRNA-1	IPR015089	Cytochrome b-c1 complex subunit 10 , Single alpha-helix domain superfamily	emb|CUT99124.1|	expressed protein [Echinococcus multilocularis]				NaN	NaN	NaN	NaN	14.8015	15.9691	15.3853	0	44.3247	3	No	Yes
MCOS_0000045001-mRNA-1	IPR002048	EF-hand domain , EF-hand domain pair , EF-Hand 1	emb|VDD74448.1|	unnamed protein product [Mesocestoides corti]	K02183	CALM; calmodulin		16.9029	15.4815	16.252	16.3939	19.4316	19.005	17.2445	0	45.599	4	No	Yes
MCOS_0000046901-mRNA-1			emb|CDS17059.1|	tRNAHis guanylyltransferase [Echinococcus granulosus]				NaN	NaN	NaN	NaN	13.9799	14.0764	14.0282	0	46.8364	4	No	No
MCOS_0000052701-mRNA-1	IPR027911	Domain of unknown function DUF4604 , Uncharacterized protein KIAA1143-like	emb|CDS21239.1|	expressed conserved protein [Echinococcus granulosus]				NaN	NaN	NaN	NaN	13.2122	12.5117	12.862	0	47.1909	1	No	Yes
MCOS_0000062401-mRNA-1	IPR036282	Glutathione S-transferase	emb|CDS32292.1|	chloride intracellular channel exc 4 [Hymenolepis microstoma]	K05022	CLIC2; chloride intracellular channel protein 2		14.6622	15.3861	14.752	14.9555	13.6107	13.7527	14.5199	0	48.6579	14	No	Yes
MCOS_0000063301-mRNA-1	IPR002048	EF-hand domain , EF-hand domain pair , EF-Hand 1	ref|XP_024355088.1|	Calcium-binding protein [Echinococcus granulosus]	K23926	PVALB; parvalbumin alpha		17.6406	16.1792	16.1129	15.5044	20.2354	19.456	17.5214	0	43.3	5	No	Yes
MCOS_0000070301-mRNA-1	IPR002674	Large ribosomal subunit protein eL43 , Large ribosomal subunit protein eL37/eL43 , Zinc-binding ribosomal protein	ref|XP_005090748.1|	PREDICTED: 60S ribosomal protein L37a [Aplysia californica]	K02921	RP-L37Ae, RPL37A; large subunit ribosomal protein L37Ae		NaN	NaN	NaN	NaN	14.7282	15.0521	14.8901	0	46.7417	5	No	Yes
MCOS_0000081101-mRNA-1	IPR001060	FCH domain , AH/BAR domain superfamily	emb|VDD74809.1|	unnamed protein product [Mesocestoides corti]	K07526	SRGAP; SLIT-ROBO Rho GTPase activating protein		12.7689	NaN	NaN	12.9213	11.8764	12.707	12.5684	0	48.9756	3	No	No
MCOS_0000081601-mRNA-1	IPR007233	Trafficking protein particle complex subunit , Longin-like domain superfamily	ref|XP_024354919.1|	Trafficking protein particle complex subunit [Echinococcus granulosus]	K20300	TRAPPC1, BET5; trafficking protein particle complex subunit 1		13.3706	13.3894	13.2481	13.2883	13.6578	14.0484	13.5004	0	50.0769	7	No	Yes
MCOS_0000084201-mRNA-1			ref|XP_024354660.1|	Mitochondrial inner membrane protein [Echinococcus granulosus]				NaN	NaN	NaN	NaN	15.0438	16.1405	15.5922	0	54.3437	8	No	Yes
MCOS_0000084301-mRNA-1	IPR019133	MICOS complex subunit MIC60	emb|CDS40910.1|	Mitochondrial inner membrane protein [Echinococcus multilocularis]	K17785	IMMT, MIC60; MICOS complex subunit MIC60		NaN	NaN	NaN	NaN	15.3784	16.6119	15.9951	0	45.5076	16	No	Yes
MCOS_0000106601-mRNA-1	IPR011009	Protein kinase-like domain superfamily	ref|XP_024355499.1|	Choline/ethanolamine kinase [Echinococcus granulosus]	K14156	CHK; choline/ethanolamine kinase [EC:2.7.1.32 2.7.1.82]		NaN	NaN	13.6864	13.5147	14.1929	15.2451	14.1598	0	46.8543	2	No	Yes
MCOS_0000109901-mRNA-1	IPR002048	EF-hand domain , EF-hand domain pair	emb|VDD75097.1|	unnamed protein product [Mesocestoides corti]	K12751	MYL6; myosin light chain 6		15.17	14.2012	14.1973	14.0165	15.3513	14.6805	14.6028	0	47.5985	8	No	Yes
MCOS_0000116301-mRNA-1			emb|CDI98363.1|	SH2 motif [Echinococcus multilocularis]				13.277	13.4386	13.1588	13.6493	11.7868	10.8189	12.6882	0	43.7503	4	No	Yes
MCOS_0000128501-mRNA-1	IPR007829	TM2 domain	emb|VDD75283.1|	unnamed protein product [Mesocestoides corti]				12.5704	12.2831	NaN	12.8447	NaN	NaN	12.5661	0	41.5057	2	Yes	Yes
MCOS_0000129301-mRNA-1	IPR002634	BolA protein , BolA-like superfamily , BolA-like protein 2	ref|XP_024347796.1|	bolA-like protein [Echinococcus granulosus]				12.5202	NaN	NaN	NaN	12.5396	12.6452	12.5683	0	37.6327	2	No	Yes
MCOS_0000139401-mRNA-1	IPR012337	Ribonuclease H-like superfamily , Exonuclease, Ribonuclease H superfamily , Three-prime repair exonuclease 1/2	ref|XP_024356089.1|	Three prime repair exonuclease [Echinococcus granulosus]	K10790	TREX1; three prime repair exonuclease 1 [EC:3.1.11.2]		NaN	NaN	NaN	NaN	12.7777	12.6743	12.726	0	43.541	6	No	Yes
MCOS_0000147701-mRNA-1			ref|XP_024354735.1|	mitochondrial import inner membrane translocase [Echinococcus granulosus]				NaN	NaN	NaN	NaN	12.7533	12.8364	12.7949	0	44.6369	4	No	Yes
MCOS_0000164001-mRNA-1	IPR000504	RNA recognition motif domain , Nucleotide-binding alpha-beta plait domain superfamily , RNA-binding domain superfamily	emb|VDD75638.1|	unnamed protein product [Mesocestoides corti]				NaN	NaN	NaN	NaN	12.4508	13.2374	12.8441	0	46.6113	1	No	No
MCOS_0000170201-mRNA-1	IPR012942	SRR1-like domain , SRR1-like protein	emb|CDS42897.1|	protein sensitivity to red light reduced [Echinococcus multilocularis]				NaN	NaN	12.2274	NaN	NaN	NaN	12.2274	0.000391236	31.2338	1	No	Yes
MCOS_0000176001-mRNA-1	IPR011004	Trimeric LpxA-like superfamily , Dynactin subunit 6	emb|CDS18630.1|	dynactin subunit 6 [Echinococcus granulosus]	K10428	DCTN6; dynactin 6		12.589	13.5817	12.7365	12.8186	14.5447	14.4098	13.4467	0	48.8008	4	No	Yes
MCOS_0000176101-mRNA-1	IPR019095	Mediator complex	emb|CUT99352.1|	Mediator of RNA polymerase II transcription [Echinococcus multilocularis]	K15135	MED18; mediator of RNA polymerase II transcription subunit 18		NaN	NaN	NaN	NaN	10.3511	11.5535	10.9523	0	47.7875	2	No	No
MCOS_0000177301-mRNA-1			emb|CDS19412.1|	microtubule actin cross linking factor 1 [Echinococcus granulosus]				14.5497	15.9737	13.5832	15.316	13.4023	13.2668	14.3486	0	55.374	102	No	Yes
MCOS_0000181001-mRNA-1	IPR001770	G-protein, G-protein gamma-like domain , G-protein gamma-like domain superfamily	emb|CUT99635.1|	guanine nucleotide binding protein [Echinococcus multilocularis]				16.2816	16.0165	16.1952	16.2562	16.4039	16.1958	16.2249	0	42.3248	5	No	Yes
MCOS_0000181901-mRNA-1			emb|VDD75817.1|	unnamed protein product [Mesocestoides corti]				NaN	NaN	NaN	NaN	11.958	13.3015	12.6298	0	48.4676	3	No	Yes
MCOS_0000187501-mRNA-1	IPR007513	Small EDRK-rich factor-like, Zinc finger C2H2-type , ZNF706/At2g23090 superfamily , Zinc finger protein MBS1/2-like	ref|XP_024349009.1|	Zinc finger protein 706 [Echinococcus granulosus]				19.1464	18.7197	18.6705	18.7527	17.0007	16.2394	18.0882	0	48.6449	3	No	Yes
MCOS_0000196201-mRNA-1			ref|XP_003703402.1|	PREDICTED: trypsin inhibitor-like [Megachile rotundata]				17.97	18.7721	19.0833	18.759	NaN	NaN	18.6461	0	38.4469	4	No	No
MCOS_0000201401-mRNA-1	IPR019163	THO complex	emb|CDS27454.2|	THO complex subunit 5 protein [Hymenolepis microstoma]	K13174	THOC5; THO complex subunit 5		NaN	NaN	NaN	NaN	10.6473	11.784	11.2157	0	49.557	2	No	No
MCOS_0000204301-mRNA-1	IPR019818	Isocitrate/isopropylmalate dehydrogenase, Isopropylmalate dehydrogenase-like domain	emb|CDS21006.1|	isocitrate dehydrogenase NAD [Echinococcus granulosus]	K00030	IDH3; isocitrate dehydrogenase (NAD+) [EC:1.1.1.41]		NaN	NaN	NaN	NaN	16.3885	15.744	16.0663	0	51.1786	12	No	Yes
MCOS_0000210101-mRNA-1	IPR000557	Calponin repeat , Calponin homology domain , CH domain superfamily	emb|CDS18200.1|	Myophilin [Echinococcus granulosus]	K20526	TAGLN; transgelin		16.2054	16.5096	16.5814	16.3359	18.8184	18.6957	17.1911	0	50.6488	8	No	Yes
MCOS_0000210301-mRNA-1	IPR003422	Cytochrome b-c1 complex, Ubiquinol-cytochrome C reductase hinge domain , Ubiquinol-cytochrome C reductase hinge domain superfamily	emb|CDS18202.1|	ubiquinol cytochrome c oxidoreductase subunit 6 [Echinococcus granulosus]	K00416	QCR6, UQCRH; ubiquinol-cytochrome c reductase subunit 6		NaN	NaN	NaN	NaN	12.753	12.6484	12.7007	0	42.0076	2	No	Yes
MCOS_0000214701-mRNA-1			emb|CDS19706.1|	expressed conserved protein [Echinococcus granulosus]				NaN	NaN	NaN	NaN	13.4624	14.1907	13.8266	0	48.0851	8	No	Yes
MCOS_0000222601-mRNA-1	IPR013870	Large ribosomal subunit protein mL54	emb|CDS36037.1|	Ribosomal protein L37 mitochondrial [Echinococcus multilocularis]	K17435	MRPL54; large subunit ribosomal protein L54		NaN	NaN	NaN	NaN	11.4323	10.6993	11.0658	0	56.9196	1	No	Yes
MCOS_0000232501-mRNA-1	IPR002905	tRNA methyltransferase, S-adenosyl-L-methionine-dependent methyltransferase superfamily	ref|XP_024353114.1|	N(2),N(2)-dimethylguanosine tRNA methyltransferase [Echinococcus granulosus]	K00555	TRMT1, trm1; tRNA (guanine26-N2/guanine27-N2)-dimethyltransferase [EC:2.1.1.215 2.1.1.216]		NaN	NaN	NaN	NaN	11.7649	11.6004	11.6827	0	38.9123	1	No	No
MCOS_0000238401-mRNA-1	IPR000159	Ras-associating domain , PH-like domain superfamily , Ubiquitin-like domain superfamily , GRB/APBB1IP	emb|CDS15508.1|	Ras associated and pleckstrin y [Echinococcus granulosus]				NaN	NaN	NaN	NaN	12.008	12.4015	12.2048	0	33.3294	3	No	Yes
MCOS_0000240501-mRNA-1	IPR001932	PPM-type phosphatase-like domain , Protein phosphatase 2C , PPM-type phosphatase-like domain superfamily	emb|CDS23125.1|	protein phosphatase 1b [Echinococcus granulosus]	K04457	PPM1A, PP2CA; protein phosphatase 1A [EC:3.1.3.16]		14.839	14.4437	13.953	14.5945	14.0753	14.3099	14.3692	0	42.6071	2	No	Yes
MCOS_0000249301-mRNA-1	IPR023395	Mitochondrial carrier domain superfamily	ref|XP_024349783.1|	Mitochondrial carrier protein [Echinococcus granulosus]	K17885	MTCH; mitochondrial carrier		NaN	NaN	NaN	NaN	13.2041	14.335	13.7696	0	38.9318	4	No	Yes
MCOS_0000252301-mRNA-1	IPR001404	Heat shock protein Hsp90 family , Ribosomal protein uS5 domain 2-type superfamily , HSP90	ref|WP_155383550.1|	molecular chaperone HtpG [Nitriliruptoraceae bacterium ZYF776]	K04079	HSP90A, htpG; molecular chaperone HtpG		18.7681	18.909	18.9474	19.004	20.2779	20.778	19.4474	0	50.2174	29	No	Yes
MCOS_0000254801-mRNA-1	IPR004127	Prefoldin alpha-like , Prefoldin	emb|CDS16140.1|	unconventional prefoldin rpb5 interactor [Echinococcus granulosus]	K17560	URI1; unconventional prefoldin RPB5 interactor 1		NaN	NaN	NaN	NaN	NaN	10.5807	10.5807	0	39.7596	1	No	Yes
MCOS_0000262101-mRNA-1	IPR015943	WD40/YVTN repeat-like-containing domain superfamily , WD40-repeat-containing domain superfamily	emb|CDS39445.1|	Nucleoporin Nup43 [Echinococcus multilocularis]	K14305	NUP43; nuclear pore complex protein Nup43		NaN	NaN	NaN	NaN	12.1316	12.4443	12.288	0	44.5343	3	No	Yes
MCOS_0000269601-mRNA-1	IPR008580	PPPDE peptidase domain , PPPDE peptidase domain superfamily	emb|CDS37150.1|	PPPDE peptidase domain containing protein 2 [Echinococcus multilocularis]	K22762	DESI1, PPPDE2; desumoylating isopeptidase 1 [EC:3.4.-.-]		15.882	16.0435	16.065	16.106	15.1384	16.1576	15.8987	0	51.6721	18	No	Yes
MCOS_0000293001-mRNA-1	IPR001878	Zinc finger, Zinc finger	ref|XP_024355839.1|	DNA-binding protein HEXBP [Echinococcus granulosus]	K09250	CNBP; cellular nucleic acid-binding protein		15.7538	15.6788	15.5644	15.9528	17.3338	16.9167	16.2001	0	51.7986	3	No	Yes
MCOS_0000293201-mRNA-1	IPR011009	Protein kinase-like domain superfamily	emb|CDS31779.2|	mitogen activated protein kinase [Hymenolepis microstoma]	K04371	ERK, MAPK1_3; mitogen-activated protein kinase 1/3 [EC:2.7.11.24]		15.943	16.016	15.5944	15.9248	16.436	16.6333	16.0912	0	49.5664	4	No	Yes
MCOS_0000293801-mRNA-1	IPR004241	Autophagy protein Atg8 ubiquitin-like , Ubiquitin-like domain superfamily	ref|XP_024351421.1|	Gamma-aminobutyric acid receptor-associated protein-like protein [Echinococcus granulosus]	K08341	GABARAP, ATG8, LC3; GABA(A) receptor-associated protein		14.3111	14.5541	NaN	14.1186	15.9383	15.8952	14.9635	0	44.6513	5	No	Yes
MCOS_0000295001-mRNA-1	IPR008942	ENTH/VHS , AP180 N-terminal homology (ANTH) domain , ENTH domain , Sla2 family	emb|CDS39737.1|	huntingtin interacting protein 1 [Echinococcus multilocularis]				14.4363	15.1641	14.772	15.0689	12.7493	14.9522	14.5238	0	46.9598	5	No	Yes
MCOS_0000297601-mRNA-1	IPR003653	Ulp1 protease family, Papain-like cysteine peptidase superfamily , NEDD8-specific protease 1/2-like	emb|CDS42972.1|	sentrin specific protease 8 [Echinococcus multilocularis]				NaN	NaN	NaN	NaN	12.7888	13.2562	13.0225	0	45.1565	6	No	Yes
MCOS_0000298901-mRNA-1	IPR035269	26S Proteasome non-ATPase regulatory subunit 9 , PDZ superfamily , Nas2	emb|CDS42126.1|	26S proteasome non ATPase regulatory subunit [Echinococcus multilocularis]	K06693	PSMD9, RPN4; 26S proteasome regulatory subunit N4		NaN	12.0816	NaN	NaN	11.7927	11.484	11.7861	0	42.2332	4	No	Yes
MCOS_0000311101-mRNA-1	IPR007074	LicD family	emb|VDD77109.1|	unnamed protein product [Mesocestoides corti]				13.5236	14.3769	15.2235	14.4732	12.2851	12.8035	13.781	0	46.5989	8	No	Yes
MCOS_0000314601-mRNA-1	IPR000326	Phosphatidic acid phosphatase type 2/haloperoxidase , Phosphatidic acid phosphatase type 2/haloperoxidase superfamily	ref|XP_024351537.1|	Presqualene diphosphate phosphatase [Echinococcus granulosus]	K22904	PLPP6; presqualene diphosphate phosphatase [EC:3.1.3.-]		NaN	NaN	NaN	NaN	NaN	11.3167	11.3167	0	34.8959	1	No	Yes
MCOS_0000326901-mRNA-1	IPR007808	Transcription elongation factor 1 , Transcription elongation factor 1 superfamily	ref|XP_024345903.1|	Transcription elongation factor [Echinococcus granulosus]				12.4514	12.6889	NaN	12.8605	14.8016	14.2985	13.4202	0	50.0694	2	No	Yes
MCOS_0000342101-mRNA-1			emb|VDD77419.1|	unnamed protein product [Mesocestoides corti]				NaN	NaN	NaN	14.1647	16.2261	15.2902	15.227	0	41.0198	3	No	Yes
MCOS_0000365601-mRNA-1	IPR000608	Ubiquitin-conjugating enzyme E2 , Ubiquitin-conjugating enzyme/RWD-like , Ubiquitin-conjugating enzyme	emb|CDS15631.1|	NEDD8 conjugating enzyme UBE2F [Echinococcus granulosus]	K10687	UBE2F; ubiquitin-conjugating enzyme E2 F [EC:2.3.2.34]		13.9407	13.6584	13.6741	13.939	13.5049	14.188	13.8175	0	57.3168	7	No	Yes
MCOS_0000365701-mRNA-1	IPR002673	Ribosomal protein L29e	ref|XP_012793763.1|	60S ribosomal protein L29, partial [Schistosoma haematobium]	K02905	RP-L29e, RPL29; large subunit ribosomal protein L29e		NaN	NaN	NaN	NaN	14.691	15.2438	14.9674	0	37.9492	2	No	Yes
MCOS_0000372601-mRNA-1	IPR009038	GOLD domain , Transmembrane emp24 domain-containing protein , GOLD domain superfamily	ref|XP_024349569.1|	Transmembrane emp24 domain-containing protein 7 [Echinococcus granulosus]				NaN	NaN	NaN	NaN	11.2795	13.1483	12.2139	0	44.3328	3	No	Yes
MCOS_0000375501-mRNA-1	IPR000504	RNA recognition motif domain , Nucleotide-binding alpha-beta plait domain superfamily , RNA-binding domain superfamily	emb|CDS19326.1|	nucleolin [Echinococcus granulosus]				NaN	11.9585	12.5115	11.689	12.8385	14.8262	12.7647	0	49.5901	14	No	Yes
MCOS_0000377201-mRNA-1	IPR001781	Zinc finger	emb|CDS19280.1|	Four and a half LIM domains protein 2 [Echinococcus granulosus]				11.4654	NaN	NaN	NaN	16.8009	16.0517	14.7727	0	45.5008	2	No	Yes
MCOS_0000377301-mRNA-1	IPR001781	Zinc finger	emb|CDS19280.1|	Four and a half LIM domains protein 2 [Echinococcus granulosus]	K14380	FHL2; four and a half LIM domains protein 2		13.513	12.3444	NaN	12.2307	18.3426	17.763	14.8387	0	49.6434	4	No	No
MCOS_0000398401-mRNA-1	IPR019379	Gamma-secretase aspartyl protease complex	emb|CDS26770.1|	presenilin enhancer [Hymenolepis microstoma]				NaN	13.5035	13.156	13.4393	NaN	NaN	13.3663	0	48.8564	1	No	Yes
MCOS_0000399701-mRNA-1	IPR000009	Protein phosphatase 2A regulatory subunit PR55 , WD40/YVTN repeat-like-containing domain superfamily , WD40-repeat-containing domain superfamily	ref|XP_024348262.1|	Protein phosphatase PP2A regulatory subunit [Echinococcus granulosus]	K04354	PPP2R2; serine/threonine-protein phosphatase 2A regulatory subunit B		12.8889	13.361	12.991	13.3255	15.4247	15.0402	13.8385	0	50.812	14	No	Yes
MCOS_0000411101-mRNA-1			emb|CDS21472.1|	ATP synthase mitochondrial F1 complex assembly [Echinococcus granulosus]				NaN	NaN	NaN	NaN	12.1331	11.9817	12.0574	0	45.5716	1	No	No
MCOS_0000412701-mRNA-1	0		emb|VDD78125.1|	unnamed protein product [Mesocestoides corti]				NaN	13.6732	15.2287	14.2441	NaN	NaN	14.382	0	37.7784	1	No	Yes
MCOS_0000417101-mRNA-1	IPR000789	Cyclin-dependent kinase, Cyclin-dependent kinase	emb|VDD78169.1|	unnamed protein product [Mesocestoides corti]	K02219	CKS1; cyclin-dependent kinase regulatory subunit CKS1		14.3583	13.0332	13.3479	13.384	15.0213	14.7904	13.9892	0	47.316	2	No	Yes
MCOS_0000420501-mRNA-1	IPR000626	Ubiquitin-like domain , Large ribosomal subunit protein eL40 domain , Ubiquitin conserved site , Ubiquitin domain , Ubiquitin-like domain superfamily , Large ribosomal subunit protein eL40 superfamily	emb|CDS31807.1|	ribosomal protein L40 [Hymenolepis microstoma]	K02927	RP-L40e, RPL40, UBA52; ubiquitin-large subunit ribosomal protein L40e		23.4792	23.2147	23.0374	23.0816	21.2091	20.7045	22.4544	0	48.8362	8	No	Yes
MCOS_0000428801-mRNA-1			emb|VDD78286.1|	unnamed protein product [Mesocestoides corti]				23.0029	22.1014	21.9722	22.5262	13.5364	13.1749	19.3857	0	43.5919	2	Yes	Yes
MCOS_0000431001-mRNA-1			emb|VDD78308.1|	unnamed protein product [Mesocestoides corti]				14.1282	13.5471	13.974	13.8807	15.5562	15.0344	14.3534	0	50.1474	3	No	Yes
MCOS_0000440901-mRNA-1	IPR007699	SGS domain , Protein Sgt1-like	emb|CDS17320.1|	Suppressor of G2 allele of SKP1 [Echinococcus granulosus]	K12795	SUGT1, SGT1; suppressor of G2 allele of SKP1		NaN	14.0607	14.4999	14.8923	NaN	13.2354	14.1721	0	36.7312	1	No	Yes
MCOS_0000451201-mRNA-1			gb|TPP67498.1|	Alpha actinin [Fasciola gigantica]				NaN	NaN	NaN	NaN	13.9634	14.8242	14.3938	0	43.1158	2	No	Yes
MCOS_0000457701-mRNA-1			emb|CDS22533.1|	von Willebrand factor A domain containing protein [Echinococcus granulosus]				12.7658	13.1986	12.5954	12.8863	15.7041	14.8624	13.6688	0	46.0046	2	No	Yes
MCOS_0000464301-mRNA-1	IPR000719	Protein kinase domain , Serine/threonine-protein kinase, Protein kinase-like domain superfamily , Serine/threonine-protein kinase pim-1/2/3 , Protein kinase	emb|CDS39555.1|	5' AMP activated protein kinase catalytic [Echinococcus multilocularis]	K07198	PRKAA, AMPK; 5'-AMP-activated protein kinase, catalytic alpha subunit [EC:2.7.11.11]		13.0177	13.67	13.2733	13.5331	14.307	15.3167	13.853	0	50.6748	11	No	Yes
MCOS_0000472401-mRNA-1	IPR000626	Ubiquitin-like domain , Ubiquitin conserved site , Ubiquitin domain , Ubiquitin-like domain superfamily	ref|XP_013788716.1|	polyubiquitin [Limulus polyphemus]				11.8595	NaN	NaN	12.8983	NaN	NaN	12.3789	0	36.341	1	No	Yes
MCOS_0000484501-mRNA-1	0		emb|VDD78843.1|	unnamed protein product [Mesocestoides corti]				NaN	11.3413	NaN	11.3412	NaN	NaN	11.3413	0	39.0262	1	No	Yes
MCOS_0000484901-mRNA-1	IPR001694	NADH:ubiquinone oxidoreductase, NADH:ubiquinone oxidoreductase	dbj|BAV82533.1|	NADH dehydrogenase subunit 1 [Mesocestoides corti]	K03878	ND1; NADH-ubiquinone oxidoreductase chain 1 [EC:7.1.1.2]		NaN	NaN	NaN	NaN	12.9359	13.6484	13.2921	0	42.0907	1	No	Yes
MCOS_0000497301-mRNA-1	IPR007110	Immunoglobulin-like domain , Immunoglobulin-like fold , Immunoglobulin-like domain superfamily	emb|CDS15757.1|	fibroblast growth factor receptor 1 [Echinococcus granulosus]				NaN	NaN	13.8059	14.2168	NaN	NaN	14.0114	0	46.5122	2	No	No
MCOS_0000514201-mRNA-1	IPR016488	NADH dehydrogenase [ubiquinone] (complex I), NDUFA6	ref|XP_024354267.1|	NADH dehydrogenase [ubiquinone] 1 alpha subcomplex subunit [Echinococcus granulosus]	K03950	NDUFA6; NADH dehydrogenase (ubiquinone) 1 alpha subcomplex subunit 6		NaN	NaN	NaN	NaN	12.4099	13.7141	13.062	0	47.0038	4	No	Yes
MCOS_0000515901-mRNA-1			emb|CDS16918.1|	boule [Echinococcus granulosus]				NaN	11.5871	11.753	11.3645	NaN	NaN	11.5682	0	41.0501	1	No	No
MCOS_0000517401-mRNA-1	IPR000361	FeS cluster biogenesis , FeS cluster insertion protein , HesB-like domain superfamily	emb|CDS19927.1|	iron sulfur cluster assembly 2 [Echinococcus granulosus]	K22072	ISCA2; iron-sulfur cluster assembly 2		NaN	NaN	NaN	NaN	12.2571	NaN	12.2571	0	36.6635	1	No	Yes
MCOS_0000522901-mRNA-1	IPR018499	Tetraspanin/Peripherin	ref|XP_024355367.1|	integral membrane protein [Echinococcus granulosus]	K06497	CD63, MLA1, TSPAN30; CD63 antigen		15.9562	15.7049	16.2726	16.0948	16.0026	15.8475	15.9798	0	49.5204	3	No	Yes
MCOS_0000523301-mRNA-1	IPR035940	CAP superfamily	gb|TSL61133.1|	Peptidase inhibitor 16 [Bagarius yarrelli]				20.6299	21.8436	22.515	21.2925	17.5432	18.1096	20.3223	0	46.2278	4	Yes	Yes
MCOS_0000525901-mRNA-1	IPR007745	Cytochrome c oxidase copper chaperone , Cysteine alpha-hairpin motif superfamily	ref|XP_024349865.1|	Cytochrome c oxidase copper chaperone [Echinococcus granulosus]	K02260	COX17; cytochrome c oxidase assembly protein subunit 17		NaN	NaN	NaN	NaN	11.2571	11.2928	11.275	0	38.6757	1	No	Yes
MCOS_0000528201-mRNA-1	IPR013906	Eukaryotic translation initiation factor 3 subunit J , Eukaryotic translation initiation factor 3-like domain superfamily	ref|XP_024354206.1|	Eukaryotic translation initiation factor 3 subunit J [Echinococcus granulosus]	K03245	EIF3J; translation initiation factor 3 subunit J		13.4639	14.1353	14.085	14.2267	15.6768	15.2955	14.4805	0	48.7556	6	No	Yes
MCOS_0000531601-mRNA-1	IPR009653	Protein kish , Protein kish-B	emb|VDD79314.1|	unnamed protein product [Mesocestoides corti]				NaN	NaN	NaN	NaN	11.5518	NaN	11.5518	0	31.8042	1	No	Yes
MCOS_0000532401-mRNA-1			emb|CDS37582.1|	expressed conserved protein [Echinococcus multilocularis]				11.5231	11.0664	NaN	11.794	17.2261	17.0165	13.7252	0	56.1294	6	No	Yes
MCOS_0000534201-mRNA-1	IPR002126	Cadherin-like , Cadherin-like superfamily , Cadherin conserved site	emb|CDS16363.1|	protocadherin 9 [Echinococcus granulosus]				NaN	13.7619	15.1674	14.0558	NaN	NaN	14.3284	0	46.1	2	No	Yes
MCOS_0000534601-mRNA-1	IPR000555	JAB1/MPN/MOV34 metalloenzyme domain , MPN domain	emb|CDS26907.1|	26S proteasome regulatory subunit N11 [Hymenolepis microstoma]	K03030	PSMD14, RPN11, POH1; 26S proteasome regulatory subunit N11		NaN	15.2926	15.2932	15.5342	17.7071	18.2575	16.4169	0	53.1105	15	No	Yes
MCOS_0000551101-mRNA-1	IPR000217	Tubulin , Beta tubulin , Tubulin/FtsZ, Tubulin/FtsZ, Tubulin, Tubulin/FtsZ, Tubulin, Tubulin/FtsZ, Tubulin/FtsZ-like	ref|XP_024350470.1|	Tubulin beta chain [Echinococcus granulosus]	K07375	TUBB; tubulin beta		16.9211	12.1773	14.0184	NaN	14.9528	15.7508	14.7641	0	45.0144	1	No	No
MCOS_0000568701-mRNA-1	IPR004087	K Homology domain , STAR protein, K Homology domain, KH domain-containing BBP-like	ref|XP_024351141.1|	Protein quaking [Echinococcus granulosus]	K14945	QKI; protein quaking		NaN	NaN	NaN	NaN	10.7037	NaN	10.7037	0	35.1467	1	No	No
MCOS_0000571201-mRNA-1	IPR001870	B30.2/SPRY domain , SPRY domain , Concanavalin A-like lectin/glucanase domain superfamily , SPRY domain-containing protein 7 , B30.2/SPRY domain superfamily	emb|CDS18729.1|	chronic lymphocytic leukemia deletion region [Echinococcus granulosus]				NaN	NaN	NaN	NaN	13.8084	13.7788	13.7936	0	49.2272	7	No	Yes
MCOS_0000575401-mRNA-1	IPR011990	Tetratricopeptide-like helical domain superfamily , Tetratricopeptide repeat	emb|CDI97010.1|	peptidyl prolyl cis trans isomerase FKBP5 [Echinococcus multilocularis]				NaN	NaN	NaN	10.1685	11.4477	12.3814	11.3325	0	54.1507	3	No	Yes
MCOS_0000578501-mRNA-1	IPR007829	TM2 domain	emb|CDS42700.1|	TM2 [Echinococcus multilocularis]				NaN	13.5468	14.6016	13.8335	NaN	NaN	13.994	0	50.0583	4	No	Yes
MCOS_0000582001-mRNA-1	IPR001791	Laminin G domain , Concanavalin A-like lectin/glucanase domain superfamily	emb|CDS20161.1|	neurexin 1 alpha [Echinococcus granulosus]				NaN	16.2854	16.9591	16.4739	NaN	NaN	16.5728	0	45.549	2	No	No
MCOS_0000597201-mRNA-1			emb|CDS32247.1|	expressed protein [Hymenolepis microstoma]				NaN	NaN	NaN	NaN	14.0334	15.0005	14.517	0	46.1109	3	No	No
MCOS_0000599101-mRNA-1	IPR011893	Selenoprotein, Thioredoxin-like superfamily	ref|XP_024355998.1|	Selenoprotein W [Echinococcus granulosus]				11.9599	11.7913	12.1616	12.0016	13.8862	13.7186	12.5865	0	54.9186	2	No	Yes
MCOS_0000606401-mRNA-1	IPR000217	Tubulin , Beta tubulin , Tubulin/FtsZ, Tubulin/FtsZ, Tubulin, Tubulin/FtsZ, Tubulin, Tubulin/FtsZ, Tubulin/FtsZ-like	emb|CDS18390.1|	Tubulin beta 2C chain [Echinococcus granulosus]	K07375	TUBB; tubulin beta		16.7774	16.1421	16.9127	16.2556	20.2926	20.4975	17.813	0	51.5023	8	No	Yes
MCOS_0000609101-mRNA-1	IPR009447	Phosphatidylinositol anchor biosynthesis protein PIGW/GWT1	emb|CDS18212.1|	GPI anchored wall transfer protein 1 [Echinococcus granulosus]	K05283	PIGW; glucosaminylphosphatidylinositol acyltransferase [EC:2.3.-.-]		NaN	NaN	NaN	NaN	NaN	10.5461	10.5461	0	32.8253	1	No	Yes
MCOS_0000610201-mRNA-1	IPR000690	Matrin/U1-C, Splicing factor SF3a60 binding domain , Splicing factor SF3a60 /Prp9 subunit, SDE2-like, SF3A3 domain	ref|XP_024349559.1|	Splicing factor 3A subunit 3 [Echinococcus granulosus]	K12827	SF3A3, SAP61, PRP9; splicing factor 3A subunit 3		NaN	NaN	NaN	NaN	13.1456	14.0704	13.608	0	51.9217	14	No	Yes
MCOS_0000616901-mRNA-1	IPR000836	Phosphoribosyltransferase domain , Orotidine 5'-phosphate decarboxylase domain , Orotate phosphoribosyl transferase domain , Ribulose-phosphate binding barrel , Aldolase-type TIM barrel , Orotate phosphoribosyltransferase , Phosphoribosyltransferase-like	emb|CDS24516.1|	uridine 5' monophosphate synthase [Echinococcus granulosus]	K13421	UMPS; uridine monophosphate synthetase [EC:2.4.2.10 4.1.1.23]		15.2073	14.586	13.9035	14.608	18.5375	18.809	15.9419	0	50.4146	21	No	Yes
MCOS_0000617801-mRNA-1	IPR006722	Trafficking protein particle complex subunit 2 , Longin-like domain superfamily	ref|XP_024346503.1|	Trafficking protein particle complex subunit 2-like protein [Echinococcus granulosus]	K20301	TRAPPC2, TRS20; trafficking protein particle complex subunit 2		NaN	13.3633	NaN	NaN	13.4236	14.4433	13.7434	0	44.0722	2	No	Yes
MCOS_0000625001-mRNA-1	0		emb|VDD80248.1|	unnamed protein product [Mesocestoides corti]				13.9703	13.6479	NaN	13.745	NaN	NaN	13.7877	0	46.5391	2	No	No
MCOS_0000629601-mRNA-1	0		emb|CDS18147.1|	expressed conserved protein [Echinococcus granulosus]				NaN	12.0076	NaN	12.218	NaN	NaN	12.1128	0	34.0044	1	Yes	Yes
MCOS_0000635101-mRNA-1			emb|VDD80349.1|	unnamed protein product [Mesocestoides corti]				16.4277	16.1731	15.1947	15.8136	17.7842	16.9449	16.3897	0	56.7372	6	No	Yes
MCOS_0000636301-mRNA-1	IPR002347	Short-chain dehydrogenase/reductase SDR , NAD(P)-binding domain superfamily	emb|CDI97045.1|	retinol dehydrogenase 11 [Echinococcus multilocularis]	K11153	RDH12; retinol dehydrogenase 12 [EC:1.1.1.300]		NaN	NaN	NaN	NaN	14.3292	14.8877	14.6085	0	48.7338	11	Yes	Yes
MCOS_0000642101-mRNA-1			emb|VDD80419.1|	unnamed protein product [Mesocestoides corti]				NaN	NaN	NaN	NaN	NaN	13.0362	13.0362	0	42.6361	1	No	No
MCOS_0000650701-mRNA-1	IPR000626	Ubiquitin-like domain , Ubiquitin conserved site , Ubiquitin domain , Ubiquitin-like domain superfamily , Nedd8-like ubiquitin	ref|XP_028391761.1|	NEDD8 [Dendronephthya gigantea]	K12158	NEDD8; ubiquitin-like protein Nedd8		13.4943	12.6887	12.8726	12.9722	14.3142	13.9449	13.3811	0	48.5249	3	No	Yes
MCOS_0000656901-mRNA-1	IPR000297	Peptidyl-prolyl cis-trans isomerase, Peptidyl-prolyl cis-trans isomerase PIN4 , Peptidyl-prolyl cis-trans isomerase domain superfamily	ref|XP_024352236.1|	Peptidyl-prolyl cis-trans isomerase NIMA-interacting 4 [Echinococcus granulosus]	K09579	PIN4; peptidyl-prolyl cis-trans isomerase NIMA-interacting 4 [EC:5.2.1.8]		16.3302	15.304	15.3037	15.2933	16.3547	15.5061	15.682	0	50.1187	6	No	Yes
MCOS_0000665701-mRNA-1	IPR000608	Ubiquitin-conjugating enzyme E2 , Ubiquitin-conjugating enzyme/RWD-like , Ubiquitin-conjugating enzyme	emb|CDS35005.1|	ubiquitin conjugating enzyme rad6 [Hymenolepis microstoma]	K10573	UBE2A, UBC2, RAD6A; ubiquitin-conjugating enzyme E2 A [EC:2.3.2.23]		11.5317	NaN	NaN	11.218	13.2571	13.2152	12.3055	0	47.6808	3	No	Yes
MCOS_0000675501-mRNA-1	IPR001452	SH3 domain , SH3-like domain superfamily	ref|XP_024355726.1|	Endophilin-A3 [Echinococcus granulosus]	K11247	SH3GL; endophilin-A		NaN	12.8085	NaN	NaN	13.994	14.8995	13.9007	0	41.573	2	No	Yes
MCOS_0000684201-mRNA-1	0		emb|CDS26943.1|	Amine (Acetylcholine) G protein-coupled receptor [Hymenolepis microstoma]	K04163	HTR7; 5-hydroxytryptamine receptor 7		NaN	NaN	NaN	NaN	10.5185	NaN	10.5185	0	38.1579	1	No	No
MCOS_0000707201-mRNA-1	IPR008555	SIKE family	emb|CDI98146.1|	cleavage and polyadenylation [Echinococcus multilocularis]				NaN	NaN	NaN	NaN	13.7387	13.4605	13.5996	0	44.1041	3	No	Yes
MCOS_0000725301-mRNA-1	IPR001901	Protein translocase complex, Protein translocase SEC61 complex, Protein translocase SecE domain superfamily	ref|XP_024352873.1|	Protein transport protein Sec61 subunit gamma [Echinococcus granulosus]	K07342	SEC61G, SSS1, secE; protein transport protein SEC61 subunit gamma and related proteins		NaN	NaN	NaN	NaN	11.636	12.8226	12.2293	0	41.2215	1	No	Yes
MCOS_0000725701-mRNA-1	IPR000719	Protein kinase domain , AGC-kinase, Protein kinase C-like, Serine/threonine-protein kinase, Protein kinase-like domain superfamily , PH-like domain superfamily , C1-like domain superfamily	emb|CDS22666.1|	rho-associated protein kinase 1 [Echinococcus granulosus]				12.4769	12.5042	11.7716	12.7749	12.7817	13.2684	12.5963	0	51.3257	25	No	Yes
MCOS_0000727901-mRNA-1	IPR001623	DnaJ domain , DnaJ domain, Chaperone J-domain superfamily	ref|XP_024351338.1|	Chaperone protein dnaJ [Echinococcus granulosus]				NaN	NaN	NaN	NaN	15.1533	15.8634	15.5084	0	52.7322	8	No	Yes
MCOS_0000733701-mRNA-1	IPR002223	Pancreatic trypsin inhibitor Kunitz domain , Proteinase inhibitor I2, Pancreatic trypsin inhibitor Kunitz domain superfamily	emb|CDS21077.1|	collagen alpha 1XXVIII chain [Echinococcus granulosus]	K23087	TFPI2; tissue factor pathway inhibitor 2		16.4482	16.8822	16.6734	17.307	15.1927	14.8178	16.2202	0	47.0407	8	Yes	Yes
MCOS_0000734001-mRNA-1	IPR007110	Immunoglobulin-like domain , Immunoglobulin-like fold , Immunoglobulin-like domain superfamily	emb|CDS32272.1|	fgfr protein [Hymenolepis microstoma]				NaN	12.3933	12.4711	12.5685	NaN	NaN	12.4776	0	49.0784	3	No	Yes
MCOS_0000740601-mRNA-1	IPR001247	Exoribonuclease, Exoribonuclease, Ribosomal protein uS5 domain 2-type superfamily , PNPase/RNase PH domain superfamily , Exoribonuclease	emb|CUT99608.1|	exosome complex component RRP45 [Echinococcus multilocularis]	K03678	RRP45, EXOSC9; exosome complex component RRP45		NaN	NaN	NaN	NaN	12.078	12.7583	12.4182	0	50.6649	3	No	Yes
MCOS_0000740801-mRNA-1	IPR000217	Tubulin , Beta tubulin , Tubulin/FtsZ, Tubulin/FtsZ, Beta tubulin, Tubulin, Tubulin/FtsZ, Tubulin, Tubulin/FtsZ, Tubulin/FtsZ-like	ref|NP_001187401.1|	tubulin beta-2 chain [Ictalurus punctatus]	K07375	TUBB; tubulin beta		17.2368	17.5563	16.4208	17.2709	18.8036	19.5142	17.8004	0	49.6012	7	No	Yes
MCOS_0000744001-mRNA-1	IPR001199	Cytochrome b5-like heme/steroid binding domain , Oxidoreductase FAD/NAD(P)-binding , Flavoprotein pyridine nucleotide cytochrome reductase , NADH:cytochrome b5 reductase-like , Flavoprotein pyridine nucleotide cytochrome reductase-like, FAD-binding domain, Riboflavin synthase-like beta-barrel , Cytochrome b5-like heme/steroid binding domain superfamily , Ferredoxin-NADP reductase (FNR)	ref|XP_024347170.1|	Cytochrome b5 reductase 4 [Echinococcus granulosus]	K10534	NR; nitrate reductase (NAD(P)H) [EC:1.7.1.1 1.7.1.2 1.7.1.3]		NaN	NaN	NaN	NaN	11.6336	12.2263	11.9299	0	38.6856	3	No	Yes
MCOS_0000757601-mRNA-1			emb|CDS37460.1|	expressed conserved protein [Echinococcus multilocularis]				14.3084	15.2689	15.2964	15.4397	16.7211	17.5695	15.7673	0	51.013	27	No	No
MCOS_0000760001-mRNA-1	IPR036549	Cytochrome c oxidase, Cytochrome c oxidase assembly factor 6 homolog , Cytochrome oxidase c subunit VIb-like	ref|XP_024349662.1|	Developmentally-regulated GTP-binding protein [Echinococcus granulosus]	K18179	COA6; cytochrome c oxidase assembly factor 6		NaN	NaN	NaN	NaN	14.5122	14.067	14.2896	0	39.6898	3	No	Yes
MCOS_0000773701-mRNA-1	IPR043793	Domain of unknown function DUF5735	emb|VDD81735.1|	unnamed protein product [Mesocestoides corti]				NaN	14.067	14.7094	14.3033	NaN	NaN	14.3599	0	39.595	5	No	No
MCOS_0000775101-mRNA-1	IPR001132	SMAD domain, SMAD/FHA domain superfamily , Dwarfin , SMAD-like domain superfamily	gb|AEX15650.1|	smad D [Echinococcus granulosus]	K04501	SMAD4; mothers against decapentaplegic homolog 4		NaN	NaN	NaN	NaN	11.5092	13.3865	12.4478	0	49.0635	4	No	Yes
MCOS_0000789401-mRNA-1			emb|CDS33216.1|	expressed conserved protein [Hymenolepis microstoma]				NaN	NaN	NaN	NaN	12.6856	13.8035	13.2446	0	42.0231	5	No	Yes
MCOS_0000809201-mRNA-1			emb|CDS15249.1|	protocadherin 11 [Echinococcus granulosus]				NaN	14.2762	14.8332	14.3574	NaN	NaN	14.4889	0	53.2254	24	No	No
MCOS_0000814001-mRNA-1	IPR036915	Cyclin-like superfamily , Cyclin/Cyclin-like subunit Ssn8 , Cyclin-Q, Cyclin-Q	emb|CDS24385.1|	cyclin protein FAM58A [Echinococcus granulosus]	K23964	CCNQ, FAM58A; cyclin-Q		NaN	NaN	NaN	NaN	11.0802	12.583	11.8316	0	49.9845	6	No	Yes
MCOS_0000818601-mRNA-1	IPR001680	WD40 repeat , WD40/YVTN repeat-like-containing domain superfamily , WD40-repeat-containing domain superfamily	emb|CDS20345.1|	mitotic checkpoint protein bub3 [Echinococcus granulosus]	K02180	BUB3; cell cycle arrest protein BUB3		13.8955	14.0158	13.8679	14.1696	15.8725	15.9231	14.6241	0	52.503	13	No	Yes
MCOS_0000826701-mRNA-1			emb|VDD82265.1|	unnamed protein product [Mesocestoides corti]				20.5376	20.5908	20.5378	20.6584	12.6327	12.4341	17.8986	0	45.403	3	Yes	Yes
MCOS_0000826801-mRNA-1	0		emb|VDD82266.1|	unnamed protein product [Mesocestoides corti]				NaN	16.0309	17.1475	16.2245	NaN	NaN	16.4676	0	45.0224	4	No	Yes
MCOS_0000827101-mRNA-1			emb|VDD82269.1|	unnamed protein product [Mesocestoides corti]				20.1387	19.19	20.032	19.3648	NaN	10.7717	17.8994	0	43.5423	2	Yes	Yes
MCOS_0000829901-mRNA-1	IPR000941	Enolase , Enolase, Enolase, Enolase, Enolase-like, Enolase-like	ref|XP_024346720.1|	Enolase [Echinococcus granulosus]	K01689	ENO, eno; enolase [EC:4.2.1.11]		NaN	NaN	NaN	NaN	14.276	13.5801	13.928	0	43.3199	1	No	No
MCOS_0000833501-mRNA-1	IPR000906	ZU5 domain	emb|CDS18592.1|	Ankyrin [Echinococcus granulosus]	K10380	ANK; ankyrin		NaN	NaN	NaN	NaN	14.2068	14.9988	14.6028	0	44.8744	3	No	No
MCOS_0000842501-mRNA-1	IPR009653	Protein kish	emb|VDD82423.1|	unnamed protein product [Mesocestoides corti]				NaN	NaN	NaN	NaN	NaN	13.7939	13.7939	0	40.3335	1	Yes	Yes
MCOS_0000843801-mRNA-1			emb|CDS22221.1|	expressed conserved protein [Echinococcus granulosus]				NaN	NaN	NaN	NaN	15.6974	15.458	15.5777	0	55.0726	16	No	No
MCOS_0000847401-mRNA-1	IPR001209	Small ribosomal subunit protein uS14 , Small ribosomal subunit protein uS14, Small ribosomal subunit protein uS14, Small ribosomal subunit protein uS14 superfamily	ref|XP_024347336.1|	40S ribosomal protein S29 [Echinococcus granulosus]	K02980	RP-S29e, RPS29; small subunit ribosomal protein S29e		14.1625	NaN	NaN	11.4345	16.0448	15.9818	14.4059	0	45.3138	3	No	Yes
MCOS_0000859101-mRNA-1	IPR017266	Cyclin-dependent kinase 2-associated protein 1/2	emb|CDS42211.1|	Cyclin dependent kinase 2 associated protein [Echinococcus multilocularis]				NaN	NaN	NaN	NaN	11.1796	10.9859	11.0828	0	41.4338	1	No	Yes
MCOS_0000859401-mRNA-1	IPR002130	Cyclophilin-type peptidyl-prolyl cis-trans isomerase domain , Cyclophilin-type peptidyl-prolyl cis-trans isomerase, Cyclophilin-type peptidyl-prolyl cis-trans isomerase , Cyclophilin-like domain superfamily , Cyclophilin-type peptidyl-prolyl cis-trans isomerase	ref|XP_024355637.1|	Peptidyl-prolyl cis-trans isomerase-like protein [Echinococcus granulosus]	K12733	PPIL1; peptidyl-prolyl cis-trans isomerase-like 1 [EC:5.2.1.8]		NaN	NaN	NaN	NaN	15.0019	14.8013	14.9016	0	44.1529	6	No	Yes
MCOS_0000859901-mRNA-1	IPR000504	RNA recognition motif domain , Nucleotide-binding alpha-beta plait domain superfamily , RNA-binding domain superfamily	emb|CDS43548.1|	RNA binding protein 18 [Echinococcus multilocularis]	K24527	RBM18; RNA-binding protein 18		NaN	9.78354	NaN	NaN	9.52814	10.29	9.86723	0	41.6055	2	No	Yes
MCOS_0000868001-mRNA-1	IPR002616	tRNA-guanine(15) transglycosylase-like , tRNA-guanine transglycosylase , Queuine tRNA-ribosyltransferase-like	emb|VDD82678.1|	unnamed protein product [Mesocestoides corti]	K00777	QTRT1; queuine tRNA-ribosyltransferase catalytic subunit [EC:2.4.2.64]		NaN	NaN	NaN	NaN	12.705	12.2935	12.4992	0	47.4992	9	No	Yes
MCOS_0000869301-mRNA-1	IPR000219	Dbl homology (DH) domain , Guanine-nucleotide dissociation stimulator, Calponin homology domain , Dbl homology (DH) domain superfamily , CH domain superfamily	emb|CDS20350.1|	guanine nucleotide exchange factor VAV2 [Echinococcus granulosus]	K05730	VAV; guanine nucleotide exchange factor VAV		NaN	NaN	NaN	NaN	12.4702	13.1526	12.8114	0	46.8796	8	No	Yes
MCOS_0000878601-mRNA-1	0		ref|XP_024352158.1|	Basic fibroblast growth factor receptor [Echinococcus granulosus]				NaN	NaN	13.4228	13.1152	NaN	NaN	13.269	0	36.5596	1	No	No
MCOS_0000883401-mRNA-1	IPR001394	Peptidase C19, Ubiquitin specific protease, Ubiquitin specific protease domain , Papain-like cysteine peptidase superfamily	emb|CDS24216.1|	ubiquitin specific protease 41 [Echinococcus granulosus]	K11833	USP2; ubiquitin carboxyl-terminal hydrolase 2 [EC:3.4.19.12]		NaN	13.2019	NaN	NaN	NaN	NaN	13.2019	0.00427433	29.1032	1	No	Yes
MCOS_0000883601-mRNA-1	0		emb|VDD82834.1|	unnamed protein product [Mesocestoides corti]				NaN	10.628	12.7782	11.5849	NaN	NaN	11.6637	0	41.0272	1	No	Yes
MCOS_0000886201-mRNA-1	IPR006885	NADH dehydrogenase ubiquinone Fe-S protein 4 mitochondrial-like , NADH dehydrogenase ubiquinone Fe-S protein 4-like superfamily	emb|CDS33031.1|	NADH dehydrogenase (ubiquinone) iron sulfur [Hymenolepis microstoma]	K03937	NDUFS4; NADH dehydrogenase (ubiquinone) Fe-S protein 4		NaN	NaN	NaN	NaN	13.9065	14.1254	14.016	0	52.9845	8	No	Yes
MCOS_0000895601-mRNA-1	IPR008381	Succinate dehydrogenase assembly factor 3	emb|CDS42283.1|	protein ACN9 mitochondrial [Echinococcus multilocularis]				NaN	NaN	NaN	NaN	12.5734	12.3231	12.4482	0	48.0027	1	No	Yes
MCOS_0000896201-mRNA-1	IPR001199	Cytochrome b5-like heme/steroid binding domain , Cytochrome b5, Cytochrome b5-like heme/steroid binding domain superfamily	ref|XP_024352716.1|	Cytochrome b5 [Echinococcus granulosus]	K23490	CYB5; cytochrome b5		NaN	NaN	NaN	NaN	13.5453	14.2925	13.9189	0	39.4341	2	No	Yes
MCOS_0000902801-mRNA-1	IPR004274	FCP1 homology domain , HAD superfamily , Ubiquitin-like domain superfamily , HAD-like superfamily	emb|CDS39877.1|	ubiquitin domain containing protein [Echinococcus multilocularis]	K17618	UBLCP1; ubiquitin-like domain-containing CTD phosphatase 1 [EC:3.1.3.16]		NaN	11.9893	12.8997	12.9689	13.5103	13.5158	12.9768	0	41.1015	8	No	Yes
MCOS_0000906401-mRNA-1	IPR007327	Tumour protein D52	emb|VDD83062.1|	unnamed protein product [Mesocestoides corti]				13.0033	NaN	NaN	NaN	14.3851	14.1829	13.8571	0	45.0507	1	No	Yes
MCOS_0000911001-mRNA-1	IPR007681	Ran-interacting Mog1 protein , Mog1/PsbP	emb|CDS16084.1|	ran guanine nucleotide release factor [Echinococcus granulosus]				NaN	10.4941	NaN	NaN	12.4762	13.0831	12.0178	0	42.1075	1	No	Yes
MCOS_0000918601-mRNA-1	IPR000217	Tubulin , Beta tubulin , Tubulin/FtsZ, Tubulin/FtsZ, Tubulin, Tubulin/FtsZ, Tubulin, Tubulin/FtsZ, Tubulin/FtsZ-like	gb|QBL98038.1|	tubulin beta 4 [Echinococcus granulosus]	K07375	TUBB; tubulin beta		18.7446	18.4859	18.0372	18.2294	20.2933	20.7605	19.0918	0	56.6513	22	No	Yes
MCOS_0000920401-mRNA-1	IPR005599	GPI mannosyltransferase	emb|CDS19256.1|	glycosyltransferase [Echinococcus granulosus]	K03846	ALG9; alpha-1,2-mannosyltransferase [EC:2.4.1.259 2.4.1.261]		NaN	NaN	NaN	NaN	NaN	12.0991	12.0991	0	39.2182	4	No	Yes
MCOS_0000920901-mRNA-1	IPR002171	Large ribosomal subunit protein uL2 , Translation protein SH3-like domain superfamily , Nucleic acid-binding, Large ribosomal subunit protein uL2, Large ribosomal subunit protein uL2, Large ribosomal subunit protein uL2	emb|CDS16981.1|	39S ribosomal protein L2, mitochondrial, partial [Echinococcus granulosus]	K02886	RP-L2, MRPL2, rplB; large subunit ribosomal protein L2		NaN	NaN	NaN	NaN	12.063	11.9878	12.0254	0	41.1092	3	No	Yes
MCOS_0000936401-mRNA-1	IPR000719	Protein kinase domain , Protein kinase-like domain superfamily	emb|CDS35124.1|	tyrosine protein kinase ABL1 [Hymenolepis microstoma]	K06619	ABL1; abelson tyrosine-protein kinase 1 [EC:2.7.10.2]		NaN	10.4941	NaN	9.86993	NaN	NaN	10.182	0	39.1561	1	No	No
MCOS_0000937001-mRNA-1			emb|VDD83368.1|	unnamed protein product [Mesocestoides corti]				NaN	NaN	NaN	NaN	NaN	12.5608	12.5608	0	35.389	1	No	No
MCOS_0000942601-mRNA-1	0		emb|CDS18077.1|	beta hexosaminidase subunit beta [Echinococcus granulosus]				NaN	NaN	NaN	13.8954	NaN	NaN	13.8954	0.00253115	29.6108	2	No	No
MCOS_0000943101-mRNA-1			ref|XP_024351803.1|	Autophagy-related protein [Echinococcus granulosus]				NaN	NaN	NaN	NaN	9.63981	NaN	9.63981	0	36.4684	1	No	No
MCOS_0000952901-mRNA-1	IPR003961	Fibronectin type III , Immunoglobulin-like fold , Fibronectin type III superfamily	emb|CDS18123.1|	twitchin [Echinococcus granulosus]				NaN	NaN	NaN	NaN	11.6502	12.4757	12.063	0	40.4881	7	No	No
MCOS_0000956101-mRNA-1	IPR001547	Glycoside hydrolase, Glycosyl hydrolase, Glycoside hydrolase superfamily , Glycoside hydrolase, Glycoside hydrolase family 5	ref|XP_024350548.1|	Endoglycoceramidase [Echinococcus granulosus]	K05991	E3.2.1.123; endoglycosylceramidase [EC:3.2.1.123]		13.8931	14.1659	15.5567	14.2935	12.6241	NaN	14.1067	0	46.3347	2	Yes	Yes
MCOS_0000965201-mRNA-1	0		emb|VDD83650.1|	unnamed protein product [Mesocestoides corti]				13.0635	13.0326	14.0675	13.1494	11.654	NaN	12.9934	0	41.6922	4	Yes	Yes
MCOS_0000981801-mRNA-1	IPR006696	Protein of unknown function DUF423	emb|VDD83816.1|	unnamed protein product [Mesocestoides corti]				NaN	NaN	NaN	NaN	12.8267	14.4371	13.6319	0	46.2474	2	No	Yes
MCOS_0000986701-mRNA-1	IPR001515	Ribosomal protein L32e , Large ribosomal subunit protein eL32 superfamily	ref|XP_024347871.1|	60S ribosomal protein L32 [Echinococcus granulosus]	K02912	RP-L32e, RPL32; large subunit ribosomal protein L32e		NaN	NaN	NaN	NaN	15.7749	16.0014	15.8881	0	48.7476	6	No	Yes
MCOS_0001006601-mRNA-1	IPR006921	Interferon-related developmental regulator, Interferon-related developmental regulator, Armadillo-like helical , Armadillo-type fold , Interferon-related developmental regulator	emb|CDS39861.1|	interferon developmental regulator [Echinococcus multilocularis]				NaN	NaN	NaN	NaN	12.1396	12.2011	12.1703	0	55.0795	7	No	Yes
MCOS_0001022601-mRNA-1	IPR001841	Zinc finger, Zinc finger	emb|CDS24237.1|	vacuolar protein sorting associated protein 11 [Echinococcus granulosus]	K20179	VPS11, PEP5; vacuolar protein sorting-associated protein 11		NaN	NaN	NaN	NaN	NaN	11.0755	11.0755	0	35.0968	1	No	No
MCOS_0001024401-mRNA-1	0		emb|VDD84242.1|	unnamed protein product [Mesocestoides corti]				NaN	14.9697	14.5034	14.2912	NaN	NaN	14.5881	0	45.605	1	No	No
MCOS_0001028601-mRNA-1	IPR011990	Tetratricopeptide-like helical domain superfamily , Tetratricopeptide	emb|CDS19104.1|	egf domain protein [Echinococcus granulosus]	K11291	NASP; nuclear autoantigenic sperm protein		NaN	NaN	NaN	NaN	NaN	10.3048	10.3048	0	33.3446	1	No	Yes
MCOS_0001028701-mRNA-1	IPR000152	EGF-type aspartate/asparagine hydroxylation site , EGF-like domain , EGF-like calcium-binding domain , Furin-like repeat , Growth factor receptor cysteine-rich domain superfamily , EGF-like calcium-binding	ref|XP_024353967.1|	mRNA turnover protein [Echinococcus granulosus]	K24335	CRELD; protein disulfide-isomerase [EC:5.3.4.1]		NaN	NaN	12.715	12.1804	11.0381	12.3439	12.0694	0	44.0909	3	No	Yes
MCOS_0001039801-mRNA-1			emb|VDD84396.1|	unnamed protein product [Mesocestoides corti]				18.828	19.3231	18.4418	19.0483	10.8001	10.6074	16.1748	0	45.2438	4	No	Yes
MCOS_0001041501-mRNA-1	0		emb|CDS16432.1|	deoxyribonuclease ii [Echinococcus granulosus]	K01158	DNASE2; deoxyribonuclease II [EC:3.1.22.1]		NaN	15.0354	15.9684	15.0302	NaN	NaN	15.3447	0	39.8677	1	No	Yes
MCOS_0001047401-mRNA-1	IPR008832	Signal recognition particle SRP9 , Signal recognition particle, SRP9 domain , Signal recognition particle SRP9-like	ref|XP_024355163.1|	Signal recognition particle [Echinococcus granulosus]	K03109	SRP9; signal recognition particle subunit SRP9		14.4095	14.0157	13.9482	13.93	14.3841	14.8907	14.263	0	47.7818	4	No	Yes
MCOS_0001049001-mRNA-1			emb|VDD84488.1|	unnamed protein product [Mesocestoides corti]				22.6113	21.893	23.8849	22.3027	13.8748	14.4974	19.844	0	46.8077	7	Yes	Yes
MCOS_0001059401-mRNA-1	IPR016181	Acyl-CoA N-acyltransferase , Histone acetyltransferase type B, Histone acetyl transferase HAT1 N-terminal , Histone acetyl transferase 1	emb|CDI98387.1|	histone acetyltransferase type B catalytic [Echinococcus multilocularis	K11303	HAT1, KAT1; histone acetyltransferase 1 [EC:2.3.1.48]		NaN	NaN	NaN	NaN	13.3704	14.2404	13.8054	0	50.3258	2	No	Yes
MCU_000001-RA	IPR007174	Las1	ref|XP_024355254.1|	LAS1-like protein [Echinococcus granulosus]	K16912	LAS1; ribosomal biogenesis protein LAS1	Ribosome biogenesis	NaN	NaN	NaN	NaN	NaN	11.4084	11.4084	0	37.1772	1	No	Yes
MCU_000007-RB	IPR005018	DOMON domain , Cytochrome b561/ferric reductase transmembrane	ref|XP_024355247.1|	Ferric-chelate reductase [Echinococcus granulosus]				13.835	13.8887	14.3158	13.7627	15.5282	15.4996	14.4717	0	49.4359	9	No	Yes
MCU_000008-RA	IPR036249	Thioredoxin-like superfamily	emb|CDS19557.1|	thioredoxin domain containing protein 11 [Echinococcus granulosus]				NaN	NaN	NaN	NaN	11.6748	12.145	11.9099	0	51.0805	6	No	Yes
MCU_000009-RC	IPR013087	Zinc finger C2H2-type , WD40/YVTN repeat-like-containing domain superfamily , Vacuolar protein sorting-associated protein 8, WD40-repeat-containing domain superfamily , Vacuolar protein sorting-associated protein Vps41/Vps8	emb|CDS37612.1|	vacuolar protein sorting associated protein 8 [Echinococcus multilocularis]	K20178	VPS8; vacuolar protein sorting-associated protein 8	Membrane trafficking	NaN	NaN	NaN	NaN	11.213	12.0936	11.6533	0	44.9601	8	No	Yes
MCU_000010-RB	IPR008162	Inorganic pyrophosphatase , Inorganic pyrophosphatase superfamily	ref|XP_024355244.1|	Inorganic pyrophosphatase [Echinococcus granulosus]				19.2871	18.5455	18.7717	18.6714	20.772	20.2205	19.378	0	52.0966	19	No	Yes
MCU_000016-RB	IPR007052	CS domain , HSP20-like chaperone , NudC N-terminal domain , NudC family	ref|XP_024355238.1|	NudC domain-containing protein [Echinococcus granulosus]				13.8105	13.388	13.2947	13.4707	13.6636	13.7911	13.5698	0	52.8337	12	No	Yes
MCU_000017-RA	IPR001452	SH3 domain , Actinin-type actin-binding domain, Calponin homology domain , Spectrin repeat , Spectrin/alpha-actinin , SH3-like domain superfamily , CH domain superfamily	emb|CDS19547.1|	Spectrin alpha actinin [Echinococcus granulosus]	K06115	SPTB; spectrin beta	Cytoskeleton proteins	16.1611	16.1929	15.5298	16.1289	16.8271	16.8458	16.2809	0	52.9069	84	No	No
MCU_000018-RA	IPR001849	Pleckstrin homology domain , Spectrin repeat , PH-like domain superfamily , Spectrin/alpha-actinin	emb|CDS19547.1|	Spectrin alpha actinin [Echinococcus granulosus]	K06115	SPTB; spectrin beta	Cytoskeleton proteins	15.5431	15.5362	14.8659	15.4713	16.0031	16.0954	15.5858	0	56.4887	129	No	Yes
MCU_000023-RA	IPR003593	AAA+ ATPase domain , ATPase, ATPase, MIT domain , Spastin/Vps4, P-loop containing nucleoside triphosphate hydrolase , MIT domain superfamily , AAA ATPase	ref|XP_024355234.1|	Vacuolar protein sorting-associated protein 4A [Echinococcus granulosus]	K12196	VPS4; vacuolar protein-sorting-associated protein 4	Membrane trafficking	18.5768	18.6825	18.2866	18.6462	16.3057	16.8586	17.8927	0	58.2517	34	No	Yes
MCU_000024-RA	IPR009828	CYRIA/CYRIB, CYFIP-related Rac1 interactor	emb|CDS19544.1|	protein FAM49B [Echinococcus granulosus]				13.5208	13.3223	13.0023	13.3828	12.409	12.937	13.0957	0	54.2342	12	No	Yes
MCU_000026-RB	IPR019007	WW domain binding protein 11	emb|CDS37599.1|	ww domain binding protein 11 [Echinococcus multilocularis]	K12866	WBP11, NPWBP; WW domain-binding protein 11	Protein phosphatases and associated proteins	NaN	NaN	NaN	NaN	12.7794	13.2546	13.017	0	45.5956	7	No	Yes
MCU_000027-RB	IPR000299	FERM domain , Ezrin/radixin/moesin-like , Moesin tail domain superfamily , Ezrin/radixin/moesin , Ezrin/radixin/moesin, PH-like domain superfamily , FERM/acyl-CoA-binding protein superfamily , FERM, FERM, FERM central domain , Band 4.1 domain , Ubiquitin-like domain superfamily , FERM superfamily, ERM family	emb|CAA65728.1|	myosin-like protein [Taenia saginata]	K05762	RDX; radixin	Cytoskeleton proteins	22.8651	22.7141	22.2317	22.592	22.0423	21.6522	22.3496	0	53.8346	44	No	Yes
MCU_000028-RA	IPR016024	Armadillo-type fold , EFR3-like	emb|CDS19540.1|	protein efr3 a [Echinococcus granulosus]	K21842	EFR3; protein EFR3	Membrane trafficking	17.6023	17.4966	16.6677	17.3461	14.6119	14.6346	16.3932	0	52.8159	37	No	Yes
MCU_000034-RA	IPR001045	Spermidine/spermine synthases , S-adenosyl-L-methionine-dependent methyltransferase superfamily , Polyamine biosynthesis domain, Polyamine biosynthesis domain , Spermidine synthase, Spermidine synthase	emb|CDS37593.1|	spermidine synthase [Echinococcus multilocularis]	K00797	speE, SRM, SPE3; spermidine synthase [EC:2.5.1.16]		12.8506	12.8544	13.3595	13.1226	15.7837	15.2765	13.8745	0	45.744	10	No	Yes
MCU_000035-RA	IPR007252	Nuclear pore protein 84/107	emb|CDS16905.1|	nuclear pore complex protein Nup107 [Echinococcus granulosus]	K14301	NUP107, NUP84; nuclear pore complex protein Nup107	Messenger RNA biogenesis	NaN	NaN	NaN	NaN	NaN	10.0541	10.0541	0.000391236	31.1163	2	No	No
MCU_000036-RA	IPR009060	UBA-like superfamily , RecQ mediated genome instability protein 1, Ubiquitin-associated domain , RecQ mediated genome instability protein	emb|CDS16904.1|	Ubiquitin associated translation elongation factor EF1B [Echinococcus granulosus]	K18404	TDRD3; tudor domain-containing protein 3	Messenger RNA biogenesis	13.5751	13.6174	12.9924	13.4113	12.4615	13.1353	13.1988	0	49.3988	12	No	Yes
MCU_000037-RA	IPR002126	Cadherin-like , Cadherin-like superfamily , Cadherin conserved site	emb|CDS41926.1|	protocadherin 1 [Echinococcus multilocularis]	K16498	PCDHD1; protocadherin delta 1	Protein phosphatases and associated proteins	NaN	12.7039	13.7184	12.9383	NaN	NaN	13.1202	0	46.1631	15	No	Yes
MCU_000038-RB	IPR008491	CDK5 regulatory subunit-associated protein 3	emb|CDS41924.1|	cdk5 regulatory subunit associated protein 3 [Echinococcus multilocularis]				NaN	NaN	NaN	NaN	12.1814	13.2458	12.7136	0	46.5831	11	No	Yes
MCU_000041-RA	IPR000152	EGF-type aspartate/asparagine hydroxylation site , Leucine-rich repeat N-terminal domain , Cysteine-rich flanking region, EGF-like domain , Leucine-rich repeat , Laminin G domain , EGF-like calcium-binding domain , Leucine-rich repeat, Cystine knot, EGF-like, Concanavalin A-like lectin/glucanase domain superfamily , EGF-like calcium-binding, Leucine-rich repeat domain superfamily	emb|CDS41921.1|	slit 2 protein [Echinococcus multilocularis]	K06839	SLIT2; slit 2	Glycosaminoglycan binding proteins	NaN	13.9639	14.1464	14.0164	NaN	NaN	14.0422	0	52.1261	33	No	Yes
MCU_000044-RA	IPR015362	WIBG, WIBG, Partner of Y14 and mago	ref|XP_024354230.1|	Partner of Y14 and mago [Echinococcus granulosus]	K14294	WIBG, PYM; partner of Y14 and mago	Messenger RNA biogenesis	NaN	11.8548	NaN	11.8711	13.0496	12.9778	12.4383	0	47.2786	5	No	Yes
MCU_000048-RA	IPR000717	Proteasome component (PCI) domain , 26S proteasome regulatory subunit Rpn7/COP9 signalosome complex subunit 1 , Winged helix DNA-binding domain superfamily , 26S proteasome regulatory subunit Rpn7, 26S proteasome regulatory subunit RPN7/PSMD6	ref|XP_024354226.1|	26S proteasome non-ATPase regulatory subunit 6 [Echinococcus granulosus]	K03037	PSMD6, RPN7; 26S proteasome regulatory subunit N7	Proteasome	13.297	13.8521	13.5483	13.7859	15.7089	16.2592	14.4086	0	55.6009	25	No	Yes
MCU_000050-RA			emb|VDD79131.1|	unnamed protein product [Mesocestoides corti]				NaN	NaN	NaN	NaN	12.7617	12.5804	12.671	0	41.7872	1	No	No
MCU_000053-RA	IPR008146	Glutamine synthetase, Glutamine synthetase, Glutamine synthetase/guanido kinase, Glutamine synthetase, Glutamine synthetase, Glutamine synthetase	emb|CDS41911.1|	glutamine synthetase [Echinococcus multilocularis]	K01915	glnA, GLUL; glutamine synthetase [EC:6.3.1.2]	Exosome	15.6953	14.2884	15.3725	14.55	20.9546	20.485	16.891	0	48.2021	21	No	Yes
MCU_000054-RD	IPR002035	von Willebrand factor, VWA N-terminal , Voltage-dependent calcium channel, von Willebrand factor A-like domain superfamily	emb|CDS16887.1|	voltage dependent calcium channel subunit [Echinococcus granulosus]				12.684	13.763	14.7448	13.9857	12.013	12.2715	13.2437	0	50.6128	11	Yes	Yes
MCU_000058-RC	IPR003020	Bicarbonate transporter, Bicarbonate transporter-like, Band 3 cytoplasmic domain , Phosphotransferase/anion transporter	emb|CDS16937.1|	anion exchange protein 3 [Echinococcus granulosus]				15.3515	15.5697	15.5476	15.4371	9.96923	10.3345	13.7016	0	56.4805	27	No	Yes
MCU_000064-RA	IPR000447	FAD-dependent glycerol-3-phosphate dehydrogenase , EF-hand domain , FAD dependent oxidoreductase , EF-hand domain pair , EF-Hand 1, Alpha-glycerophosphate oxidase, FAD/NAD(P)-binding domain superfamily , Alpha-glycerophosphate oxidase	ref|XP_024354263.1|	Glycerol-3-phosphate dehydrogenase [Echinococcus granulosus]	K00111	glpA, glpD; glycerol-3-phosphate dehydrogenase [EC:1.1.5.3]		NaN	NaN	NaN	NaN	15.0643	16.1565	15.6104	0	51.1932	34	No	Yes
MCU_000069-RA	IPR000058	Zinc finger, AN1-like Zinc finger	ref|XP_024354257.1|	AN1-type zinc finger protein 2B [Echinococcus granulosus]	K24685	ZFAND2; AN1-type zinc finger protein 2	Domain-containing proteins not elsewhere classified	NaN	12.541	12.7824	12.7367	12.6715	12.5707	12.6605	0	47.9266	1	No	Yes
MCU_000072-RB	IPR000008	C2 domain , Rho GTPase-activating protein domain , Rho GTPase activation protein , C2 domain superfamily , Abr/Bcr	emb|CDS16921.1|	active breakpoint cluster region [Echinococcus granulosus]	K20629	ABR; active breakpoint cluster region-related protein	Membrane trafficking	15.0634	14.79	14.2354	14.7956	14.1337	13.922	14.49	0	49.1358	38	No	Yes
MCU_000074-RA	IPR001611	Leucine-rich repeat , Leucine-rich repeat domain superfamily	ref|XP_024354252.1|	Leucine-rich repeat-containing protein 53 [Echinococcus granulosus]				NaN	13.5064	14.0491	13.5036	NaN	NaN	13.6864	0	50.1721	8	No	Yes
MCU_000075-RA	IPR000541	Cytoplasmic tRNA 2-thiolation protein 1 , Rossmann-like alpha/beta/alpha sandwich fold , Cytoplasmic tRNA 2-thiolation protein 1	emb|CDS41939.1|	cytoplasmic tRNA 2 thiolation protein 1 [Echinococcus multilocularis]	K14168	CTU1, NCS6; cytoplasmic tRNA 2-thiolation protein 1 [EC:2.7.7.-]	Transfer RNA biogenesis	NaN	NaN	NaN	NaN	10.0094	9.94716	9.97828	0	37.0611	1	No	No
MCU_000078-RB			emb|CDS41937.1|	ELKS:Rab6 interacting:CAST family [Echinococcus multilocularis]				NaN	NaN	NaN	NaN	11.3356	11.3101	11.3228	0	41.3885	8	No	No
MCU_000089-RA	IPR005817	Wnt , Wnt protein, Wnt	emb|CDS19930.1|	Protein Wnt-5 [Echinococcus granulosus]	K00408	WNT4; wingless-type MMTV integration site family, member 4	Glycosaminoglycan binding proteins	NaN	16.6025	16.3066	16.5875	NaN	NaN	16.4989	0	51.5215	14	No	Yes
MCU_000092-RA	IPR001680	WD40 repeat , WD40/YVTN repeat-like-containing domain superfamily , WD40-repeat-containing domain superfamily	emb|CDI98268.1|	WD repeat containing antisense to TP53 [Echinococcus multilocularis]	K23314	WRAP53, TCAB1; telomerase Cajal body protein 1	DNA replication proteins	NaN	NaN	NaN	NaN	NaN	10.138	10.138	0.000977326	30.5977	1	No	Yes
MCU_000092-RB	IPR008011	Complex 1 LYR protein domain , LYRM9	emb|CDI98267.1|	expressed protein [Echinococcus multilocularis]				NaN	NaN	NaN	NaN	13.2804	13.5909	13.4356	0	43.5204	2	No	Yes
MCU_000094-RB	IPR001650	Helicase, DNA/RNA helicase, Helicase-associated domain , DEAD/DEAH box helicase domain , DEAD-box helicase, Helicase superfamily 1/2, P-loop containing nucleoside triphosphate hydrolase , Helicase associated domain (HA2)	emb|CDI98303.1|	pre mRNA splicing factor ATP dependent [Echinococcus multilocularis]	K12813	DHX16; pre-mRNA-splicing factor ATP-dependent RNA helicase DHX16 [EC:3.6.4.13]	Spliceosome	NaN	NaN	NaN	NaN	12.9818	13.2311	13.1064	0	48.6248	6	No	Yes
MCU_000097-RA	IPR003256	Large ribosomal subunit protein uL24 , Large ribosomal subunit protein uL24, Translation protein SH3-like domain superfamily , Large ribosomal subunit protein uL2, Large ribosomal subunit protein uL24	emb|CDS28262.1|	mitochondrial ribosomal protein l24 [Hymenolepis microstoma]	K02895	RP-L24, MRPL24, rplX; large subunit ribosomal protein L24	Ribosome	NaN	NaN	NaN	NaN	12.8647	12.5514	12.7081	0	37.9704	1	No	Yes
MCU_000098-RA	IPR007832	RNA polymerase Rpc34 , RNA polymerase Rpc34-like	ref|XP_024353270.1|	DNA-directed RNA polymerase III subunit RPC6 [Echinococcus granulosus]	K03025	RPC6, POLR3F; DNA-directed RNA polymerase III subunit RPC6	Transcription machinery	NaN	NaN	NaN	NaN	11.9919	12.9938	12.4929	0	45.3788	5	No	Yes
MCU_000099-RA	IPR000413	Integrin alpha chain , FG-GAP repeat , Integrin alpha beta-propellor , Integrin alpha chain, Integrin alpha, Integrin domain superfamily , Integrin alpha, Integrin alpha	emb|CDI98307.1|	integrin alpha 3 [Echinococcus multilocularis]	K06584	ITGA8; integrin alpha 8	Cell adhesion molecules	NaN	NaN	NaN	NaN	12.5909	12.5019	12.5464	0	46.8443	13	No	Yes
MCU_000103-RA	IPR000182	GNAT domain , Acyl-CoA N-acyltransferase	ref|XP_024353276.1|	N-acetyltransferase NAT13 [Echinococcus granulosus]	K20793	NAA50, NAT5; N-alpha-acetyltransferase 50 [EC:2.3.1.258]	Chromosome and associated proteins	13.5948	13.6366	13.7535	13.2491	13.8781	14.2903	13.7337	0	55.8348	6	No	Yes
MCU_000104-RB	IPR016024	Armadillo-type fold , Armadillo-type fold containing protein ARMC8/Vid28	emb|CDI98312.1|	armadillo repeat containing protein 8 [Echinococcus multilocularis]	K23336	ARMC8; armadillo repeat-containing protein 8	Ubiquitin system	NaN	NaN	NaN	NaN	10.9891	11.6428	11.316	0	47.9652	2	No	Yes
MCU_000108-RD	IPR000421	Coagulation factor 5/8 C-terminal domain , EGF-like domain , Laminin G domain , Galactose-binding-like domain superfamily , Concanavalin A-like lectin/glucanase domain superfamily	ref|XP_024353278.1|	Neurexin-4 [Echinococcus granulosus]	K07380	CNTNAP2; contactin associated protein-like 2	Domain-containing proteins not elsewhere classified	NaN	12.3059	13.2903	12.3194	NaN	NaN	12.6385	0	49.6014	8	No	Yes
MCU_000118-RA	IPR002110	Ankyrin repeat , Ankyrin repeat-containing domain superfamily , KN motif and ankyrin repeat domain-containing protein 1-4	emb|CDS19574.1|	Ankyrin repeat domain containing protein [Echinococcus granulosus]	K11420	EHMT; [histone H3]-lysine9 N-trimethyltransferase EHMT [EC:2.1.1.355]	Chromosome and associated proteins	NaN	NaN	NaN	NaN	12.5235	13.1752	12.8494	0	47.6839	11	No	Yes
MCU_000120-RA	IPR011989	Armadillo-like helical , Tetratricopeptide-like helical domain superfamily , Armadillo-type fold , Tetratricopeptide repeat , Tetratricopeptide repeat protein 12	ref|XP_024355269.1|	Tetratricopeptide repeat protein [Echinococcus granulosus]	K24652	TTC12; tetratricopeptide repeat protein 12	Cilium and associated proteins	NaN	NaN	NaN	NaN	11.7419	12.3989	12.0704	0	44.0659	5	No	No
MCU_000121-RA	IPR003877	SPRY domain , Zinc finger, Concanavalin A-like lectin/glucanase domain superfamily , Zinc finger, Histone methyltransferase complex subunit ASH2 , B30.2/SPRY domain superfamily	emb|CDS37632.1|	set1:ash2 histone methyltransferase complex [Echinococcus multilocularis]	K14964	ASH2; Set1/Ash2 histone methyltransferase complex subunit ASH2	Chromosome and associated proteins	NaN	9.90203	NaN	NaN	12.4727	13.0628	11.8125	0	55.0919	17	No	Yes
MCU_000127-RC	IPR000198	Rho GTPase-activating protein domain , Pleckstrin homology domain , Rho GTPase activation protein , PH-like domain superfamily	emb|CDS37635.1|	Rho GTPase activating protein 24 [Echinococcus multilocularis]	K20642	ARHGAP22_24_25; Rho GTPase-activating protein 22/24/25	Membrane trafficking	NaN	11.2652	NaN	NaN	12.9421	12.9485	12.3853	0	49.1588	8	No	Yes
MCU_000132-RA	IPR048325	ZSWIM3	emb|VDD79202.1|	unnamed protein product [Mesocestoides corti]				NaN	NaN	NaN	NaN	11.9022	13.025	12.4636	0	53.1407	5	No	Yes
MCU_000133-RA	IPR002059	Cold-shock protein, Cold shock domain , Nucleic acid-binding, Cold-shock (CSD) domain	ref|XP_024355281.1|	Nuclease-sensitive element-binding protein [Echinococcus granulosus]	K09276	YBX1, NSEP1; Y-box-binding protein 1	Transcription factors	15.1696	14.7451	14.3559	14.7276	18.9694	18.5906	16.093	0	47.7786	11	No	Yes
MCU_000134-RA	IPR000860	Porphobilinogen deaminase , Porphobilinogen deaminase, Porphobilinogen deaminase, Porphobilinogen deaminase, Porphobilinogen deaminase	emb|CDS37641.1|	porphobilinogen deaminase [Echinococcus multilocularis]	K01749	hemC, HMBS; hydroxymethylbilane synthase [EC:2.5.1.61]		NaN	NaN	NaN	NaN	12.2315	12.0461	12.1388	0	39.1591	1	No	Yes
MCU_000137-RA	IPR000795	Translational (tr)-type GTP-binding domain , Translation elongation factor EFTu-like, Translation protein, Translation elongation factor EF1A/initiation factor IF2gamma, Initiation factor eIF2 gamma, P-loop containing nucleoside triphosphate hydrolase , Initiation factor eIF2 gamma, Initiation factor eIF2 gamma	ref|XP_024355288.1|	Eukaryotic translation initiation factor 2 subunit [Echinococcus granulosus]	K03242	EIF2S3; translation initiation factor 2 subunit 3	Translation factors	17.8991	18.006	17.2323	17.8883	15.3173	15.9025	17.0409	0	50.8999	18	No	Yes
MCU_000139-RC	IPR000594	THIF-type NAD/FAD binding fold , Ubiquitin-activating enzyme E1, Ubiquitin-activating enzyme, Ubiquitin-activating enzyme E1, Ubiquitin-activating enzyme E1, Ubiquitin-activating enzyme , Ubiquitin-activating enzyme E1, Ubiquitin-activating enzyme E1, ThiF/MoeB/HesA family	emb|CDS19585.1|	ubiquitin modifier activating enzyme 6 [Echinococcus granulosus]	K10699	UBE1L2, UBA6; ubiquitin-activating enzyme E1-like protein 2 [EC:6.2.1.45]	Ubiquitin system	NaN	NaN	NaN	10.8036	11.9542	12.6389	11.7989	0	49.245	18	No	No
MCU_000141-RB	IPR001357	BRCT domain , BRCT domain superfamily	emb|CDS42572.1|	BRCT [Echinococcus multilocularis]	K14972	PAXIP1, PTIP; PAX-interacting protein 1	Chromosome and associated proteins	NaN	NaN	NaN	NaN	NaN	11.1867	11.1867	0	35.208	2	No	No
MCU_000142-RB	IPR008758	Peptidase S28 , Alpha/Beta hydrolase fold , Serine carboxypeptidase S28	emb|CDS17531.1|	Lysosomal Pro X carboxypeptidase [Echinococcus granulosus]	K01285	PRCP; lysosomal Pro-X carboxypeptidase [EC:3.4.16.2]	Peptidases and inhibitors	15.6537	15.7795	16.771	15.7785	14.9465	14.8125	15.6236	0	52.0426	14	No	Yes
MCU_000143-RB	IPR000719	Protein kinase domain , Serine/threonine-protein kinase, Protein kinase-like domain superfamily , Armadillo-like helical , Armadillo-type fold , Protein kinase	emb|CDS17532.1|	serine:threonine protein kinase 36 [Echinococcus granulosus]	K06228	FU; fused [EC:2.7.11.1]	Cilium and associated proteins	NaN	NaN	NaN	NaN	10.407	11.0608	10.7339	0	48.8196	4	No	Yes
MCU_000144-RA	IPR019153	DDRGK domain containing protein , Winged helix-like DNA-binding domain superfamily , Winged helix DNA-binding domain superfamily	emb|CDS17533.1|	DDRGK domain containing protein 1 [Echinococcus granulosus]	K23344	DDRGK1; DDRGK domain-containing protein 1	Membrane trafficking	NaN	NaN	NaN	NaN	12.2596	12.5626	12.4111	0	44.1524	3	No	Yes
MCU_000147-RA	IPR008144	Guanylate kinase-like domain , Guanylate kinase/L-type calcium channel beta subunit , Guanylate kinase , Guanylate kinase, P-loop containing nucleoside triphosphate hydrolase	emb|CDS42577.1|	guanylate kinase [Echinococcus multilocularis]	K00942	E2.7.4.8, gmk; guanylate kinase [EC:2.7.4.8]		NaN	11.1285	NaN	NaN	12.8909	13.4257	12.4817	0	47.5161	7	No	Yes
MCU_000148-RA	IPR015526	Frizzled/secreted frizzled-related protein , Frizzled domain , Frizzled cysteine-rich domain superfamily	emb|CDS17471.1|	secreted frizzled protein 5 [Echinococcus granulosus]				NaN	14.4996	14.9269	14.7392	NaN	NaN	14.7219	0	50.7466	6	Yes	Yes
MCU_000149-RB	IPR000409	BEACH domain , WD40 repeat , Quinoprotein alcohol dehydrogenase-like superfamily , WD40/YVTN repeat-like-containing domain superfamily , WD40 repeat, BEACH domain superfamily	emb|CDS17470.1|	beige:beach protein [Echinococcus granulosus]	K23286	NEBL1_2; neurobeachin-like protein 1/2	Membrane trafficking	NaN	NaN	NaN	NaN	11.6774	12.2953	11.9863	0	37.6193	4	No	Yes
MCU_000155-RA	0		emb|CDS42507.1|	protein disulfide isomerase A3 [Echinococcus multilocularis]				NaN	13.3523	13.8376	13.3001	NaN	NaN	13.4967	0	55.3937	5	No	Yes
MCU_000156-RA	IPR005788	Disulphide isomerase , Protein disulphide isomerase , Thioredoxin domain , Thioredoxin, Thioredoxin-like superfamily	emb|CDS42507.1|	protein disulfide isomerase A3 [Echinococcus multilocularis]	K08056	PDIA3, GRP58; protein disulfide-isomerase A3 [EC:5.3.4.1]	Chaperones and folding catalysts	20.3249	20.1035	20.1559	20.3956	20.291	19.8385	20.1849	0	52.8468	30	Yes	Yes
MCU_000157-RA	IPR000722	RNA polymerase, RNA polymerase, RNA polymerase Rpb1, RNA polymerase Rpb1, RNA polymerase Rpb1, RNA polymerase Rpb1, DNA-directed RNA pol I, RNA polymerase Rpb1, RNA polymerase Rpb1, RNA polymerase Rpb1, DNA-directed RNA polymerase	emb|CDS42506.1|	DNA directed RNA polymerase I subunit RPA1 [Echinococcus multilocularis]				NaN	NaN	NaN	NaN	11.4609	11.5736	11.5173	0	46.3866	6	No	Yes
MCU_000158-RA	IPR001163	Sm domain, LSM domain superfamily , Sm-like protein Lsm6/SmF , Sm domain	emb|CDS17461.1|	U6 snRNA associated protein [Echinococcus granulosus]	K12625	LSM6; U6 snRNA-associated Sm-like protein LSm6	Messenger RNA biogenesis	13.2764	NaN	13.0311	13.2874	16.3885	15.9225	14.3812	0	44.0127	4	No	Yes
MCU_000159-RA	IPR008952	Tetraspanin, Tetraspanin/Peripherin	emb|CDS28252.1|	tetraspanin [Hymenolepis microstoma]	K06497	CD63, MLA1, TSPAN30; CD63 antigen		22.2283	21.6093	21.433	21.6276	15.5057	15.2102	19.6024	0	44.1351	2	No	Yes
MCU_000161-RA	IPR001279	Metallo-beta-lactamase , Zn-dependent metallo-hydrolase, Pre-mRNA 3'-end-processing endonuclease polyadenylation factor C-term , Beta-Casp domain , Ribonuclease Z/Hydroxyacylglutathione hydrolase-like	emb|CDS42500.1|	Cleavage and polyadenylation specificity factor [Echinococcus multilocularis]	K14403	CPSF3, YSH1; cleavage and polyadenylation specificity factor subunit 3 [EC:3.1.27.-]	Transcription machinery	NaN	NaN	NaN	NaN	NaN	11.114	11.114	0	48.2843	3	No	Yes
MCU_000163-RB	IPR006671	Cyclin, Cyclin-like domain , Cyclin-like superfamily	ref|XP_024355369.1|	Cyclin-Y-like protein [Echinococcus granulosus]				15.4449	15.6176	15.3861	15.5637	13.2312	13.3975	14.7735	0	48.4649	9	No	Yes
MCU_000164-RA	IPR014044	CAP domain , CAP superfamily	emb|VDD78357.1|	unnamed protein product [Mesocestoides corti]				NaN	14.1772	16.3458	14.9441	NaN	NaN	15.1557	0	50.1167	10	Yes	Yes
MCU_000180-RA	IPR001283	Cysteine-rich secretory protein-related , CAP domain , CAP superfamily	ref|XP_024348047.1|	GLIPR1-like protein [Echinococcus granulosus]				19.8783	20.0215	21.076	20.3981	13.898	14.9427	18.3691	0	51.583	11	No	Yes
MCU_000182-RA	IPR035940	CAP superfamily	gb|AAT74668.2|	cysteine-rich secreted protein 2 precursor [Mesocestoides vogae]	K24834	GLIPR1; glioma pathogenesis-related protein 1	Domain-containing proteins not elsewhere classified	18.0088	16.8014	17.5747	17.0724	14.4128	14.7102	16.4301	0	47.9075	6	Yes	Yes
MCU_000184-RA	IPR001283	Cysteine-rich secretory protein-related , CAP domain , CAP superfamily	ref|XP_024348047.1|	GLIPR1-like protein [Echinococcus granulosus]	K24834	GLIPR1; glioma pathogenesis-related protein 1	Domain-containing proteins not elsewhere classified	13.5273	NaN	NaN	NaN	NaN	NaN	13.5273	0	42.0312	3	Yes	Yes
MCU_000186-RA	IPR001283	Cysteine-rich secretory protein-related , CAP domain , CAP superfamily	gb|AAT74668.2|	cysteine-rich secreted protein 2 precursor [Mesocestoides vogae]	K24834	GLIPR1; glioma pathogenesis-related protein 1	Domain-containing proteins not elsewhere classified	15.7943	11.3406	NaN	12.5624	NaN	NaN	13.2324	0	41.4454	4	Yes	Yes
MCU_000188-RA	IPR035940	CAP superfamily	gb|AAT74667.1|	cysteine-rich secreted protein 1, partial [Mesocestoides vogae]				15.64	15.9279	16.3297	15.7191	11.6402	11.7498	14.5011	0	48.0433	7	No	No
MCU_000189-RA	IPR001283	Cysteine-rich secretory protein-related , CAP domain , CAP superfamily	emb|CDS35452.2|	glioma pathogenesis protein 1 [Echinococcus multilocularis]	K24834	GLIPR1; glioma pathogenesis-related protein 1	Domain-containing proteins not elsewhere classified	NaN	14.1137	14.838	13.707	NaN	NaN	14.2196	0	50.2438	1	No	Yes
MCU_000190-RA	IPR014044	CAP domain , CAP superfamily	gb|OPJ89022.1|	peptidase inhibitor 16 [Patagioenas fasciata monilis]	K20412	PI16, CRISP9, CD364; peptidase inhibitor 16	CD molecules	20.1587	20.8394	21.4678	20.8783	11.689	12.3958	17.9048	0	48.8175	11	Yes	Yes
MCU_000191-RA	IPR014044	CAP domain , CAP superfamily	emb|CDS35452.2|	glioma pathogenesis protein 1 [Echinococcus multilocularis]	K20412	PI16, CRISP9, CD364; peptidase inhibitor 16	CD molecules	20.0764	19.3463	20.1717	19.6305	10.82	10.6686	16.7856	0	47.0582	13	Yes	Yes
MCU_000192-RA	IPR001283	Cysteine-rich secretory protein-related , CAP domain , CAP superfamily	emb|VDM26240.1|	unnamed protein product, partial [Hydatigera taeniaeformis]				NaN	13.3512	16.4727	14.2236	NaN	NaN	14.6825	0	50.8818	10	Yes	Yes
MCU_000194-RC	IPR001283	Cysteine-rich secretory protein-related , CAP domain , CAP superfamily	ref|XP_024346022.1|	Peptidase inhibitor [Echinococcus granulosus]	K20412	PI16, CRISP9, CD364; peptidase inhibitor 16	CD molecules	NaN	14.4431	15.0253	14.4437	NaN	NaN	14.6374	0	42.3653	1	No	No
MCU_000195-RA	IPR014044	CAP domain , CAP superfamily	ref|XP_024348047.1|	GLIPR1-like protein [Echinococcus granulosus]				20.1637	20.2306	20.7723	20.7469	14.155	14.4669	18.4226	0	49.7086	10	Yes	Yes
MCU_000197-RA	IPR007863	Peptidase M16, Metalloenzyme, Peptidase M16, Peptidase M16C associated	emb|CDS19703.1|	presequence protease mitochondrial [Echinococcus granulosus]	K06972	PITRM1, PreP, CYM1; presequence protease [EC:3.4.24.-]	Peptidases and inhibitors	13.0214	12.4596	13.1018	12.6087	16.0183	15.1797	13.7316	0	52.9972	39	No	Yes
MCU_000199-RA	IPR014044	CAP domain , CAP superfamily	emb|VDD79234.1|	unnamed protein product [Mesocestoides corti]	K20412	PI16, CRISP9, CD364; peptidase inhibitor 16	CD molecules	21.5893	21.5277	21.818	21.7847	16.3528	16.1926	19.8775	0	47.4514	13	Yes	Yes
MCU_000200-RA	IPR035940	CAP superfamily	gb|AAT74668.2|	cysteine-rich secreted protein 2 precursor [Mesocestoides vogae]				17.4956	17.4963	NaN	17.7663	NaN	NaN	17.5861	0	37.8081	1	Yes	Yes
MCU_000202-RC	IPR011989	Armadillo-like helical , Armadillo-type fold , 26S proteasome regulatory complex, RPN1, 26S proteasome non-ATPase regulatory subunit RPN1	emb|CDI98389.1|	26s proteasome regulatory particle subunit [Echinococcus multilocularis]	K03028	PSMD2, RPN1; 26S proteasome regulatory subunit N1	Proteasome	13.6816	13.9021	13.261	13.822	14.8091	15.3657	14.1403	0	51.91	43	No	Yes
MCU_000203-RB	IPR001680	WD40 repeat , WD40/YVTN repeat-like-containing domain superfamily , WD40-repeat-containing domain superfamily , Pre-mRNA 3' end processing protein Pfs2-like	ref|XP_024354464.1|	WD repeat-containing protein 33 [Echinococcus granulosus]	K15542	PFS2; polyadenylation factor subunit 2	Messenger RNA biogenesis	NaN	NaN	NaN	NaN	11.1248	11.0281	11.0765	0	39.725	1	No	Yes
MCU_000211-RA			emb|CDS20052.1|	expressed conserved protein [Echinococcus granulosus]				NaN	NaN	NaN	NaN	17.648	17.7801	17.7141	0	51.4393	19	No	Yes
MCU_000213-RA	IPR007130	Diacylglycerol acyltransferase	ref|XP_024354472.1|	2-acylglycerol O-acyltransferase 2-A [Echinococcus granulosus]	K14457	MOGAT2, MGAT2; 2-acylglycerol O-acyltransferase 2 [EC:2.3.1.22]		NaN	NaN	NaN	NaN	13.5222	14.1859	13.8541	0	44.5578	12	No	Yes
MCU_000220-RB	IPR000239	GPCR kinase , Protein kinase domain , AGC-kinase, Pleckstrin homology domain , Serine/threonine-protein kinase, Protein kinase-like domain superfamily , PH-like domain superfamily , RGS domain , Protein kinase, RGS domain superfamily , RGS	ref|XP_024354481.1|	Beta-adrenergic receptor kinase [Echinococcus granulosus]	K00910	ADRBK, GRK; beta-adrenergic-receptor kinase [EC:2.7.11.15]	Exosome	NaN	NaN	NaN	11.3621	12.1603	12.8337	12.1187	0	50.6651	7	No	Yes
MCU_000221-RA	IPR011990	Tetratricopeptide-like helical domain superfamily , Mitochondria fission 1 protein , Tetratricopeptide repeat , Fis1	emb|CDS25935.1|	mitochondrial fission 1 protein [Hymenolepis microstoma]				13.1616	13.054	12.9427	13.0284	13.672	14.611	13.4116	0	52.1558	5	No	Yes
MCU_000222-RA	IPR002223	Pancreatic trypsin inhibitor Kunitz domain , Proteinase inhibitor I2, Pancreatic trypsin inhibitor Kunitz domain superfamily	emb|CDS20064.1|	Papilin [Echinococcus granulosus]	K23624	PAPLN; papilin	Peptidases and inhibitors	14.9489	16.1261	15.8777	16.3633	10.7853	10.8279	14.1549	0	49.1703	49	Yes	Yes
MCU_000223-RA	IPR003598	Immunoglobulin subtype 2 , Immunoglobulin subtype , Immunoglobulin-like domain , Immunoglobulin I-set , Immunoglobulin-like fold , Immunoglobulin-like domain superfamily	emb|CDS20065.1|	titin [Echinococcus granulosus]	K12567	TTN; titin [EC:2.7.11.1]	Membrane trafficking	12.6887	NaN	NaN	NaN	17.9391	17.2304	15.9527	0	46.3288	44	No	Yes
MCU_000226-RA	IPR001608	Alanine racemase, Pyridoxal phosphate homeostasis protein , PLP-binding barrel	emb|CDS42776.1|	Proline synthetase co-transcribed bacterial protein [Echinococcus multilocularis]	K06997	yggS, PROSC; PLP dependent protein		15.1686	14.8048	14.9327	14.6282	16.2301	15.7328	15.2495	0	49.9454	13	No	Yes
MCU_000226-RB	IPR012340	Nucleic acid-binding, Replication factor A protein 3	ref|XP_024349864.1|	Replication protein A [Echinococcus granulosus]				NaN	NaN	NaN	NaN	12.2195	12.7277	12.4736	0	37.3498	2	No	Yes
MCU_000227-RA	IPR009071	High mobility group box domain , High mobility group box domain superfamily	ref|XP_024349867.1|	High mobility group protein DSP1 [Echinococcus granulosus]				NaN	9.45026	NaN	9.46921	15.0157	15.1184	12.2634	0	52.1857	12	No	Yes
MCU_000228-RD	IPR019160	Exocyst complex component Sec3, Exocyst complex component Sec3	emb|CDS17725.1|	exocyst complex component 1 [Echinococcus granulosus]	K19983	EXOC1, SEC3; exocyst complex component 1	Membrane trafficking	14.1616	14.1651	13.9493	13.9981	13.1393	13.3727	13.7977	0	52.6697	23	No	Yes
MCU_000231-RA	IPR001965	Zinc finger, Zinc finger, Zinc finger, Zinc finger, Zinc finger, Inhibitor of growth protein, ING family	emb|CDS42769.1|	inhibitor of growth protein 4 [Echinococcus multilocularis]	K11346	ING4; inhibitor of growth protein 4	Chromosome and associated proteins	NaN	NaN	NaN	NaN	10.9269	10.4531	10.69	0	47.7424	1	No	Yes
MCU_000232-RB	IPR000340	Dual specificity phosphatase, Tyrosine-specific protein phosphatases domain , DEK, Protein-tyrosine phosphatase, Dual specificity protein phosphatase domain , Protein-tyrosine phosphatase-like , Protein phosphatase Slingshot-like	emb|CDS42768.1|	protein phosphatase Slingshot 1 [Echinococcus multilocularis]	K05766	SSH; protein phosphatase slingshot [EC:3.1.3.16 3.1.3.48]	Protein phosphatases and associated proteins	NaN	NaN	NaN	NaN	NaN	11.456	11.456	0	45.4623	1	No	Yes
MCU_000234-RA	IPR019352	SREBP regulating gene protein	emb|CDS17716.1|	hypothetical protein EgrG_001048200 [Echinococcus granulosus]				NaN	14.8059	14.9661	14.7233	NaN	NaN	14.8318	0	51.185	9	No	Yes
MCU_000239-RA	IPR002058	PAP/25A-associated , Zinc finger C2H2-type , Nucleotidyltransferase superfamily , TUTase nucleotidyltransferase domain	emb|CDS42763.1|	terminal uridylyltransferase 7 [Echinococcus multilocularis]	K13291	TUT; terminal uridylyltransferase [EC:2.7.7.52]		NaN	NaN	NaN	10.8582	12.4722	13.0167	12.1157	0	49.9506	8	No	Yes
MCU_000243-RC	IPR001394	Peptidase C19, Ubiquitin specific protease, Ubiquitin specific protease domain , Rhodanese-like domain superfamily , Papain-like cysteine peptidase superfamily	emb|CDS41895.1|	ubiquitin carboxyl terminal hydrolase 8 [Echinococcus multilocularis]	K11839	USP8, UBP5; ubiquitin carboxyl-terminal hydrolase 8 [EC:3.4.19.12]	Peptidases and inhibitors	15.6316	16.0343	15.3189	15.9362	13.8921	13.9337	15.1245	0	52.4412	28	No	Yes
MCU_000244-RA	IPR000301	Tetraspanin, Tetraspanin, Tetraspanin/Peripherin	emb|CDS41894.1|	cd63 antigen [Echinococcus multilocularis]	K06497	CD63, MLA1, TSPAN30; CD63 antigen		17.8469	17.6653	17.6868	17.4941	17.0197	17.0295	17.457	0	47.6624	7	No	Yes
MCU_000245-RA	IPR000533	Tropomyosin	sp|Q95PU1.1|	RecName: Full=Tropomyosin [Echinococcus multilocularis]	K10373	TPM1; tropomyosin 1	Cytoskeleton proteins	16.8785	15.5516	15.0526	NaN	21.0846	20.4953	17.8125	0	46.7733	21	No	Yes
MCU_000245-RC	IPR000533	Tropomyosin	gb|ADQ26719.1|	tropomyosin 1 low molecular weight isoform [Mesocestoides corti]	K10373	TPM1; tropomyosin 1	Cytoskeleton proteins	NaN	NaN	NaN	NaN	14.6991	14.0034	14.3513	0	48.5623	8	No	Yes
MCU_000246-RA	IPR026504	Meiosis-specific nuclear structural protein 1 , Trichohyalin-plectin-homology domain	emb|CDS28087.1|	meiosis specific nuclear structural protein [Hymenolepis microstoma]				NaN	NaN	NaN	NaN	9.86801	NaN	9.86801	0.00349922	29.3546	1	No	No
MCU_000248-RA	IPR022742	Serine aminopeptidase, Alpha/Beta hydrolase fold	emb|CDS41897.1|	Phospholipase carboxylesterase [Echinococcus multilocularis]	K01076	ABHD17; abhydrolase domain-containing protein 17 [EC:3.1.2.22]	Peptidases and inhibitors	NaN	13.4548	13.1915	13.7025	12.2425	12.6259	13.0434	0	53.6195	10	No	Yes
MCU_000250-RA	IPR000504	RNA recognition motif domain , Zinc finger, Nucleotide-binding alpha-beta plait domain superfamily , RNA-binding domain superfamily , Zinc finger	ref|XP_024354207.1|	Splicing factor, arginine/serine-rich 7 [Echinococcus granulosus]	K12896	SFRS7; splicing factor, arginine/serine-rich 7	Spliceosome	NaN	NaN	NaN	NaN	13.2674	15.0306	14.149	0	38.7136	5	No	Yes
MCU_000253-RA	IPR001270	ClpA/B family , Ankyrin repeat , AAA+ ATPase domain , ATPase, Clp ATPase, P-loop containing nucleoside triphosphate hydrolase , Ankyrin repeat-containing domain superfamily	gb|TNN20438.1|	Caseinolytic peptidase B protein isoform 1 [Schistosoma japonicum]	K03695	clpB; ATP-dependent Clp protease ATP-binding subunit ClpB	Chaperones and folding catalysts	NaN	NaN	NaN	NaN	12.3973	13.4533	12.9253	0	50.4997	14	No	Yes
MCU_000254-RA			emb|CDS16877.1|	expressed conserved protein [Echinococcus granulosus]				NaN	NaN	NaN	NaN	13.8202	13.9427	13.8815	0	51.1468	6	No	Yes
MCU_000263-RA	IPR002738	RNase P subunit p30 , Polymerase/histidinol phosphatase-like	ref|XP_024355945.1|	ribonuclease p-related protein [Echinococcus granulosus]				NaN	NaN	NaN	NaN	13.0709	12.9567	13.0138	0	46.9807	4	No	Yes
MCU_000264-RA	IPR000033	LDLR class B repeat , Low-density lipoprotein (LDL) receptor class A repeat , Six-bladed beta-propeller, Low-density lipoprotein (LDL) receptor class A, LDL receptor-like superfamily	emb|CDS15725.1|	low density lipoprotein receptor protein [Echinococcus granulosus]	K03068	LRP5_6; low density lipoprotein receptor-related protein 5/6	Membrane trafficking	13.6283	14.3419	15.0371	14.4562	NaN	8.7622	13.2451	0	49.9705	42	No	Yes
MCU_000270-RA	IPR026806	Protein CDV3	emb|CDS15719.1|	expressed conserved protein [Echinococcus granulosus]				15.0581	14.7167	14.6236	14.7817	15.0762	14.7822	14.8398	0	55.5173	13	No	Yes
MCU_000276-RA	IPR003599	Immunoglobulin subtype , Immunoglobulin-like domain , Immunoglobulin I-set , Immunoglobulin-like fold , Immunoglobulin-like domain superfamily	emb|CDS40534.1|	titin [Echinococcus multilocularis]	K12567	TTN; titin [EC:2.7.11.1]	Membrane trafficking	NaN	NaN	NaN	NaN	11.0751	NaN	11.0751	0	32.6695	2	No	Yes
MCU_000280-RA	IPR001680	WD40 repeat , WD40/YVTN repeat-like-containing domain superfamily , WD40-repeat-containing domain superfamily , WD repeat-containing protein 11	emb|CDS15714.1|	WD repeat containing protein 11 [Echinococcus granulosus]	K24260	WDR11; WD repeat-containing protein 11	Membrane trafficking	NaN	NaN	NaN	NaN	12.5763	13.4794	13.0279	0	56.6971	11	No	Yes
MCU_000297-RA	IPR007255	Conserved oligomeric Golgi complex subunit 8 , Cullin repeat-like-containing domain superfamily	emb|CDS37591.1|	oligomeric Golgi complex subunit 8 [Echinococcus multilocularis]	K20295	COG8; conserved oligomeric Golgi complex subunit 8	Membrane trafficking	NaN	NaN	NaN	NaN	NaN	11.0606	11.0606	0	41.8255	3	No	Yes
MCU_000299-RA	IPR000483	Cysteine-rich flanking region, Leucine-rich repeat domain superfamily	emb|CDS19533.1|	SLIT and NTRK protein 5 [Echinococcus granulosus]				19.2249	18.9219	19.7791	19.0857	15.9459	15.6956	18.1089	0	54.4355	14	No	Yes
MCU_000300-RC	IPR022091	TATA element modulatory factor 1, TATA element modulatory factor 1 DNA binding	emb|CDS37589.1|	TATA element modulatory factor [Echinococcus multilocularis]	K20286	TMF1; TATA element modulatory factor	Membrane trafficking	NaN	NaN	NaN	NaN	11.2073	11.2206	11.214	0	47.0476	6	No	Yes
MCU_000301-RA	IPR007133	RNA polymerase II associated factor Paf1	ref|XP_024355220.1|	RNA polymerase II-associated factor [Echinococcus granulosus]	K15174	PAF1; RNA polymerase II-associated factor 1	Transcription machinery	NaN	NaN	NaN	NaN	NaN	11.3648	11.3648	0	45.1435	3	No	Yes
MCU_000310-RB	IPR002871	NIF system FeS cluster assembly, Iron-sulfur cluster assembly scaffold protein IscU	ref|XP_024355214.1|	Iron-sulfur cluster assembly enzyme ISCU [Echinococcus granulosus]	K22068	ISCU; iron-sulfur cluster assembly enzyme ISCU, mitochondrial	Mitochondrial biogenesis	11.6484	NaN	NaN	NaN	14.8939	14.7031	13.7485	0	49.732	8	No	Yes
MCU_000312-RB	IPR000175	Sodium:neurotransmitter symporter , Sodium:neurotransmitter symporter superfamily	emb|CDS37578.1|	sodium:chloride dependent neurotransmitter [Echinococcus multilocularis]				NaN	17.541	16.4945	17.0809	NaN	NaN	17.0388	0	50.9943	12	No	Yes
MCU_000317-RA			emb|CDS30296.1|	expressed protein [Hymenolepis microstoma]				NaN	NaN	NaN	NaN	15.0158	14.7332	14.8745	0	49.6736	5	No	Yes
MCU_000318-RA	IPR003010	Carbon-nitrogen hydrolase , Carbon-nitrogen hydrolase superfamily	ref|XP_024355206.1|	Beta-ureidopropionase [Echinococcus granulosus]	K01431	UPB1, pydC; beta-ureidopropionase [EC:3.5.1.6]		15.6458	13.7293	14.7546	13.7896	20.1434	19.3269	16.2316	0	52.0521	21	No	Yes
MCU_000322-RB	IPR006876	LMBR1-like membrane protein	ref|XP_024355202.1|	LMBR1 domain-containing protein [Echinococcus granulosus]				NaN	NaN	NaN	NaN	10.6392	11.6024	11.1208	0	47.3169	3	No	Yes
MCU_000326-RA			emb|CDS22489.1|	Negative elongation factor A [Echinococcus granulosus]	K15179	WHSC2, NELFA; negative elongation factor A	Transcription machinery	NaN	NaN	NaN	NaN	NaN	11.0998	11.0998	0	35.9201	1	No	No
MCU_000329-RA	IPR002126	Cadherin-like , Cadherin, Cadherin-like superfamily , Cadherin conserved site	ref|XP_024349639.1|	Protocadherin [Echinococcus granulosus]				NaN	14.9758	15.8364	15.3061	NaN	NaN	15.3728	0	49.5634	19	Yes	Yes
MCU_000333-RA	IPR001848	Small ribosomal subunit protein uS10 , Small ribosomal subunit protein uS10 domain , Small ribosomal subunit protein uS10 domain superfamily	gb|AGC52718.1|	40S ribosomal protein S20 [Spirometra erinaceieuropaei]	K02969	RP-S20e, RPS20; small subunit ribosomal protein S20e	Ribosome	NaN	NaN	NaN	NaN	14.9108	15.4423	15.1765	0	46.8806	3	No	Yes
MCU_000334-RA	IPR008380	HAD-superfamily hydrolase, HAD superfamily , HAD-like superfamily	emb|CDS35719.1|	cytosolic purine 5prime nucleotidase [Echinococcus multilocularis]	K01081	E3.1.3.5; 5'-nucleotidase [EC:3.1.3.5]		NaN	10.0302	NaN	NaN	11.6654	10.9994	10.8983	0	42.4909	6	No	Yes
MCU_000335-RB			ref|XP_024351320.1|	Talin-1 [Echinococcus granulosus]				12.866	13.7625	13.6448	13.7058	15.3083	16.4324	14.2866	0	51.4331	123	No	No
MCU_000336-RA	IPR008380	HAD-superfamily hydrolase, Purine 5'-nucleotidase , HAD superfamily , HAD-like superfamily	ref|XP_024351321.1|	Cytosolic purine 5'-nucleotidase [Echinococcus granulosus]	K01081	E3.1.3.5; 5'-nucleotidase [EC:3.1.3.5]		12.3585	11.6967	10.6212	11.9918	14.8542	15.0816	12.7673	0	47.9863	25	No	Yes
MCU_000336-RB	IPR008380	HAD-superfamily hydrolase, HAD superfamily , HAD-like superfamily	ref|XP_024351321.1|	Cytosolic purine 5'-nucleotidase [Echinococcus granulosus]	K01081	E3.1.3.5; 5'-nucleotidase [EC:3.1.3.5]		NaN	NaN	NaN	NaN	13.3757	13.4454	13.4106	0	46.8142	1	No	Yes
MCU_000338-RB	IPR004481	Sodium/potassium/calcium exchanger , Sodium/calcium exchanger membrane region , NCX	ref|XP_024351322.1|	putative sodium/potassium/calcium exchanger [Echinococcus granulosus]	K13752	SLC24A4, NCKX4; solute carrier family 24 (sodium/potassium/calcium exchanger), member 4	Transporters	12.0345	11.3568	NaN	11.4364	9.89846	10.2036	10.986	0	50.1635	2	No	No
MCU_000339-RA			emb|CDS35714.1|	Sterile alpha motif type [Echinococcus multilocularis]				NaN	NaN	NaN	NaN	11.9958	12.0385	12.0172	0	48.7074	3	No	No
MCU_000341-RA	IPR002110	Ankyrin repeat , Asparaginase/glutaminase-like , L-asparaginase, L-asparaginase, Asparaginase/glutaminase, Asparaginase/glutaminase-like superfamily , Ankyrin repeat-containing domain superfamily , L-asparaginase, Asparaginase/glutaminase, Type I (cytosolic) L-asparaginase	emb|CDS29446.1|	Ankyrin [Hymenolepis microstoma]	K13278	ASPG; 60kDa lysophospholipase [EC:3.1.1.5 3.1.1.47 3.5.1.1]		14.1701	12.3648	12.6576	12.5926	15.4523	16.185	13.9037	0	57.7343	29	No	Yes
MCU_000345-RA	IPR004405	Translation release factor pelota , eRF1 domain 1/Pelota-like , eRF1 domain 2 , eRF1 domain 3 , Ribosomal protein eL30-like superfamily , Pelota/DOM34, eRF1	ref|NP_001187651.1|	protein pelota homolog [Ictalurus punctatus]	K06965	PELO, DOM34, pelA; protein pelota	Messenger RNA biogenesis	NaN	9.55697	NaN	10.1758	NaN	NaN	9.86639	0	40.252	1	No	Yes
MCU_000348-RA	IPR000073	Alpha/beta hydrolase fold-1 , Protein phosphatase methylesterase, Alpha/Beta hydrolase fold	emb|CDS16369.1|	protein phosphatase methylesterase 1 [Echinococcus granulosus]	K13617	PPME1; protein phosphatase methylesterase 1 [EC:3.1.1.89]	Peptidases and inhibitors	NaN	13.1849	13.0668	13.3458	13.801	14.6506	13.6098	0	50.079	11	No	Yes
MCU_000352-RA	IPR005016	Serine incorporator/TMS membrane protein	ref|XP_024349239.1|	Serine incorporator 3 [Echinococcus granulosus]	K23544	SERINC1_3; serine incorporator 1/3	Membrane trafficking	NaN	13.7544	NaN	13.7105	13.5999	13.7741	13.7097	0	45.661	2	No	Yes
MCU_000353-RA	IPR001752	Kinesin motor domain , Kinesin motor domain, P-loop containing nucleoside triphosphate hydrolase , Kinesin-like protein , Kinesin motor domain superfamily	ref|XP_024349240.1|	Kinesin-like protein KIF2A [Echinococcus granulosus]	K10393	KIF2_24, MCAK; kinesin family member 2/24	Chromosome and associated proteins	NaN	12.5213	NaN	12.6215	11.765	11.9185	12.2066	0	44.7039	11	No	Yes
MCU_000359-RA			emb|CDS43788.1|	expressed conserved protein [Echinococcus multilocularis]				17.1969	17.4849	18.0302	17.4188	14.1317	14.0684	16.3885	0	49.6574	4	No	Yes
MCU_000360-RA	IPR020519	Divergent protein kinase domain 2A/B	emb|VDD79375.1|	unnamed protein product [Mesocestoides corti]				NaN	13.6513	14.1312	14.0098	NaN	NaN	13.9308	0	48.0734	9	No	Yes
MCU_000361-RA			emb|CDS43785.1|	expressed conserved protein [Echinococcus multilocularis]				18.5173	18.8141	19.3272	18.8169	15.2734	15.401	17.6916	0	51.9562	8	No	No
MCU_000363-RA	IPR036866	Ribonuclease Z/Hydroxyacylglutathione hydrolase-like , Metallo-beta-lactamase domain-containing protein 1	ref|XP_024349249.1|	Metallo-beta-lactamase domain-containing protein [Echinococcus granulosus]				14.0751	14.6156	14.8139	14.4804	16.3503	16.5092	15.1408	0	57.6193	13	No	Yes
MCU_000364-RB	IPR002035	von Willebrand factor, VIT domain , von Willebrand factor A-like domain superfamily	ref|XP_024349250.1|	von Willebrand factor A domain-containing protein 5A [Echinococcus granulosus]	K24510	VWA5; von Willebrand factor A domain-containing protein 5	Domain-containing proteins not elsewhere classified	13.0668	13.1551	13.3204	13.1554	14.6668	15.0514	13.736	0	46.7487	13	No	Yes
MCU_000365-RA	IPR007590	Saf4/Yju2 protein , Splicing factor Yju2	ref|XP_024349251.1|	Coiled-coil domain-containing protein 94 [Echinococcus granulosus]				NaN	NaN	NaN	NaN	12.1549	11.5053	11.8301	0	48.5033	2	No	Yes
MCU_000366-RA	IPR009290	Radial spoke 3	emb|CDS24412.1|	radial spoke 3 [Echinococcus granulosus]	K23965	RSPH3; radial spoke head protein 3	Cilium and associated proteins	NaN	NaN	NaN	NaN	NaN	10.4757	10.4757	0	38.2254	2	No	No
MCU_000368-RA	IPR004241	Autophagy protein Atg8 ubiquitin-like , Ubiquitin-like domain superfamily	gb|AER10559.1|	ATG8-2 LC3-2 like protein [Echinococcus granulosus]	K08341	GABARAP, ATG8, LC3; GABA(A) receptor-associated protein		13.8751	14.3562	14.69	14.3135	16.0248	15.6277	14.8145	0	45.033	5	No	Yes
MCU_000369-RA	IPR015904	Sulphide quinone-reductase , FAD/NAD(P)-binding domain , FAD/NAD(P)-binding domain superfamily	emb|CDS43776.1|	sulfide:quinone oxidoreductase [Echinococcus multilocularis]	K22470	SQOR; eukaryotic sulfide quinone oxidoreductase [EC:1.8.5.8]		NaN	NaN	NaN	NaN	16.9825	17.2004	17.0915	0	49.2391	21	No	Yes
MCU_000371-RA	IPR004843	Calcineurin-like phosphoesterase domain, Serine/threonine-specific protein phosphatase/bis(5-nucleosyl)-tetraphosphatase , Metallo-dependent phosphatase-like , PP2B, PP2B	emb|CDS24408.1|	serine:threonine protein phosphatase 2B [Echinococcus granulosus]	K04348	PPP3C, CNA; serine/threonine-protein phosphatase 2B catalytic subunit [EC:3.1.3.16]	Protein phosphatases and associated proteins	NaN	NaN	NaN	NaN	15.8916	15.8065	15.8491	0	48.866	11	No	Yes
MCU_000373-RA	IPR001019	Guanine nucleotide binding protein (G-protein), G protein alpha subunit, P-loop containing nucleoside triphosphate hydrolase	emb|CDS24407.1|	guanine nucleotide binding protein G protein [Echinococcus granulosus]	K04534	GNAO, G-ALPHA-O; guanine nucleotide-binding protein G(o) subunit alpha	Exosome	14.2232	14.2044	14.9779	14.2656	16.9167	16.9499	15.2563	0	44.5857	7	No	Yes
MCU_000374-RA	IPR001019	Guanine nucleotide binding protein (G-protein), G-protein alpha subunit, G protein alpha subunit, P-loop containing nucleoside triphosphate hydrolase	emb|CDS28498.1|	guanine nucleotide binding protein (G protein) [Hymenolepis microstoma]	K04534	GNAO, G-ALPHA-O; guanine nucleotide-binding protein G(o) subunit alpha	Exosome	17.8693	17.7671	18.3638	18.0235	19.0713	18.895	18.3317	0	51.4949	18	No	Yes
MCU_000382-RA	IPR003107	HAT (Half-A-TPR) repeat , PRP1 splicing factor, Tetratricopeptide-like helical domain superfamily , Pre-mRNA-splicing factor Syf1-like	emb|CDS18417.1|	pre mRNA processing factor 6 [Echinococcus granulosus]	K12855	PRPF6, PRP6; pre-mRNA-processing factor 6	Spliceosome	NaN	NaN	NaN	NaN	11.3497	12.7235	12.0366	0	51.2654	11	No	Yes
MCU_000389-RA	IPR006015	Universal stress protein A family , UspA , Rossmann-like alpha/beta/alpha sandwich fold	emb|CDS35071.1|	universal stress protein in QAH:OAS [Hymenolepis microstoma]				NaN	12.2598	NaN	12.2485	15.5461	15.9916	14.0115	0	49.0369	8	No	Yes
MCU_000390-RA			emb|CDS18422.1|	gem associated protein 5 [Echinococcus granulosus]				NaN	NaN	NaN	NaN	NaN	12.2295	12.2295	0	42.9801	5	No	No
MCU_000390-RB	IPR012919	SUN domain , SUN domain-containing protein 1-5	emb|CUT99140.1|	SUN domain containing protein 1 [Echinococcus multilocularis]	K19347	SUN1_2; SUN domain-containing protein 1/2	Chromosome and associated proteins	NaN	NaN	NaN	NaN	11.4517	13.0285	12.2401	0	49.2964	17	No	No
MCU_000391-RA	IPR000717	Proteasome component (PCI) domain , Winged helix DNA-binding domain superfamily	ref|XP_024353481.1|	COP9 signalosome complex subunit 3 [Echinococcus granulosus]	K12177	COPS3, CSN3; COP9 signalosome complex subunit 3	Ubiquitin system	NaN	11.278	NaN	11.7842	13.5187	14.3043	12.7213	0	49.0125	17	No	Yes
MCU_000397-RA	IPR000994	Peptidase M24 , Creatinase/Aminopeptidase P/Spt16, Creatinase/aminopeptidase-like	emb|CDS18428.1|	xaa Pro dipeptidase [Echinococcus granulosus]	K14213	PEPD; Xaa-Pro dipeptidase [EC:3.4.13.9]	Peptidases and inhibitors	13.7765	13.0782	13.2727	13.2731	17.1778	16.7378	14.5527	0	51.6494	16	No	Yes
MCU_000398-RA	IPR002784	Large ribosomal subunit protein eL14 domain , Translation protein SH3-like domain superfamily , Large ribosomal subunit protein uL2, Large ribosomal subunit protein eL14 , Large ribosomal subunit protein eL14	ref|XP_024352948.1|	60S ribosomal protein L14 [Echinococcus granulosus]	K02875	RP-L14e, RPL14; large subunit ribosomal protein L14e	Ribosome	NaN	NaN	NaN	NaN	16.9244	17.1175	17.0209	0	46.3621	8	No	Yes
MCU_000399-RB	IPR007259	Gamma-tubulin complex component protein , Gamma tubulin complex component, Gamma tubulin complex component protein, Gamma-tubulin complex component	emb|CDS18430.1|	gamma tubulin complex component 2 [Echinococcus granulosus]	K16569	TUBGCP2, GCP2; gamma-tubulin complex component 2	Chromosome and associated proteins	12.4093	13.0308	11.8554	12.7717	10.6363	11.8055	12.0848	0	50.1304	14	No	Yes
MCU_000400-RA	IPR007785	Anamorsin , S-adenosyl-L-methionine-dependent methyltransferase superfamily , Anamorsin, Anamorsin	emb|CUT99148.1|	Anamorsin [Echinococcus multilocularis]	K22746	CIAPIN1, DRE2; anamorsin		13.2232	13.7483	NaN	13.7105	14.0878	14.9195	13.9379	0	51.3847	12	No	Yes
MCU_000405-RB	IPR001680	WD40 repeat , WD40/YVTN repeat-like-containing domain superfamily , WD40 repeat, WD40-repeat-containing domain superfamily	emb|CDS18437.1|	serine threonine kinase receptor associated [Echinococcus granulosus]	K13137	STRAP, UNRIP; serine-threonine kinase receptor-associated protein	Spliceosome	NaN	NaN	NaN	NaN	14.2105	14.0591	14.1348	0	49.3933	12	No	Yes
MCU_000409-RA			emb|VDD79412.1|	unnamed protein product [Mesocestoides corti]				NaN	13.1997	13.9738	13.5296	NaN	NaN	13.5677	0	47.9469	5	No	No
MCU_000410-RA			emb|VDD79412.1|	unnamed protein product [Mesocestoides corti]				NaN	13.279	13.7625	13.2832	NaN	NaN	13.4416	0	41.7405	7	No	No
MCU_000411-RB	IPR000203	GPS motif , PLAT/LH2 domain , Polycystic kidney disease type 2 protein , Polycystin cation channel, PLAT/LH2 domain superfamily , GAIN domain superfamily , Polycystin domain	emb|CUT99160.1|	Polycystic kidney disease protein [Echinococcus multilocularis]	K04988	PKD1L2; polycystin 1L2	Ion channels	NaN	14.8812	15.665	14.9961	NaN	NaN	15.1808	0	49.9226	27	No	Yes
MCU_000416-RA	IPR001790	Large ribosomal subunit protein uL10 , Large ribosomal subunit protein uL10, Large ribosomal subunit protein uL10-like, Large ribosomal subunit protein uL10-like domain superfamily , Large ribosomal subunit protein uL10-like	ref|XP_024353494.1|	60S acidic ribosomal protein P0 [Echinococcus granulosus]	K02941	RP-LP0, RPLP0; large subunit ribosomal protein LP0	Ribosome	NaN	NaN	NaN	NaN	16.8464	17.4371	17.1418	0	47.5322	17	No	Yes
MCU_000418-RA	IPR001806	Small GTPase , Ran GTPase , Small GTP-binding protein domain , P-loop containing nucleoside triphosphate hydrolase	ref|XP_024352128.1|	GTP-binding nuclear protein Ran [Echinococcus granulosus]	K07936	RAN; GTP-binding nuclear protein Ran	Messenger RNA biogenesis	17.8459	17.5588	17.7316	17.5208	20.378	19.9624	18.4996	0	49.2123	13	No	Yes
MCU_000419-RA	IPR002668	Concentrative nucleoside transporter N-terminal domain , Concentrative nucleoside transporter , Nucleoside transporter/FeoB GTPase, Concentrative nucleoside transporter C-terminal domain	emb|CDI97496.1|	concentrative Na nucleoside cotransporter [Echinococcus multilocularis]	K11536	SLC28A; pyrimidine nucleoside transport protein	Transporters	19.2927	19.6874	18.8046	19.6688	12.8095	12.5035	17.1278	0	46.547	14	No	Yes
MCU_000423-RA	IPR000629	ATP-dependent RNA helicase DEAD-box, Helicase, DEAD/DEAH box helicase domain , Helicase superfamily 1/2, RNA helicase, Domain of unknown function DUF4217 , P-loop containing nucleoside triphosphate hydrolase	emb|CDI97498.1|	DEAD box ATP dependent RNA helicase [Echinococcus multilocularis]	K13179	DDX18, HAS1; ATP-dependent RNA helicase DDX18/HAS1 [EC:3.6.4.13]	Spliceosome	NaN	NaN	NaN	NaN	NaN	12.5724	12.5724	0	32.3568	1	No	Yes
MCU_000426-RA	IPR007651	Lipin, Lipin/Ned1/Smp2 (LNS2) , HAD superfamily , LIPIN family , LNS2/PITP , Lipin, HAD-like superfamily	emb|CDI97502.1|	phosphatidate phosphatase LPIN2 [Echinococcus multilocularis]	K15728	LPIN; phosphatidate phosphatase LPIN [EC:3.1.3.4]	Protein phosphatases and associated proteins	NaN	10.7373	11.1621	9.78364	NaN	NaN	10.561	0	41.4335	1	No	Yes
MCU_000427-RA	IPR001841	Zinc finger, Zinc finger, Zinc finger protein-like 1	ref|XP_024352137.1|	Zinc finger protein-like protein [Echinococcus granulosus]				NaN	NaN	13.558	NaN	13.9293	13.7872	13.7582	0	48.0314	5	No	Yes
MCU_000428-RA	IPR001452	SH3 domain , SH3-like domain superfamily , Epidermal growth factor receptor kinase substrate 8-like	ref|XP_024352139.1|	Epidermal growth factor receptor kinase [Echinococcus granulosus]	K17277	EPS8; epidermal growth factor receptor kinase substrate 8	Membrane trafficking	14.8931	15.1389	13.9194	14.5878	NaN	10.8951	13.8869	0	51.9095	11	No	Yes
MCU_000434-RA	IPR001015	Ferrochelatase , Ferrochelatase, Ferrochelatase, Ferrochelatase	ref|XP_024352144.1|	Ferrochelatase [Echinococcus granulosus]	K01772	hemH, FECH; protoporphyrin/coproporphyrin ferrochelatase [EC:4.99.1.1 4.99.1.9]		NaN	NaN	NaN	NaN	13.0757	14.2257	13.6507	0	48.7886	15	No	Yes
MCU_000436-RB	IPR007967	GSKIP domain , Tetratricopeptide-like helical domain superfamily , GSKIP domain superfamily , CLU domain , CLU domain containing protein , Clustered mitochondria protein, CLU central domain	emb|CDI97517.1|	eukaryotic translation initiation [Echinococcus multilocularis]	K03255	TIF31, CLU1; protein TIF31	Translation factors	NaN	NaN	NaN	NaN	12.6712	13.9659	13.3186	0	47.7941	11	No	Yes
MCU_000438-RB	IPR002553	Clathrin/coatomer adaptor, Coatomer/calthrin adaptor appendage, Armadillo-like helical , TBP domain superfamily , Coatomer, Clathrin adaptor, Armadillo-type fold , Coatomer gamma subunit , Coatomer subunit gamma, Coatomer	emb|CDS21793.1|	Coatomer subunit gamma [Echinococcus granulosus]	K17267	COPG; coatomer subunit gamma	Membrane trafficking	12.3187	12.8234	12.1004	12.5649	15.2697	16.3536	13.5718	0	54.8492	45	No	Yes
MCU_000443-RA	IPR003952	Fumarate reductase/succinate dehydrogenase, FAD-dependent oxidoreductase 2, Succinate dehydrogenase, Succinate dehydrogenase/fumarate reductase, Fumarate reductase/succinate dehydrogenase flavoprotein-like, Succinate dehydrogenase/fumarate reductase flavoprotein, FAD-dependent oxidoreductase SdhA/FrdA/AprA , FAD/NAD(P)-binding domain superfamily , Fumarate reductase/succinate dehydrogenase flavop…	dbj|BAX90095.1|	flavoprotein subunit of complex II [Echinococcus multilocularis]	K00234	SDHA, SDH1; succinate dehydrogenase (ubiquinone) flavoprotein subunit [EC:1.3.5.1]		14.4255	12.9409	12.0483	12.5348	19.2331	19.5199	15.1171	0	56.0815	35	No	Yes
MCU_000445-RA	0		emb|VDD79437.1|	unnamed protein product [Mesocestoides corti]				NaN	10.1287	10.5502	10.7761	NaN	NaN	10.485	0	49.4429	1	Yes	Yes
MCU_000448-RA	IPR000719	Protein kinase domain , Protein kinase-like domain superfamily , Protein kinase	emb|CDS37005.1|	serine threonine protein kinase [Echinococcus multilocularis]	K08838	STK24_25_MST4; serine/threonine-protein kinase 24/25/MST4 [EC:2.7.11.1]	Membrane trafficking	16.0188	15.8523	15.511	15.8216	13.5369	14.493	15.2056	0	50.1337	25	No	Yes
MCU_000449-RA	IPR033199	Dimethylarginine dimethylaminohydrolase-like	ref|XP_024354115.1|	N(G),N(G)-dimethylarginine dimethylaminohydrolase [Echinococcus granulosus]	K01482	DDAH, ddaH; dimethylargininase [EC:3.5.3.18]	Exosome	13.782	13.2789	13.4094	13.4449	16.3244	16.1374	14.3962	0	47.0676	6	No	Yes
MCU_000450-RA			emb|CDS37007.1|	AMPK beta subunit [Echinococcus multilocularis]				14.3866	14.3163	14.1297	14.0616	13.7245	13.9551	14.0956	0	49.5379	6	No	No
MCU_000456-RA	IPR015943	WD40/YVTN repeat-like-containing domain superfamily , WD40-repeat-containing domain superfamily , Guanine nucleotide-exchange factor Sec12-like	emb|CDS19445.1|	prolactin regulatory element binding protein [Echinococcus granulosus]	K14003	PREB, SEC12; prolactin regulatory element-binding protein	Membrane trafficking	NaN	NaN	NaN	NaN	NaN	12.09	12.09	0	39.9971	3	No	Yes
MCU_000459-RA	IPR004839	Aminotransferase, Pyridoxal phosphate-dependent transferase, Pyridoxal phosphate-dependent transferase, Pyridoxal phosphate-dependent transferase , Aminotransferase ALAT1/2-like	emb|CDS31970.1|	alanine aminotransferase 2 [Hymenolepis microstoma]	K00814	GPT, ALT; alanine transaminase [EC:2.6.1.2]	Amino acid related enzymes	NaN	NaN	NaN	NaN	NaN	14.653	14.653	0	40.0785	1	No	No
MCU_000459-RB	IPR004839	Aminotransferase, Pyridoxal phosphate-dependent transferase, Pyridoxal phosphate-dependent transferase, Pyridoxal phosphate-dependent transferase , Aminotransferase ALAT1/2-like	emb|CDS19447.1|	alanine aminotransferase 2 [Echinococcus granulosus]	K00814	GPT, ALT; alanine transaminase [EC:2.6.1.2]	Amino acid related enzymes	NaN	NaN	NaN	NaN	17.9976	17.7861	17.8918	0	48.6439	31	No	Yes
MCU_000461-RA	IPR006047	Glycosyl hydrolase, Glycoside hydrolase superfamily , Solute carrier family 3 member 2, Amino acid transporter heavy chain SLC3A2	emb|CDS19620.1|	alpha glucosidase [Echinococcus granulosus]				12.5285	12.9103	13.1957	12.564	15.7706	15.8077	13.7961	0	52.2542	9	No	Yes
MCU_000471-RB	IPR011989	Armadillo-like helical , Armadillo-type fold , 26S proteasome non-ATPase regulatory subunit 5	emb|CDS19956.1|	26S proteasome non ATPase regulatory subunit 5 [Echinococcus granulosus]	K06692	PSMD5; 26S proteasome non-ATPase regulatory subunit 5	Proteasome	13.305	13.3568	13.4047	13.2835	14.4545	15.1723	13.8295	0	48.8423	16	No	Yes
MCU_000472-RD	IPR000242	Tyrosine-specific protein phosphatase, Tyrosine-specific protein phosphatases domain , Protein-tyrosine phosphatase, Fibronectin type III , Immunoglobulin-like fold , Protein-tyrosine phosphatase, Protein-tyrosine phosphatase-like , Fibronectin type III superfamily	ref|XP_024353267.1|	U3 small nucleolar ribonucleoprotein IMP3 [Echinococcus granulosus]				NaN	12.9008	13.7406	12.913	NaN	NaN	13.1848	0	51.4457	9	No	No
MCU_000478-RB	IPR006802	Radial spokehead-like protein	ref|XP_024353226.1|	Radial spoke head-like protein [Echinococcus granulosus]	K19756	RSPH4_6; radial spoke head protein 4/6	Cilium and associated proteins	NaN	NaN	NaN	NaN	11.867	11.9976	11.9323	0	41.212	4	No	Yes
MCU_000479-RB	IPR001678	SAM-dependent methyltransferase RsmB-F/NOP2-type domain , Bacterial Fmu (Sun)/eukaryotic nucleolar NOL1/Nop2p, RNA (C5-cytosine) methyltransferase , tRNA (C5-cytosine) methyltransferase, S-adenosyl-L-methionine-dependent methyltransferase superfamily , SAM-dependent methyltransferase RsmB-F/NOP2-type	ref|XP_024353225.1|	tRNA (cytosine-5-)-methyltransferase NSUN2 [Echinococcus granulosus]	K15335	NSUN2, TRM4; tRNA (cytosine34-C5)-methyltransferase [EC:2.1.1.203]	Transfer RNA biogenesis	NaN	NaN	NaN	NaN	12.9657	13.0896	13.0277	0	51.4957	21	No	Yes
MCU_000480-RA	IPR011990	Tetratricopeptide-like helical domain superfamily , Signal recognition particle, Signal recognition particle, Signal recognition particle subunit SRP72	ref|XP_024353224.1|	Signal recognition particle protein [Echinococcus granulosus]	K03108	SRP72; signal recognition particle subunit SRP72	Secretion system	NaN	NaN	NaN	NaN	12.6736	14.219	13.4463	0	49.6676	23	No	Yes
MCU_000481-RA	IPR004122	Barrier- to-autointegration factor, Barrier-to-autointegration factor	ref|XP_024353223.1|	Barrier-to-autointegration factor [Echinococcus granulosus]	K21870	BANF; barrier-to-autointegration factor	Chromosome and associated proteins	NaN	11.123	NaN	NaN	12.3042	12.0321	11.8198	0	42.8326	2	No	Yes
MCU_000482-RC	IPR000644	CBS domain , Chloride channel, Chloride channel, CBS domain superfamily	emb|CDI98255.1|	H:Cl exchange transporter 4 [Echinococcus multilocularis]	K05012	CLCN3_4_5; chloride channel 3/4/5	Ion channels	NaN	NaN	NaN	NaN	11.3956	11.9031	11.6494	0	36.8939	3	No	Yes
MCU_000483-RA	IPR002119	Histone H2A , Histone H2A/H2B/H3 , Histone-fold , Histone H2A, Histone H2A conserved site	ref|XP_024353221.1|	Histone H2A [Echinococcus granulosus]	K11251	H2A; histone H2A	Chromosome and associated proteins	19.981	16.8505	19.0423	17.5071	21.6571	21.1818	19.37	0	43.4795	2	No	Yes
MCU_000484-RA			emb|CDS19912.1|	UDP galactose transporter [Echinococcus granulosus]				NaN	NaN	NaN	NaN	NaN	11.6144	11.6144	0	37.2386	1	No	Yes
MCU_000485-RA	IPR002035	von Willebrand factor, Copine, von Willebrand factor A-like domain superfamily , Copine	emb|CDS19910.1|	copine 9 [Echinococcus granulosus]	K24523	CPNE5_8_9; copine 5/8/9	Domain-containing proteins not elsewhere classified	13.3845	13.4671	13.1708	13.4262	11.8416	11.6782	12.8281	0	46.0882	3	No	Yes
MCU_000488-RA	IPR000530	Small ribosomal subunit protein eS12 , Ribosomal protein eL8/eL30/eS12/Gadd45 , Ribosomal protein eL30-like superfamily , Small ribosomal subunit protein eS12	gb|ABN14905.1|	ribosomal protein S12 [Taenia asiatica]	K02951	RP-S12e, RPS12; small subunit ribosomal protein S12e	Ribosome	13.8481	13.199	12.8767	13.3306	16.9773	17.2284	14.5767	0	52.1428	5	No	Yes
MCU_000489-RA	IPR016491	Septin , P-loop containing nucleoside triphosphate hydrolase , Septin-type guanine nucleotide-binding (G) domain	emb|CDI98245.1|	septin 7 [Echinococcus multilocularis]	K16944	SEPT7, CDC3; septin 7	Membrane trafficking	NaN	11.9973	NaN	12.3504	14.8596	14.716	13.4808	0	47.1852	16	No	Yes
MCU_000493-RA	IPR006594	LIS1 homology motif , F-box-like/WD repeat-containing protein Ebi-like	ref|XP_024353210.1|	F-box-like/WD repeat-containing protein TBL1XR1 [Echinococcus granulosus]	K04508	TBL1; transducin (beta)-like 1	Chromosome and associated proteins	NaN	NaN	NaN	NaN	13.0748	12.3079	12.6913	0	45.1861	6	No	Yes
MCU_000494-RA	IPR001837	Adenylate cyclase-associated CAP , CARP motif , Adenylate cyclase-associated CAP, Cyclase-associated protein CAP/septum formation inhibitor MinC, C-CAP/cofactor C-like domain , Adenylate cyclase-associated CAP, Adenylate cyclase-associated CAP	emb|CDS41332.1|	adenylyl cyclase associated protein 1 [Echinococcus multilocularis]	K17261	CAP1_2, SRV2; adenylyl cyclase-associated protein	Membrane trafficking	17.6125	18.0058	17.4208	17.8735	18.5401	18.9693	18.0703	0	45.4747	14	No	Yes
MCU_000495-RA	IPR002687	Nop domain , Nucleolar protein 58/56, NOSIC , Nop domain superfamily , Nop, Nucleolar protein Nop56/Nop58	ref|XP_024355787.1|	Nucleolar protein [Echinococcus granulosus]	K14565	NOP58; nucleolar protein 58	Ribosome biogenesis	NaN	NaN	NaN	NaN	15.2845	15.6549	15.4697	0	51.097	20	No	Yes
MCU_000498-RA			emb|CDS16551.1|	transmembrane emp24 domain containing protein [Echinococcus granulosus]				NaN	NaN	NaN	NaN	13.3881	14.4457	13.9169	0	41.5571	1	No	Yes
MCU_000500-RC	IPR000313	PWWP domain , SET domain , Zinc finger, Zinc finger, Post-SET domain , Zinc finger, Zinc finger, Zinc finger, SET domain superfamily	emb|CDS41338.1|	histone lysine N methyltransferase H3 lysine 36 [Echinococcus multilocularis]				NaN	NaN	NaN	NaN	NaN	12.7713	12.7713	0	35.4564	3	No	Yes
MCU_000504-RA	IPR003890	MIF4G-like, Up-frameshift suppressor 2, Armadillo-type fold , Nonsense-mediated mRNA decay protein Nmd2/UPF2	emb|CDS41342.1|	regulator of nonsense transcripts 2 [Echinococcus multilocularis]	K14327	UPF2, RENT2; regulator of nonsense transcripts 2	Messenger RNA biogenesis	NaN	12.5239	NaN	11.9525	12.3625	12.703	12.3855	0	52.259	7	No	Yes
MCU_000506-RA	IPR019103	Aspartic peptidase, Aspartic peptidase domain superfamily , Ubiquitin-like domain superfamily	emb|CDS41344.1|	protein ddi1 2 [Echinococcus multilocularis]	K11885	DDI1; DNA damage-inducible protein 1	Proteasome	NaN	NaN	NaN	11.9603	NaN	11.8334	11.8969	0	39.6596	3	No	Yes
MCU_000507-RD	IPR008734	Phosphorylase kinase alpha/beta subunit , Six-hairpin glycosidase superfamily , GH15-like domain , Phosphorylase b kinase regulatory subunit alpha/beta	emb|CDS28284.1|	asparagine rich protein [Hymenolepis microstoma]				NaN	NaN	NaN	NaN	13.3731	14.3656	13.8694	0	52.726	27	No	No
MCU_000512-RA	IPR001164	Arf GTPase activating protein , Pleckstrin homology domain , PH-like domain superfamily , ARFGAP/RecO-like zinc finger , ArfGAP domain superfamily	emb|CDS41458.1|	Arf GAP and Pleckstrin domain containing protein [Echinococcus multilocularis]	K23781	ADAP, CENTA; Arf-GAP with dual PH domain-containing protein	Domain-containing proteins not elsewhere classified	14.6919	14.3501	13.4638	13.9815	14.9594	14.5599	14.3344	0	50.8286	19	No	Yes
MCU_000513-RA	IPR025799	Protein arginine N-methyltransferase , S-adenosyl-L-methionine-dependent methyltransferase superfamily , Methyltransferase domain 25	emb|CDS34359.1|	protein arginine methyltransferase [Hymenolepis microstoma]	K11437	PRMT6; type I protein arginine methyltransferase [EC:2.1.1.319]	Chromosome and associated proteins	NaN	NaN	NaN	NaN	13.15	12.3072	12.7286	0	43.7159	4	No	Yes
MCU_000516-RC	IPR000169	Cysteine peptidase, Peptidase C2, EF-hand domain , EF-hand domain pair , EF-Hand 1, Peptidase C2, Peptidase C2, Peptidase C2, Calpain subdomain III , Calpain large subunit, Papain-like cysteine peptidase superfamily	emb|CDS41456.1|	calpain A [Echinococcus multilocularis]	K08585	CAPNN; calpain, invertebrate [EC:3.4.22.-]	Peptidases and inhibitors	16.9957	16.0468	16.2689	15.8105	21.0791	21.1536	17.8924	0	55.23	48	No	Yes
MCU_000516-RD	IPR000169	Cysteine peptidase, Peptidase C2, EF-hand domain , EF-hand domain pair , EF-Hand 1, Peptidase C2, Peptidase C2, Peptidase C2, Calpain subdomain III , Calpain large subunit, Papain-like cysteine peptidase superfamily	emb|CDS34356.1|	calpain A [Hymenolepis microstoma]	K08585	CAPNN; calpain, invertebrate [EC:3.4.22.-]	Peptidases and inhibitors	14.3235	13.7773	NaN	12.312	17.7408	18.1932	15.2694	0	42.8238	2	No	Yes
MCU_000516-RG	IPR000169	Cysteine peptidase, Peptidase C2, EF-hand domain , EF-hand domain pair , EF-Hand 1, Peptidase C2, Peptidase C2, Peptidase C2, Calpain subdomain III , Calpain large subunit, Papain-like cysteine peptidase superfamily	emb|CDS41456.1|	calpain A [Echinococcus multilocularis]	K08585	CAPNN; calpain, invertebrate [EC:3.4.22.-]	Peptidases and inhibitors	NaN	NaN	NaN	NaN	16.9169	17.015	16.9659	0	46.8776	1	No	Yes
MCU_000516-RH	IPR002048	EF-hand domain , EF-hand domain pair , EF-Hand 1	emb|CDS41456.1|	calpain A [Echinococcus multilocularis]	K08585	CAPNN; calpain, invertebrate [EC:3.4.22.-]	Peptidases and inhibitors	NaN	NaN	NaN	NaN	12.8999	13.89	13.395	0	38.0047	1	No	Yes
MCU_000519-RA	IPR013169	mRNA splicing factor Cwf18-like	emb|CDS15770.1|	mRNA splicing factor Cwf18 [Echinococcus granulosus]	K12871	CCDC12; coiled-coil domain-containing protein 12	Spliceosome	NaN	NaN	NaN	NaN	12.2908	12.6471	12.4689	0	40.5811	3	No	Yes
MCU_000521-RB	IPR005809	Succinate--CoA synthetase, ATP-citrate synthase/succinyl-CoA ligase, ATP-grasp fold, ATP-grasp fold, Succinyl-CoA synthetase-like , Succinyl-CoA synthetase	emb|CDS15772.1|	succinyl coenzyme A ligase GDP forming subunit beta [Echinococcus granulosus]	K01900	LSC2; succinyl-CoA synthetase beta subunit [EC:6.2.1.4 6.2.1.5]	Exosome	NaN	NaN	NaN	NaN	16.3132	15.8913	16.1022	0	48.3024	15	No	Yes
MCU_000522-RA	IPR007235	Glycosyl transferase, UDP-N-acetylglucosamine transferase subunit Alg13-like	emb|CDS40587.1|	asparagine linked glycosylation 13 [Echinococcus multilocularis]	K07432	ALG13; beta-1,4-N-acetylglucosaminyltransferase [EC:2.4.1.141]	Glycosyltransferases	NaN	NaN	NaN	NaN	NaN	12.2532	12.2532	0	37.6402	3	No	Yes
MCU_000529-RA	IPR024224	DENND6 , Tripartite DENN domain	emb|CDS23558.1|	protein FAM116B [Echinococcus granulosus]				NaN	11.5611	NaN	11.5401	NaN	NaN	11.5506	51.7235	4		No	No
MCU_000530-RA	IPR001156	Transferrin-like domain , Transferrin	emb|CDS23559.1|	family S60 non peptidase ue S60 family [Echinococcus granulosus]	K06569	MFI2, CD228; melanoma-associated antigen p97	CD molecules	NaN	12.0108	12.6034	11.1995	NaN	NaN	11.9379	0	39.2819	4	Yes	Yes
MCU_000533-RA	IPR000195	Rab-GAP-TBC domain , GRAM domain , EF-hand domain pair , PH-like domain superfamily , EF-Hand 1, Rab-GAP-TBC domain superfamily	ref|XP_024350461.1|	TBC1 domain-containing protein [Echinococcus granulosus]	K19951	TBC1D8_9; TBC1 domain family member 8/9	Membrane trafficking	NaN	NaN	NaN	NaN	11.7038	12.5788	12.1413	0	44.9645	10	No	Yes
MCU_000534-RA	IPR005225	Small GTP-binding protein domain , Small GTPase superfamily, P-loop containing nucleoside triphosphate hydrolase , ADP-ribosylation factor-like protein 8A/8B	ref|XP_024350460.1|	ADP-ribosylation factor-like protein 8B [Echinococcus granulosus]	K07955	ARL8; ADP-ribosylation factor-like protein 8	Membrane trafficking	14.427	13.9808	14.0418	13.9599	15.6164	15.8928	14.6531	0	53.5897	10	No	Yes
MCU_000535-RB	IPR003131	Potassium channel tetramerisation-type BTB domain , Ion transport domain , SKP1/BTB/POZ domain superfamily , Voltage-dependent channel domain superfamily	emb|CDS38310.1|	potassium voltage gated channel subfamily D [Echinococcus multilocularis]	K04887	KCNC1, KV3.1; potassium voltage-gated channel Shaw-related subfamily C member 1	Ion channels	NaN	16.3652	15.1221	16.0958	NaN	NaN	15.861	0	50.212	25	No	Yes
MCU_000538-RA	IPR003961	Fibronectin type III , Immunoglobulin-like fold , Fibronectin type III superfamily	ref|XP_026156699.1|	tenascin-like isoform X1 [Mastacembelus armatus]				NaN	12.3421	NaN	11.7103	NaN	NaN	12.0262	0	53.4531	4	No	No
MCU_000539-RA	IPR003961	Fibronectin type III , Immunoglobulin-like fold , Fibronectin type III superfamily	ref|XP_016917247.1|	neogenin isoform X5 [Apis cerana]	K16910	PTPRQ; receptor-type tyrosine-protein phosphatase Q [EC:3.1.3.48]	Protein phosphatases and associated proteins	13.3362	13.8364	NaN	13.1459	NaN	NaN	13.4395	0	50.8245	7	No	Yes
MCU_000543-RA	0		emb|CDS24792.1|	expressed conserved protein [Echinococcus granulosus]				NaN	16.1801	16.4282	16.0554	NaN	NaN	16.2212	0	56.0283	23	No	Yes
MCU_000545-RA	IPR000504	RNA recognition motif domain , Nucleotide-binding alpha-beta plait domain superfamily , PDIP3, RNA-binding domain superfamily	emb|CDS24794.1|	polymerase delta interacting protein 3 [Echinococcus granulosus]	K22414	POLDIP3; polymerase delta-interacting protein 3	Messenger RNA biogenesis	NaN	NaN	NaN	NaN	11.4995	12.0734	11.7864	0	37.3111	5	No	Yes
MCU_000548-RA	IPR008978	HSP20-like chaperone	emb|CDS41675.1|	expressed conserved protein [Echinococcus multilocularis]				20.4595	19.8377	19.7989	19.9923	18.8763	19.0026	19.6612	0	47.6076	9	No	Yes
MCU_000549-RA	IPR001394	Peptidase C19, Zinc finger, UBA-like superfamily , Zinc finger, Ubiquitin-associated domain , Ubiquitinyl hydrolase , Ubiquitin specific protease, Ubiquitin specific protease domain , Deubiquitinating enzyme 14, Papain-like cysteine peptidase superfamily , Ubiquitinyl hydrolase	emb|CDI97191.1|	ubiquitin carboxyl terminal hydrolase 5 [Echinococcus multilocularis]	K11836	USP5_13, UBP14; ubiquitin carboxyl-terminal hydrolase 5/13 [EC:3.4.19.12]	Peptidases and inhibitors	16.3021	16.2622	16.4171	16.4198	17.9533	17.5214	16.8127	0	50.3348	37	No	Yes
MCU_000556-RA	IPR002937	Amine oxidase , Homeobox-like domain superfamily , FAD/NAD(P)-binding domain superfamily , Winged helix-like DNA-binding domain superfamily	ref|XP_024347468.1|	Lysine-specific histone demethylase [Echinococcus granulosus]	K11450	KDM1A, AOF2, LSD1; [histone H3]-N6,N6-dimethyl-L-lysine4 FAD-dependent demethylase [EC:1.14.99.66]	Chromosome and associated proteins	NaN	NaN	NaN	NaN	10.6423	11.4818	11.062	0	44.4279	5	No	Yes
MCU_000557-RA	IPR011993	PH-like domain superfamily , Vacuolar protein sorting protein 36, Winged helix-like DNA-binding domain superfamily , Winged helix DNA-binding domain superfamily , Vacuolar protein sorting protein 36 , Snf8/Vps36 family	emb|CDI97196.1|	NADH ubiquinone oxidoreductase subunit 10 [Echinococcus multilocularis]	K12190	VPS36, EAP45; ESCRT-II complex subunit VPS36	Membrane trafficking	17.4388	17.3025	16.6389	17.1648	15.6913	16.3388	16.7625	0	49.3863	26	No	Yes
MCU_000557-RB	IPR005024	Snf7 family	ref|XP_024347467.1|	Charged multivesicular body protein 6 [Echinococcus granulosus]	K12195	CHMP6, VPS20; charged multivesicular body protein 6	Membrane trafficking	18.0242	17.4721	17.417	17.6502	15.4125	15.4569	16.9055	0	46.7317	5	No	Yes
MCU_000558-RA	IPR019377	NADH-ubiquinone oxidoreductase, NADH dehydrogenase [ubiquinone] 1 beta subcomplex subunit 10	emb|VDD79532.1|	unnamed protein product [Mesocestoides corti]	K03966	NDUFB10; NADH dehydrogenase (ubiquinone) 1 beta subcomplex subunit 10		NaN	NaN	NaN	NaN	15.1126	15.72	15.4163	0	51.9136	9	No	Yes
MCU_000559-RA	IPR000217	Tubulin , Alpha tubulin , Tubulin/FtsZ, Tubulin/FtsZ, Tubulin, Tubulin/FtsZ, Tubulin, Tubulin/FtsZ, Tubulin/FtsZ-like	ref|XP_014711566.1|	PREDICTED: LOW QUALITY PROTEIN: tubulin alpha-1D chain-like [Equus asinus]	K07374	TUBA; tubulin alpha	Messenger RNA biogenesis	19.5583	19.3287	18.2761	18.9462	20.2253	20.4486	19.4639	0	52.1775	14	No	Yes
MCU_000563-RA	IPR002067	Mitochondrial carrier protein , Mitochondrial substrate/solute carrier , Mitochondrial carrier domain superfamily	emb|CDI70107.1|	mitochondrial glutamate carrier protein [Echinococcus granulosus]	K15107	SLC25A18_22, GC; solute carrier family 25 (mitochondrial glutamate transporter), member 18/22	Transporters	NaN	NaN	NaN	NaN	14.2541	14.8734	14.5637	0	44.3706	10	No	Yes
MCU_000565-RB	IPR000001	Kringle , EGF-like domain , Kringle-like fold , Kringle, Apextrin, Kringle superfamily	emb|CDI97201.1|	tissue type plasminogen activator [Echinococcus multilocularis]				17.732	18.5077	19.1687	18.5785	15.8869	16.2802	17.6923	0	52.7645	63	No	Yes
MCU_000566-RC	IPR011990	Tetratricopeptide-like helical domain superfamily , Inclusion body clearance protein Iml2/Tetratricopeptide repeat protein 39	emb|CDS33140.2|	tetratricopeptide repeat protein 39B [Hymenolepis microstoma]			Domain-containing proteins not elsewhere classified	16.0036	16.1076	15.0948	16.0393	15.0394	15.2272	15.5853	0	53.666	26	No	Yes
MCU_000570-RA	IPR001073	C1q domain , Tumour necrosis factor-like domain superfamily	ref|XP_024350708.1|	Complement C1q tumor necrosis factor-related protein [Echinococcus granulosus]	K23284	C1QL; C1q-related factor	Membrane trafficking	11.903	13.1152	13.4608	13.056	10.1521	11.0997	12.1311	0	48.7197	6	No	Yes
MCU_000571-RA	0		emb|VDD79544.1|	unnamed protein product [Mesocestoides corti]				14.1909	14.2513	14.6855	NaN	NaN	NaN	14.3759	0	41.9018	1	No	Yes
MCU_000574-RA	IPR003092	Two pore domain potassium channel, Two pore domain potassium channel , Potassium channel domain	emb|CDS21629.1|	TWiK family of potassium channels protein 7 [Echinococcus granulosus]				NaN	NaN	NaN	NaN	11.5531	13.0676	12.3103	0	39.8323	3	No	Yes
MCU_000576-RA								NaN	NaN	14.2164	NaN	16.2863	16.0026	15.5018	0	43.4404	1	No	No
MCU_000578-RA	IPR001611	Leucine-rich repeat , Phox homology , Leucine-rich repeat, Leucine-rich repeat domain superfamily , PX domain superfamily	emb|CDS21633.1|	nischarin [Echinococcus granulosus]	K24095	NISCH; nischarin	Domain-containing proteins not elsewhere classified	NaN	NaN	NaN	NaN	NaN	12.2555	12.2555	0	32.7713	3	No	Yes
MCU_000579-RA	IPR000467	G-patch domain , RNA recognition motif domain , RNA recognition motif domain, Nucleotide-binding alpha-beta plait domain superfamily , SPF45, RNA-binding domain superfamily , Splicing factor 45	emb|CDI97355.1|	splicing factor 45 [Echinococcus multilocularis]	K12840	RBM17, SPF45; splicing factor 45	Spliceosome	NaN	NaN	NaN	NaN	11.1428	11.8185	11.4807	0	42.2691	3	No	Yes
MCU_000580-RA	IPR002126	Cadherin-like , Cadherin-like superfamily , Cadherin conserved site	emb|CDS21637.1|	protocadherin alpha 6 [Echinococcus granulosus]				NaN	14.6961	15.5222	14.9076	NaN	NaN	15.042	0	55.7638	29	No	Yes
MCU_000583-RA	IPR001309	Peptidase C14, CARD domain , Peptidase C14, Death-like domain superfamily , Peptidase C14, Peptidase C14A, Caspase-like domain superfamily , Peptidase family C14A	ref|XP_024352296.1|	Caspase-2 [Echinococcus granulosus]	K02186	CASP2; caspase 2 [EC:3.4.22.55]	Protein phosphatases and associated proteins	NaN	NaN	NaN	NaN	10.8329	NaN	10.8329	0	34.8646	2	No	Yes
MCU_000588-RC	IPR000504	RNA recognition motif domain , Zinc finger, Nucleotide-binding alpha-beta plait domain superfamily , TAF15/EWS/TLS family , RNA-binding domain superfamily , Zinc finger	ref|XP_024355373.1|	RNA-binding protein EWS [Echinococcus granulosus]	K13098	TLS, FUS; RNA-binding protein FUS	Spliceosome	NaN	NaN	NaN	NaN	15.1979	15.4642	15.3311	0	49.0228	8	No	Yes
MCU_000593-RA	IPR001357	BRCT domain , DNA-repair protein Xrcc1, Galactose-binding-like domain superfamily , BRCT domain superfamily	emb|CDS42490.2|	DNA repair protein XRCC1 [Echinococcus multilocularis]	K10803	XRCC1; DNA-repair protein XRCC1	DNA repair and recombination proteins	NaN	NaN	NaN	NaN	13.3492	13.4297	13.3895	0	46.1711	5	No	Yes
MCU_000595-RA	IPR003595	Protein-tyrosine phosphatase, Myotubularin-like, PH-like domain superfamily , Protein-tyrosine phosphatase, Protein-tyrosine phosphatase-like , Myotubularin family	emb|CDS27213.1|	Myotubularin protein 2 [Hymenolepis microstoma]	K18081	MTMR1_2; myotubularin-related protein 1/2 [EC:3.1.3.64 3.1.3.95]	Protein phosphatases and associated proteins	12.9678	13.0905	11.9426	13.0822	11.3772	12.0179	12.413	0	48.1617	15	No	Yes
MCU_000596-RA	IPR004130	GPN-loop GTPase , P-loop containing nucleoside triphosphate hydrolase , GPN-loop GTPase 1	emb|CDS17444.1|	GPN loop GTPase 1 [Echinococcus granulosus]	K24104	GPN; GPN-loop GTPase	Transcription machinery	NaN	NaN	NaN	NaN	10.0779	10.89	10.484	0.000391236	30.8236	1	No	Yes
MCU_000600-RA	IPR000504	RNA recognition motif domain , Nucleotide-binding alpha-beta plait domain superfamily , U1 small nuclear ribonucleoprotein of 70kDa N-terminal , snRNP70, RNA-binding domain superfamily	ref|XP_024355386.1|	U1 small nuclear ribonucleoprotein [Echinococcus granulosus]	K11093	SNRP70; U1 small nuclear ribonucleoprotein 70kDa	Spliceosome	13.7234	NaN	NaN	NaN	12.8284	14.5368	13.6962	0	44.9978	10	No	Yes
MCU_000601-RB			emb|CDS17438.1|	cAMP dependent protein kinase regulatory [Echinococcus granulosus]				NaN	NaN	NaN	NaN	7.18542	8.51494	7.85018	0	37.8073	1	No	Yes
MCU_000607-RA	IPR014752	Arrestin-like	emb|CDS17434.1|	expressed conserved protein [Echinococcus granulosus]				20.724	20.8514	21.3716	20.9634	14.1296	14.9582	18.833	0	53.3512	26	No	Yes
MCU_000608-RA	IPR010651	Sugar transport protein , TMEM144	ref|XP_024355392.1|	Transmembrane protein [Echinococcus granulosus]				17.5474	17.5194	17.8439	17.504	16.7849	16.536	17.2893	0	48.7105	5	No	Yes
MCU_000612-RB	IPR000717	Proteasome component (PCI) domain , Winged helix DNA-binding domain superfamily , 26S proteasome regulatory subunit Rpn6	ref|XP_024349980.1|	26S proteasome non-ATPase regulatory subunit [Echinococcus granulosus]	K03036	PSMD11, RPN6; 26S proteasome regulatory subunit N6	Proteasome	14.4597	14.5799	14.4897	14.7148	16.1644	16.9421	15.2251	0	54.3306	27	No	Yes
MCU_000613-RA	IPR001680	WD40 repeat , WD40/YVTN repeat-like-containing domain superfamily , WD40 repeat, G-protein beta WD-40 repeat , WD40-repeat-containing domain superfamily	emb|CDS29203.1|	WD repeat containing protein 70 [Hymenolepis microstoma]	K24752	WDR70; WD repeat-containing protein 70	Ubiquitin system	NaN	NaN	NaN	NaN	12.2665	12.6573	12.4619	0	43.2014	6	No	Yes
MCU_000614-RA	IPR001732	UDP-glucose/GDP-mannose dehydrogenase, 6-phosphogluconate dehydrogenase-like, UDP-glucose/GDP-mannose dehydrogenase, UDP-glucose/GDP-mannose dehydrogenase, UDP-glucose/GDP-mannose dehydrogenase , UDP-glucose 6-dehydrogenase, UDP-glucose 6-dehydrogenase, UDP-glucose/GDP-mannose dehydrogenase, NAD(P)-binding domain superfamily	ref|XP_024349978.1|	UDP-glucose 6-dehydrogenase [Echinococcus granulosus]	K00012	UGDH, ugd; UDPglucose 6-dehydrogenase [EC:1.1.1.22]		18.2601	18.1294	17.9419	18.308	19.5398	19.2652	18.5741	0	49.38	24	No	Yes
MCU_000615-RA	IPR003689	Zinc/iron permease	emb|CDS29205.1|	zinc transporter foi [Hymenolepis microstoma]	K14716	SLC39A10, ZIP10; solute carrier family 39 (zinc transporter), member 10	Transporters	17.4946	18.8511	16.9718	17.8681	16.3664	16.2302	17.297	0	47.3885	12	No	Yes
MCU_000618-RA	IPR007110	Immunoglobulin-like domain , Immunoglobulin-like fold , Immunoglobulin-like domain superfamily	emb|CDS39829.1|	Immunoglobulin [Echinococcus multilocularis]				17.6985	17.9043	18.5824	18.0306	15.0398	15.796	17.1753	0	52.2756	10	No	Yes
MCU_000632-RA	IPR029071	Ubiquitin-like domain superfamily , Transmembrane and ubiquitin-like domain-containing protein 1/2	emb|CDS24263.1|	Transmembrane and ubiquitin [Echinococcus granulosus]	K23340	TMUB; transmembrane and ubiquitin-like domain-containing protein	Ubiquitin system	NaN	NaN	NaN	NaN	NaN	10.2094	10.2094	0	35.1334	2	No	Yes
MCU_000635-RB	IPR000717	Proteasome component (PCI) domain , Eukaryotic translation initiation factor 3 subunit A	ref|XP_024349970.1|	Eukaryotic translation initiation factor 3 subunit A [Echinococcus granulosus]	K03254	EIF3A; translation initiation factor 3 subunit A	Translation factors	NaN	10.5066	NaN	NaN	14.5865	15.6223	13.5718	0	51.368	41	No	Yes
MCU_000639-RA	IPR000163	Prohibitin , Band 7 domain , Band 7/SPFH domain superfamily	emb|CDS39840.1|	prohibitin protein WPH [Echinococcus multilocularis]	K17080	PHB1; prohibitin 1	Mitochondrial biogenesis	NaN	NaN	NaN	NaN	15.936	16.7067	16.3214	0	48.0411	13	No	Yes
MCU_000645-RA	IPR003439	ABC transporter-like, AAA+ ATPase domain , ABC transporter type 1, ABC transporter-like, P-loop containing nucleoside triphosphate hydrolase , ABC transporter type 1, Type 1 protein exporter	ref|XP_024355758.1|	Multidrug resistance protein [Echinococcus granulosus]	K05658	ABCB1, CD243; ATP-binding cassette, subfamily B (MDR/TAP), member 1 [EC:7.6.2.2]	Transporters	15.6425	15.978	15.1444	15.6831	11.8841	11.4346	14.2944	0	53.3028	31	No	No
MCU_000646-RC	IPR003439	ABC transporter-like, AAA+ ATPase domain , ABC transporter type 1, ABC transporter-like, P-loop containing nucleoside triphosphate hydrolase , ABC transporter type 1, Type 1 protein exporter	ref|XP_024355759.1|	Multidrug resistance protein [Echinococcus granulosus]	K05658	ABCB1, CD243; ATP-binding cassette, subfamily B (MDR/TAP), member 1 [EC:7.6.2.2]	Transporters	18.16	18.8393	18.2461	18.4132	14.7152	15.1565	17.2551	0	52.9433	44	No	Yes
MCU_000647-RA	IPR007518	MINDY deubiquitinase , MINDY deubiquitinase domain	emb|CDS16581.1|	protein FAM63A [Echinococcus granulosus]	K01309	MINDY1_2; ubiquitin carboxyl-terminal hydrolase MINDY-1/2 [EC:3.4.19.12]	Ubiquitin system	13.0543	13.3587	12.3306	13.22	12.9993	13.5679	13.0885	0	51.4264	12	No	No
MCU_000649-RA	0		emb|CDS41361.1|	Plasma membrane channel protein Ist2 [Echinococcus multilocularis]				NaN	14.443	NaN	14.526	NaN	NaN	14.4845	0	37.9976	1	No	Yes
MCU_000650-RA	IPR000629	ATP-dependent RNA helicase DEAD-box, Helicase, DEAD/DEAH box helicase domain , Helicase superfamily 1/2, P-loop containing nucleoside triphosphate hydrolase	emb|CDS16579.1|	ATP dependent RNA helicase DDX5 [Echinococcus granulosus]	K12823	DDX5, DBP2; ATP-dependent RNA helicase DDX5/DBP2 [EC:3.6.4.13]	Spliceosome	NaN	NaN	NaN	NaN	10.6239	12.1386	11.3813	0	43.5738	3	No	No
MCU_000651-RA	IPR000156	Ran binding domain , PH-like domain superfamily , Nuclear pore complex, Ran binding protein RanBP1-like	emb|CDS16578.1|	nuclear pore complex protein nup50 [Echinococcus granulosus]	K14295	NUP50, NPAP60; nuclear pore complex protein Nup50	Messenger RNA biogenesis	NaN	NaN	NaN	NaN	13.9183	14.8608	14.3895	0	47.1563	15	No	Yes
MCU_000653-RB			emb|CDS16575.1|	Ribosome binding protein 1 [Echinococcus granulosus]				NaN	NaN	NaN	NaN	15.9769	15.8307	15.9038	0	48.3264	32	No	Yes
MCU_000658-RC	IPR000504	RNA recognition motif domain , SET domain , FY-rich, FY-rich, Nucleotide-binding alpha-beta plait domain superfamily , Zinc finger, RNPS1, Extended PHD (ePHD) domain , RNA-binding domain superfamily , SET domain superfamily	emb|CDS16567.1|	histone lysine N methyltransferase MLL3 [Echinococcus granulosus]				NaN	NaN	NaN	NaN	12.0017	13.6983	12.85	0	45.0471	6	No	Yes
MCU_000659-RA	IPR005024	Snf7 family	gb|AFJ24966.1|	Tp1 [Taenia pisiformis]	K12191	CHMP2A; charged multivesicular body protein 2A	Membrane trafficking	20.0807	20.1799	20.1208	20.1836	18.309	18.1482	19.5037	0	49.4309	12	No	Yes
MCU_000667-RB	IPR000836	Phosphoribosyltransferase domain , Phosphoribosyl pyrophosphate synthetase, Ribose-phosphate pyrophosphokinase , Phosphoribosyltransferase-like , Ribose-phosphate pyrophosphokinase	emb|CDS38298.1|	ribose phosphate pyrophosphokinase 1 [Echinococcus multilocularis]	K00948	PRPS, prsA; ribose-phosphate pyrophosphokinase [EC:2.7.6.1]		16.5038	14.019	15.2882	14.0551	15.8922	16.5852	15.3906	0	50.7423	16	No	Yes
MCU_000673-RA	IPR000988	Large ribosomal subunit protein eL24-related , TRASH domain , Ribosomal protein L24e/L24 superfamily	ref|XP_024345991.1|	60S ribosomal protein L24 [Echinococcus granulosus]	K02896	RP-L24e, RPL24; large subunit ribosomal protein L24e	Ribosome	15.4482	10.4594	NaN	NaN	16.8218	17.0035	14.9332	0	46.085	5	No	Yes
MCU_000675-RA	IPR001232	S-phase kinase-associated protein 1-like , SKP1/BTB/POZ domain superfamily , SKP1 component, Elongin-C	ref|XP_024345988.1|	Transcription elongation factor B polypeptide [Echinococcus granulosus]	K03872	ELOC, TCEB1; elongin-C	Ubiquitin system	NaN	NaN	NaN	NaN	15.9663	15.9779	15.9721	0	45.7264	3	No	Yes
MCU_000680-RA	IPR000742	EGF-like domain , All-trans retinoic acid-induced differentiation factor	emb|CDI96698.1|	apoptosis protein 3 [Echinococcus multilocularis]				12.3841	11.99	13.2105	12.172	12.2522	12.1132	12.3537	0	44.77	3	No	Yes
MCU_000682-RB	IPR004344	Tubulin-tyrosine ligase/Tubulin polyglutamylase , Tubulin--tyrosine ligase-like protein 12	emb|CDS23900.1|	tubulin tyrosine ligase protein 12 [Echinococcus granulosus]	K16609	TTLL12; tubulin--tyrosine ligase-like protein 12	Cytoskeleton proteins	12.687	12.8004	13.1996	12.9782	14.6315	14.2576	13.4257	0	50.8582	33	No	Yes
MCU_000684-RB	IPR002048	EF-hand domain , EF-hand domain pair , EF-Hand 1	ref|XP_024355916.1|	Myosin regulatory light chain sqh [Echinococcus granulosus]	K12757	MYL12; myosin regulatory light chain 12	Cytoskeleton proteins	16.6217	16.5483	16.1737	16.4836	17.7815	17.748	16.8928	0	51.3188	13	No	Yes
MCU_000688-RA	IPR001464	Annexin , Annexin repeat, Annexin repeat , Annexin superfamily	ref|XP_024355920.1|	Annexin A13 [Echinococcus granulosus]	K17099	ANXA13; annexin A13	Exosome	22.0762	21.8728	21.6592	21.8677	20.6245	20.4148	21.4192	0	49.2803	24	No	Yes
MCU_000689-RA	IPR001464	Annexin , Annexin repeat, Annexin repeat , Annexin superfamily	emb|CDI96707.1|	annexin [Echinococcus multilocularis]	K17095	ANXA7_11; annexin A7/11	Secretion system	22.8853	21.4849	21.653	21.6787	23.7315	23.5118	22.4909	0	52.4186	36	No	Yes
MCU_000690-RA	IPR037660	Coiled-coil domain-containing protein 51	emb|CDS23889.1|	coiled coil domain containing protein 51 [Echinococcus granulosus]				NaN	NaN	NaN	NaN	10.7609	12.2237	11.4923	0	35.2165	1	No	Yes
MCU_000693-RA	IPR019327	WKF domain	emb|VDD79615.1|	unnamed protein product [Mesocestoides corti]				NaN	NaN	NaN	NaN	10.8719	11.0988	10.9854	0	37.9373	1	No	Yes
MCU_000697-RA			emb|CDS34222.1|	expressed conserved protein [Hymenolepis microstoma]				17.6165	17.3266	17.5685	17.7678	18.3141	18.3748	17.8281	0	47.6187	4	No	Yes
MCU_000703-RA	IPR003736	Phenylacetic acid degradation-related domain , Thioesterase domain , HotDog domain superfamily , Acyl-coenzyme A thioesterase 13	emb|VDD79621.1|	unnamed protein product [Mesocestoides corti]	K17362	ACOT13; acyl-coenzyme A thioesterase 13 [EC:3.1.2.-]	Lipid biosynthesis proteins	13.8295	13.2353	13.2584	13.0784	16.44	15.346	14.1979	0	50.1829	5	No	Yes
MCU_000704-RB	IPR002194	Chaperonin TCP-1, Chaperonin Cpn60/GroEL/TCP-1 family , T-complex protein 1, Chaperone tailless complex polypeptide 1 (TCP-1) , GroEL-like apical domain superfamily , TCP-1-like chaperonin intermediate domain superfamily , GroEL-like equatorial domain superfamily	ref|XP_024347835.1|	T-complex protein 1 subunit zeta [Echinococcus granulosus]	K09498	CCT6; T-complex protein 1 subunit zeta	Chaperones and folding catalysts	14.7974	15.0255	15.0443	15.2563	18.6048	18.4199	16.1914	0	57.0089	37	No	Yes
MCU_000705-RA	IPR000322	Glycoside hydrolase family 31, P-type trefoil domain , Galactose mutarotase-like domain superfamily , Glycosyl hydrolase, Glycoside hydrolase superfamily , P-type trefoil, Glycosyl hydrolases family 31, P-type trefoil domain superfamily , Glycosyl hydrolase family 31	ref|XP_024347834.1|	Lysosomal alpha-glucosidase [Echinococcus granulosus]	K12316	GAA; lysosomal alpha-glucosidase [EC:3.2.1.20]	Exosome	20.8728	20.3666	21.2538	20.6535	21.4995	21.3952	21.0069	0	56.0531	51	Yes	Yes
MCU_000708-RA	IPR008710	Nicastrin	emb|CDI97624.1|	Nicastrin [Echinococcus multilocularis]				NaN	14.6653	14.4659	14.5436	NaN	NaN	14.5583	0	46.7446	8	No	Yes
MCU_000709-RA	IPR001578	Peptidase C12, Ubiquitinyl hydrolase, Peptidase C12, Papain-like cysteine peptidase superfamily , Peptidase C12	emb|CDI97625.1|	ubiquitin carboxyl terminal hydrolase isozyme [Echinococcus multilocularis]	K05610	UCHL5, UCH37; ubiquitin carboxyl-terminal hydrolase L5 [EC:3.4.19.12]	Peptidases and inhibitors	13.515	13.5728	13.7264	13.5312	15.776	16.1156	14.3728	0	53.0508	16	No	Yes
MCU_000711-RA	IPR007374	ASCH domain , Zinc finger, PUA-like superfamily , Activating signal cointegrator 1-like	emb|VDD79629.1|	unnamed protein product [Mesocestoides corti]	K23398	TRIP4; activating signal cointegrator 1	Chromosome and associated proteins	NaN	NaN	NaN	NaN	12.6639	12.6984	12.6811	0	48.9902	6	No	Yes
MCU_000712-RA	IPR008570	ESCRT-II complex, ESCRT-II complex, Winged helix-like DNA-binding domain superfamily , Winged helix DNA-binding domain superfamily	ref|XP_024347824.1|	Vacuolar protein-sorting-associated protein 25 [Echinococcus granulosus]	K12189	VPS25, EAP20; ESCRT-II complex subunit VPS25	Membrane trafficking	15.787	15.3493	15.0281	15.4262	14.3262	14.9444	15.1435	0	53.0213	11	No	Yes
MCU_000713-RB	IPR002499	Major vault protein, Major vault protein, Band 7/SPFH domain superfamily , Major vault protein , Major vault protein repeat domain 3 , Major vault protein repeat domain 2 , Major vault protein repeat domain 4 , Major vault protein repeat domain , Major vault protein repeat domain superfamily , Major vault protein repeat domain 2 superfamily	emb|CDS23982.1|	major vault protein [Echinococcus granulosus]	K17266	MVP; major vault protein	Exosome	16.9741	15.5125	15.2568	15.2192	21.8292	20.9178	17.6183	0	52.9784	47	No	Yes
MCU_000716-RA	IPR008907	Tubulin polymerization-promoting protein , EF-hand domain pair	ref|XP_024351068.1|	Tubulin polymerization-promoting protein [Echinococcus granulosus]				15.3975	15.777	16.0729	15.877	15.4988	15.3023	15.6542	0	54.098	13	No	Yes
MCU_000720-RA	IPR000219	Dbl homology (DH) domain , Dbl homology (DH) domain superfamily	emb|CDS24451.1|	RhoGEF domain containing protein [Echinococcus granulosus]				14.1966	13.9717	13.663	13.9974	NaN	11.0646	13.3787	0	50.1521	15	No	No
MCU_000728-RA	IPR001487	Bromodomain , Bromodomain, NET domain , Bromodomain-like superfamily , NET domain superfamily	emb|CDS24456.1|	bromodomain containing 2 [Echinococcus granulosus]	K11721	BRD3; bromodomain-containing protein 3	Chromosome and associated proteins	NaN	NaN	NaN	NaN	12.1005	12.7383	12.4194	0	40.6488	10	No	Yes
MCU_000729-RA	IPR000504	RNA recognition motif domain , Nucleotide-binding alpha-beta plait domain superfamily , Negative elongation factor E , RNA-binding domain superfamily	ref|XP_024351082.1|	Negative elongation factor E [Echinococcus granulosus]	K15182	RDBP, NELFE; negative elongation factor E	Transcription machinery	NaN	NaN	NaN	NaN	11.0161	11.2339	11.125	0	39.966	2	No	Yes
MCU_000730-RA	IPR003702	Acetyl-CoA hydrolase/transferase, Acetyl-CoA hydrolase/transferase C-terminal domain , NagB/RpiA transferase-like , Acetyl-CoA hydrolase/transferase, Acetyl-CoA hydrolase/transferase	ref|XP_024350698.1|	4-hydroxybutyrate coenzyme A transferase [Echinococcus granulosus]				NaN	NaN	NaN	NaN	18.7657	17.7238	18.2447	0	49.5675	15	No	Yes
MCU_000731-RA	IPR010339	TIP49, RuvB-like , P-loop containing nucleoside triphosphate hydrolase , RuvB-like	emb|CDS35621.1|	RuvB protein 2 [Echinococcus multilocularis]	K11338	RUVBL2, RVB2, INO80J; RuvB-like protein 2 [EC:3.6.4.12]	Chromosome and associated proteins	NaN	11.5986	NaN	11.3144	13.4524	14.0168	12.5955	0	46.8762	10	No	Yes
MCU_000732-RA	IPR001606	ARID DNA-binding domain , Zinc finger, JmjC domain , JmjN domain , Zinc finger, Zinc finger, Zinc finger, Zinc finger, Zinc finger, ARID DNA-binding domain superfamily , Lysine-specific demethylase 5	emb|CDS24463.1|	lysine specific demethylase 5A [Echinococcus granulosus]	K11446	KDM5, JARID1; [histone H3]-trimethyl-L-lysine4 demethylase [EC:1.14.11.67]	Protein phosphatases and associated proteins	NaN	NaN	NaN	NaN	NaN	11.3738	11.3738	0.000391236	31.068	3	No	Yes
MCU_000734-RB	IPR006139	D-isomer specific 2-hydroxyacid dehydrogenase, D-isomer specific 2-hydroxyacid dehydrogenase, NAD(P)-binding domain superfamily	emb|CDS35619.1|	glyoxylate reductase:hydroxypyruvate reductase [Echinococcus multilocularis]	K00049	GRHPR; glyoxylate/hydroxypyruvate reductase [EC:1.1.1.79 1.1.1.81]		14.0114	13.3715	13.3236	13.7253	16.2118	15.7012	14.3908	0	50.9268	8	No	Yes
MCU_000738-RA			emb|CUT98987.1|	conserved hypothetical protein [Echinococcus multilocularis]				17.7506	17.4063	19.3232	17.8016	11.9414	12.6155	16.1398	0	56.2333	10	No	Yes
MCU_000739-RA	IPR012340	Nucleic acid-binding, Replication protein A, Winged helix-like DNA-binding domain superfamily , Winged helix DNA-binding domain superfamily , Replication factor A protein-like	ref|XP_024351774.1|	Replication protein A [Echinococcus granulosus]	K10739	RFA2, RPA2; replication factor A2	DNA replication proteins	NaN	NaN	NaN	NaN	NaN	11.1723	11.1723	0	47.1628	2	No	Yes
MCU_000741-RA	IPR001440	Tetratricopeptide repeat 1 , U-box domain , Tetratricopeptide-like helical domain superfamily , Zinc finger, Tetratricopeptide repeat , CHIP, CHIP	emb|CDS25325.1|	STIP1 y and U box containing protein 1 [Hymenolepis microstoma]	K09561	STUB1, CHIP; STIP1 homology and U-box containing protein 1 [EC:2.3.2.27]	Chaperones and folding catalysts	14.3446	14.2887	14.5817	14.391	11.9319	12.1635	13.6169	0	53.6144	18	No	Yes
MCU_000743-RA	IPR006095	Glutamate/phenylalanine/leucine/valine/L-tryptophan dehydrogenase , Glutamate/phenylalanine/leucine/valine/L-tryptophan dehydrogenase, Glutamate/phenylalanine/leucine/valine/L-tryptophan dehydrogenase, Glutamate dehydrogenase , NAD(P) binding domain of glutamate dehydrogenase , NAD(P)-binding domain superfamily , Aminoacid dehydrogenase-like	emb|CDS25323.1|	Glutamate dehydrogenase mitochondrial [Hymenolepis microstoma]	K00261	GLUD1_2, gdhA; glutamate dehydrogenase (NAD(P)+) [EC:1.4.1.3]	Exosome	13.855	NaN	NaN	10.274	18.8103	17.7257	15.1663	0	49.7901	25	No	Yes
MCU_000744-RB	IPR007120	DNA-directed RNA polymerase, RNA polymerase, RNA polymerase Rpb2, RNA polymerase Rpb2, RNA polymerase, RNA polymerase Rpb2, RNA polymerase Rpb2, RNA polymerase Rpb2, RNA polymerase Rpb2, DNA-directed RNA polymerase, DNA-directed RNA polymerase, RNA polymerase Rpb2	emb|CDS18278.1|	DNA directed RNA polymerase II subunit RPB2 [Echinococcus granulosus]	K03010	RPB2, POLR2B; DNA-directed RNA polymerase II subunit RPB2 [EC:2.7.7.6]	Transcription machinery	NaN	NaN	NaN	NaN	14.3198	14.2773	14.2986	0	47.9984	17	No	Yes
MCU_000746-RA			emb|VDD79655.1|	unnamed protein product [Mesocestoides corti]				NaN	NaN	NaN	NaN	13.013	12.7023	12.8576	0	42.8027	1	No	Yes
MCU_000751-RA	IPR006769	Calcium uniporter protein, MCU family	ref|XP_024351762.1|	Coiled-coil domain-containing protein [Echinococcus granulosus]	K20858	MCU; calcium uniporter protein, mitochondrial	Mitochondrial biogenesis	NaN	NaN	NaN	NaN	13.184	14.3492	13.7666	0	49.1334	12	No	Yes
MCU_000754-RA	IPR001373	Cullin, Cullin homology domain , Cullin repeat-like-containing domain superfamily , Cullin protein, Cullin homology domain superfamily , Winged helix-like DNA-binding domain superfamily , Winged helix DNA-binding domain superfamily , Cullin	ref|XP_024351760.1|	Cullin-3 [Echinococcus granulosus]	K03869	CUL3; cullin 3	Ubiquitin system	12.667	12.6974	11.8433	12.8917	13.2149	14.0945	12.9015	0	50.2004	26	No	Yes
MCU_000756-RA	IPR001075	NIF system FeS cluster assembly, Scaffold protein Nfu/NifU, Fe-S cluster assembly domain superfamily , NFU1-like , Scaffold protein Nfu/NifU	emb|CDS18268.1|	NFU1 iron sulfur cluster scaffold [Echinococcus granulosus]	K22074	NFU1, HIRIP5; NFU1 iron-sulfur cluster scaffold homolog, mitochondrial	Mitochondrial biogenesis	NaN	NaN	NaN	NaN	11.0242	12.3575	11.6909	0	45.7414	1	No	Yes
MCU_000759-RB	IPR003140	Phospholipase/carboxylesterase/thioesterase , Alpha/Beta hydrolase fold	emb|CDS22151.1|	acyl protein thioesterase 12 [Echinococcus granulosus]	K06130	LYPLA2; lysophospholipase II [EC:3.1.1.5]		13.0684	12.566	12.2593	12.6648	12.2414	13.1567	12.6594	0	45.1486	1	No	Yes
MCU_000762-RA			emb|CDS22143.1|	cj cadherin [Echinococcus granulosus]				13.061	13.3042	13.5001	13.5043	10.3808	9.9516	12.2837	0	53.8221	10	No	No
MCU_000769-RA			emb|CDS22138.1|	GTPase activating protein ZNF289 [Echinococcus granulosus]	K12493	ARFGAP2_3; ADP-ribosylation factor GTPase-activating protein 2/3	Membrane trafficking	13.6193	13.5705	14.1114	13.9234	15.34	15.2256	14.2984	0	51.4765	15	No	Yes
MCU_000771-RA	IPR031424	Quiver family , Snake toxin-like superfamily	emb|CDS22135.1|	expressed protein [Echinococcus granulosus]				19.4115	19.3219	20.1944	19.6216	16.0181	16.0067	18.429	0	46.9336	8	No	Yes
MCU_000782-RA	IPR011701	Major facilitator superfamily , MFS transporter superfamily	ref|XP_024353192.1|	Monocarboxylate transporter 9 [Echinococcus granulosus]				NaN	NaN	NaN	NaN	12.3003	12.5513	12.4258	0	49.7242	1	No	Yes
MCU_000784-RA	IPR011701	Major facilitator superfamily , MFS transporter superfamily	emb|CDS34260.2|	Major facilitator superfamily general substrate transporter [Hymenolepis microstoma]				NaN	11.6216	11.695	11.5309	NaN	NaN	11.6158	0	46.7717	1	No	Yes
MCU_000785-RB	IPR001680	WD40 repeat , NLE , WD40/YVTN repeat-like-containing domain superfamily , WD40 repeat, G-protein beta WD-40 repeat , WD40-repeat-containing domain superfamily	ref|XP_024349848.1|	Ribosome biogenesis protein WDR12 [Echinococcus granulosus]	K14863	WDR12, YTM1; ribosome biogenesis protein	Ribosome biogenesis	NaN	12.3096	12.1208	11.8907	14.1365	14.1463	12.9208	0	48.7745	10	No	Yes
MCU_000786-RA	IPR013641	Protein KTI12/L-seryl-tRNA(Sec) kinase , P-loop containing nucleoside triphosphate hydrolase	emb|CDS17745.1|	protein KTI12 [Echinococcus granulosus]	K15456	KTI12; protein KTI12	Transfer RNA biogenesis	13.0442	12.8891	12.7037	NaN	14.2863	14.3674	13.4581	0	47.2156	10	No	Yes
MCU_000787-RA	IPR007275	YTH domain , YTH domain containing protein	emb|CDS42793.1|	yth domain family protein 2 [Echinococcus multilocularis]	K20102	YTHDF; YTH domain-containing family protein	Messenger RNA biogenesis	NaN	NaN	NaN	NaN	NaN	11.6315	11.6315	0	44.9241	1	No	Yes
MCU_000793-RA	IPR005375	Ubiquitin-fold modifier 1 , Ubiquitin-like domain superfamily	emb|CDS42788.1|	ubiquitin fold modifier 1 [Echinococcus multilocularis]	K12162	UFM1; ubiquitin-fold modifier 1	Ubiquitin system	15.127	14.6116	14.6099	14.6094	15.8452	15.9033	15.1177	0	44.8251	4	No	Yes
MCU_000794-RA	IPR004345	TB2/DP1/HVA22-related protein	emb|CDS17738.1|	receptor expression enhancing protein 2 [Echinococcus granulosus]	K17338	REEP1_2_3_4; receptor expression-enhancing protein 1/2/3/4		NaN	NaN	NaN	NaN	12.9583	12.7266	12.8424	0	53.6946	3	No	Yes
MCU_000795-RA	IPR001932	PPM-type phosphatase-like domain , PPM-type phosphatase-like domain superfamily	emb|CDS42786.1|	PP2C domain containing protein [Echinococcus multilocularis]				NaN	NaN	NaN	NaN	12.6099	12.6028	12.6063	0	46.4306	7	No	Yes
MCU_000796-RA	IPR002553	Clathrin/coatomer adaptor, Clathrin adaptor, Clathrin adaptor, Coatomer/calthrin adaptor appendage, Armadillo-like helical , TBP domain superfamily , Clathrin adaptor, Armadillo-type fold , Adaptor protein complex AP-2	emb|CDS42785.1|	AP 2 complex subunit alpha 2 [Echinococcus multilocularis]	K11824	AP2A; AP-2 complex subunit alpha	Membrane trafficking	15.5146	15.791	15.1036	15.6086	15.2053	16.3435	15.5944	0	56.1776	41	No	Yes
MCU_000797-RA	IPR004217	Tim10-like , Tim10-like domain superfamily	ref|XP_024349859.1|	Mitochondrial import inner membrane translocase subunit tim-8 [Echinococcus granulosus]	K17780	TIM8; mitochondrial import inner membrane translocase subunit TIM8	Mitochondrial biogenesis	NaN	9.50908	NaN	NaN	14.0338	13.2669	12.2699	0	42.1675	4	No	Yes
MCU_000799-RA	IPR001372	Dynein light chain, Dynein light chain, Dynein light chain superfamily	ref|XP_024349861.1|	Dynein light chain 1, cytoplasmic [Echinococcus granulosus]	K10418	DYNLL; dynein light chain LC8-type	Cilium and associated proteins	NaN	NaN	NaN	NaN	16.8454	16.382	16.6137	0	45.5615	4	No	Yes
MCU_000803-RA	IPR001469	ATP synthase, ATP synthase, F0F1 ATP synthase delta/epsilon subunit, ATP synthase delta/epsilon subunit, F1F0-ATP synthase delta subunit	emb|CUT99460.1|	ATP synthase subunit delta mitochondrial [Echinococcus multilocularis]	K02134	ATPeF1D, ATP5D, ATP16; F-type H+-transporting ATPase subunit delta		NaN	NaN	NaN	NaN	11.4574	12.2517	11.8545	0	42.4984	1	No	Yes
MCU_000807-RA	IPR013176	Vacuolar fusion protein Ccz1 , CCZ1/INTU/HSP4	emb|CDS18728.1|	mitochondrial carrier triple repeat protein [Echinococcus granulosus]				NaN	NaN	NaN	NaN	10.1319	11.8271	10.9795	0	39.2795	3	No	Yes
MCU_000809-RC	IPR000306	FYVE zinc finger , VHS domain , Ubiquitin interacting motif , ENTH/VHS , Zinc finger, Zinc finger, Hepatocyte growth factor-regulated tyrosine kinase substrate/VPS27 , Zinc finger, Hepatocyte growth factor-regulated tyrosine kinase substrate	emb|CUT99464.1|	hepatocyte growth factor regulated tyrosine [Echinococcus multilocularis]	K12182	HGS, HRS, VPS27; hepatocyte growth factor-regulated tyrosine kinase substrate	Membrane trafficking	18.0014	18.2741	17.7007	18.2879	15.5654	15.9408	17.295	0	48.7502	25	No	Yes
MCU_000811-RC	IPR018034	KRR1 interacting protein 1 , Kri1-like	emb|CDS18733.1|	protein KRI1 [Echinococcus granulosus]	K14786	KRI1; protein KRI1	Ribosome biogenesis	NaN	NaN	NaN	NaN	NaN	11.9443	11.9443	0	43.4562	1	No	Yes
MCU_000813-RA	0		emb|CDS18735.1|	expressed conserved protein [Echinococcus granulosus]				NaN	15.6172	16.6026	15.8419	NaN	NaN	16.0206	0	46.9508	9	No	Yes
MCU_000814-RC	IPR000705	Galactokinase , GHMP kinase N-terminal domain , Mevalonate/galactokinase , GHMP kinase, Small ribosomal subunit protein uS5 domain 2-type fold, Galactokinase, Galactokinase, Ribosomal protein uS5 domain 2-type superfamily , GHMP kinase	emb|CDS18736.1|	N acetylgalactosamine kinase [Echinococcus granulosus]	K18674	GALK2; N-acetylgalactosamine kinase [EC:2.7.1.157]		NaN	NaN	NaN	NaN	13.7526	14.9361	14.3443	0	45.1587	15	No	Yes
MCU_000816-RA	IPR001189	Manganese/iron superoxide dismutase , Manganese/iron superoxide dismutase, Manganese/iron superoxide dismutase, Manganese/iron superoxide dismutase, Manganese/iron superoxide dismutase, Manganese/iron superoxide dismutase	emb|CDS25358.1|	manganese superoxide dismutase [Hymenolepis microstoma]	K04564	SOD2; superoxide dismutase, Fe-Mn family [EC:1.15.1.1]		13.3866	12.205	12.9626	12.2021	16.915	16.4735	14.0241	0	45.9448	8	No	Yes
MCU_000818-RB	IPR002123	Phospholipid/glycerol acyltransferase , Lysophosphatidylcholine acyltransferase LPCAT1-like	emb|CUT99017.1|	acetyltransferase [Echinococcus multilocularis]	K13510	LPCAT1_2; lysophosphatidylcholine acyltransferase / lyso-PAF acetyltransferase [EC:2.3.1.23 2.3.1.67]	Lipid biosynthesis proteins	NaN	NaN	NaN	NaN	12.3174	12.8588	12.5881	0	49.794	7	No	Yes
MCU_000819-RA	IPR005135	Endonuclease/exonuclease/phosphatase , UBA-like superfamily , Endonuclease/exonuclease/phosphatase superfamily	emb|CUT99015.1|	traf and tnf receptor associated protein [Echinococcus multilocularis]	K19619	TDP2; tyrosyl-DNA phosphodiesterase 2 [EC:3.1.4.-]	DNA repair and recombination proteins	NaN	NaN	NaN	NaN	12.2222	11.8071	12.0146	0	53.4011	4	No	Yes
MCU_000822-RA	IPR007120	DNA-directed RNA polymerase, RNA polymerase, RNA polymerase Rpb2, RNA polymerase Rpb2, RNA polymerase, RNA polymerase Rpb2, RNA polymerase Rpb2, RNA polymerase Rpb2, RNA polymerase Rpb2, DNA-directed RNA polymerase, DNA-directed RNA polymerase, RNA polymerase Rpb2	emb|CUT99013.1|	DNA directed RNA polymerase III subunit RPC2 [Echinococcus multilocularis]	K03021	RPC2, POLR3B; DNA-directed RNA polymerase III subunit RPC2 [EC:2.7.7.6]	Transcription machinery	NaN	NaN	NaN	NaN	12.2961	12.8777	12.5869	0	47.1526	10	No	Yes
MCU_000823-RA	IPR000996	Clathrin light chain	emb|CUT99011.1|	clathrin light chain a [Echinococcus multilocularis]				NaN	NaN	NaN	NaN	12.3821	11.9762	12.1791	0	51.3241	3	No	Yes
MCU_000826-RD	IPR003598	Immunoglobulin subtype 2 , Immunoglobulin subtype , Immunoglobulin-like domain , Immunoglobulin , Immunoglobulin-like fold , Immunoglobulin-like domain superfamily	emb|CUT99006.1|	GPI anchored surface glycoprotein [Echinococcus multilocularis]				16.0224	15.9822	16.8249	16.2585	12.5092	12.7134	15.0518	0	55.3899	51	No	No
MCU_000826-RF	0		emb|CDS18302.1|	GPI anchored surface glycoprotein [Echinococcus granulosus]				14.5429	14.8657	15.65	15.1953	11.0836	NaN	14.2675	0	43.6425	5	No	No
MCU_000831-RA	IPR011701	Major facilitator superfamily , MFS transporter superfamily	ref|XP_024351789.1|	Monocarboxylate transporter [Echinococcus granulosus]				NaN	NaN	NaN	NaN	16.2875	15.7982	16.0429	0	46.4052	7	No	Yes
MCU_000832-RA	IPR007143	Vacuolar protein sorting-associated Vps28 , Vacuolar protein sorting-associated, Vacuolar protein sorting-associated, ESCRT assembly domain , VPS28, VPS28	ref|XP_024353564.1|	Vacuolar protein sorting-associated protein [Echinococcus granulosus]	K12184	VPS28; ESCRT-I complex subunit VPS28	Membrane trafficking	16.6139	16.6688	16.5827	16.7486	14.4839	15.0421	16.0233	0	46.5137	11	No	Yes
MCU_000833-RA	IPR019018	Rab-binding domain FIP-RBD , FIP-RBD	emb|CDS18515.1|	rab11 family interacting protein 4A [Echinococcus granulosus]	K12485	RAB11FIP3_4; Rab11 family-interacting protein 3/4	Membrane trafficking	13.2889	12.6001	12.9119	13.0848	13.0375	12.7425	12.9443	0	53.2411	17	No	Yes
MCU_000835-RA	IPR000851	Small ribosomal subunit protein uS5 , Small ribosomal subunit protein uS5, Small ribosomal subunit protein uS5, Small ribosomal subunit protein uS5 domain 2-type fold, Ribosomal protein uS5 domain 2-type superfamily , Small ribosomal subunit protein uS5m	ref|XP_024353562.1|	28S ribosomal protein S5 [Echinococcus granulosus]	K02988	RP-S5, MRPS5, rpsE; small subunit ribosomal protein S5	Ribosome	NaN	NaN	NaN	NaN	12.3851	12.3042	12.3446	0	52.166	8	No	Yes
MCU_000838-RA	IPR005120	UPF3 domain , Nucleotide-binding alpha-beta plait domain superfamily , RNA-binding domain superfamily , Nonsense-mediated mRNA decay protein 3	emb|CDS18511.1|	upf3 regulator of nonsense transcripts [Echinococcus granulosus]	K14328	UPF3, RENT3; regulator of nonsense transcripts 3	Messenger RNA biogenesis	11.6548	12.72	NaN	12.4834	10.89	11.7284	11.8953	0	48.2625	4	No	Yes
MCU_000839-RB	IPR002059	Cold-shock protein, Cold shock domain , Nucleic acid-binding	emb|CDS30836.1|	Cold shock protein DNA binding [Hymenolepis microstoma]				14.2784	13.7996	14.1394	13.9537	15.4789	15.1133	14.4605	0	51.2109	5	No	Yes
MCU_000841-RA	IPR002313	Lysine-tRNA ligase, Aminoacyl-tRNA synthetase, OB-fold nucleic acid binding domain, Aminoacyl-tRNA synthetase, Nucleic acid-binding, Lysyl-tRNA synthetase, Bacterial/eukaryotic lysine-tRNA ligase, Lysine-tRNA ligase, Class II Aminoacyl-tRNA synthetase/Biotinyl protein ligase (BPL) and lipoyl protein ligase (LPL)	emb|CUT99225.1|	lysyl tRNA synthetase [Echinococcus multilocularis]	K04567	KARS, lysS; lysyl-tRNA synthetase, class II [EC:6.1.1.6]	Amino acid related enzymes	13.9465	13.46	13.7763	13.5425	17.774	17.4381	14.9896	0	54.666	39	No	Yes
MCU_000844-RC	IPR016024	Armadillo-type fold , Proteasome component Ecm29	emb|CDS18507.1|	proteasome associated protein ECM29 [Echinococcus granulosus]	K11886	ECM29; proteasome component ECM29	Proteasome	NaN	NaN	NaN	NaN	10.8523	12.2346	11.5434	0	49.2951	16	No	Yes
MCU_000849-RA	IPR003593	AAA+ ATPase domain , Dynein heavy chain region D6 P-loop domain , Dynein heavy chain, Dynein heavy chain, Dynein heavy chain, Dynein heavy chain , P-loop containing nucleoside triphosphate hydrolase , Dynein heavy chain, Dynein heavy chain, Dynein heavy chain, Dynein heavy chain, Dynein heavy chain 3, Dynein heavy chain AAA lid domain , Dynein heavy chain AAA lid domain superfamily , Dynein heavy…	ref|XP_024353553.1|	Dynein beta chain, ciliary [Echinococcus granulosus]	K10408	DNAH; dynein heavy chain, axonemal	Cilium and associated proteins	NaN	NaN	NaN	NaN	NaN	11.8915	11.8915	0	43.1904	3	No	Yes
MCU_000854-RC			emb|CUT99216.1|	expressed conserved protein [Echinococcus multilocularis]				NaN	NaN	NaN	NaN	12.5848	13.2203	12.9025	0	47.8891	8	No	Yes
MCU_000859-RA	IPR003108	GAR domain , GAR domain superfamily , CH domain superfamily	emb|CDS21915.1|	GAS2 protein 3 [Echinococcus granulosus]	K24627	GAS2, GAS2L; growth arrest-specific protein 2	Cytoskeleton proteins	NaN	12.7734	NaN	12.834	11.7695	11.7179	12.2737	0	45.5025	3	No	Yes
MCU_000862-RA	IPR013784	Carbohydrate-binding-like fold , ER membrane protein complex subunit 7, ER membrane protein complex subunit 7	emb|VDD79751.1|	unnamed protein product [Mesocestoides corti]	K23568	EMC7; ER membrane protein complex subunit 7	Membrane trafficking	NaN	NaN	NaN	NaN	12.6829	12.812	12.7475	0	47.1984	3	No	Yes
MCU_000863-RA	IPR010742	Respirasome Complex Assembly Factor 1 , ER membrane protein complex subunit 6-like	emb|CDS21914.1|	Rab5 interacting [Echinococcus granulosus]				NaN	NaN	NaN	NaN	12.8049	13.0229	12.9139	0	33.5941	1	No	Yes
MCU_000866-RB	IPR009078	Ferritin-like superfamily , Ubiquinone biosynthesis protein Coq7 , Ferritin-like	emb|CDI97015.1|	coenzyme q10 biosynthesis protein [Echinococcus multilocularis]	K06134	COQ7; 3-demethoxyubiquinol 3-hydroxylase [EC:1.14.99.60]		NaN	NaN	NaN	NaN	14.7633	14.3	14.5316	0	48.7212	8	No	Yes
MCU_000867-RA	IPR000494	Receptor L-domain , Furin-like cysteine-rich domain , Furin-like repeat , Growth factor receptor cysteine-rich domain superfamily , Receptor L-domain superfamily	emb|CDI97016.1|	epidermal growth factor receptor [Echinococcus multilocularis]				NaN	12.8756	13.2776	NaN	NaN	NaN	13.0766	0	36.8369	1	No	Yes
MCU_000867-RB	IPR000494	Receptor L-domain , Protein kinase domain , Serine-threonine/tyrosine-protein kinase, Furin-like cysteine-rich domain , Furin-like repeat , Tyrosine-protein kinase, Growth factor receptor cysteine-rich domain superfamily , Protein kinase-like domain superfamily , Tyrosine-protein kinase, Receptor L-domain superfamily	emb|CAD56486.1|	EGF receptor [Echinococcus multilocularis]	K04361	EGFR, ERBB1; epidermal growth factor receptor [EC:2.7.10.1]	Exosome	13.6016	13.6742	14.3062	13.7653	11.7359	12.1488	13.2053	0	47.3648	13	No	Yes
MCU_000869-RB	IPR000219	Dbl homology (DH) domain , PH-like domain superfamily , Dbl homology (DH) domain superfamily , Ephexin-like	emb|CDI97021.1|	guanine nucleotide exchange factor [Echinococcus multilocularis]	K07525	NGEF, EPHEXIN, ARHGEF27; neuronal guanine nucleotide exchange factor	Membrane trafficking	14.9378	14.7034	14.666	14.7003	13.3992	14.1373	14.424	0	49.5573	25	No	Yes
MCU_000872-RA	IPR003959	ATPase, ATPase, P-loop containing nucleoside triphosphate hydrolase , AAA ATPase	emb|CDS21896.1|	ATPase family AAA domain containing protein 1 B [Echinococcus granulosus]	K22530	ATAD1; ATPase family AAA domain-containing protein 1 [EC:3.6.1.-]	Transporters	NaN	NaN	NaN	NaN	NaN	12.7176	12.7176	0	43.0197	2	No	Yes
MCU_000873-RA	IPR003959	ATPase, P-loop containing nucleoside triphosphate hydrolase	ref|XP_024350911.1|	ATPase family AAA domain-containing protein [Echinococcus granulosus]	K22530	ATAD1; ATPase family AAA domain-containing protein 1 [EC:3.6.1.-]	Transporters	NaN	NaN	NaN	NaN	8.46371	10.3209	9.39231	0	51.3201	2	No	No
MCU_000874-RA	IPR002223	Pancreatic trypsin inhibitor Kunitz domain , Proteinase inhibitor I2, Pancreatic trypsin inhibitor Kunitz domain superfamily	ref|XP_021361358.1|	protein AMBP-like isoform X2 [Mizuhopecten yessoensis]	K03909	TFPI; tissue factor pathway inhibitor	Peptidases and inhibitors	19.0626	19.319	20.0309	19.4885	11.4194	12.7593	17.0133	0	48.6945	4	No	No
MCU_000877-RA	IPR005502	ADP-ribosylation/Crystallin J1 , ADP-ribosylation/Crystallin J1 superfamily	ref|XP_024352858.1|	Dolichyl pyrophosphate Man9GlcNAc2 alpha-1,3-glucosyltransferase [Echinococcus granulosus]	K11687	ADPRHL2; poly(ADP-ribose) glycohydrolase ARH3 [EC:3.2.1.143]		17.3459	17.2456	17.1524	17.4211	17.845	17.6738	17.4473	0	52.0441	15	No	Yes
MCU_000877-RD	IPR004856	Glycosyl transferase	emb|CDS35857.1|	dolichyl pyrophosphate Man9GlcNAc2 [Echinococcus multilocularis]	K03848	ALG6; alpha-1,3-glucosyltransferase [EC:2.4.1.267]	Glycosyltransferases	NaN	NaN	NaN	NaN	NaN	12.7879	12.7879	0	42.9976	1	No	Yes
MCU_000881-RA	IPR000095	CRIB domain , Protein kinase domain , Serine/threonine-protein kinase, Protein kinase-like domain superfamily , Protein kinase, CRIB domain superfamily	emb|CDS31827.1|	serine:threonine protein kinase PAK 3 [Hymenolepis microstoma]				17.1576	16.9837	16.8299	17.0238	15.5881	16.1603	16.6239	0	52.8641	26	No	Yes
MCU_000884-RA	IPR019266	Small ribosomal subunit protein mS27 , mS27/PTCD2	emb|CDS31824.1|	expressed protein [Hymenolepis microstoma]	K17406	MRPS27; small subunit ribosomal protein S27	Ribosome	NaN	NaN	NaN	NaN	12.6067	12.5412	12.5739	0	49.4317	8	No	Yes
MCU_000885-RB	IPR002126	Cadherin-like , Cadherin-like superfamily , Cadherin conserved site	ref|XP_024352854.1|	Protocadherin-1 [Echinococcus granulosus]	K16498	PCDHD1; protocadherin delta 1	Protein phosphatases and associated proteins	NaN	14.6759	15.289	14.7331	NaN	NaN	14.8993	0	52.6011	35	No	No
MCU_000887-RA	IPR001024	PLAT/LH2 domain , PLAT/LH2 domain superfamily	emb|CDS22644.1|	lipoxygenase domain containing protein [Echinococcus granulosus]	K24822	LOXHD1; lipoxygenase homology domain-containing protein 1	Cilium and associated proteins	12.013	12.0655	12.2735	11.8834	13.1075	12.7889	12.3553	0	53.6182	41	No	Yes
MCU_000888-RA	IPR001680	WD40 repeat , U3 small nucleolar RNA-associated protein 13, WD40/YVTN repeat-like-containing domain superfamily , WD40 repeat, G-protein beta WD-40 repeat , WD40-repeat-containing domain superfamily	ref|XP_024352849.1|	Transducin beta-like protein 3 [Echinococcus granulosus]	K14555	UTP13, TBL3; U3 small nucleolar RNA-associated protein 13	Ribosome biogenesis	NaN	NaN	NaN	NaN	8.98901	10.4782	9.73361	0	45.903	1	No	No
MCU_000890-RC	IPR006935	Helicase/UvrB, RNA helicase UPF1, P-loop containing nucleoside triphosphate hydrolase , RNA helicase UPF1, DNA2/NAM7 helicase, DNA2/NAM7 helicase-like, DNA2/NAM7-like helicase , Upf1-like	emb|CDS17643.1|	regulator of nonsense transcripts 1 [Echinococcus granulosus]	K14326	UPF1, RENT1; regulator of nonsense transcripts 1 [EC:3.6.4.-]	Messenger RNA biogenesis	13.5207	12.163	NaN	12.7816	12.6561	13.3698	12.8982	0	54.6461	20	No	Yes
MCU_000893-RA	IPR006434	Pyrimidine 5'-nucleotidase, HAD superfamily , HAD-like superfamily	emb|CDS17644.1|	cytosolic 5' nucleotidase III [Echinococcus granulosus]	K24242	NT5C3; cytosolic 5'-nucleotidase 3 [EC:3.1.3.5 3.1.3.-]		NaN	NaN	NaN	NaN	NaN	9.00854	9.00854	0	45.6056	1	No	Yes
MCU_000896-RA	IPR002347	Short-chain dehydrogenase/reductase SDR , NAD(P)-binding domain superfamily	ref|XP_024350572.1|	Sepiapterin reductase [Echinococcus granulosus]	K00072	SPR; sepiapterin reductase [EC:1.1.1.153]	Exosome	12.3627	12.2119	11.9254	12.4207	14.5033	14.6535	13.0129	0	49.1268	11	No	Yes
MCU_000900-RA	IPR001130	3'-5' ssDNA/RNA exonuclease TatD-like , Deoxyribonuclease, Metal-dependent hydrolase	emb|CDS42701.1|	deoxyribonuclease TATDN1 [Echinococcus multilocularis]	K03424	tatD; TatD DNase family protein [EC:3.1.21.-]		12.394	11.9405	11.6849	12.3943	13.6409	13.2974	12.5587	0	49.0923	12	No	Yes
MCU_000902-RA	IPR003006	Immunoglobulin/major histocompatibility complex, Immunoglobulin-like fold , Cadherin-like superfamily	emb|CDS31247.2|	cadherin [Hymenolepis microstoma]				NaN	15.8083	16.4374	15.7603	NaN	NaN	16.002	0	46.6359	17	No	No
MCU_000908-RA	IPR019605	Misato Segment II tubulin-like domain , Tubulin/FtsZ	emb|CDS41016.1|	protein misato 1 [Echinococcus multilocularis]				NaN	NaN	NaN	NaN	13.0824	13.2075	13.1449	0	46.6145	10	No	No
MCU_000910-RA	IPR001202	WW domain , FF domain , WW domain superfamily , FF domain superfamily , Transcription elongation regulator 1-like	emb|CDS41014.1|	transcription elongation regulator 1 [Echinococcus multilocularis]	K12824	TCERG1, CA150; transcription elongation regulator 1	Spliceosome	NaN	NaN	NaN	NaN	15.0696	15.2181	15.1439	0	50.5182	21	No	Yes
MCU_000911-RB	IPR019139	Leucine-rich repeat flightless-interacting protein 1/2	emb|CDS41017.1|	leucine rich repeat flightless interacting [Echinococcus multilocularis]				13.0895	13.1317	12.4965	13.1286	14.2025	14.1719	13.3701	0	49.8484	13	No	Yes
MCU_000912-RA	IPR008386	ATP synthase	emb|CDS41018.1|	F type H+ transporting ATPase subunit e [Echinococcus multilocularis]				NaN	NaN	NaN	NaN	14.9423	15.9164	15.4293	0	47.2509	7	No	Yes
MCU_000913-RA	IPR000727	Target SNARE coiled-coil homology domain , SNARE , Syntaxin 6, Syntaxin	emb|CDS41019.1|	syntaxin 6 [Echinococcus multilocularis]				NaN	NaN	NaN	NaN	12.7656	13.005	12.8853	0	48.4549	3	No	Yes
MCU_000914-RA	IPR000483	Cysteine-rich flanking region, Leucine-rich repeat , Leucine-rich repeat, Immunoglobulin-like domain , Leucine-rich repeat domain superfamily	emb|CDS41020.1|	leucine rich repeat containing protein 70 [Echinococcus multilocularis]				NaN	13.1002	13.3507	13.2179	NaN	NaN	13.2229	0	42.4133	5	No	Yes
MCU_000915-RA	IPR007241	Autophagy-related protein 9	ref|XP_024354771.1|	Autophagy-related protein 9A [Echinococcus granulosus]	K17907	ATG9; autophagy-related protein 9	Membrane trafficking	NaN	NaN	NaN	NaN	NaN	11.8081	11.8081	0	33.9694	2	No	Yes
MCU_000917-RA	IPR007074	LicD family	emb|CDS41025.1|	X prolyl aminopeptidase [Echinococcus multilocularis]				NaN	NaN	NaN	NaN	11.2418	12.3707	11.8062	0	42.3955	1	No	Yes
MCU_000920-RA	IPR005554	NOL6/Upt22 , Nrap protein, Nrap protein, Nrap protein	ref|XP_024354775.1|	Nucleolar protein 6 [Echinococcus granulosus]	K14544	UTP22, NOL6; U3 small nucleolar RNA-associated protein 22	Ribosome biogenesis	NaN	NaN	NaN	NaN	NaN	11.2256	11.2256	0.000391236	30.7387	1	No	Yes
MCU_000923-RA								13.7986	13.4129	12.7345	NaN	NaN	NaN	13.3153	0	42.3375	2	No	Yes
MCU_000924-RA	0		emb|VDD79806.1|	unnamed protein product [Mesocestoides corti]				NaN	16.1431	16.5945	16.122	NaN	NaN	16.2865	0	55.4352	27	No	Yes
MCU_000926-RA			emb|CDS20447.1|	expressed protein [Echinococcus granulosus]				13.9879	13.2556	NaN	12.9296	NaN	NaN	13.391	0	48.3396	4	No	No
MCU_000928-RC	IPR000664	Lethal(2) giant larvae protein , Lethal giant larvae homologue 2 , WD40-repeat-containing domain superfamily	emb|VDD79807.1|	unnamed protein product [Mesocestoides corti]	K06094	LLGL; lethal(2) giant larvae protein	Membrane trafficking	14.6343	14.3682	14.4001	14.1619	19.7241	19.0887	16.0629	0	53.6896	84	No	Yes
MCU_000929-RA	IPR000008	C2 domain , Synaptotagmin , C2 domain superfamily	emb|CDS43355.1|	synaptotagmin [Echinococcus multilocularis]	K15290	SYT1; synaptotagmin-1	Membrane trafficking	NaN	NaN	NaN	NaN	11.0998	11.4996	11.2997	0	41.1114	3	No	Yes
MCU_000930-RA	IPR002048	EF-hand domain , EF-hand domain pair , EF-Hand 1, Recoverin family	ref|XP_024347434.1|	Neuronal calcium sensor 2 [Echinococcus granulosus]				13.1166	13.1017	14.1167	13.5909	13.2553	12.8431	13.3374	0	46.4438	6	No	Yes
MCU_000932-RA	IPR001279	Metallo-beta-lactamase , Winged helix-like DNA-binding domain superfamily , Ribonuclease Z/Hydroxyacylglutathione hydrolase-like , LACTB2-like	ref|XP_024347435.1|	Beta-lactamase-like protein 2 [Echinococcus granulosus]	K16639	LACTB2; endoribonuclease LACTB2 [EC:3.1.27.-]	Mitochondrial biogenesis	10.4704	11.8814	12.5692	12.0313	13.4764	13.1111	12.2566	0	51.5241	16	No	Yes
MCU_000933-RA	IPR004942	Roadblock/LAMTOR2 domain , Dynein light chain roadblock-type 1/2	emb|CDS43358.1|	dynein light chain [Echinococcus multilocularis]	K10419	DYNLRB, DNCL2; dynein light chain roadblock-type	Membrane trafficking	14.1803	13.5858	12.9499	13.2512	15.3845	14.7422	14.0157	0	51.2494	8	No	Yes
MCU_000939-RB	IPR029382	Lysosomal transcription factor	ref|XP_024347441.1|	Lysosomal protein NCU-G1 [Echinococcus granulosus]				NaN	NaN	NaN	NaN	13.256	13.5223	13.3892	0	48.5452	3	No	Yes
MCU_000942-RA	IPR013320	Concanavalin A-like lectin/glucanase domain superfamily	emb|CDS20161.1|	neurexin 1 alpha [Echinococcus granulosus]				NaN	16.0687	16.8432	16.139	NaN	NaN	16.3503	0	44.0893	3	No	No
MCU_000943-RA	IPR000742	EGF-like domain , Laminin G domain , Concanavalin A-like lectin/glucanase domain superfamily	emb|CUT98709.1|	neurexin [Echinococcus multilocularis]				17.5408	17.7978	18.4955	17.9547	12.7194	12.3759	16.1473	0	52.915	40	No	Yes
MCU_000944-RB	IPR001436	Alpha crystallin/Small heat shock protein, Alpha crystallin/Hsp20 domain , HSP20-like chaperone	emb|CDS20163.1|	Major egg antigen p40 [Echinococcus granulosus]				16.8253	16.708	16.5439	16.7016	18.2018	18.26	17.2068	0	53.5536	22	No	Yes
MCU_000945-RA	IPR001436	Alpha crystallin/Small heat shock protein, Alpha crystallin/Hsp20 domain , HSP20-like chaperone	emb|CDI98509.1|	major egg antigen [Echinococcus multilocularis]				17.1348	18.3624	17.3845	18.009	13.2911	13.9502	16.3553	0	56.1641	22	No	Yes
MCU_000949-RB	IPR000375	Dynamin stalk domain , Dynamin, Dynamin GTPase effector , GTPase effector domain , Dynamin , P-loop containing nucleoside triphosphate hydrolase , Dynamin-type guanine nucleotide-binding (G) domain , Dynamin	emb|CDS20168.1|	dynamin 1 protein [Echinococcus granulosus]	K17065	DNM1L; dynamin 1-like protein [EC:3.6.5.5]	Membrane trafficking	NaN	NaN	NaN	10.0068	12.8896	14.1376	12.3447	0	50.1305	22	No	Yes
MCU_000954-RA	IPR002737	MEMO1 family	emb|CDI98517.1|	memo-like protein [Echinococcus multilocularis]	K06990	MEMO1; MEMO1 family protein	Cytoskeleton proteins	16.1119	16.2817	15.931	16.2691	16.8066	16.4024	16.3005	0	48.892	19	No	Yes
MCU_000955-RA	IPR009539	Vang-like protein	ref|XP_024354599.1|	Vang-like protein [Echinococcus granulosus]	K04510	VANGL; vang-like		NaN	11.5585	NaN	11.7539	11.9742	12.3404	11.9068	0	46.1089	2	No	Yes
MCU_000957-RA	IPR000219	Dbl homology (DH) domain , SH3 domain , Pleckstrin homology domain , PH-like domain superfamily , Dbl homology (DH) domain superfamily , SH3-like domain superfamily , Ephexin-like	ref|XP_024354600.1|	Rho guanine nucleotide exchange factor [Echinococcus granulosus]	K07525	NGEF, EPHEXIN, ARHGEF27; neuronal guanine nucleotide exchange factor	Membrane trafficking	NaN	NaN	NaN	NaN	13.7549	14.397	14.0759	0	51.3595	13	No	Yes
MCU_000958-RA	IPR009539	Vang-like protein	emb|VDD79833.1|	unnamed protein product [Mesocestoides corti]	K04510	VANGL; vang-like		NaN	NaN	NaN	NaN	NaN	11.8984	11.8984	0	32.2394	1	No	Yes
MCU_000960-RB	IPR000602	Glycoside hydrolase family 38, Galactose mutarotase-like domain superfamily , Glycoside hydrolase/deacetylase, Glycosyl hydrolase family 38, Glycoside hydrolase family 38, Glycoside hydrolase 38, Glycoside hydrolase families 57/38, Glycoside hydrolase family 38	emb|CDI97211.1|	alpha mannosidase 2 [Echinococcus multilocularis]	K01231	MAN2; alpha-mannosidase II [EC:3.2.1.114]		NaN	16.2068	16.9198	16.3588	NaN	NaN	16.4951	0	52.8699	43	No	Yes
MCU_000961-RA	IPR017932	Glutamine amidotransferase type 2 domain , Nucleophile aminohydrolases	emb|CDS33148.1|	Glutamine:fructose 6 phosphate aminotransferase [Hymenolepis microstoma]	K00820	glmS, GFPT; glutamine---fructose-6-phosphate transaminase (isomerizing) [EC:2.6.1.16]	Peptidases and inhibitors	16.0788	16.05	15.8283	16.0758	17.306	17.361	16.45	0	48.2739	8	No	Yes
MCU_000967-RA	IPR011989	Armadillo-like helical , WAPL domain , Armadillo-type fold , Wings apart-like protein, Wings apart-like protein	emb|CDS20403.1|	wings apart protein [Echinococcus granulosus]				NaN	NaN	NaN	NaN	NaN	10.7289	10.7289	0	46.0252	2	No	Yes
MCU_000974-RA	IPR001012	UBX domain , Ubiquitin-like domain superfamily	emb|CDS43308.1|	alveolar soft part sarcoma chromosome [Echinococcus multilocularis]	K15627	ASPSCR1, ASPL; tether containing UBX domain for GLUT4		12.6176	12.7481	12.5896	13.0394	15.1185	15.0413	13.5258	0	47.6787	17	No	Yes
MCU_000979-RA	IPR004843	Calcineurin-like phosphoesterase domain, Serine/threonine-specific protein phosphatase/bis(5-nucleosyl)-tetraphosphatase , Metallo-dependent phosphatase-like , Serine/Threonine protein phosphatase PP2A-like	emb|CDS43313.1|	serine:threonine protein phosphatase 2A [Echinococcus multilocularis]	K04382	PPP2C; serine/threonine-protein phosphatase 2A catalytic subunit [EC:3.1.3.16]	Protein phosphatases and associated proteins	14.816	14.7163	14.8067	14.7981	17.404	17.2159	15.6262	0	52.0622	17	No	Yes
MCU_000983-RA	IPR024420	TRAPP III complex	emb|CDS33618.1|	EF HAND 1 calcium binding site [Hymenolepis microstoma]	K20305	TRAPPC8, TRS85; trafficking protein particle complex subunit 8	Membrane trafficking	NaN	NaN	NaN	NaN	12.5578	13.3552	12.9565	0	43.3103	15	No	Yes
MCU_000984-RA	IPR021298	Cilia- and flagella-associated protein 298	emb|CDS33617.1|	expressed protein [Hymenolepis microstoma]	K24229	CFAP298; cilia- and flagella-associated protein 298	Cilium and associated proteins	NaN	NaN	11.747	11.4099	12.0536	12.6525	11.9657	0	44.7709	7	No	Yes
MCU_000985-RA	IPR000488	Death domain , ZU5 domain , Death-like domain superfamily , Ankyrin	emb|CDS20415.1|	ankyrin :unc [Echinococcus granulosus]	K10380	ANK; ankyrin		12.5948	NaN	NaN	11.8444	16.8914	17.3073	14.6595	0	49.9514	34	No	Yes
MCU_000987-RA	IPR002110	Ankyrin repeat , Ankyrin repeat-containing domain superfamily	emb|CDS20415.1|	ankyrin :unc [Echinococcus granulosus]	K10380	ANK; ankyrin		NaN	NaN	NaN	NaN	15.5496	16.0572	15.8034	0	52.7465	28	No	Yes
MCU_000995-RA	IPR000742	EGF-like domain	emb|CDS22118.1|	EGF region [Echinococcus granulosus]	K24473	TENM, ODZ; teneurin	Domain-containing proteins not elsewhere classified	NaN	NaN	NaN	NaN	11.8456	11.7362	11.7909	0	48.3106	17	No	Yes
MCU_000999-RA	IPR001806	Small GTPase , EF-hand domain , Small GTP-binding protein domain , EF-hand domain pair , EF-Hand 1, P-loop containing nucleoside triphosphate hydrolase	emb|CDS42945.1|	ras and EF hand domain containing protein [Echinococcus multilocularis]	K17199	RASEF, RAB45; Ras and EF-hand domain-containing protein	GTP-binding proteins	12.9005	12.5825	11.825	12.2923	14.0192	13.1257	12.7909	0	52.3955	20	No	Yes
MCU_001002-RA	IPR001309	Peptidase C14, Peptidase C14, Peptidase C14, Peptidase C14A, Peptidase family C14A, Caspase-like domain superfamily , Peptidase family C14A	emb|CDS28794.1|	caspase [Hymenolepis microstoma]				NaN	NaN	NaN	NaN	11.9374	12.0869	12.0122	0	37.6855	2	No	Yes
MCU_001004-RA	IPR001202	WW domain , PDZ domain , Guanylate kinase-like domain , Guanylate kinase/L-type calcium channel beta subunit , Guanylate kinase, P-loop containing nucleoside triphosphate hydrolase , WW domain superfamily , PDZ superfamily	emb|CUT98618.1|	membrane associated guanylate kinase ww and pdz [Echinococcus multilocularis]				NaN	NaN	NaN	NaN	NaN	9.61007	9.61007	0	32.4815	1	No	Yes
MCU_001008-RA	IPR010286	METTL16/RlmF family , S-adenosyl-L-methionine-dependent methyltransferase superfamily	emb|CDS42955.1|	methyltransferase protein 16 [Echinococcus multilocularis]	K11393	METTL16, METT10D; U6 snRNA m6A methyltransferase [EC:2.1.1.346]	Messenger RNA biogenesis	NaN	NaN	NaN	NaN	11.2985	11.4164	11.3575	0	41.2111	3	No	No
MCU_001010-RA			emb|CDS42957.2|	NADP dependent isocitrate dehydrogenase [Echinococcus multilocularis]				NaN	NaN	NaN	NaN	10.1132	11.7785	10.9459	0	41.9862	1	No	No
MCU_001012-RA	IPR004790	Isocitrate dehydrogenase NADP-dependent , Isopropylmalate dehydrogenase-like domain	emb|CDS42958.2|	NADP dependent isocitrate dehydrogenase [Echinococcus multilocularis]	K00031	IDH1, IDH2, icd; isocitrate dehydrogenase [EC:1.1.1.42]		16.1456	14.6864	14.5399	14.5795	20.7903	19.8991	16.7735	0	49.5527	19	No	Yes
MCU_001017-RA	IPR009071	High mobility group box domain , High mobility group box domain superfamily	ref|XP_024346863.1|	High mobility group-T protein [Echinococcus granulosus]	K11295	HMGB2; high mobility group protein B2	Chromosome and associated proteins	12.4959	12.3931	12.4863	12.5258	16.1348	16.4284	13.744	0	49.8125	9	No	Yes
MCU_001019-RA	IPR004181	Zinc finger, Zinc finger, PINIT domain , PINIT domain superfamily	emb|CDS41737.1|	e3 SUMO protein ligase PIAS2 [Echinococcus multilocularis]	K04706	PIAS1; E3 SUMO-protein ligase PIAS1 [EC:2.3.2.-]	Ubiquitin system	NaN	NaN	NaN	NaN	NaN	9.5089	9.5089	0	38.1988	1	No	Yes
MCU_001021-RA	IPR000629	ATP-dependent RNA helicase DEAD-box, Helicase, DEAD/DEAH box helicase domain , Helicase superfamily 1/2, RNA helicase, P-loop containing nucleoside triphosphate hydrolase	ref|XP_024346864.1|	ATP-dependent RNA helicase abstrakt [Echinococcus granulosus]	K13116	DDX41, ABS; ATP-dependent RNA helicase DDX41 [EC:3.6.4.13]	Spliceosome	NaN	NaN	NaN	NaN	NaN	11.6922	11.6922	0.00214383	29.8475	1	No	Yes
MCU_001028-RA	IPR000533	Tropomyosin	emb|CDS41758.1|	tropomyosin [Echinococcus multilocularis]				NaN	10.147	NaN	10.9112	15.962	15.5606	13.1452	0	51.5245	13	No	Yes
MCU_001029-RA	IPR026794	Adipose-secreted signaling protein	emb|CDS16735.1|	expressed conserved protein [Echinococcus granulosus]				13.5567	13.4808	13.6754	13.7476	14.9681	14.9107	14.0566	0	48.6175	12	No	Yes
MCU_001030-RC	IPR005841	Alpha-D-phosphohexomutase superfamily , Alpha-D-phosphohexomutase, Alpha-D-phosphohexomutase, Alpha-D-phosphohexomutase, Alpha-D-phosphohexomutase, Alpha-D-phosphohexomutase, Alpha-D-phosphohexomutase, Phosphoglucomutase	emb|CDS16736.1|	phosphoglucomutase [Echinococcus granulosus]	K01835	pgm; phosphoglucomutase [EC:5.4.2.2]		15.5011	14.1444	14.5116	14.3103	20.6426	20.1261	16.5393	0	49.745	31	No	Yes
MCU_001032-RA	IPR010561	Protein LIN-9/Protein ALWAYS EARLY , DIRP domain , LIN-9	emb|CDS41762.1|	protein lin 9 [Echinococcus multilocularis]	K21773	LIN9; protein lin-9		NaN	NaN	NaN	NaN	10.7833	12.5499	11.6666	0	43.0416	8	No	Yes
MCU_001046-RA	0		emb|CDS32711.1|	hypothetical protein HmN_000454600 [Hymenolepis microstoma]				NaN	17.1208	18.2743	17.4494	NaN	NaN	17.6148	0	49.977	8	No	No
MCU_001047-RA	IPR007034	Ribosome biogenesis protein BMS1/TSR1, Ribosome biogenesis protein Bms1/Tsr1	ref|XP_024354047.1|	Pre-rRNA-processing protein TSR1 [Echinococcus granulosus]	K14799	TSR1; pre-rRNA-processing protein TSR1	Ribosome biogenesis	NaN	NaN	NaN	NaN	NaN	10.8521	10.8521	0	36.0396	1	No	No
MCU_001048-RA	IPR005595	Translocon-associated protein (TRAP)	emb|CDS37077.1|	Translocon associated protein subunit alpha [Echinococcus multilocularis]	K13249	SSR1; translocon-associated protein subunit alpha	Membrane trafficking	NaN	NaN	NaN	NaN	12.8522	13.8206	13.3364	0	52.5686	3	No	Yes
MCU_001049-RA	IPR001806	Small GTPase , Small GTP-binding protein domain , P-loop containing nucleoside triphosphate hydrolase	ref|XP_024354049.1|	Ras-related protein Rab-2A [Echinococcus granulosus]	K07877	RAB2A; Ras-related protein Rab-2A	Membrane trafficking	18.0546	17.3825	17.0367	17.3417	18.8832	18.773	17.912	0	48.9266	19	No	Yes
MCU_001050-RA	IPR026299	Mitochondrial 28S ribosomal protein S31	emb|CDS32705.1|	mitochondrial ribosomal protein s31 [Hymenolepis microstoma]	K17410	MRPS31; small subunit ribosomal protein S31	Ribosome	NaN	NaN	NaN	NaN	12.0504	11.9614	12.0059	0	55.7178	5	No	Yes
MCU_001052-RA	IPR001912	Small ribosomal subunit protein uS4, RNA-binding S4 domain , Ribosomal protein S4/S9, Small ribosomal subunit protein uS4, Small ribosomal subunit protein uS4 , RNA-binding S4 domain superfamily	ref|XP_024354052.1|	40S ribosomal protein S9 [Echinococcus granulosus]	K02997	RP-S9e, RPS9; small subunit ribosomal protein S9e	Ribosome	14.3704	12.9385	14.7295	NaN	17.3298	17.7064	15.4149	0	47.0386	13	No	Yes
MCU_001053-RB	IPR003599	Immunoglobulin subtype , Immunoglobulin-like domain , Immunoglobulin V-set domain , Immunoglobulin-like fold , Immunoglobulin-like domain superfamily , Zwei Ig domain protein zig-8	emb|CDS19021.1|	defective proboscis extension response [Echinococcus granulosus]				NaN	12.5277	13.3845	12.6921	NaN	NaN	12.8681	0	48.176	2	Yes	Yes
MCU_001058-RA	IPR006353	HAD-superfamily hydrolase, HAD-superfamily hydrolase, HAD superfamily , HAD-like superfamily	emb|CDS15318.1|	cat eye syndrome critical region protein 5 [Echinococcus granulosus]				12.8	11.6544	NaN	11.7903	18.0698	18.5287	14.5686	0	51.704	26	No	Yes
MCU_001061-RA	IPR003599	Immunoglobulin subtype , Immunoglobulin-like domain , Immunoglobulin I-set , Immunoglobulin-like fold , Immunoglobulin-like domain superfamily	emb|CDS40145.1|	Immunoglobulin subtype [Echinococcus multilocularis]	K22653	NPTN; neuroplastin	Cell adhesion molecules	NaN	NaN	NaN	12.0408	11.7803	12.3598	12.0603	0	42.504	5	No	No
MCU_001069-RC	IPR000836	Phosphoribosyltransferase domain , Ribose-phosphate pyrophosphokinase , Phosphoribosyltransferase-like , Ribose-phosphate pyrophosphokinase	ref|XP_024356316.1|	Ribose-phosphate pyrophosphokinase [Echinococcus granulosus]				NaN	NaN	NaN	NaN	14.7626	15.057	14.9098	0	52.0842	12	No	Yes
MCU_001072-RA	IPR001932	PPM-type phosphatase-like domain , Protein phosphatase 2C , PPM-type phosphatase-like domain superfamily	emb|CDS15308.1|	protein phosphatase 2C [Echinococcus granulosus]				NaN	NaN	NaN	NaN	12.4131	12.759	12.5861	0	44.2452	11	No	No
MCU_001075-RA	IPR001202	WW domain , WW domain superfamily	emb|VDD79928.1|	unnamed protein product [Mesocestoides corti]				NaN	11.4498	NaN	11.7142	12.332	12.021	11.8793	0	44.7443	6	No	Yes
MCU_001078-RB	IPR003599	Immunoglobulin subtype , Immunoglobulin-like domain , Immunoglobulin V-set domain , Immunoglobulin-like fold , Immunoglobulin-like domain superfamily	emb|CDS21586.1|	lachesin [Echinococcus granulosus]				NaN	13.8154	14.2909	14.0527	NaN	NaN	14.053	0	55.2717	8	Yes	Yes
MCU_001082-RA	IPR000175	Sodium:neurotransmitter symporter , Sodium:neurotransmitter symporter superfamily	emb|CDI97309.1|	sodium dependent neurotransmitter transporter [Echinococcus multilocularis]				18.5805	18.8217	18.2451	18.4656	11.8578	NaN	17.1941	0	48.6149	10	No	Yes
MCU_001083-RB	IPR000175	Sodium:neurotransmitter symporter , Sodium:neurotransmitter symporter superfamily	ref|XP_024350671.1|	sodium-dependent transporter [Echinococcus granulosus]				NaN	11.7725	12.1454	11.9863	NaN	NaN	11.9681	0	42.0847	1	No	Yes
MCU_001085-RA	IPR000804	Clathrin adaptor complex, Longin-like domain superfamily , Adaptor protein complex, AP complex, AP-1 complex subunit sigma	emb|CDS30620.1|	AP 1 complex subunit sigma 2 [Hymenolepis microstoma]	K12394	AP1S1_2; AP-1 complex subunit sigma 1/2	Membrane trafficking	11.9357	11.7122	NaN	11.8867	13.841	14.4908	12.7733	0	48.7509	6	No	Yes
MCU_001088-RA	IPR001148	Alpha carbonic anhydrase domain , Carbonic anhydrase, Alpha carbonic anhydrase domain superfamily	emb|CDI97315.1|	carbonic anhydrase [Echinococcus multilocularis]				NaN	12.9224	14.0046	13.1878	NaN	NaN	13.3716	0	47.97	2	No	No
MCU_001089-RA			emb|CDS21595.1|	supervillin [Echinococcus granulosus]				NaN	NaN	NaN	NaN	12.6453	11.8147	12.23	0	49.3879	4	No	Yes
MCU_001090-RB	IPR003128	Villin headpiece , Villin/Gelsolin , Gelsolin-like domain , ADF-H/Gelsolin-like domain superfamily , Villin headpiece domain superfamily	emb|CDS21596.1|	supervillin [Echinococcus granulosus]	K10369	SVIL; supervillin	Cytoskeleton proteins	12.2512	12.6138	12.4367	12.2742	12.6331	13.08	12.5482	0	50.5797	21	No	Yes
MCU_001092-RA	IPR009779	Translocon-associated protein subunit gamma	ref|XP_024350680.1|	Translocon-associated protein subunit gamma [Echinococcus granulosus]	K13251	SSR3; translocon-associated protein subunit gamma	Membrane trafficking	NaN	NaN	NaN	NaN	15.1033	16.3468	15.7251	0	39.638	4	No	Yes
MCU_001093-RA	IPR003593	AAA+ ATPase domain , ATPase, ATPase, Spastin/Vps4, P-loop containing nucleoside triphosphate hydrolase , Katanin p60 subunit A1 , AAA ATPase, Katanin p60 ATPase-containing subunit A1	ref|XP_024350681.1|	Katanin p60 ATPase-containing subunit A1 [Echinococcus granulosus]	K07767	KATNA1; katanin p60 ATPase-containing subunit A1 [EC:5.6.1.1]	Cytoskeleton proteins	NaN	11.7783	NaN	NaN	11.5882	12.7781	12.0482	0	44.4479	5	No	Yes
MCU_001095-RA			emb|CDI97321.1|	expressed conserved protein [Echinococcus multilocularis]				10.243	11.5062	11.3109	11.4213	15.911	15.5742	12.6611	0	55.8588	2	No	Yes
MCU_001101-RA	IPR001312	Hexokinase , Hexokinase, Hexokinase, ATPase	emb|CDS34381.1|	hexokinase [Hymenolepis microstoma]	K00844	HK; hexokinase [EC:2.7.1.1]	Membrane trafficking	12.8335	13.2548	NaN	13.461	13.8348	14.9821	13.6732	0	53.3072	11	No	Yes
MCU_001104-RA	IPR023631	Amidase signature domain , Amidase signature (AS) superfamily	ref|XP_024346754.1|	Fatty-acid amide hydrolase [Echinococcus granulosus]	K15528	FAAH; fatty acid amide hydrolase [EC:3.5.1.99]		NaN	NaN	NaN	NaN	14.8007	15.3263	15.0635	0	54.8612	21	No	Yes
MCU_001110-RA	IPR000866	Alkyl hydroperoxide reductase subunit C/ Thiol specific antioxidant , Thioredoxin domain , Peroxiredoxin, Peroxiredoxin, Thioredoxin-like superfamily	emb|CDS41480.1|	thioredoxin dependent peroxide reductase [Echinococcus multilocularis]	K20011	PRDX3; peroxiredoxin 3 [EC:1.11.1.24 1.11.1.25]	Exosome	18.8043	18.7385	18.3959	18.7153	19.6232	19.5709	18.9747	0	49.1847	10	No	Yes
MCU_001113-RA	IPR006137	NADH:ubiquinone oxidoreductase-like, NADH-ubiquinone oxidoreductase	emb|CDS30903.1|	NADH dehydrogenase (ubiquinone) iron sulfur [Hymenolepis microstoma]	K03940	NDUFS7; NADH dehydrogenase (ubiquinone) Fe-S protein 7 [EC:7.1.1.2]		NaN	NaN	NaN	NaN	14.1659	14.7373	14.4516	0	52.1996	6	No	Yes
MCU_001114-RD	IPR000242	Tyrosine-specific protein phosphatase, Tyrosine-specific protein phosphatases domain , PDZ domain , Protein-tyrosine phosphatase, Protein-tyrosine phosphatase, Protein-tyrosine phosphatase-like , PDZ superfamily	emb|CDS30902.1|	tyrosine protein phosphatase non receptor type [Hymenolepis microstoma]	K18037	PTPN4, MEG; tyrosine-protein phosphatase non-receptor type 4 [EC:3.1.3.48]	Protein phosphatases and associated proteins	14.2029	14.3157	14.6012	14.3332	10.9179	NaN	13.6742	0	56.9206	18	No	Yes
MCU_001115-RC	IPR002048	EF-hand domain , EF-hand domain pair , EF-Hand 1, Calcium uptake protein 1/2/3	ref|XP_024346051.1|	EF-hand domain-containing family member [Echinococcus granulosus]	K23843	MICU3; calcium uptake protein 3, mitochondrial	Domain-containing proteins not elsewhere classified	NaN	NaN	NaN	NaN	11.5441	13.2483	12.3962	0	53.2623	6	No	Yes
MCU_001119-RA	IPR000717	Proteasome component (PCI) domain , Eukaryotic translation initiation factor 3 subunit C, Eukaryotic translation initiation factor 3 subunit C , Winged helix DNA-binding domain superfamily	emb|CDI97505.1|	eukaryotic translation initiation factor 3 [Echinococcus multilocularis]	K03252	EIF3C; translation initiation factor 3 subunit C	Translation factors	NaN	12.3398	NaN	12.5174	14.821	15.8415	13.8799	0	47.1938	27	No	Yes
MCU_001121-RB	IPR001757	P-type ATPase , P-type ATPase, P-type ATPase, HAD superfamily , P-type ATPase, P-type ATPase, P-type ATPase, P-type ATPase, HAD-like superfamily , P-type ATPase	emb|CDS41466.1|	phospholipid transporting ATPase VA [Echinococcus multilocularis]	K01530	E7.6.2.1; phospholipid-translocating ATPase [EC:7.6.2.1]		15.0466	14.696	14.4664	14.7585	NaN	11.343	14.0621	0	52.1213	27	No	Yes
MCU_001122-RA	IPR007667	Hypoxia induced protein	emb|VDO12201.1|	unnamed protein product [Rodentolepis nana]				NaN	NaN	NaN	NaN	12.694	13.7566	13.2253	0	45.0208	2	No	Yes
MCU_001123-RA	IPR006581	VPS10 , WD40/YVTN repeat-like-containing domain superfamily , Sortilin, Sortilin	emb|CDS25426.1|	sortilin [Hymenolepis microstoma]	K12388	SORT1; sortilin		NaN	13.1342	13.628	12.9844	13.2821	13.6838	13.3425	0	52.9956	17	No	Yes
MCU_001124-RA	IPR016482	Protein transport protein SecG/Sec61-beta/Sbh , Protein transport Sec61-beta/Sbh	emb|CDS16972.1|	sec61 beta subunit [Echinococcus granulosus]	K09481	SEC61B, SBH2; protein transport protein SEC61 subunit beta	Membrane trafficking	NaN	NaN	NaN	NaN	13.9759	15.1404	14.5581	0	45.3409	2	No	Yes
MCU_001126-RC	IPR000242	Tyrosine-specific protein phosphatase, Fibronectin type III , Protein-tyrosine phosphatase-like , Fibronectin type III superfamily	emb|CDS21449.1|	receptor type tyrosine protein phosphatase [Echinococcus granulosus]				16.3482	15.9943	16.4518	16.0911	14.936	14.8143	15.7726	0	51.0285	34	No	Yes
MCU_001130-RA	IPR000719	Protein kinase domain , Serine-threonine/tyrosine-protein kinase, Tyrosine-protein kinase, Protein kinase-like domain superfamily , Protein kinase, Tyrosine-protein kinase	emb|CDS21451.1|	tyrosine kinase [Echinococcus granulosus]	K05855	SYK; spleen tyrosine kinase [EC:2.7.10.2]		NaN	12.6736	NaN	NaN	NaN	11.5606	12.1171	0	51.2806	2	No	Yes
MCU_001132-RA	IPR009080	Aminoacyl-tRNA synthetase, Rossmann-like alpha/beta/alpha sandwich fold , Methionyl/Leucyl tRNA synthetase , Methionine-tRNA synthetase, Methioninyl-tRNA synthetase core domain	emb|CDS21452.1|	methionine tRNA synthetase [Echinococcus granulosus]	K01874	MARS, metG; methionyl-tRNA synthetase [EC:6.1.1.10]	Amino acid related enzymes	NaN	NaN	NaN	NaN	NaN	12.0071	12.0071	0	40.177	3	No	Yes
MCU_001141-RA	IPR014729	Rossmann-like alpha/beta/alpha sandwich fold , Sulphate adenylyltransferase catalytic domain	emb|CDS41575.1|	3' phosphoadenosine 5' phosphosulfate synthase [Echinococcus multilocularis]	K13811	PAPSS; 3'-phosphoadenosine 5'-phosphosulfate synthase [EC:2.7.7.4 2.7.1.25]		NaN	11.5713	NaN	11.4478	15.1864	15.7623	13.4919	0	55.7739	8	No	Yes
MCU_001143-RB	IPR000270	PB1 domain , PDZ domain , PDZ superfamily	emb|CDS42902.1|	partitioning defective protein 6 [Echinococcus multilocularis]	K06093	PARD6; partitioning defective protein 6	Chromosome and associated proteins	17.7939	17.4896	17.1135	17.3906	15.0931	15.3167	16.6996	0	52.3927	22	No	Yes
MCU_001144-RA	IPR012337	Ribonuclease H-like superfamily , Exonuclease, SAP domain superfamily , Ribonuclease H superfamily , ERI-1-like	gb|TPP66901.1|	Three prime histone mRNA exonuclease 1 [Fasciola gigantica]	K18416	THEX1, ERI1; 3'-5' exoribonuclease 1 [EC:3.1.-.-]	Messenger RNA biogenesis	NaN	11.0688	NaN	NaN	NaN	11.2253	11.1471	0	50.3305	5	No	Yes
MCU_001150-RA	IPR005024	Snf7 family	ref|XP_024345917.1|	Charged multivesicular body protein [Echinococcus granulosus]	K12198	CHMP5, VPS60; charged multivesicular body protein 5	Membrane trafficking	17.8963	18.1957	18.2202	18.1314	15.0268	14.3033	16.9623	0	45.8042	3	No	Yes
MCU_001152-RA	IPR001930	Peptidase M1, Peptidase M1, ERAP1-like C-terminal domain , Peptidase M4/M1, Aminopeptidase N-type , Aminopeptidase N-like , Aminopeptidase N-like	ref|XP_024345916.1|	Aminopeptidase N [Echinococcus granulosus]	K11140	ANPEP, CD13; aminopeptidase N [EC:3.4.11.2]	Peptidases and inhibitors	17.6618	17.8897	18.4166	17.9872	15.9439	16.0912	17.3317	0	53.3953	38	No	Yes
MCU_001153-RA	IPR008011	Complex 1 LYR protein domain , LYRM7	emb|CDS42916.1|	LYR motif containing protein 7 [Echinococcus multilocularis]	K18170	LYRM7, MZM1; complex III assembly factor LYRM7	Mitochondrial biogenesis	NaN	NaN	NaN	NaN	14.1911	14.0331	14.1121	0	45.144	5	No	Yes
MCU_001155-RB	IPR001667	DDH domain , DHHA2 domain , DHHA2 domain superfamily , DHH phosphoesterase superfamily	emb|CDS17862.1|	protein prune [Echinococcus granulosus]	K01514	PRUNE, PPX1; exopolyphosphatase [EC:3.6.1.11]		12.6885	12.5495	12.8869	12.7247	14.0886	14.0995	13.173	0	50.9265	16	No	Yes
MCU_001160-RA	IPR001452	SH3 domain , BAR domain , AH/BAR domain superfamily , SH3-like domain superfamily	emb|CDS42921.1|	endophilin A3 [Echinococcus multilocularis]	K11247	SH3GL; endophilin-A		21.5592	21.2931	20.5494	21.1845	14.8393	15.5414	19.1611	0	55.035	26	No	Yes
MCU_001161-RA	IPR007846	RNA-recognition motif (RRM) Nup35-type domain , Nucleotide-binding alpha-beta plait domain superfamily , Nucleoporin, RNA-binding domain superfamily	emb|CDS17867.1|	nucleoporin nup53 [Echinococcus granulosus]	K14313	NUP35, NUP53; nuclear pore complex protein Nup53	Messenger RNA biogenesis	NaN	NaN	NaN	NaN	NaN	11.7889	11.7889	0	38.2875	2	No	Yes
MCU_001162-RB	IPR000219	Dbl homology (DH) domain , FYVE zinc finger , Pleckstrin homology domain , Zinc finger, PH-like domain superfamily , Zinc finger, Zinc finger, Dbl homology (DH) domain superfamily	emb|CDS17868.1|	FYVE and Pleckstrin domain containing protein [Echinococcus granulosus]				16.5703	16.5108	15.269	16.3022	NaN	12.3503	15.4005	0	52.5849	38	No	Yes
MCU_001164-RA	IPR001353	Proteasome, Proteasome beta-type subunit, Proteasome B-type subunit , Nucleophile aminohydrolases, Proteasome beta 3 subunit	emb|CDS17870.1|	proteasome subunit beta t family [Echinococcus granulosus]	K02735	PSMB3; 20S proteasome subunit beta 3 [EC:3.4.25.1]	Peptidases and inhibitors	16.5822	16.294	16.2486	16.145	17.8802	17.4125	16.7604	0	47.4997	8	No	Yes
MCU_001169-RA	IPR043798	Domain of unknown function DUF5737	emb|CDS40478.1|	expressed conserved protein [Echinococcus multilocularis]				NaN	15.1219	14.2697	14.5729	NaN	NaN	14.6548	0	49.7927	3	No	Yes
MCU_001172-RA	IPR000504	RNA recognition motif domain , Nucleotide-binding alpha-beta plait domain superfamily , RNA-binding domain superfamily	emb|CDS40484.1|	Heterolocus tagous nuclear ribonucleoprotein A1 [Echinococcus multilocularis]				11.9819	12.8117	13.1299	12.6704	15.745	15.586	13.6541	0	50.6164	10	No	Yes
MCU_001173-RB	IPR000504	RNA recognition motif domain , Nucleotide-binding alpha-beta plait domain superfamily , RNA-binding domain superfamily	ref|XP_024356001.1|	Heterogeneous nuclear ribonucleoprotein 87F [Echinococcus granulosus]	K12741	HNRNPA1_3; heterogeneous nuclear ribonucleoprotein A1/A3	Messenger RNA biogenesis	12.3296	12.7039	13.4586	12.9682	17.5732	17.2391	14.3788	0	49.3776	13	No	Yes
MCU_001175-RA	IPR008972	Cupredoxin	emb|CDS40486.1|	cupredoxin [Echinococcus multilocularis]				NaN	13.7878	14.3768	13.8069	NaN	NaN	13.9905	0	41.7808	4	No	Yes
MCU_001177-RB	IPR001382	Glycoside hydrolase family 47 , PA domain , Six-hairpin glycosidase-like superfamily , Seven-hairpin glycosidases , ER degradation-enhancing alpha-mannosidase-like protein 1/2/3 , PA domain superfamily	emb|CDS40488.1|	er degradation enhancer mannosidase alpha [Echinococcus multilocularis]	K10086	EDEM3; ER degradation enhancer, mannosidase alpha-like 3	Lectins	NaN	11.1825	12.5198	11.5533	11.2369	NaN	11.6231	0	50.0585	3	No	Yes
MCU_001178-RB			emb|VDD79991.1|	unnamed protein product [Mesocestoides corti]				15.3157	14.7651	14.482	14.9136	NaN	10.7191	14.0391	0	48.8826	7	No	Yes
MCU_001179-RA	IPR001494	Importin-beta, Armadillo-like helical , Armadillo-type fold , HEAT, Importin beta family	emb|CDS40490.1|	importin subunit beta 1 [Echinococcus multilocularis]	K14293	KPNB1, IPO1; importin subunit beta-1	Ribosome biogenesis	12.8932	12.3836	NaN	12.2612	13.8609	15.1245	13.3047	0	52.9191	24	No	Yes
MCU_001182-RA	IPR001806	Small GTPase , Small GTP-binding protein domain , Small GTPase, P-loop containing nucleoside triphosphate hydrolase	emb|CAE18159.1|	Ral protein [Echinococcus multilocularis]	K07834	RALA; Ras-related protein Ral-A	Membrane trafficking	20.9598	21.0681	20.8397	21.1954	17.6536	17.7761	19.9154	0	53.6503	19	No	Yes
MCU_001186-RA			emb|VDD79999.1|	unnamed protein product [Mesocestoides corti]				16.1703	16.5445	17.3781	16.7635	12.6602	12.3797	15.3161	0	45.5948	2	No	Yes
MCU_001189-RA	IPR002126	Cadherin-like , Cadherin, Cadherin-like superfamily , Cadherin conserved site	emb|CDS17687.1|	protocadherin 9 [Echinococcus granulosus]	K16498	PCDHD1; protocadherin delta 1	Protein phosphatases and associated proteins	NaN	14.8254	15.8739	15.0586	NaN	NaN	15.2526	0	51.4062	26	No	Yes
MCU_001191-RA	0		ref|XP_024350616.1|	Pericentrin [Echinococcus granulosus]				NaN	12.0022	NaN	11.597	NaN	NaN	11.7996	0.00349922	29.3574	1	No	No
MCU_001192-RA	IPR000569	HECT domain , Ubiquitin-protein ligase E3A, HECT, Ubiquitin-protein ligase E3A, Ubiquitin-protein ligase E3A/B/C-like	ref|XP_024350617.1|	Ubiquitin-protein ligase E3A [Echinococcus granulosus]	K10587	UBE3A, E6AP; ubiquitin-protein ligase E3 A [EC:2.3.2.26]	Ubiquitin system	NaN	NaN	NaN	NaN	NaN	10.5622	10.5622	0.000391236	31.1692	2	No	Yes
MCU_001192-RC	IPR009723	Pop1, Ribonucleases P/MRP protein subunit Pop1	emb|CDS42738.1|	ribonucleases P:MRP protein subunit POP1 [Echinococcus multilocularis]	K01164	POP1; ribonuclease P/MRP protein subunit POP1 [EC:3.1.26.5]	Ribosome biogenesis	NaN	NaN	NaN	NaN	NaN	10.1378	10.1378	0	34.0742	1	No	No
MCU_001195-RA	IPR001806	Small GTPase , Small GTP-binding protein domain , Small GTPase, P-loop containing nucleoside triphosphate hydrolase , Ras-related protein Rap1	emb|CDS16178.1|	Ras protein Rap 1b [Echinococcus granulosus]	K07836	RAP1B; Ras-related protein Rap-1B	Exosome	19.6514	19.4438	19.2368	19.4245	18.2466	17.909	18.9853	0	48.9924	10	No	Yes
MCU_001201-RA	IPR043798	Domain of unknown function DUF5737	emb|CDS40982.1|	expressed conserved protein [Echinococcus multilocularis]				NaN	15.8663	14.3347	15.3207	NaN	NaN	15.1739	0	49.1158	10	No	Yes
MCU_001203-RA	IPR010472	Formin, Formin, Armadillo-like helical , Rho GTPase-binding/formin homology 3 (GBD/FH3) domain , Formin, Armadillo-type fold , Formin, Diaphanous	emb|CDS16173.1|	diaphanous [Echinococcus granulosus]				14.4069	14.3468	13.9804	14.5299	14.0606	15.2037	14.4214	0	50.7487	37	No	Yes
MCU_001205-RA	IPR012674	Calycin , THAP4-like, Nitrobindin family	emb|CDS38286.1|	THAP domain containing protein 4 [Echinococcus multilocularis]				NaN	NaN	NaN	NaN	15.714	16.0012	15.8576	0	48.3361	13	No	Yes
MCU_001206-RA			emb|CDS16170.1|	expressed conserved protein [Echinococcus granulosus]				17.5369	18.2329	17.5056	17.7718	13.7688	14.0885	16.4841	0	51.7699	21	No	Yes
MCU_001208-RC	IPR008952	Tetraspanin, Tetraspanin/Peripherin	emb|CDS33184.1|	tetraspanin 11 [Hymenolepis microstoma]				NaN	15.7424	16.3674	15.7873	NaN	NaN	15.9657	0	40.6641	1	No	Yes
MCU_001213-RA	IPR001322	Lamin tail domain , Intermediate filament protein, Lamin tail domain superfamily , Intermediate filament	emb|CDS16165.1|	intermediate filament protein [Echinococcus granulosus]				NaN	NaN	13.8554	NaN	NaN	NaN	13.8554	0	41.1031	2	No	No
MCU_001215-RB	IPR000719	Protein kinase domain , Protein kinase-like domain superfamily , Protein kinase	emb|CDS16161.1|	serine:threonine protein kinase PAK 4 [Echinococcus granulosus]	K05736	PAK5, PAK7; p21-activated kinase 5 [EC:2.7.11.1]		11.515	11.9446	NaN	12.5461	NaN	NaN	12.0019	0	44.1351	6	No	Yes
MCU_001220-RA	IPR000719	Protein kinase domain , SH2 domain , Serine-threonine/tyrosine-protein kinase, SH3 domain , Protein kinase-like domain superfamily , SH3-like domain superfamily , SH2 domain superfamily	emb|CUT99593.1|	proto oncolocus tag tyrosine protein kinase LCK [Echinococcus multilocularis]				16.2977	16.6801	16.1318	16.503	11.862	12.195	14.9449	0	52.2622	27	No	Yes
MCU_001226-RB	IPR001222	Zinc finger, Transcription elongation factor, Transcription elongation factor S-II, Transcription elongation factor, Transcription factor IIS, Transcription elongation factor, TFIIS/LEDGF domain superfamily , Transcription elongation factor S-II	emb|CUT99597.1|	transcription elongation factor A SII 1 [Echinococcus multilocularis]	K03145	TFIIS; transcription elongation factor S-II	Transcription machinery	NaN	NaN	NaN	NaN	12.8695	13.5371	13.2033	0	49.9668	7	No	Yes
MCU_001232-RA	IPR001132	SMAD domain, MAD homology 1, SMAD/FHA domain superfamily , MAD homology, Dwarfin , SMAD-like domain superfamily , SMAD MH1 domain superfamily	emb|CDS27227.1|	mothers against decapentaplegic 5 [Hymenolepis microstoma]	K16790	SMAD5; mothers against decapentaplegic homolog 5		NaN	NaN	NaN	NaN	NaN	10.9668	10.9668	0	37.3207	1	No	Yes
MCU_001247-RA	IPR010233	Ubiquinone biosynthesis O-methyltransferase , S-adenosyl-L-methionine-dependent methyltransferase superfamily	ref|XP_024355408.1|	Hexaprenyldihydroxybenzoate methyltransferase [Echinococcus granulosus]	K00591	COQ3; polyprenyldihydroxybenzoate methyltransferase / 3-demethylubiquinol 3-O-methyltransferase [EC:2.1.1.114 2.1.1.64]		NaN	NaN	NaN	NaN	14.7182	14.0013	14.3598	0	51.1675	10	No	Yes
MCU_001253-RB	IPR000225	Armadillo , Armadillo-like helical , Armadillo-type fold , Plakophilin/Delta catenin	emb|CDS17413.1|	plakophilin 4 [Echinococcus granulosus]	K23491	CTNND2; catenin delta-2		NaN	13.5852	13.9339	13.565	NaN	NaN	13.6947	0	48.1121	8	No	No
MCU_001262-RA	IPR013783	Immunoglobulin-like fold , Transmembrane protein 131-like, Transmembrane protein 131-like	ref|XP_024349386.1|	Transmembrane protein [Echinococcus granulosus]				NaN	12.6611	13.8035	12.4308	NaN	NaN	12.9651	0	46.5035	4	No	No
MCU_001263-RA	IPR010422	Coiled-coil domain-containing protein 124/Oxs1	emb|CDS41516.1|	coiled coil domain containing protein 124 [Echinococcus multilocularis]				17.3399	17.0454	16.7868	17.0239	15.5812	15.1031	16.48	0	51.2511	11	No	Yes
MCU_001264-RB	IPR013126	Heat shock protein 70 family , Heat shock protein 70, Heat shock protein 70kD, Heat shock protein 70kD, ATPase	emb|CDS41711.1|	Heat shock 70 kDa protein 4 [Echinococcus multilocularis]				15.5217	15.8056	15.5307	15.8783	17.9835	17.4865	16.3677	0	56.2687	57	No	Yes
MCU_001268-RA	IPR000585	Hemopexin-like domain , Peptidase M10, Peptidoglycan binding-like , Peptidase, Hemopexin-like repeats , Peptidase M10A , Metallopeptidase, Peptidase M10A, PGBD-like superfamily , Hemopexin-like domain superfamily	emb|CDS16696.1|	matrix metallopeptidase 7 M10 family [Echinococcus granulosus]	K08003	MMP25; matrix metalloproteinase-25 (membrane-inserted) [EC:3.4.24.-]	Peptidases and inhibitors	NaN	16.829	15.7187	17.137	NaN	NaN	16.5616	0	55.3741	29	No	Yes
MCU_001270-RB	IPR000873	AMP-dependent synthetase/ligase domain , ANL, AMP-binding enzyme	emb|CDS41717.1|	disco interacting protein 2 [Echinococcus multilocularis]	K24909	DIP2C; disco-interacting protein 2 homolog C		14.4076	14.1375	13.9763	14.1029	12.2574	13.1404	13.6703	0	47.7237	26	No	Yes
MCU_001271-RC	IPR019321	Nucleoporin Nup88 , Nucleoporin NUP88/NUP82	emb|CDS16700.1|	nuclear pore complex protein nup88 [Echinococcus granulosus]	K14318	NUP88; nuclear pore complex protein Nup88	Messenger RNA biogenesis	NaN	NaN	NaN	NaN	NaN	12.5893	12.5893	0	36.8511	5	No	Yes
MCU_001275-RA	IPR000933	Glycoside hydrolase, Alpha-L-fucosidase, Glycoside hydrolase superfamily , Glycoside hydrolase, Alpha-L-fucosidase	ref|XP_024353464.1|	Tissue alpha-L-fucosidase [Echinococcus granulosus]	K01206	FUCA; alpha-L-fucosidase [EC:3.2.1.51]	Exosome	22.3616	22.0004	23.6292	22.4691	19.3986	19.0653	21.4874	0	50.5337	27	Yes	Yes
MCU_001276-RA	IPR004102	Poly(ADP-ribose) polymerase, WGR domain , Poly(ADP-ribose) polymerase, Poly(ADP-ribose) polymerase, WGR domain superfamily	emb|CDS18404.1|	poly adp ribose polymerase 2 [Echinococcus granulosus]	K10798	PARP2_3_4; poly [ADP-ribose] polymerase 2/3/4 [EC:2.4.2.30]	DNA repair and recombination proteins	NaN	NaN	NaN	NaN	13.4316	13.9309	13.6812	0	49.2544	11	No	Yes
MCU_001282-RB	IPR008979	Galactose-binding-like domain superfamily , PITH domain , PITH domain superfamily , PITH domain-containing protein 1-like	emb|CUT99104.1|	PITH domain containing protein 1 [Echinococcus multilocularis]				NaN	11.4156	NaN	NaN	13.141	12.4215	12.326	0	46.9022	7	No	Yes
MCU_001283-RA	IPR002843	ATPase, ATPase, V-type ATPase subunit C/d , V-type ATP synthase subunit c/d subunit superfamily , V-type ATP synthase c/d subunit	ref|NP_001187441.1|	v-type proton ATPase subunit d [Ictalurus punctatus]	K02146	ATPeV0D, ATP6D; V-type H+-transporting ATPase subunit d		15.3523	15.4044	14.7745	15.2348	16.1422	15.9227	15.4718	0	53.4379	12	No	Yes
MCU_001284-RA	IPR000608	Ubiquitin-conjugating enzyme E2 , Ubiquitin-conjugating enzyme/RWD-like	ref|NP_588162.1|	ubiquitin-conjugating enzyme Mms2 [Schizosaccharomyces pombe]	K10704	UBE2V; ubiquitin-conjugating enzyme E2 variant	DNA repair and recombination proteins	16.2472	15.787	15.9883	15.9328	16.048	15.8117	15.9692	0	45.4055	4	No	Yes
MCU_001289-RA			emb|CDS18536.1|	expressed conserved protein [Echinococcus granulosus]				NaN	NaN	NaN	NaN	10.8256	11.2615	11.0435	0	52.7433	4	No	Yes
MCU_001292-RA	IPR001623	DnaJ domain , Chaperone J-domain superfamily , DnaJ homolog subfamily C member 8	ref|XP_024353578.1|	DnaJ subfamily C member protein [Echinococcus granulosus]	K09528	DNAJC8; DnaJ homolog subfamily C member 8	Spliceosome	NaN	NaN	NaN	NaN	11.2887	12.0234	11.6561	0	41.7471	3	No	Yes
MCU_001295-RA	IPR000008	C2 domain , Rab-binding domain , Zinc finger, Zinc finger, C2 domain superfamily , FYVE-type zinc finger	ref|XP_024353575.1|	Synaptotagmin-like protein 4 [Echinococcus granulosus]	K17598	SYTL; synaptotagmin-like protein	Protein phosphatases and associated proteins	16.5071	15.554	15.007	15.4698	17.6779	17.3354	16.2585	0	52.9678	34	No	Yes
MCU_001297-RA	IPR002088	Protein prenyltransferase	ref|XP_024353574.1|	Protein farnesyltransferase/geranylgeranyltransferase type-1 subunit alpha [Echinococcus granulosus]	K05955	FNTA; protein farnesyltransferase/geranylgeranyltransferase type-1 subunit alpha [EC:2.5.1.58 2.5.1.59]	Prenyltransferases	NaN	NaN	NaN	NaN	12.9157	13.4895	13.2026	0	46.0473	9	No	Yes
MCU_001298-RA	IPR001865	Small ribosomal subunit protein uS2 , Small ribosomal subunit protein uS2, Small ribosomal subunit protein uS2	ref|XP_024353573.1|	28S ribosomal protein S2 [Echinococcus granulosus]	K02967	RP-S2, MRPS2, rpsB; small subunit ribosomal protein S2	Ribosome	NaN	NaN	NaN	NaN	13.1319	NaN	13.1319	0	43.9487	2	No	Yes
MCU_001299-RA	IPR005225	Small GTP-binding protein domain , Small GTPase superfamily, P-loop containing nucleoside triphosphate hydrolase	ref|XP_024353572.1|	ADP-ribosylation factor-like protein 4A [Echinococcus granulosus]	K07937	ARF1_2; ADP-ribosylation factor 1/2	Membrane trafficking	16.0488	16.2328	15.5524	16.0263	11.0681	10.6277	14.2593	0	48.1258	15	No	Yes
MCU_001301-RA	IPR004087	K Homology domain , K Homology domain, Far upstream element-binding protein, K Homology domain	ref|XP_024353571.1|	Far upstream element-binding protein 2 [Echinococcus granulosus]	K13210	FUBP; far upstream element-binding protein	Messenger RNA biogenesis	13.2331	13.557	14.1147	13.5502	18.6157	18.1119	15.1971	0	55.0722	22	No	Yes
MCU_001307-RA	IPR041228	Dynein heavy chain, Dynein heavy chain	ref|XP_024350100.1|	Dynein heavy chain 6, axonemal [Echinococcus granulosus]	K10408	DNAH; dynein heavy chain, axonemal	Cilium and associated proteins	21.366	21.522	21.9127	21.8173	17.3764	16.4294	20.0706	0	39.7157	1	Yes	Yes
MCU_001308-RA	IPR013087	Zinc finger C2H2-type , Zinc finger C2H2 superfamily	emb|CUT98913.1|	zinc finger protein 271 [Echinococcus multilocularis]				NaN	NaN	NaN	NaN	13.591	13.4679	13.5295	0	51.902	4	No	Yes
MCU_001311-RA			emb|CDS33013.1|	expressed conserved protein [Hymenolepis microstoma]				22.2782	22.4867	23.0589	22.6709	18.8826	18.2837	21.2768	0	47.9705	12	No	Yes
MCU_001317-RB	IPR001680	WD40 repeat , Cyclophilin-type peptidyl-prolyl cis-trans isomerase domain , WD40/YVTN repeat-like-containing domain superfamily , Cyclophilin-like domain superfamily , WD40-repeat-containing domain superfamily , Cyclophilin-type peptidyl-prolyl cis-trans isomerase	emb|CUT98915.1|	peptidylprolyl isomerase domain and WD40 repeat [Echinococcus multilocularis]	K12736	PPWD1; peptidylprolyl isomerase domain and WD repeat-containing protein 1 [EC:5.2.1.8]	Spliceosome	NaN	NaN	NaN	NaN	13.6361	13.2364	13.4363	0	49.8559	12	No	No
MCU_001319-RB	IPR000648	Oxysterol-binding protein , Pleckstrin homology domain , PH-like domain superfamily , Oxysterol-binding protein, Oxysterol-binding protein superfamily	emb|CUT98918.1|	oxysterol binding protein 9 [Echinococcus multilocularis]	K20465	OSBPL9_10_11, ORP9_10_11; oxysterol-binding protein-related protein 9/10/11	Membrane trafficking	NaN	NaN	NaN	NaN	12.7031	13.8235	13.2633	0	49.2622	9	No	Yes
MCU_001323-RB	IPR001898	Solute carrier family 13	emb|CUT98920.1|	solute carrier family 13 [Echinococcus multilocularis]	K14445	SLC13A2_3_5; solute carrier family 13 (sodium-dependent dicarboxylate transporter), member 2/3/5	Transporters	NaN	11.1456	NaN	13.0006	12.2881	11.949	12.0958	0	51.3047	6	No	Yes
MCU_001325-RB	IPR004328	BRO1 domain , BRO1 domain superfamily , BRO1 domain-containing protein BROX	ref|XP_024352403.1|	BRO1 domain-containing protein BROX [Echinococcus granulosus]				20.4481	20.9925	20.5985	20.5487	16.811	17.2323	19.4385	0	52.8926	23	No	Yes
MCU_001329-RA	IPR003604	Matrin/U1-C-like, Zinc finger C2H2-type , Zinc finger, Zinc finger C2H2 superfamily , Zinc finger protein 622/Rei1/Reh1 , ZN622/Rei1/Reh1	ref|XP_024349556.1|	Zinc finger protein 622 [Echinococcus granulosus]	K14816	REI1; pre-60S factor REI1	Ribosome biogenesis	10.5811	NaN	NaN	NaN	13.012	12.939	12.1774	0	45.3808	8	No	No
MCU_001334-RA	IPR000253	Forkhead-associated (FHA) domain , SMAD/FHA domain superfamily	emb|CDS24067.1|	smad nuclear interacting protein [Echinococcus granulosus]				NaN	NaN	NaN	NaN	10.416	10.4073	10.4116	0	51.107	2	No	Yes
MCU_001339-RA	IPR002059	Cold-shock protein, Cold shock domain , Nucleic acid-binding, Cold-shock (CSD) domain	gb|KAA0186714.1|	Nuclease-sensitive element-binding protein 1 [Fasciolopsis buski]	K09276	YBX1, NSEP1; Y-box-binding protein 1	Transcription factors	13.5639	11.9916	NaN	12.2346	14.3073	14.0518	13.2298	0	41.4654	2	No	Yes
MCU_001340-RB	IPR001611	Leucine-rich repeat , Leucine-rich repeat domain superfamily	emb|CDS24074.1|	u2 small nuclear ribonucleoprotein A' [Echinococcus granulosus]	K11092	SNRPA1; U2 small nuclear ribonucleoprotein A'	Spliceosome	NaN	NaN	NaN	11.0137	14.1655	14.4456	13.2083	0	46.0257	8	No	Yes
MCU_001342-RA	IPR009332	Mediator of RNA polymerase II transcription subunit 22	emb|CDS36649.1|	Mediator of RNA polymerase II transcription [Echinococcus multilocularis]				NaN	NaN	NaN	NaN	NaN	11.0332	11.0332	0	37.977	1	No	Yes
MCU_001345-RA	IPR001496	SOCS box domain	emb|VDD80109.1|	unnamed protein product [Mesocestoides corti]				NaN	NaN	NaN	NaN	NaN	12.1569	12.1569	0	42.1772	2	No	Yes
MCU_001346-RA	IPR004087	K Homology domain , K Homology domain, K Homology domain, RNA-binding protein Nova-1/2, RNA-binding protein Nova-1/2	emb|CDS36652.1|	RNA binding protein Nova [Echinococcus multilocularis]	K14944	NOVA; RNA-binding protein Nova	Spliceosome	NaN	NaN	NaN	NaN	13.2463	14.0342	13.6402	0	45.606	7	No	Yes
MCU_001348-RA	IPR003697	Nucleoside triphosphate pyrophosphatase Maf-like protein , Inosine triphosphate pyrophosphatase-like	emb|CDS42518.1|	maf protein [Echinococcus multilocularis]	K06287	maf; septum formation protein		NaN	NaN	NaN	NaN	13.276	12.9427	13.1093	0	52.2156	7	No	Yes
MCU_001349-RA	IPR004434	Isocitrate dehydrogenase NAD-dependent , Isopropylmalate dehydrogenase-like domain	ref|XP_014672634.1|	PREDICTED: isocitrate dehydrogenase [NAD] subunit beta, mitochondrial-like [Priapulus caudatus]	K00030	IDH3; isocitrate dehydrogenase (NAD+) [EC:1.1.1.41]		NaN	NaN	NaN	NaN	15.8894	15.2596	15.5745	0	50.178	16	No	Yes
MCU_001352-RA	IPR000906	ZU5 domain , PDZ domain , P-loop containing nucleoside triphosphate hydrolase , PDZ superfamily , PDZ domain 6	ref|XP_024353390.1|	Tight junction protein ZO-3 [Echinococcus granulosus]	K06097	TJP3, ZO3; tight junction protein 3		NaN	NaN	NaN	NaN	NaN	10.4276	10.4276	0	49.2266	2	No	Yes
MCU_001355-RA	IPR001578	Peptidase C12, Peptidase C12, Papain-like cysteine peptidase superfamily	emb|CDS42581.1|	ubiquitin carboxyl terminal hydrolase isozyme [Echinococcus multilocularis]	K05609	UCHL3, YUH1; ubiquitin carboxyl-terminal hydrolase L3 [EC:3.4.19.12]	Peptidases and inhibitors	14.6659	13.8833	13.751	13.6983	14.5077	14.3919	14.1497	0	51.7476	6	No	Yes
MCU_001357-RA	IPR008631	Glycogen synthase	emb|CDS17541.1|	glycogen synthase [Echinococcus granulosus]	K00693	GYS; glycogen synthase [EC:2.4.1.11]	Glycosyltransferases	NaN	NaN	NaN	NaN	15.4231	15.5552	15.4891	0	48.0128	31	No	Yes
MCU_001358-RA	IPR001623	DnaJ domain , DnaJ domain, Chaperone J-domain superfamily	emb|CDS42584.1|	cysteine string protein [Echinococcus multilocularis]	K09525	DNAJC5; DnaJ homolog subfamily C member 5	Chaperones and folding catalysts	NaN	NaN	NaN	NaN	12.7387	13.5233	13.131	0	40.0957	1	No	Yes
MCU_001365-RA	IPR023128	Protein N-terminal glutamine amidohydrolase, Protein N-terminal glutamine amidohydrolase, Protein N-terminal glutamine amidohydrolase	emb|CDS42409.1|	protein N terminal glutamine [Echinococcus multilocularis]	K21286	NTAQ1; protein N-terminal glutamine amidohydrolase [EC:3.5.1.122]		NaN	NaN	NaN	NaN	NaN	11.2749	11.2749	0	33.7505	2	No	Yes
MCU_001369-RA			emb|CDS17374.1|	expressed conserved protein [Echinococcus granulosus]				NaN	NaN	NaN	NaN	NaN	10.3116	10.3116	0	34.5947	2	No	Yes
MCU_001372-RA	IPR025257	Deubiquitinating enzyme MINDY-3/4, Deubiquitinating enzyme MINDY-3/4	emb|CDS17368.1|	protein FAM188A [Echinococcus granulosus]	K22647	MINDY3_4; ubiquitin carboxyl-terminal hydrolase MINDY-3/4 [EC:3.4.19.12]	Ubiquitin system	NaN	NaN	NaN	NaN	NaN	12.6874	12.6874	0	48.2994	7	No	Yes
MCU_001374-RA	IPR005631	Flavinator of succinate dehydrogenase , Succinate dehydrogenase assembly factor 2, Flavinator of succinate dehydrogenase superfamily	dbj|BAX90102.1|	succinate dehydrogenase assembly factor 2 [Echinococcus multilocularis]	K18168	SDHAF2, SDH5; succinate dehydrogenase assembly factor 2	Mitochondrial biogenesis	NaN	NaN	NaN	NaN	14.3882	13.7586	14.0734	0	41.8356	8	No	Yes
MCU_001379-RA	IPR001806	Small GTPase , Small GTPase, P-loop containing nucleoside triphosphate hydrolase	gb|ACB70417.1|	Ras GTPase, partial [Echinococcus granulosus]	K02833	HRAS; GTPase HRas	Membrane trafficking	21.55	20.8542	20.8428	21.0688	18.1775	18.2587	20.1253	0	47.1283	6	No	Yes
MCU_001383-RA	IPR002126	Cadherin-like , Cadherin-like superfamily , Cadherin conserved site	emb|CDS16745.1|	protocadherin 1 [Echinococcus granulosus]	K16498	PCDHD1; protocadherin delta 1	Protein phosphatases and associated proteins	15.819	16.4103	17.5559	16.7809	12.8934	12.0754	15.2558	0	50.5699	35	No	Yes
MCU_001388-RA	0		emb|CDS16748.1|	expressed conserved protein [Echinococcus granulosus]				NaN	14.2457	14.0741	14.3069	NaN	NaN	14.2089	0	41.5425	1	Yes	Yes
MCU_001389-RB	IPR000008	C2 domain , C2 domain superfamily	emb|CDS16749.1|	C2 calcium dependent membrane targeting [Echinococcus granulosus]				15.5871	15.9429	15.705	15.6994	14.4283	14.2595	15.2704	0	50.9695	27	No	Yes
MCU_001390-RA	IPR025304	ALIX V-shaped domain , Vacuolar protein-sorting protein Bro1-like	emb|CDS16750.1|	tyrosine protein phosphatase non receptor type [Echinococcus granulosus]	K18040	PTPN23; tyrosine-protein phosphatase non-receptor type 23 [EC:3.1.3.48]	Protein phosphatases and associated proteins	16.1109	16.5575	16.0725	16.677	14.0777	15.1635	15.7765	0	52.2834	24	No	No
MCU_001390-RB			emb|CDS16750.1|	tyrosine protein phosphatase non receptor type [Echinococcus granulosus]				12.6969	13.1722	13.065	13.3548	11.5374	13.0792	12.8176	0	51.3371	11	No	No
MCU_001393-RA	IPR009244	Mediator complex, Mediator complex, Mediator complex	emb|CDS41778.1|	Mediator of RNA polymerase II transcription [Echinococcus multilocularis]	K15148	MED7; mediator of RNA polymerase II transcription subunit 7	Transcription machinery	NaN	NaN	NaN	NaN	NaN	11.3751	11.3751	0	41.5668	1	No	Yes
MCU_001395-RA	IPR001394	Peptidase C19, Peptidase C19, Ubiquitin specific protease, Ubiquitin specific protease domain , DUSP-like superfamily , Papain-like cysteine peptidase superfamily	ref|XP_024354999.1|	Ubiquitin hydrolase [Echinococcus granulosus]				15.0095	14.9682	14.9003	15.1075	17.1789	16.8822	15.6744	0	51.5369	40	No	Yes
MCU_001397-RA								NaN	11.5393	NaN	10.8333	NaN	NaN	11.1863	0	50.6673	1	No	Yes
MCU_001400-RA			emb|VDD80141.1|	unnamed protein product [Mesocestoides corti]	K20065	SGIP1; SH3-containing GRB2-like protein 3-interacting protein 1	Membrane trafficking	NaN	NaN	NaN	NaN	12.8761	13.5693	13.2227	0	43.3848	6	No	Yes
MCU_001403-RA	IPR003961	Fibronectin type III , Immunoglobulin-like fold , Fibronectin type III superfamily , Anosmin-1	emb|CDS33937.1|	anosmin 1 [Hymenolepis microstoma]	K23413	ANOS1, KAL1, WFDC19; anosmin-1	Peptidases and inhibitors	NaN	14.9462	15.1166	14.9999	NaN	NaN	15.0209	0	52.4165	29	Yes	Yes
MCU_001407-RA	IPR001134	Netrin domain , Tissue inhibitor of metalloproteinases-like, Frizzled/secreted frizzled-related protein , Frizzled domain , Frizzled cysteine-rich domain superfamily	emb|CDS15976.1|	secreted frizzled protein [Echinococcus granulosus]				14.2564	16.0959	15.7901	16.1615	10.2421	10.9738	13.92	0	51.6917	15	Yes	Yes
MCU_001409-RD	IPR000467	G-patch domain , RNA recognition motif domain , Zinc finger, Nucleotide-binding alpha-beta plait domain superfamily , RNA-binding domain superfamily , Zinc finger, OCRE domain	emb|CDS40791.1|	RNA binding protein 5 [Echinococcus multilocularis]	K13094	RBM5_10; RNA-binding protein 5/10	Spliceosome	NaN	NaN	NaN	NaN	12.5787	13.0584	12.8186	0	45.0022	4	No	Yes
MCU_001415-RA	IPR000859	CUB domain , Spermadhesin	emb|CUT99484.1|	solute carrier family 13 [Echinococcus multilocularis]				NaN	13.2175	13.3414	13.2547	NaN	NaN	13.2712	0	51.2916	10	No	No
MCU_001417-RA	IPR011935	Conserved hypothetical protein CHP02231 , Domain of unknown function DUF4140 , Domain of unknown function DUF4139	emb|VUZ42802.1|	unnamed protein product [Hymenolepis diminuta]				14.4298	13.161	13.474	12.9961	18.2544	18.2795	15.0991	0	51.849	46	No	Yes
MCU_001417-RB	IPR011935	Conserved hypothetical protein CHP02231 , Domain of unknown function DUF4140 , Domain of unknown function DUF4139	emb|VDD74064.1|	unnamed protein product [Mesocestoides corti]				12.2613	12.012	12.0845	11.6276	15.7001	15.8045	13.2483	0	48.0219	5	No	No
MCU_001421-RA	IPR022096	SBF1/SBF2 domain , Uncharacterized protein KIAA0513	emb|VDD74066.1|	unnamed protein product [Mesocestoides corti]				NaN	NaN	NaN	NaN	14.1685	14.6775	14.423	0	55.0197	19	No	Yes
MCU_001424-RA	IPR007599	Derlin	emb|CUT99054.1|	Der1 domain family [Echinococcus multilocularis]	K11519	DERL1; Derlin-1		NaN	NaN	NaN	NaN	14.2504	15.0548	14.6526	0	45.8732	2	No	No
MCU_001425-RA	IPR001632	G-protein, WD40 repeat , WD40/YVTN repeat-like-containing domain superfamily , Guanine nucleotide-binding protein, WD40 repeat, G-protein beta WD-40 repeat , WD40-repeat-containing domain superfamily	ref|XP_024353024.1|	Guanine nucleotide-binding protein subunit beta [Echinococcus granulosus]	K04536	GNB1; guanine nucleotide-binding protein G(I)/G(S)/G(T) subunit beta-1	Exosome	17.8657	17.3837	17.0663	17.2934	17.1314	16.9034	17.274	0	50.4316	12	No	Yes
MCU_001426-RA	IPR001680	WD40 repeat , WD40/YVTN repeat-like-containing domain superfamily , WD40 repeat, G-protein beta WD-40 repeat , WD40-repeat-containing domain superfamily	emb|CUT99052.1|	histone binding protein Caf1 [Echinococcus multilocularis]				NaN	NaN	NaN	NaN	11.8888	12.0942	11.9915	0	38.4731	1	No	No
MCU_001433-RA	IPR000198	Rho GTPase-activating protein domain , Rho GTPase activation protein , AH/BAR domain superfamily	emb|CDS18341.1|	RhoGAP [Echinococcus granulosus]				14.7678	14.5232	14.1996	NaN	15.2056	15.6662	14.8725	0	54.8591	23	No	No
MCU_001434-RA			emb|CUT99043.1|	PAB dependent polyA specific ribonuclease [Echinococcus multilocularis]				NaN	NaN	NaN	NaN	NaN	11.0586	11.0586	0	33.9608	2	No	No
MCU_001435-RC	IPR001392	Clathrin adaptor, Longin-like domain superfamily , AP complex, Mu homology domain , AP-2 complex subunit mu	emb|CDS18338.1|	AP 3 complex subunit mu 1 [Echinococcus granulosus]	K12398	AP3M; AP-3 complex subunit mu	Membrane trafficking	NaN	12.8512	NaN	12.6445	11.7699	12.6572	12.4807	0	48.4514	4	No	Yes
MCU_001436-RA	IPR002017	Spectrin repeat , Immunoglobulin-like fold , Spectrin/alpha-actinin	emb|CDS25384.2|	Muscle M line assembly protein unc 89 [Hymenolepis microstoma]				NaN	NaN	NaN	NaN	13.1983	13.6574	13.4278	0	51.7575	53	No	No
MCU_001437-RB			ref|XP_024353037.1|	Muscle M-line assembly protein unc-89 [Echinococcus granulosus]				NaN	NaN	NaN	NaN	15.2612	14.826	15.0436	0	48.8852	10	No	No
MCU_001438-RA	IPR013098	Immunoglobulin I-set , Immunoglobulin-like fold , Immunoglobulin-like domain superfamily	emb|CUT99041.1|	titin [Echinococcus multilocularis]				NaN	NaN	NaN	NaN	16.5859	16.2786	16.4322	0	48.8881	13	No	No
MCU_001439-RA			ref|XP_024353037.1|	Muscle M-line assembly protein unc-89 [Echinococcus granulosus]				NaN	NaN	NaN	NaN	14.0005	14.0105	14.0055	0	39.9506	2	No	No
MCU_001440-RA	IPR003598	Immunoglobulin subtype 2 , Immunoglobulin subtype , Immunoglobulin-like domain , Immunoglobulin I-set , Immunoglobulin-like fold , Immunoglobulin-like domain superfamily	emb|CUT99041.1|	titin [Echinococcus multilocularis]				NaN	NaN	NaN	NaN	16.1006	15.7851	15.9428	0	54.7281	21	No	No
MCU_001440-RB	IPR003598	Immunoglobulin subtype 2 , Immunoglobulin subtype , Immunoglobulin-like domain , Immunoglobulin I-set , Immunoglobulin-like fold , Immunoglobulin-like domain superfamily	ref|XP_024353038.1|	hemicentin [Echinococcus granulosus]				12.0303	NaN	NaN	NaN	18.3276	17.9818	16.1132	0	50.3495	28	No	No
MCU_001442-RA	IPR001666	Phosphatidylinositol transfer protein , START-like domain superfamily	ref|XP_024348380.1|	Phosphatidylinositol transfer protein alpha isoform [Echinococcus granulosus]				15.6089	14.8877	15.0333	15.0415	16.5764	17.0754	15.7039	0	45.8731	17	No	Yes
MCU_001444-RA	IPR000504	RNA recognition motif domain , Nucleotide-binding alpha-beta plait domain superfamily , Zinc finger, RNA-binding domain superfamily	emb|CDS20758.1|	RNA recognition motif RNP 1 [Echinococcus granulosus]	K14411	MSI; RNA-binding protein Musashi	Messenger RNA biogenesis	NaN	10.9278	NaN	NaN	13.3637	13.2396	12.5104	0	43.218	4	No	No
MCU_001452-RA	IPR003439	ABC transporter-like, AAA+ ATPase domain , ABC transporter type 1, ABC transporter-like, P-loop containing nucleoside triphosphate hydrolase , ABC transporter type 1, Type 1 protein exporter	emb|CDS35570.1|	ATP binding cassette sub family B [Echinococcus multilocularis]	K05655	ABCB8; ATP-binding cassette, subfamily B (MDR/TAP), member 8	Transporters	NaN	NaN	NaN	NaN	11.515	12.8348	12.1749	0	42.9004	4	No	No
MCU_001454-RB	IPR001394	Peptidase C19, Ubiquitin specific protease, Ubiquitin specific protease domain , Papain-like cysteine peptidase superfamily	emb|CDS35572.1|	expressed protein [Echinococcus multilocularis]				NaN	NaN	NaN	NaN	13.2833	14.2935	13.7884	0	49.3692	14	No	Yes
MCU_001455-RA	IPR001680	WD40 repeat , WD40/YVTN repeat-like-containing domain superfamily , WD40 repeat, Cleavage stimulation factor subunit 1, WD40-repeat-containing domain superfamily , CSTF1, Cleavage stimulation factor subunit 1-like	ref|XP_024350963.1|	Cleavage stimulation factor subunit [Echinococcus granulosus]	K14406	CSTF1; cleavage stimulation factor subunit 1	Messenger RNA biogenesis	NaN	NaN	NaN	NaN	12.5605	13.0744	12.8175	0	53.291	3	No	Yes
MCU_001458-RA	IPR008855	Translocon-associated	emb|CDS36755.1|	Translocon associated [Echinococcus multilocularis]	K04571	SSR4; translocon-associated protein subunit delta	Membrane trafficking	NaN	NaN	12.0599	NaN	13.4664	14.6237	13.3833	0	42.1737	8	Yes	Yes
MCU_001459-RA	IPR002172	Low-density lipoprotein (LDL) receptor class A repeat , PAN/Apple domain , Seven cysteines, MANSC domain , Low-density lipoprotein (LDL) receptor class A, LDL receptor-like superfamily	emb|CDS36754.1|	Low density lipoprotein receptor class A cysteine rich [Echinococcus multilocularis]				NaN	15.1555	15.8429	15.4226	NaN	NaN	15.4737	0	47.4738	9	No	Yes
MCU_001460-RB			emb|VDD80170.1|	unnamed protein product [Mesocestoides corti]				NaN	NaN	NaN	NaN	NaN	9.98589	9.98589	0	43.6968	1	No	No
MCU_001461-RA	IPR001806	Small GTPase , P-loop containing nucleoside triphosphate hydrolase	emb|VDD80171.1|	unnamed protein product [Mesocestoides corti]				13.2059	13.4109	NaN	13.242	NaN	11.8662	12.9313	0	47.2453	3	No	Yes
MCU_001463-RA	IPR002319	Phenylalanyl-tRNA synthetase , Phenylalanyl-tRNA synthetase, Ferrodoxin-fold anticodon-binding domain , Aminoacyl-tRNA synthetase, Ferrodoxin-fold anticodon-binding domain superfamily , Class II Aminoacyl-tRNA synthetase/Biotinyl protein ligase (BPL) and lipoyl protein ligase (LPL)	emb|CDS23737.1|	phenylalanyl tRNA synthetase [Echinococcus granulosus]	K01889	FARSA, pheS; phenylalanyl-tRNA synthetase alpha chain [EC:6.1.1.20]	Amino acid related enzymes	NaN	NaN	NaN	NaN	NaN	12.0381	12.0381	0	41.5719	4	No	Yes
MCU_001466-RA	IPR031424	Quiver family	ref|XP_024346501.1|	Cadmium metallothionein precursor (MT-Cd) (Cd-MT) [Echinococcus granulosus]				15.3402	15.3072	15.8911	15.501	12.1612	12.9929	14.5323	0	48.7971	3	No	Yes
MCU_001469-RB	IPR003613	U-box domain , Zinc finger, Ubiquitin conjugation factor E4, Ubiquitin conjugation factor E4	ref|XP_024346504.1|	Ubiquitin conjugation factor E4 A [Echinococcus granulosus]	K10596	UBE4A; ubiquitin conjugation factor E4 A [EC:2.3.2.27]	Ubiquitin system	NaN	11.277	NaN	NaN	12.4769	13.6062	12.4534	0	47.9144	16	No	Yes
MCU_001470-RA	IPR000198	Rho GTPase-activating protein domain , Inositol polyphosphate-related phosphatase , Endonuclease/exonuclease/phosphatase , Rho GTPase activation protein , Immunoglobulin-like fold , Endonuclease/exonuclease/phosphatase superfamily , Inositol 5-phosphatase , OCRL-1/2	ref|XP_024346505.1|	Inositol polyphosphate 5-phosphatase [Echinococcus granulosus]	K01099	INPP5B_F; inositol polyphosphate 5-phosphatase INPP5B/F [EC:3.1.3.36]	Membrane trafficking	12.043	12.6607	NaN	12.2146	12.1094	12.3547	12.2765	0	53.7114	8	No	Yes
MCU_001471-RA	IPR000340	Dual specificity phosphatase, Tyrosine-specific protein phosphatases domain , Protein-tyrosine phosphatase, Dual specificity protein phosphatase domain , Protein-tyrosine phosphatase-like	ref|XP_024346506.1|	Dual specificity protein phosphatase [Echinococcus granulosus]	K14165	K14165; atypical dual specificity phosphatase [EC:3.1.3.16 3.1.3.48]		12.0448	12.1797	12.1866	11.3924	15.3433	14.9436	13.0151	0	47.7045	12	No	Yes
MCU_001472-RB	IPR000717	Proteasome component (PCI) domain , 26S proteasome regulatory subunit Rpn7/COP9 signalosome complex subunit 1 , Winged helix DNA-binding domain superfamily , 26S proteasome regulatory subunit Rpn7	emb|CDS41664.2|	COP9 signalosome complex subunit 1 [Echinococcus multilocularis]	K12175	GPS1, COPS1, CSN1; COP9 signalosome complex subunit 1	Ubiquitin system	11.8283	12.4517	NaN	12.4138	14.0466	14.9224	13.1326	0	49.2471	16	No	Yes
MCU_001474-RA	IPR008954	Moesin tail domain superfamily , Ezrin/radixin/moesin	emb|CUT98927.1|	radixin [Echinococcus multilocularis]	K05762	RDX; radixin	Cytoskeleton proteins	NaN	12.1495	12.6759	11.6771	NaN	NaN	12.1675	0	46.3643	4	No	Yes
MCU_001475-RA	IPR000357	HEAT repeat , Armadillo-like helical , Armadillo-type fold , HEAT	emb|CUT98928.1|	Serine:threonine protein phosphatase 2A 65 kDa [Echinococcus multilocularis]	K03456	PPP2R1; serine/threonine-protein phosphatase 2A regulatory subunit A	Protein phosphatases and associated proteins	14.7873	14.4314	14.2429	14.3833	16.7884	16.826	15.2432	0	57.2833	27	No	Yes
MCU_001478-RA	IPR019174	NADH dehydrogenase 1	emb|CUT98930.1|	NADH dehydrogenase ubiquinone 1 beta subcomplex subunit 6 [Echinococcus multilocularis]	K03962	NDUFB6; NADH dehydrogenase (ubiquinone) 1 beta subcomplex subunit 6		NaN	NaN	NaN	NaN	14.5703	15.229	14.8996	0	48.6689	7	No	Yes
MCU_001485-RA	IPR000504	RNA recognition motif domain , Splicing factor, Nucleotide-binding alpha-beta plait domain superfamily , Splicing factor RBM39, RNA-binding domain superfamily	emb|CDS18231.1|	RNA binding protein 39 [Echinococcus granulosus]	K13091	RBM23_39; RNA-binding protein 23/39	Spliceosome	NaN	NaN	NaN	NaN	11.628	13.2142	12.4211	0	45.5933	3	No	Yes
MCU_001486-RA	IPR024253	Phosducin, Thioredoxin-like superfamily	emb|CUT98936.1|	thioredoxin domain containing protein 9 [Echinococcus multilocularis]				13.3254	13.5903	13.6015	13.1982	14.3858	14.5458	13.7745	0	46.8052	8	No	Yes
MCU_001487-RA	IPR002893	Zinc finger, Programmed cell death protein 2	emb|CUT98937.1|	programmed cell death protein 2 [Echinococcus multilocularis]	K14801	TSR4; pre-rRNA-processing protein TSR4	Ribosome biogenesis	NaN	NaN	NaN	NaN	10.6898	10.478	10.5839	0	42.4319	3	No	Yes
MCU_001488-RA	IPR007504	H/ACA ribonucleoprotein complex, Translation protein, H/ACA ribonucleoprotein complex, H/ACA RNP complex subunit Gar1/Naf1	emb|CUT98938.1|	H:ACA ribonucleoprotein complex subunit [Echinococcus multilocularis]	K11128	GAR1, NOLA1; H/ACA ribonucleoprotein complex subunit 1	Ribosome biogenesis	NaN	NaN	NaN	NaN	12.1082	13.0442	12.5762	0	42.152	3	No	Yes
MCU_001490-RA	IPR001394	Peptidase C19, MATH/TRAF domain , TRAF-like , Ubiquitin specific protease, Ubiquitin carboxyl-terminal hydrolase 7, Ubiquitin specific protease domain , Ubiquitin carboxyl-terminal hydrolase, Papain-like cysteine peptidase superfamily	emb|CDS16333.1|	ubiquitin carboxyl terminal hydrolase 7 [Echinococcus granulosus]	K11838	USP7, UBP15; ubiquitin carboxyl-terminal hydrolase 7 [EC:3.4.19.12]	Peptidases and inhibitors	16.2498	12.2475	NaN	12.1169	13.533	14.6523	13.7599	0	54.7087	40	No	Yes
MCU_001493-RA	IPR002048	EF-hand domain , EF-hand domain pair , EF-Hand 1, PP2A regulatory subunit B'', Serine/threonine-protein phosphatase 2A regulatory subunit B'' subunit alpha/beta/delta	emb|CDS16336.1|	serine:threonine protein phosphatase 2A [Echinococcus granulosus]	K11583	PPP2R3; serine/threonine-protein phosphatase 2A regulatory subunit B''	Protein phosphatases and associated proteins	NaN	NaN	NaN	NaN	13.5194	14.2283	13.8739	0	47.9824	11	No	Yes
MCU_001494-RA	IPR029240	MMS19, DNA repair/transcription protein MET18/MMS19	ref|XP_024349619.1|	MMS19 nucleotide excision repair protein [Echinococcus granulosus]	K15075	MET18, MMS19; DNA repair/transcription protein MET18/MMS19	Chromosome and associated proteins	NaN	10.8686	NaN	10.824	12.475	13.2484	11.854	0	53.0032	12	No	Yes
MCU_001498-RA	IPR002222	Small ribosomal subunit protein uS19 , Ribosomal protein S19A/S15e , Small ribosomal subunit protein uS19, Small ribosomal subunit protein uS19	emb|CDS41143.1|	40S ribosomal protein S15 [Echinococcus multilocularis]	K02958	RP-S15e, RPS15; small subunit ribosomal protein S15e	Ribosome	NaN	NaN	NaN	NaN	13.9841	14.3564	14.1702	0	48.998	5	No	Yes
MCU_001499-RB	IPR006775	Glycosyl-hydrolase family 116, Six-hairpin glycosidase superfamily , Six-hairpin glycosidase-like superfamily , Glycosyl-hydrolase family 116	ref|XP_024349626.1|	Non-lysosomal glucosylceramidase [Echinococcus granulosus]	K17108	GBA2; non-lysosomal glucosylceramidase [EC:3.2.1.45]		18.4267	17.5309	17.4268	17.6092	19.8018	19.3596	18.3592	0	52.4235	49	No	Yes
MCU_001500-RC	IPR045126	Trafficking protein particle complex subunit TRAPPC10/Trs130	emb|CDS41145.1|	trafficking protein particle complex subunit 10 [Echinococcus multilocularis]	K20307	TRAPPC10, TRS130; trafficking protein particle complex subunit 10	Membrane trafficking	NaN	11.7848	NaN	11.6756	11.779	12.5041	11.9359	0	48.3042	12	No	No
MCU_001504-RA	IPR000217	Tubulin , Tubulin/FtsZ, Epsilon tubulin , Tubulin, Tubulin/FtsZ	ref|XP_024349630.1|	Tubulin delta chain [Echinococcus granulosus]	K10390	TUBD; tubulin delta	Chromosome and associated proteins	15.7644	13.8287	15.034	14.9731	14.5028	NaN	14.8206	0	48.7845	1	No	Yes
MCU_001505-RA	IPR003607	HD/PDEase domain , HD domain	emb|CDS41149.1|	Metal dependent phosphohydrolase HD region [Echinococcus multilocularis]	K22544	SAMHD1; deoxynucleoside triphosphate triphosphohydrolase SAMHD1 [EC:3.1.5.-]	DNA repair and recombination proteins	NaN	NaN	NaN	NaN	11.7353	12.5912	12.1633	0	46.545	6	No	Yes
MCU_001506-RC	IPR007120	DNA-directed RNA polymerase, RNA polymerase Rpb2, RNA polymerase Rpb2, RNA polymerase, RNA polymerase Rpb2, DNA-directed RNA polymerase I subunit RPA2, RNA polymerase Rpb2, DNA-directed RNA polymerase, DNA-directed RNA polymerase, RNA polymerase Rpb2	ref|XP_024349632.1|	DNA-directed RNA polymerase I subunit RPA2 [Echinococcus granulosus]	K03002	RPA2, POLR1B; DNA-directed RNA polymerase I subunit RPA2 [EC:2.7.7.6]	Transcription machinery	NaN	NaN	NaN	NaN	11.0709	11.5278	11.2994	0	41.3669	3	No	Yes
MCU_001509-RA	IPR006628	Purine-rich element binding protein family	ref|XP_024356231.1|	Transcriptional activator protein Pur-alpha [Echinococcus granulosus]	K21772	PURA; transcriptional activator protein Pur-alpha	Transcription factors	NaN	NaN	NaN	NaN	15.3499	15.6317	15.4908	0	47.7661	18	No	Yes
MCU_001510-RA	IPR001108	Peptidase A22A, Presenilin/signal peptide peptidase , Presenilin	emb|CDS15410.1|	presenilin [Echinococcus granulosus]	K04505	PSEN1, PS1; presenilin 1 [EC:3.4.23.-]	Peptidases and inhibitors	12.7107	13.2603	12.4331	NaN	NaN	NaN	12.8014	0	41.1159	1	No	Yes
MCU_001515-RA			emb|CDS40239.1|	surface protein PspC [Echinococcus multilocularis]				NaN	NaN	NaN	NaN	14.8895	14.609	14.7492	0	49.3068	15	No	Yes
MCU_001516-RA	IPR000994	Peptidase M24 , PA2G4 family , Creatinase/aminopeptidase-like , Winged helix-like DNA-binding domain superfamily , Winged helix DNA-binding domain superfamily , Proliferation-associated protein 2G4/ARX1	emb|CDS40241.1|	Proliferation associated protein 2G4 [Echinococcus multilocularis]				13.0778	13.4793	NaN	13.4617	17.0569	17.2028	14.8557	0	51.0302	19	No	Yes
MCU_001517-RB	IPR001660	Sterile alpha motif domain , Sterile alpha motif/pointed domain superfamily , LAR-interacting protein, Liprin-alpha, Liprin-alpha	emb|CDS15415.1|	liprin alpha 2 [Echinococcus granulosus]				14.0122	15.9204	17.6853	14.9514	13.464	10.3412	14.3958	0	49.8704	11	No	No
MCU_001519-RB	IPR002048	EF-hand domain , EF-hand domain pair , EF-Hand 1	ref|XP_024356224.1|	Calumenin-B [Echinococcus granulosus]	K23901	CALU; calumenin	Domain-containing proteins not elsewhere classified	14.6034	13.5113	14.0488	14.0084	15.3738	14.6239	14.3616	0	56.8178	16	Yes	Yes
MCU_001520-RA	IPR001283	Cysteine-rich secretory protein-related , Venom allergen 5-like , CAP domain , Allergen V5/Tpx-1-related, CAP superfamily	ref|XP_024356223.1|	Venom allergen [Echinococcus granulosus]				21.6654	21.7629	22.4759	21.9707	19.2167	19.259	21.0584	0	46.9676	18	Yes	Yes
MCU_001523-RA	IPR000056	Ribulose-phosphate 3-epimerase-like , Ribulose-phosphate binding barrel , Aldolase-type TIM barrel , Ribulose-phosphate 3-epimerase	emb|CDS40248.1|	ribulose phosphate 3 epimerase [Echinococcus multilocularis]	K01783	rpe, RPE; ribulose-phosphate 3-epimerase [EC:5.1.3.1]		NaN	NaN	NaN	NaN	13.8334	13.5839	13.7086	0	41.5335	3	No	Yes
MCU_001526-RA	IPR000967	Zinc finger, R3H domain , Transcription factor NFX1 family , R3H domain superfamily	ref|XP_024356215.1|	Transcriptional repressor NF-X1 [Echinococcus granulosus]	K12236	NFX1; transcriptional repressor NF-X1	Transcription factors	15.4219	NaN	10.5222	NaN	NaN	NaN	12.972	0	43.7771	1	No	Yes
MCU_001527-RA	IPR000967	Zinc finger, Transcription factor NFX1 family	ref|XP_024356215.1|	Transcriptional repressor NF-X1 [Echinococcus granulosus]	K12236	NFX1; transcriptional repressor NF-X1	Transcription factors	NaN	NaN	NaN	NaN	11.3219	11.6981	11.51	0	41.8387	2	No	No
MCU_001530-RA	IPR000086	NUDIX hydrolase domain , NUDIX hydrolase-like domain superfamily , ADP-ribose pyrophosphatase	emb|CDS24561.1|	expressed protein [Echinococcus granulosus]	K13988	NUDT9; ADP-ribose pyrophosphatase [EC:3.6.1.13]		12.8623	12.5335	12.9983	12.5686	14.5164	14.166	13.2742	0	51.7148	18	No	Yes
MCU_001537-RA	IPR043791	Domain of unknown function DUF5733	emb|VDD80223.1|	unnamed protein product [Mesocestoides corti]				15.4935	16.7387	15.2207	16.0864	NaN	13.6845	15.4448	0	46.2788	18	No	Yes
MCU_001542-RB	IPR027359	Voltage-dependent channel domain superfamily	emb|VDD80227.1|	unnamed protein product [Mesocestoides corti]				NaN	13.8291	14.1741	13.9163	NaN	NaN	13.9732	0	50.2111	7	No	Yes
MCU_001545-RA	IPR009030	Growth factor receptor cysteine-rich domain superfamily , EIG121-like , MRH domain	emb|CDS35535.2|	expressed protein [Echinococcus multilocularis]				15.54	14.9956	15.9616	15.1673	15.9007	15.662	15.5379	0	58.9198	28	No	Yes
MCU_001546-RA	IPR002223	Pancreatic trypsin inhibitor Kunitz domain , Proteinase inhibitor I2, Pancreatic trypsin inhibitor Kunitz domain superfamily	emb|CDS35534.1|	expressed protein [Echinococcus multilocularis]				20.1501	20.7541	21.6541	20.9348	12.9568	12.8943	18.224	0	50.8149	50	Yes	Yes
MCU_001549-RA			emb|CDS35531.1|	expressed protein [Echinococcus multilocularis]				18.0099	18.0433	18.0208	17.8334	16.6108	16.504	17.5037	0	49.2314	22	No	Yes
MCU_001550-RA	IPR005024	Snf7 family	emb|CDS35530.1|	expressed protein [Echinococcus multilocularis]	K12197	CHMP1, VPS46, DID2; charged multivesicular body protein 1	Membrane trafficking	18.2081	18.1695	18.2509	18.1574	15.0273	15.1205	17.1556	0	50.1836	12	No	Yes
MCU_001559-RB	IPR001357	BRCT domain , FCP1 homology domain , FCP1-like phosphatase, HAD superfamily , HAD-like superfamily , BRCT domain superfamily , CTD phosphatase Fcp1	emb|VDD80239.1|	unnamed protein product [Mesocestoides corti]	K15732	CTDP1, FCP1; RNA polymerase II subunit A C-terminal domain phosphatase [EC:3.1.3.16]	Protein phosphatases and associated proteins	NaN	NaN	NaN	NaN	11.0811	NaN	11.0811	0	42.2349	1	No	Yes
MCU_001560-RA	IPR001372	Dynein light chain, Dynein light chain superfamily	ref|XP_024347806.1|	tegumental protein [Echinococcus granulosus]				20.8946	19.0106	19.2114	18.8399	22.1807	21.8855	20.3371	0	48.2049	11	No	Yes
MCU_001569-RA	0		emb|VDD74093.1|	unnamed protein product [Mesocestoides corti]	K20778	RAD51AP1; RAD51-associated protein 1	DNA repair and recombination proteins	NaN	NaN	NaN	NaN	13.2425	NaN	13.2425	0	39.6336	1	No	Yes
MCU_001572-RA	IPR013216	Methyltransferase type 11 , S-adenosyl-L-methionine-dependent methyltransferase superfamily	emb|CDS24082.1|	methyltransferase C20orf7 [Echinococcus granulosus]	K18162	NDUFAF5; NADH dehydrogenase [ubiquinone] 1 alpha subcomplex assembly factor 5 [EC:2.1.1.-]	Mitochondrial biogenesis	NaN	NaN	NaN	NaN	13.461	12.8075	13.1342	0	50.4078	7	No	Yes
MCU_001576-RA	IPR001107	Band 7 domain , Flotillin family , Flotillin, Band 7/SPFH domain superfamily	emb|VDD74097.1|	unnamed protein product [Mesocestoides corti]	K07192	FLOT; flotillin	Membrane trafficking	16.8508	16.9078	16.816	17.0841	16.7803	16.8372	16.8794	0	52.1975	30	No	Yes
MCU_001577-RA	IPR023214	HAD superfamily , HAD-like superfamily , HAD-superfamily hydrolase	emb|CDS24087.1|	haloacid dehalogenase hydrolase [Echinococcus granulosus]				NaN	NaN	NaN	NaN	10.8936	NaN	10.8936	0	41.35	2	No	Yes
MCU_001583-RB	IPR000719	Protein kinase domain , RWD domain , Serine/threonine-protein kinase, Protein kinase-like domain superfamily , Ubiquitin-conjugating enzyme/RWD-like , Protein kinase, Class II Aminoacyl-tRNA synthetase/Biotinyl protein ligase (BPL) and lipoyl protein ligase (LPL)	emb|CDS20917.1|	eukaryotic translation initiation factor 2 alpha [Echinococcus granulosus]	K16196	EIF2AK4; eukaryotic translation initiation factor 2-alpha kinase 4 [EC:2.7.11.1]		NaN	NaN	NaN	NaN	8.99167	NaN	8.99167	0	31.9453	1	No	Yes
MCU_001588-RA			gb|AAT74668.2|	cysteine-rich secreted protein 2 precursor [Mesocestoides vogae]				16.5528	16.8726	17.9017	17.2758	12.627	13.0504	15.7134	0	52.6307	14	No	No
MCU_001591-RA			gb|AAT74668.2|	cysteine-rich secreted protein 2 precursor [Mesocestoides vogae]				13.0989	NaN	13.773	NaN	NaN	NaN	13.436	0	51.2112	1	No	No
MCU_001593-RA	IPR014044	CAP domain , CAP superfamily	gb|AAT74668.2|	cysteine-rich secreted protein 2 precursor [Mesocestoides vogae]				16.7966	16.4372	17.0654	16.6187	12.9615	12.333	15.3687	0	46.8367	8	Yes	Yes
MCU_001595-RA	IPR014044	CAP domain , CAP superfamily	gb|AAT74668.2|	cysteine-rich secreted protein 2 precursor [Mesocestoides vogae]	K20412	PI16, CRISP9, CD364; peptidase inhibitor 16	CD molecules	20.4718	20.2664	21.7522	20.6289	15.2474	15.1685	18.9225	0	50.5535	10	Yes	Yes
MCU_001597-RB	IPR014044	CAP domain , CAP superfamily	gb|AAT74668.2|	cysteine-rich secreted protein 2 precursor [Mesocestoides vogae]				20.6691	20.0633	21.0226	20.3571	14.8039	14.1118	18.5046	0	45.6567	8	Yes	Yes
MCU_001598-RA	IPR014044	CAP domain , CAP superfamily	gb|AAT74668.2|	cysteine-rich secreted protein 2 precursor [Mesocestoides vogae]				18.0933	17.5288	17.2754	17.6767	10.871	10.5688	15.3357	0	55.8244	11	Yes	Yes
MCU_001606-RA			emb|VDD78227.1|	unnamed protein product [Mesocestoides corti]				12.8201	NaN	13.2538	NaN	NaN	NaN	13.037	0	44.6543	1	No	No
MCU_001610-RC	IPR026847	Vacuolar protein sorting-associated protein 13 , VPS13, Vacuolar protein sorting-associated protein 13	ref|XP_024356278.1|	Vacuolar protein sorting-associated protein [Echinococcus granulosus]	K19525	VPS13A_C; vacuolar protein sorting-associated protein 13A/C	Membrane trafficking	NaN	NaN	NaN	NaN	13.0915	14.2096	13.6505	0	59.2527	23	No	No
MCU_001611-RB	IPR001936	Ras GTPase-activating domain , Rho GTPase activation protein , Ras GTPase-activating protein, Ras GTPase-activating protein	emb|CDS15350.1|	synaptic ras gtpase activating protein syngap [Echinococcus granulosus]				NaN	13.477	13.0708	13.7194	NaN	NaN	13.4224	0	44.767	15	No	Yes
MCU_001617-RA	IPR000897	Signal recognition particle, AAA+ ATPase domain , Signal recognition particle receptor, Longin-like domain superfamily , Signal recognition particle SRP54, P-loop containing nucleoside triphosphate hydrolase , SRP/SRP receptor, Signal recognition particle SRP54	ref|XP_024356283.1|	Signal recognition particle receptor subunit alpha [Echinococcus granulosus]	K13431	SRPR; signal recognition particle receptor subunit alpha	Secretion system	NaN	NaN	NaN	NaN	12.2699	12.9997	12.6348	0	41.3209	13	No	Yes
MCU_001618-RC	IPR002618	UDPGP family , Nucleotide-diphospho-sugar transferases , UDP-sugar pyrophosphorylase	ref|XP_024356284.1|	ER degradation-enhancing alpha-mannosidase-like protein [Echinococcus granulosus]	K00972	UAP1; UDP-N-acetylglucosamine/UDP-N-acetylgalactosamine diphosphorylase [EC:2.7.7.23 2.7.7.83]		15.7748	15.6713	15.4763	15.8365	17.8856	17.9689	16.4356	0	53.7338	36	No	Yes
MCU_001619-RA	IPR001382	Glycoside hydrolase family 47 , Six-hairpin glycosidase-like superfamily , Seven-hairpin glycosidases , ER degradation-enhancing alpha-mannosidase-like protein 1/2/3	emb|CDS40173.1|	er degradation enhancing alpha mannosidase [Echinococcus multilocularis]	K10085	EDEM2; ER degradation enhancer, mannosidase alpha-like 2	Lectins	NaN	NaN	NaN	NaN	11.4499	12.0036	11.7267	0	42.2119	7	Yes	Yes
MCU_001622-RC	IPR039682	Exocyst complex component Sec8/EXOC4	ref|XP_024356287.1|	Exocyst complex component [Echinococcus granulosus]	K06111	EXOC4, SEC8; exocyst complex component 4	Membrane trafficking	13.7754	13.81	13.4554	13.8875	13.3751	13.383	13.6144	0	54.8508	26	No	Yes
MCU_001623-RA	IPR009551	Protein wntless , Wntless-like	ref|XP_024356288.1|	Integral membrane protein GPR177 [Echinococcus granulosus]				NaN	NaN	NaN	NaN	NaN	12.3746	12.3746	0	42.1632	1	No	Yes
MCU_001628-RA	IPR019333	Integrator complex subunit 3, Integrator complex subunit 3	emb|CDS38318.1|	Integrator complex subunit 3 [Echinococcus multilocularis]	K13140	INTS3; integrator complex subunit 3	Spliceosome	NaN	NaN	NaN	NaN	NaN	10.4654	10.4654	0	37.7488	2	No	Yes
MCU_001629-RA	IPR000719	Protein kinase domain , SH2 domain , Serine-threonine/tyrosine-protein kinase, Ankyrin repeat , Tyrosine-protein kinase, Protein kinase-like domain superfamily , Protein kinase, Tyrosine-protein kinase, Ankyrin repeat-containing domain superfamily , SH2 domain superfamily	emb|CDS23571.1|	tyrosine protein kinase shark [Echinococcus granulosus]	K17512	SHARK; tyrosine-protein kinase shark [EC:2.7.10.2]		NaN	NaN	NaN	NaN	10.4757	11.8005	11.1381	0	48.1806	8	No	Yes
MCU_001630-RA	IPR003593	AAA+ ATPase domain , ATPase, DNA polymerase III, Replication factor C, P-loop containing nucleoside triphosphate hydrolase , Replication factor C	emb|CDS38316.1|	replication factor C subunit 5 [Echinococcus multilocularis]	K10756	RFC3_5; replication factor C subunit 3/5	DNA replication proteins	NaN	NaN	NaN	NaN	NaN	11.2517	11.2517	0.000391236	31.2751	2	No	Yes
MCU_001631-RA	IPR001394	Peptidase C19, Peptidase C19, Ubiquitin specific protease, Ubiquitin specific protease domain , DUSP-like superfamily , Papain-like cysteine peptidase superfamily	emb|CDS23569.1|	ubiquitin carboxyl terminal hydrolase 20 [Echinococcus granulosus]	K11848	USP20_33; ubiquitin carboxyl-terminal hydrolase 20/33 [EC:3.4.19.12]	Peptidases and inhibitors	NaN	NaN	NaN	NaN	NaN	10.8034	10.8034	0	37.1459	2	No	Yes
MCU_001632-RA	IPR002126	Cadherin-like , Cadherin-like superfamily , Cadherin conserved site	ref|XP_024350454.1|	Protocadherin-11 X-linked [Echinococcus granulosus]	K16498	PCDHD1; protocadherin delta 1	Protein phosphatases and associated proteins	14.0822	14.3361	14.8846	14.4356	NaN	10.9036	13.7284	0	48.7059	17	No	Yes
MCU_001634-RA	IPR001680	WD40 repeat , WD40/YVTN repeat-like-containing domain superfamily , WD40 repeat, G-protein beta WD-40 repeat , WD40-repeat-containing domain superfamily , WD repeat Prp46/PLRG1-like	emb|CDS34393.1|	pleiotropic regulator 1 [Hymenolepis microstoma]	K12862	PLRG1, PRL1, PRP46; pleiotropic regulator 1	Spliceosome	NaN	NaN	NaN	NaN	12.1838	12.3665	12.2752	0	51.6666	7	No	Yes
MCU_001636-RA	IPR003599	Immunoglobulin subtype , Immunoglobulin-like domain , Immunoglobulin-like fold , Immunoglobulin-like domain superfamily , Zwei Ig domain protein zig-8	emb|CDS23565.1|	Immunoglobulin subtype [Echinococcus granulosus]				NaN	15.2083	15.835	15.4529	NaN	NaN	15.4987	0	39.069	4	Yes	Yes
MCU_001638-RA			emb|CDS36424.1|	expressed conserved protein [Echinococcus multilocularis]				13.6342	13.5844	NaN	13.5171	15.5438	15.867	14.4293	0	51.114	16	No	Yes
MCU_001640-RA	IPR000719	Protein kinase domain , Serine/threonine-protein kinase, Protein kinase-like domain superfamily , Protein kinase, Dual specificity tyrosine-phosphorylation-regulated kinase	emb|CDS36426.1|	dual specificity [Echinococcus multilocularis]	K18669	DYRK2_3_4; dual specificity tyrosine-phosphorylation-regulated kinase 2/3/4 [EC:2.7.12.1]		14.4013	14.9781	14.4576	15.3119	9.74226	10.8021	13.2822	0	51.4476	20	No	Yes
MCU_001645-RA	IPR008417	B-cell receptor-associated protein 29/31 , BAP29/BAP31	emb|CDS22326.1|	B cell receptor associated protein [Echinococcus granulosus]	K14009	BCAP31, BAP31; B-cell receptor-associated protein 31		11.3438	NaN	NaN	NaN	15.7899	16.6903	14.608	0	49.3425	11	No	Yes
MCU_001648-RB	IPR000719	Protein kinase domain , Serine/threonine-protein kinase, Protein kinase-like domain superfamily , Protein kinase, Glycogen synthase kinase 3	emb|CDS30957.1|	protein kinase shaggy [Hymenolepis microstoma]	K03083	GSK3B; glycogen synthase kinase 3 beta [EC:2.7.11.26]	Chromosome and associated proteins	NaN	NaN	NaN	10.577	10.4447	11.0889	10.7035	0	46.8627	5	No	Yes
MCU_001649-RA			emb|CDS22320.1|	metacestode specific membrane protein 1 [Echinococcus granulosus]				NaN	NaN	NaN	NaN	14.8154	14.8094	14.8124	0	41.549	1	No	Yes
MCU_001650-RA			ref|XP_024347661.1|	B-cell receptor-associated protein [Echinococcus granulosus]				19.167	19.0862	18.673	18.9335	14.1253	14.7002	17.4475	0	48.5328	6	No	Yes
MCU_001651-RA	0		emb|VDD80279.1|	unnamed protein product [Mesocestoides corti]				17.2795	16.8515	16.604	17.2388	12.2408	NaN	16.0429	0	47.481	5	No	Yes
MCU_001660-RA	IPR000555	JAB1/MPN/MOV34 metalloenzyme domain , MPN domain , Cop9 signalosome subunit 5 C-terminal domain	ref|XP_024354945.1|	COP9 signalosome complex subunit [Echinococcus granulosus]	K09613	COPS5, CSN5; COP9 signalosome complex subunit 5 [EC:3.4.-.-]	Peptidases and inhibitors	NaN	9.50288	NaN	10.513	12.1916	12.6448	11.2131	0	52.7237	14	No	Yes
MCU_001661-RA	IPR002716	PIN domain , Tetratricopeptide-like helical domain superfamily , DNA/RNA-binding domain, PIN-like domain superfamily , Est1/Ebs1-like	emb|CDS40719.1|	telomerase binding protein EST1A [Echinococcus multilocularis]	K11124	SMG6, EST1A; protein SMG6 [EC:3.1.-.-]	Messenger RNA biogenesis	NaN	12.5415	12.6988	12.6532	NaN	NaN	12.6312	0	54.5905	10	No	Yes
MCU_001665-RA	IPR000242	Tyrosine-specific protein phosphatase, Tyrosine-specific protein phosphatases domain , Protein-tyrosine phosphatase, Protein-tyrosine phosphatase, Protein-tyrosine phosphatase, Protein-tyrosine phosphatase-like	ref|XP_024354942.1|	Receptor-type tyrosine-protein phosphatase R [Echinococcus granulosus]	K04458	PTPRR; receptor-type tyrosine-protein phosphatase R [EC:3.1.3.48]	Protein phosphatases and associated proteins	NaN	10.2931	NaN	10.1483	NaN	NaN	10.2207	0	36.8195	1	No	Yes
MCU_001667-RA			emb|CDS15903.1|	palmitoyltransferase zdhhc5 [Echinococcus granulosus]				NaN	NaN	NaN	NaN	12.6362	12.0876	12.3619	0	50.6071	1	No	No
MCU_001668-RA	IPR001285	Synaptophysin/synaptoporin , Marvel domain	ref|XP_024354940.1|	Synaptophysin [Echinococcus granulosus]				11.2657	11.1006	11.5602	10.6397	14.1047	14.2882	12.1599	0	48.4586	5	No	Yes
MCU_001669-RA	0		emb|VDD80291.1|	unnamed protein product [Mesocestoides corti]				NaN	10.4933	NaN	10.411	NaN	NaN	10.4521	0	46.3038	2	No	Yes
MCU_001678-RA	IPR000308	14-3-3 protein , 14-3-3 protein, 14-3-3 domain , 14-3-3 domain superfamily	ref|XP_024354539.1|	14-3-3 protein zeta [Echinococcus granulosus]	K06630	YWHAE; 14-3-3 protein epsilon	DNA repair and recombination proteins	20.2285	20.2375	20.5148	20.3434	21.5831	21.8097	20.7862	0	52.0164	17	No	Yes
MCU_001680-RA	IPR000243	Peptidase T1A, Proteasome, Proteasome B-type subunit , Nucleophile aminohydrolases	ref|XP_024354531.1|	Proteasome subunit beta type-6 [Echinococcus granulosus]	K02738	PSMB6; 20S proteasome subunit beta 1 [EC:3.4.25.1]	Peptidases and inhibitors	15.9683	15.6443	15.6215	15.8158	17.7241	16.7252	16.2499	0	48.2936	9	No	Yes
MCU_001689-RA	IPR005176	Potentiating neddylation domain , UBA-like superfamily , Defective-in-cullin neddylation protein , DCN1-like	emb|CDS36632.1|	DCN1 protein 1 [Echinococcus multilocularis]	K17822	DCUN1D1_2; DCN1-like protein 1/2	Ubiquitin system	13.5075	13.7529	13.627	13.7046	14.4885	15.1849	14.0442	0	50.9321	12	No	Yes
MCU_001691-RA	IPR015943	WD40/YVTN repeat-like-containing domain superfamily , Neuroblastoma-amplified sequence	emb|CDS24056.1|	neuroblastoma amplified sequence [Echinococcus granulosus]	K20473	NBAS; neuroblastoma-amplified sequence	Membrane trafficking	NaN	NaN	NaN	NaN	NaN	15.2331	15.2331	0	31.5617	1	No	Yes
MCU_001692-RA	IPR001085	Serine hydroxymethyltransferase , Pyridoxal phosphate-dependent transferase, Pyridoxal phosphate-dependent transferase, Pyridoxal phosphate-dependent transferase , Serine hydroxymethyltransferase, Serine hydroxymethyltransferase-like domain	ref|XP_024349550.1|	Serine hydroxymethyltransferase [Echinococcus granulosus]	K00600	glyA, SHMT; glycine hydroxymethyltransferase [EC:2.1.2.1]		NaN	10.7051	NaN	10.6605	15.296	14.7872	12.8622	0	53.7242	19	No	Yes
MCU_001693-RA	IPR007145	Microtubule-associated protein	emb|CDS24049.1|	protein regulator of cytokinesis 1 [Echinococcus granulosus]	K16732	PRC1, ASE1, MAP65; Ase1/PRC1/MAP65 family protein	Chromosome and associated proteins	NaN	NaN	11.4774	NaN	13.0137	13.9967	12.8293	0	45.9014	16	No	Yes
MCU_001694-RA	IPR001283	Cysteine-rich secretory protein-related , CAP domain , Allergen V5/Tpx-1-related, Golgi-associated plant pathogenesis-related protein 1, CAP superfamily	emb|VDD74128.1|	unnamed protein product [Mesocestoides corti]	K24835	GLIPR2; glioma pathogenesis-related protein 2	Domain-containing proteins not elsewhere classified	23.1081	23.0232	22.8624	22.9666	16.3505	16.4029	20.7856	0	59.2527	32	No	Yes
MCU_001695-RA	IPR001283	Cysteine-rich secretory protein-related , CAP domain , Allergen V5/Tpx-1-related, Golgi-associated plant pathogenesis-related protein 1, CAP superfamily	emb|CDS36625.1|	Golgi associated plant patholocus tagsis [Echinococcus multilocularis]				14.9225	14.1448	14.0021	14.2396	16.0612	15.8605	14.8718	0	45.2318	8	No	Yes
MCU_001699-RA	IPR000873	AMP-dependent synthetase/ligase domain , AMP-binding, ANL	emb|CDS24054.1|	long chain fatty acid coenzyme A ligase 4 [Echinococcus granulosus]	K01897	ACSL, fadD; long-chain acyl-CoA synthetase [EC:6.2.1.3]	Lipid biosynthesis proteins	13.1805	12.8624	12.1233	12.381	17.2391	18.2224	14.3348	0	48.4973	45	No	Yes
MCU_001700-RA			emb|CDS18145.1|	transient receptor potential cation channel [Echinococcus granulosus]				NaN	13.3156	NaN	13.8242	15.3548	15.1018	14.3991	0	43.8591	12	No	Yes
MCU_001701-RA	IPR005607	BSD domain	emb|CDS29598.1|	expressed conserved protein [Hymenolepis microstoma]				NaN	NaN	NaN	NaN	10.8935	11.406	11.1498	0	48.0096	1	No	Yes
MCU_001702-RA	IPR000231	Large ribosomal subunit protein eL30 , Ribosomal protein eL8/eL30/eS12/Gadd45 , Large ribosomal subunit protein eL30, Ribosomal protein eL30-like superfamily , Large ribosomal subunit protein eL30-like	ref|XP_024348988.1|	60S ribosomal protein L30 [Echinococcus granulosus]	K02908	RP-L30e, RPL30; large subunit ribosomal protein L30e	Ribosome	13.2372	11.9497	NaN	NaN	17.2927	17.5316	15.0028	0	47.5126	7	No	Yes
MCU_001703-RA			emb|VDD80296.1|	unnamed protein product [Mesocestoides corti]				NaN	NaN	NaN	NaN	11.1323	10.7834	10.9579	0	41.6566	1	No	Yes
MCU_001704-RA	IPR001372	Dynein light chain, Dynein light chain, Dynein light chain superfamily	ref|XP_024348987.1|	Dynein light chain, flagellar outer arm [Echinococcus granulosus]	K10418	DYNLL; dynein light chain LC8-type	Cilium and associated proteins	14.7874	14.7181	15.9483	15.129	17.5081	16.9231	15.8357	0	47.9747	4	No	Yes
MCU_001705-RA	IPR000243	Peptidase T1A, Proteasome, Proteasome B-type subunit , Nucleophile aminohydrolases	emb|CDS18151.1|	proteasome prosome macropain [Echinococcus granulosus]	K02737	PSMB5; 20S proteasome subunit beta 5 [EC:3.4.25.1]	Peptidases and inhibitors	15.9771	15.7476	15.6276	15.8857	17.8732	17.244	16.3925	0	50.7983	16	No	Yes
MCU_001706-RA	IPR001017	Dehydrogenase, Pyruvate dehydrogenase (acetyl-transferring) E1 component, Thiamin diphosphate-binding fold	ref|XP_024348983.1|	Pyruvate dehydrogenase E1 component subunit alpha type I [Echinococcus granulosus]	K00161	PDHA, pdhA; pyruvate dehydrogenase E1 component alpha subunit [EC:1.2.4.1]		13.321	12.2149	NaN	11.4597	18.9534	18.6592	14.9216	0	50.082	29	No	Yes
MCU_001708-RA	IPR001932	PPM-type phosphatase-like domain , Protein phosphatase 2C , PPM-type phosphatase-like domain superfamily	emb|CUT98861.1|	protein phosphatase 2C [Echinococcus multilocularis]	K01102	PDP; pyruvate dehydrogenase phosphatase [EC:3.1.3.43]	Protein phosphatases and associated proteins	NaN	NaN	NaN	NaN	11.2263	12.6273	11.9268	0	43.1883	7	No	Yes
MCU_001709-RA	IPR007698	Alanine dehydrogenase/pyridine nucleotide transhydrogenase, Alanine dehydrogenase/pyridine nucleotide transhydrogenase, Alanine dehydrogenase/pyridine nucleotide transhydrogenase, NAD(P) transhydrogenase, NAD(P) transhydrogenase, DHS-like NAD/FAD-binding domain superfamily , NADP transhydrogenase beta-like domain , NAD(P)-binding domain superfamily	emb|CUT98862.1|	nadp transhydrogenase [Echinococcus multilocularis]	K00323	NNT; H+-translocating NAD(P) transhydrogenase [EC:1.6.1.2 7.1.1.1]		NaN	NaN	NaN	NaN	15.2723	16.2034	15.7378	0	46.408	32	No	Yes
MCU_001710-RA	IPR000086	NUDIX hydrolase domain , mRNA decapping protein 2, NUDIX hydrolase-like domain superfamily , NUDIX hydrolase, NUDIX hydrolase , mRNA decapping protein 2	ref|XP_024348977.1|	mRNA-decapping enzyme 2 [Echinococcus granulosus]	K12613	DCP2; mRNA-decapping enzyme subunit 2 [EC:3.6.1.62]	Messenger RNA biogenesis	NaN	NaN	NaN	9.89781	12.0445	12.3746	11.439	0	45.05	3	No	Yes
MCU_001712-RA	IPR043159	D-galactoside/L-rhamnose binding SUEL lectin domain superfamily	emb|CDS18159.1|	Pfam-B_8122 and DUF4381 domain containing protein [Echinococcus granulosus]				NaN	15.2698	16.0054	15.523	NaN	NaN	15.5994	0	49.3868	17	No	Yes
MCU_001720-RA	IPR006145	Pseudouridine synthase, Pseudouridine synthase	emb|CDS43088.1|	Pseudouridine synthase domain containing protein [Echinococcus multilocularis]				NaN	NaN	NaN	NaN	NaN	13.0845	13.0845	0	45.1438	3	No	Yes
MCU_001723-RC			ref|XP_024352068.1|	putative phospholipid-transporting ATPase IA [Echinococcus granulosus]				NaN	16.4459	NaN	NaN	13.529	13.3928	14.4559	0	32.8351	1	No	No
MCU_001724-RA	IPR006977	Yip1 domain , Protein Yip1/4-like	emb|CDS43092.1|	protein YIPF5 YIP1 family [Echinococcus multilocularis]	K20363	YIPF5_7, YIP1; protein YIPF5/7	Membrane trafficking	NaN	NaN	NaN	NaN	NaN	14.0732	14.0732	0	48.5547	1	No	Yes
MCU_001726-RA	IPR031814	ALG11 mannosyltransferase, ALG11 mannosyltransferase	emb|CDS43094.1|	GDP Man:Man3GlcNAc2 PP Dol [Echinococcus multilocularis]	K03844	ALG11; alpha-1,2-mannosyltransferase [EC:2.4.1.131]	Glycosyltransferases	NaN	NaN	NaN	NaN	11.689	12.3698	12.0294	0	44.2359	5	No	Yes
MCU_001728-RB	IPR000009	Protein phosphatase 2A regulatory subunit PR55 , WD40 repeat , WD40/YVTN repeat-like-containing domain superfamily , Protein phosphatase 2A regulatory subunit PR55, WD40-repeat-containing domain superfamily	ref|XP_024352072.1|	Serine/threonine-protein phosphatase 2A regulatory subunit B alpha isoform [Echinococcus granulosus]	K04354	PPP2R2; serine/threonine-protein phosphatase 2A regulatory subunit B		NaN	11.928	11.6713	11.6181	12.8682	12.9751	12.2121	0	52.0666	14	No	Yes
MCU_001729-RC	IPR010569	Myotubularin-like, Zinc finger, PH-like domain superfamily , Protein-tyrosine phosphatase, Protein-tyrosine phosphatase-like , Myotubularin family	emb|CDS43096.1|	protein tyrosine phosphatase active site [Echinococcus multilocularis]	K18083	MTMR6_7_8; myotubularin-related protein 6/7/8 [EC:3.1.3.64 3.1.3.95]	Protein phosphatases and associated proteins	13.5719	14.4388	13.4897	14.2821	12.1897	13.0373	13.5016	0	49.8908	18	No	Yes
MCU_001730-RA	IPR000242	Tyrosine-specific protein phosphatase, Tyrosine-specific protein phosphatases domain , Protein-tyrosine phosphatase, Fibronectin type III , Immunoglobulin-like fold , Protein-tyrosine phosphatase, Protein-tyrosine phosphatase-like , Fibronectin type III superfamily	emb|CDS43097.1|	protein tyrosine phosphatase receptor type [Echinococcus multilocularis]				18.4597	19.2031	19.0057	19.2239	14.1049	14.4233	17.4034	0	42.2351	3	No	Yes
MCU_001736-RB	IPR007052	CS domain , HSP20-like chaperone , Co-chaperone protein p23-like	emb|VDD74137.1|	unnamed protein product [Mesocestoides corti]	K15730	PTGES3; cytosolic prostaglandin-E synthase [EC:5.3.99.3]		14.6855	14.1452	14.447	15.143	16.5038	16.8732	15.2996	0	51.0944	10	No	Yes
MCU_001737-RA	IPR009060	UBA-like superfamily	emb|CDS17824.1|	ubiquitin associated protein 2 [Echinococcus granulosus]				11.4885	11.4658	11.5113	11.1296	14.4934	14.3034	12.3987	0	51.3064	19	No	No
MCU_001738-RA	IPR001478	PDZ domain , PDZ superfamily , Neurabin-1/2, Neurabin-like family	emb|CDS42871.1|	neurabin 1 [Echinococcus multilocularis]	K17551	PPP1R9; neurabin	Protein phosphatases and associated proteins	NaN	NaN	NaN	NaN	10.5871	10.657	10.622	0	41.8953	1	No	Yes
MCU_001740-RA	IPR012492	Protein RED, RED-like, Protein Red-like	emb|CDS42869.1|	Protein Red [Echinococcus multilocularis]	K13109	IK, RED, RER; IK cytokine	Spliceosome	NaN	NaN	NaN	9.14083	11.4543	11.7921	10.7957	0	51.3894	12	No	Yes
MCU_001741-RA	IPR013783	Immunoglobulin-like fold , Neurofascin/L1/NrCAM	emb|VDD74144.1|	unnamed protein product [Mesocestoides corti]				19.1808	18.9055	20.095	19.1781	15.52	14.9767	17.976	0	52.6219	36	No	Yes
MCU_001742-RA	IPR018545	Btz domain	emb|VDD74145.1|	unnamed protein product [Mesocestoides corti]	K13171	SRRM1, SRM160; serine/arginine repetitive matrix protein 1	Messenger RNA biogenesis	NaN	NaN	NaN	NaN	NaN	11.5921	11.5921	0.000391236	30.76	4	No	Yes
MCU_001747-RA	IPR019273	Lunapark domain , Lunapark family	emb|CDS17813.1|	protein lunapark [Echinococcus granulosus]	K23292	LNPK; endoplasmic reticulum junction formation protein lunapark	Membrane trafficking	NaN	NaN	NaN	NaN	11.7203	NaN	11.7203	0	42.3046	2	No	No
MCU_001751-RB	IPR001576	Phosphoglycerate kinase , Phosphoglycerate kinase, Phosphoglycerate kinase, Phosphoglycerate kinase superfamily	ref|XP_024350594.1|	Phosphoglycerate kinase [Echinococcus granulosus]	K00927	PGK, pgk; phosphoglycerate kinase [EC:2.7.2.3]	Exosome	19.5648	19.1147	19.0534	19.1279	21.7652	21.2245	19.9751	0	56.0179	27	No	Yes
MCU_001752-RB			emb|VDD74152.1|	unnamed protein product [Mesocestoides corti]				NaN	NaN	NaN	NaN	12.0708	12.3036	12.1872	0	38.0661	5	No	Yes
MCU_001754-RA	0		emb|CDS17666.1|	expressed conserved protein [Echinococcus granulosus]	K23570	EMC10; ER membrane protein complex subunit 10	Membrane trafficking	NaN	NaN	NaN	NaN	13.0767	NaN	13.0767	0	38.8106	1	No	Yes
MCU_001757-RA	IPR002164	Nucleosome assembly protein (NAP) , NAP-like superfamily	emb|CDS42710.1|	nucleosome assembly protein [Echinococcus multilocularis]	K11279	NAP1L1, NRP; nucleosome assembly protein 1-like 1	Chromosome and associated proteins	NaN	11.8617	NaN	11.4617	12.8265	13.492	12.4105	0	46.1129	8	No	Yes
MCU_001758-RA	IPR000772	Ricin B, Glycosyltransferase 2-like , Nucleotide-diphospho-sugar transferases , Ricin B-like lectins , N-acetylgalactosaminyltransferase	emb|CDS42709.1|	polypeptide N acetylgalactosaminyltransferase [Echinococcus multilocularis]	K00710	GALNT; polypeptide N-acetylgalactosaminyltransferase [EC:2.4.1.41]	Glycosyltransferases	NaN	14.6946	15.5363	14.9248	NaN	NaN	15.0519	0	50.6306	10	No	Yes
MCU_001764-RA	IPR001196	Large ribosomal subunit protein uL15, Large ribosomal subunit protein uL15/eL18 , Ribosomal uL15, Large ribosomal subunit protein uL15 , Large ribosomal subunit protein uL15/eL18 superfamily	emb|CDS17407.1|	large subunit ribosomal protein L27Ae [Echinococcus granulosus]	K02900	RP-L27Ae, RPL27A; large subunit ribosomal protein L27Ae	Ribosome	12.8171	NaN	NaN	NaN	16.8764	17.1776	15.6237	0	46.0572	7	No	Yes
MCU_001766-RA	IPR002130	Cyclophilin-type peptidyl-prolyl cis-trans isomerase domain , Cyclophilin-type peptidyl-prolyl cis-trans isomerase, Cyclophilin-type peptidyl-prolyl cis-trans isomerase , Cyclophilin-like domain superfamily	emb|CDS31429.1|	peptidyl prolyl cis trans isomerase B [Hymenolepis microstoma]	K03768	PPIB, ppiB; peptidyl-prolyl cis-trans isomerase B (cyclophilin B) [EC:5.2.1.8]	Chaperones and folding catalysts	20.4726	20.1393	20.1426	19.9496	20.1803	19.6403	20.0875	0	51.4641	13	Yes	Yes
MCU_001770-RB	IPR000008	C2 domain , Peptidase C2, Peptidase C2, Peptidase C2, Peptidase C2, C2 domain superfamily , Calpain large subunit, Papain-like cysteine peptidase superfamily	emb|CDI98218.1|	calpain 5 [Echinococcus multilocularis]	K08574	CAPN5; calpain-5 [EC:3.4.22.-]	Peptidases and inhibitors	14.287	14.2202	14.086	14.1848	14.8994	14.7924	14.4116	0	51.7099	23	No	Yes
MCU_001772-RB	IPR008734	Phosphorylase kinase alpha/beta subunit , Six-hairpin glycosidase superfamily , GH15-like domain , Phosphorylase b kinase regulatory subunit alpha/beta	emb|CDS29262.1|	phosphorylase b kinase regulatory [Hymenolepis microstoma]				NaN	NaN	NaN	NaN	13.3615	14.3622	13.8619	0	52.745	30	No	Yes
MCU_001774-RA			emb|CDI98214.1|	soluble guanylate cyclase gcy [Echinococcus multilocularis]				NaN	NaN	NaN	NaN	9.95733	11.4061	10.6817	0	40.6474	1	No	Yes
MCU_001775-RA	IPR002126	Cadherin-like , Cadherin-like superfamily , Cadherin conserved site	emb|CDI98213.1|	protocadherin 1 [Echinococcus multilocularis]	K16499	PCDHD2; protocadherin delta 2	Cell adhesion molecules	NaN	12.6494	13.4493	12.9052	NaN	NaN	13.0013	0	42.7105	6	No	No
MCU_001778-RA	IPR008384	Actin-related protein 2/3 complex subunit 4 , Arp2/3 complex subunit 2/4	emb|CDS29257.1|	actin related protein 2:3 complex [Hymenolepis microstoma]	K05755	ARPC4; actin related protein 2/3 complex, subunit 4	Membrane trafficking	18.235	18.7495	18.3978	18.6441	19.3108	19.3347	18.7786	0	53.7109	12	No	Yes
MCU_001781-RA	IPR003958	Transcription factor CBF/NF-Y/archaeal histone domain , Histone-fold , Transcription factor NFYB/HAP3	emb|CDI98208.1|	Nuclear transcription factor Y subunit beta [Echinococcus multilocularis]	K08065	NFYB, HAP3; nuclear transcription Y subunit beta	Transcription factors	NaN	NaN	NaN	NaN	12.6491	NaN	12.6491	0	34.8355	1	No	Yes
MCU_001785-RA	IPR001680	WD40 repeat , U-box domain , Zinc finger, Pre-mRNA-splicing factor 19 , WD40/YVTN repeat-like-containing domain superfamily , WD40 repeat, G-protein beta WD-40 repeat , WD40-repeat-containing domain superfamily , Pre-mRNA-processing factor 19	emb|CDI97389.1|	pre mRNA processing factor 19 [Echinococcus multilocularis]	K10599	PRPF19, PRP19; pre-mRNA-processing factor 19 [EC:2.3.2.27]	Spliceosome	NaN	NaN	NaN	NaN	14.5214	14.819	14.6702	0	51.1333	22	No	Yes
MCU_001785-RB	IPR003377	Cornichon	ref|XP_024352211.1|	Protein cornichon [Echinococcus granulosus]	K20368	CNIH, ERV14; protein cornichon	Membrane trafficking	NaN	NaN	NaN	NaN	15.4922	NaN	15.4922	0	38.137	1	No	Yes
MCU_001790-RA	IPR003593	AAA+ ATPase domain , ATPase, DNA polymerase III, Replication factor C, P-loop containing nucleoside triphosphate hydrolase , Replication factor C	emb|CDS21665.1|	replication factor C subunit 4 [Echinococcus granulosus]	K10755	RFC2_4; replication factor C subunit 2/4	DNA replication proteins	NaN	NaN	NaN	NaN	NaN	11.9945	11.9945	0	43.4043	5	No	Yes
MCU_001792-RA	IPR017946	PLC-like phosphodiesterase, Glycerophosphodiester phosphodiesterase domain	ref|XP_024352206.1|	Glycerophosphodiester phosphodiesterase gde1 [Echinococcus granulosus]	K18695	GPCPD1; glycerophosphocholine phosphodiesterase GPCPD1 [EC:3.1.4.2]		NaN	12.5804	12.5382	12.6925	16.5329	16.2933	14.1275	0	50.898	32	No	Yes
MCU_001793-RA	IPR000131	ATP synthase, ATP synthase, ATP synthase	emb|CDS21662.1|	ATP synthase gamma subunit [Echinococcus granulosus]	K02136	ATPeF1G, ATP5C1, ATP3; F-type H+-transporting ATPase subunit gamma		NaN	NaN	NaN	NaN	15.8994	15.9244	15.9119	0	45.0552	12	No	Yes
MCU_001794-RA	IPR045059	Large ribosomal subunit protein uL29	emb|CDS21661.1|	60S ribosomal protein L35 [Echinococcus granulosus]	K02918	RP-L35e, RPL35; large subunit ribosomal protein L35e	Ribosome	NaN	NaN	NaN	NaN	15.3836	NaN	15.3836	0	38.3721	1	No	Yes
MCU_001797-RA	IPR002347	Short-chain dehydrogenase/reductase SDR , NAD(P)-binding domain superfamily , Carbonyl reductase [NADPH] 1-like	ref|XP_024352202.1|	Carbonyl reductase [NADPH] [Echinococcus granulosus]	K00079	CBR1; carbonyl reductase 1 [EC:1.1.1.184 1.1.1.189 1.1.1.197]		15.8683	15.8875	15.5659	15.8969	17.5537	17.3076	16.3467	0	54.6914	16	No	Yes
MCU_001798-RA	IPR002347	Short-chain dehydrogenase/reductase SDR , NAD(P)-binding domain superfamily , Carbonyl reductase [NADPH] 1-like	emb|CDI97365.1|	carbonyl reductase 1 [Echinococcus multilocularis]	K00079	CBR1; carbonyl reductase 1 [EC:1.1.1.184 1.1.1.189 1.1.1.197]		16.4744	16.1717	16.1005	16.1499	18.7513	18.2062	16.9757	0	49.2883	15	No	Yes
MCU_001800-RA	IPR004108	Iron hydrogenase, Iron hydrogenase	emb|CDS21645.1|	cytosolic Fe S cluster assembly factor NARFL [Echinococcus granulosus]				NaN	10.8868	NaN	11.3034	12.8808	12.9017	11.9932	0	45.0296	14	No	Yes
MCU_001801-RA	IPR001431	Peptidase M16, Peptidase M16, Metalloenzyme, Peptidase M16	emb|CDI97367.1|	mitochondrial processing peptidase beta subunit [Echinococcus multilocularis]	K17732	PMPCB, MAS1; mitochondrial-processing peptidase subunit beta [EC:3.4.24.64]	Peptidases and inhibitors	NaN	NaN	NaN	NaN	17.0777	17.4254	17.2516	0	47.5227	26	No	Yes
MCU_001802-RA	IPR001662	Elongation factor 1B gamma, Glutathione S-transferase, Glutathione S-transferase, Elongation factor EF1B gamma	ref|XP_024352288.1|	Elongation factor 1-gamma [Echinococcus granulosus]	K03233	EEF1G; elongation factor 1-gamma	Messenger RNA biogenesis	16.3768	16.061	16.1716	16.2226	19.0979	19.5912	17.2535	0	57.8122	16	No	Yes
MCU_001803-RA	0		emb|CDS21648.1|	expressed conserved protein [Echinococcus granulosus]				NaN	13.9405	13.9574	13.8607	NaN	NaN	13.9195	0	41.0695	4	No	Yes
MCU_001804-RA	IPR000850	Adenylate kinase/UMP-CMP kinase , P-loop containing nucleoside triphosphate hydrolase , Adenylate kinase	emb|CDS21649.1|	adenylate kinase [Echinococcus granulosus]	K00939	adk, AK; adenylate kinase [EC:2.7.4.3]	Exosome	16.0434	15.6527	15.9203	15.8954	19.9554	19.9523	17.2366	0	53.28	11	No	Yes
MCU_001806-RA	IPR000215	Serpin family , Serpin, Serpin domain , Serpin superfamily , Serpin superfamily, Serpin superfamily	gb|AYC76426.1|	serpin [Taenia pisiformis]	K13963	SERPINB; serpin B	Peptidases and inhibitors	19.7621	19.7104	20.0439	19.8005	19.3642	18.8924	19.5956	0	49.2039	13	No	Yes
MCU_001807-RA			emb|CDS35971.1|	expressed conserved protein [Echinococcus multilocularis]				NaN	NaN	NaN	NaN	10.4254	11.5371	10.9812	0	37.9389	4	No	Yes
MCU_001808-RA	IPR000308	14-3-3 protein , 14-3-3 protein, 14-3-3 domain , 14-3-3 domain superfamily	ref|WP_155383749.1|	14-3-3 family protein [Nitriliruptoraceae bacterium ZYF776]	K06630	YWHAE; 14-3-3 protein epsilon	DNA repair and recombination proteins	20.5627	20.2664	20.4145	20.5325	21.6895	21.8094	20.8792	0	50.9684	15	No	Yes
MCU_001809-RA	IPR001210	Small ribosomal subunit protein eS17 , Small ribosomal subunit protein eS17, Small ribosomal subunit protein eS17 superfamily	emb|CDS35967.1|	40S ribosomal protein S17 [Echinococcus multilocularis]	K02962	RP-S17e, RPS17; small subunit ribosomal protein S17e	Ribosome	NaN	NaN	NaN	NaN	16.7929	17.2682	17.0305	0	42.6918	5	No	Yes
MCU_001810-RB	IPR000719	Protein kinase domain , Serine/threonine-protein kinase, Protein kinase-like domain superfamily , Protein kinase	emb|CDS35968.1|	STE20 serine:threonine protein kinase [Echinococcus multilocularis]				16.5801	16.5463	16.1424	16.4893	14.0647	14.6278	15.7418	0	52.5104	39	No	Yes
MCU_001812-RA	IPR002052	DNA methylase, Eukaryotic/archaeal PrmC-related , S-adenosyl-L-methionine-dependent methyltransferase superfamily	emb|CDS22748.1|	hemK methyltransferase family [Echinococcus granulosus]	K19589	N6AMT1; release factor glutamine methyltransferase [EC:2.1.1.297]	Translation factors	NaN	11.0451	11.3571	10.9585	12.3419	12.9472	11.73	0	48.3509	3	No	Yes
MCU_001814-RA	IPR007379	Tim44-like domain , NTF2-like domain superfamily , Tim44-like	emb|CDS22745.1|	mitochondrial import inner membrane translocase [Echinococcus granulosus]	K17804	TIM44; mitochondrial import inner membrane translocase subunit TIM44	Mitochondrial biogenesis	NaN	NaN	NaN	NaN	11.3779	12.5729	11.9754	0	45.4287	10	No	Yes
MCU_001815-RA	IPR001330	PFTB repeat , Terpenoid cyclases/protein prenyltransferase alpha-alpha toroid , Prenyltransferase subunit beta	emb|CDS22743.1|	geranylgeranyl transferase type I beta subunit [Echinococcus granulosus]	K11713	PGTB1; geranylgeranyl transferase type-1 subunit beta [EC:2.5.1.59]	Prenyltransferases	NaN	NaN	NaN	NaN	13.3391	13.4171	13.3781	0	50.3566	3	No	Yes
MCU_001816-RA	IPR001757	P-type ATPase , Cation-transporting P-type ATPase, Cation-transporting P-type ATPase, P-type ATPase, P-type ATPase, P-type ATPase, Plasma membrane calcium transporting P-type ATPase, HAD superfamily , P-type ATPase, P-type ATPase, HAD-like superfamily , P-type ATPase	emb|CDS22742.1|	plasma membrane calcium transporting ATPase 2 [Echinococcus granulosus]	K05850	ATP2B; P-type Ca2+ transporter type 2B [EC:7.2.2.10]		16.6064	15.9959	15.8634	15.7472	18.3419	18.1806	16.7892	0	51.9277	48	No	Yes
MCU_001816-RC	IPR004000	Actin family , Actin, ATPase	emb|CDS22741.1|	actin 6a [Echinococcus granulosus]	K11340	ACTL6A, INO80K; actin-like protein 6A	Transcription machinery	NaN	NaN	NaN	NaN	15.0306	14.7347	14.8826	0	48.9621	12	No	Yes
MCU_001817-RA								13.7805	14.5315	14.3197	14.0156	11.3264	10.7964	13.1283	0	48.3954	10	No	Yes
MCU_001818-RA	0		emb|VDD74193.1|	unnamed protein product [Mesocestoides corti]				13.0673	12.1595	NaN	12.464	NaN	NaN	12.5636	0	48.7042	3	No	Yes
MCU_001820-RB	IPR001844	Chaperonin Cpn60/GroEL , Chaperonin Cpn60/GroEL/TCP-1 family , Chaperonin Cpn60, GroEL-like apical domain superfamily , TCP-1-like chaperonin intermediate domain superfamily , GroEL-like equatorial domain superfamily	emb|VDD74195.1|	unnamed protein product [Mesocestoides corti]	K04077	groEL, HSPD1; chaperonin GroEL	Messenger RNA biogenesis	14.8109	13.0723	12.9724	12.9233	19.8967	18.9809	15.4427	0	51.7388	38	No	Yes
MCU_001827-RA	IPR031424	Quiver family	emb|CDS41847.1|	steroid dehydrogenase [Echinococcus multilocularis]				14.2632	14.3609	15.1629	14.657	NaN	10.1936	13.7275	0	51.9047	5	Yes	Yes
MCU_001833-RA	IPR003598	Immunoglobulin subtype 2 , Immunoglobulin subtype , Immunoglobulin-like domain , Immunoglobulin I-set , Immunoglobulin-like fold , Immunoglobulin-like domain superfamily	emb|CDS16821.1|	titin [Echinococcus granulosus]				NaN	NaN	NaN	NaN	15.7791	15.84	15.8095	0	49.2616	20	No	Yes
MCU_001834-RA			emb|CDS41841.2|	expressed conserved protein [Echinococcus multilocularis]				12.2249	NaN	NaN	NaN	16.2783	16.3884	14.9639	0	52.6104	13	No	No
MCU_001834-RC	IPR000719	Protein kinase domain , Immunoglobulin subtype 2 , Immunoglobulin subtype , Fibronectin type III , Immunoglobulin-like domain , Serine/threonine-protein kinase, Protein kinase-like domain superfamily , Immunoglobulin I-set , Immunoglobulin V-set domain , Immunoglobulin-like fold , Protein kinase, Fibronectin type III superfamily , Immunoglobulin-like domain superfamily	emb|CDS16820.1|	titin [Echinococcus granulosus]				14.554	12.6417	13.1844	12.5935	19.0056	18.7744	15.1256	0	53.7071	317	No	Yes
MCU_001838-RA	IPR001806	Small GTPase , Small GTP-binding protein domain , Small GTPase, P-loop containing nucleoside triphosphate hydrolase	emb|CDS41840.1|	ras protein m ras [Echinococcus multilocularis]	K07831	MRAS; Ras-related protein M-Ras	GTP-binding proteins	18.3609	17.7925	17.7466	18.0514	16.9993	16.9341	17.6475	0	50.6567	10	No	Yes
MCU_001839-RA			emb|CDS41838.1|	expressed conserved protein [Echinococcus multilocularis]				13.1296	13.0155	13.5601	13.263	14.7823	14.7136	13.744	0	46.5212	13	No	No
MCU_001841-RA	IPR011990	Tetratricopeptide-like helical domain superfamily , Tetratricopeptide repeat , Regulator of microtubule dynamics protein 1-3	emb|CDS41426.1|	regulator of microtubule dynamics protein [Echinococcus multilocularis]				19.4159	19.1424	19.0761	19.342	19.0458	19.2249	19.2079	0	46.053	15	No	Yes
MCU_001844-RA	IPR005817	Wnt , Wnt protein, Wnt	emb|CDS16652.1|	Protein Wnt-111 [Echinococcus granulosus]	K01384	WNT11; wingless-type MMTV integration site family, member 11	Glycosaminoglycan binding proteins	NaN	NaN	NaN	NaN	NaN	11.7098	11.7098	0	41.4262	2	No	Yes
MCU_001845-RA	IPR000323	Copper type II, Peptidylglycine alpha-hydroxylating monooxygenase/peptidyl-hydroxyglycine alpha-amidating lyase , NHL repeat , PHM/PNGase F domain superfamily , Six-bladed beta-propeller, Copper type II, Copper type II ascorbate-dependent monooxygenase, Copper type II	emb|CDS41424.1|	peptidyl glycine alpha amidating monooxygenase [Echinococcus multilocularis]	K24006	PAM; peptidylglycine monooxygenase / peptidylamidoglycolate lyase [EC:1.14.17.3 4.3.2.5]		17.3844	18.4953	18.5814	18.5189	15.346	14.9929	17.2198	0	54.3458	41	No	Yes
MCU_001847-RA	IPR000744	NSF attachment protein , Tetratricopeptide-like helical domain superfamily	emb|CDS41419.1|	N ethylmaleimide sensitive factor attachment [Echinococcus multilocularis]	K15296	NAPA, SNAPA, SEC17; alpha-soluble NSF attachment protein	Membrane trafficking	17.6626	17.489	17.4247	17.5264	15.8118	16.0505	16.9942	0	49.0429	20	No	Yes
MCU_001848-RA	IPR001841	Zinc finger, IBR domain , Zinc finger, Zinc finger, Zinc finger, E3 ubiquitin ligase RBR family , TRIAD supradomain , E3 ubiquitin-protein ligase RNF14	ref|XP_024355696.1|	E3 ubiquitin-protein ligase [Echinococcus granulosus]	K11971	RNF14, ARA54; E3 ubiquitin-protein ligase RNF14 [EC:2.3.2.31]	Ubiquitin system	NaN	NaN	NaN	NaN	NaN	11.9396	11.9396	0	38.882	5	No	Yes
MCU_001850-RF	IPR000156	Ran binding domain , Zinc finger, Tetratricopeptide-like helical domain superfamily , PH-like domain superfamily , Ran binding protein RanBP1-like	emb|CDS16643.1|	E3 SUMO protein ligase RanBP2 [Echinococcus granulosus]	K12172	RANBP2, NUP358; E3 SUMO-protein ligase RanBP2 [EC:2.3.2.-]	Messenger RNA biogenesis	NaN	NaN	NaN	NaN	13.8586	14.5332	14.1959	0	50.5049	39	No	No
MCU_001851-RA	IPR007085	DNA/pantothenate metabolism flavoprotein, CoaB-like superfamily	emb|CDS16642.1|	yil083c protein [Echinococcus granulosus]	K01922	PPCS, COAB; phosphopantothenate---cysteine ligase (ATP) [EC:6.3.2.51]		NaN	11.7133	NaN	NaN	13.5933	14.0617	13.1228	0	52.5868	11	No	Yes
MCU_001853-RB	IPR001494	Importin-beta, Armadillo-like helical , Armadillo-type fold	emb|CDS41413.1|	importin 7 [Echinococcus multilocularis]	K20223	IPO7, RANBP7; importin-7	Ribosome biogenesis	12.8709	13.2088	13.2964	13.2184	14.6424	15.3779	13.7691	0	55.3707	31	No	Yes
MCU_001855-RB	IPR000504	RNA recognition motif domain , Nucleotide-binding alpha-beta plait domain superfamily , SF3B4, SF3B4, RNA-binding domain superfamily	ref|XP_024349512.1|	Splicing factor 3B subunit 4 [Echinococcus granulosus]	K12831	SF3B4, SAP49; splicing factor 3B subunit 4	Spliceosome	NaN	NaN	NaN	NaN	12.6026	12.9549	12.7788	0	48.684	4	No	Yes
MCU_001856-RA	IPR003674	Oligosaccharyl transferase, Oligosaccharyl transferase STT3, STT3/PglB/AglB	ref|XP_024346349.1|	Dolichyl-diphosphooligosaccharide--protein glycosyltransferase subunit STT3B [Echinococcus granulosus]	K07151	STT3; dolichyl-diphosphooligosaccharide---protein glycosyltransferase [EC:2.4.99.18]	Glycosyltransferases	NaN	NaN	NaN	NaN	12.9588	14.0755	13.5172	0	45.7682	8	No	Yes
MCU_001859-RA	IPR007109	Brix domain , U3 snoRNP protein/Ribosome production factor 1	emb|CDI97994.1|	U3 small nucleolar ribonucleoprotein [Echinococcus multilocularis]	K14561	IMP4; U3 small nucleolar ribonucleoprotein protein IMP4	Ribosome biogenesis	NaN	NaN	NaN	NaN	8.15577	9.61479	8.88528	0	48.5212	1	No	Yes
MCU_001861-RA	IPR008999	Actin-crosslinking , Fascin domain	ref|XP_024346344.1|	Fascin-2 [Echinococcus granulosus]	K23551	FSCN1; fascin 1	Membrane trafficking	14.0931	14.2866	13.9242	14.0615	17.0839	16.5261	14.9959	0	49.0481	26	No	Yes
MCU_001862-RA	IPR001163	Sm domain, LSM domain superfamily , Small nuclear ribonucleoprotein E , Sm domain	emb|CDS29510.1|	small nuclear ribonucleoprotein polypeptide [Hymenolepis microstoma]	K11097	SNRPE, SME; small nuclear ribonucleoprotein E	Messenger RNA biogenesis	NaN	NaN	NaN	10.8869	15.5273	15.2981	13.9041	0	49.4197	4	No	Yes
MCU_001863-RA	IPR007583	GRASP55/65 , GRASP-type PDZ domain , PDZ superfamily	ref|XP_024351527.1|	Golgi reassembly-stacking protein 2 [Echinococcus granulosus]				NaN	NaN	NaN	NaN	12.5411	13.442	12.9916	0	46.486	3	No	Yes
MCU_001865-RA	IPR000504	RNA recognition motif domain , Nucleotide-binding alpha-beta plait domain superfamily , RNA-binding domain superfamily	ref|XP_024351524.1|	Heterogeneous nuclear ribonucleoprotein A/B [Echinococcus granulosus]	K13044	HNRNPABD; heterogeneous nuclear ribonucleoprotein A/B/D	Spliceosome	16.7353	14.1568	16.8607	14.6567	12.158	12.0606	14.438	0	49.0611	5	No	Yes
MCU_001867-RA			emb|CDS21412.1|	rho guanine nucleotide exchange factor 7 [Echinococcus granulosus]				NaN	NaN	NaN	NaN	11.5997	12.0851	11.8424	0	44.0938	3	No	Yes
MCU_001868-RA	IPR001372	Dynein light chain, Dynein light chain superfamily	gb|ABN14942.1|	8Ka dynein light chain Dlc2 [Taenia asiatica]	K10418	DYNLL; dynein light chain LC8-type	Cilium and associated proteins	17.9094	19.9356	18.8751	19.4774	13.7905	14.8564	17.4741	0	51.3891	8	No	Yes
MCU_001869-RA	IPR005373	Phagosome assembly factor 1 , PHAF1/Protein broad-minded	emb|VDD74212.1|	unnamed protein product [Mesocestoides corti]				NaN	NaN	NaN	NaN	12.4216	13.0982	12.7599	0	49.3885	9	No	Yes
MCU_001874-RA			emb|CDI97050.1|	expressed protein [Echinococcus multilocularis]				20.8891	21.3655	22.1957	21.571	16.9449	16.7376	19.9506	0	48.1107	10	No	Yes
MCU_001877-RA	IPR014816	tRNA (1-methyladenosine) methyltransferase catalytic subunit Gcd14 , S-adenosyl-L-methionine-dependent methyltransferase superfamily , tRNA (adenine(58)-N(1))-methyltransferase catalytic subunit TRM61	emb|CDI97046.1|	tRNA adenine N1 methyltransferase catalytic [Echinococcus multilocularis]	K07442	TRM61, GCD14; tRNA (adenine57-N1/adenine58-N1)-methyltransferase catalytic subunit [EC:2.1.1.219 2.1.1.220]	Transfer RNA biogenesis	NaN	NaN	NaN	NaN	11.8881	12.2117	12.0499	0	44.9885	4	No	No
MCU_001879-RA	IPR001757	P-type ATPase , P-type ATPase, P-type ATPase, P-type ATPase, HAD superfamily , P-type ATPase, P-type ATPase, P-type ATPase, P-type ATPase, HAD-like superfamily , P-type ATPase	emb|CDI97044.1|	phospholipid transporting ATPase IF [Echinococcus multilocularis]	K01530	E7.6.2.1; phospholipid-translocating ATPase [EC:7.6.2.1]		15.0522	14.7641	14.5673	14.7741	15.3801	15.2126	14.9584	0	54.5788	36	No	Yes
MCU_001880-RA			emb|VDD80364.1|	unnamed protein product [Mesocestoides corti]				18.7531	18.8806	18.2035	18.5977	14.6341	14.0831	17.192	0	52.4327	44	No	Yes
MCU_001881-RB	IPR000873	AMP-dependent synthetase/ligase domain , AMP-binding, ANL	emb|CDI97041.1|	long chain fatty acid coenzyme A ligase 5 [Echinococcus multilocularis]	K01897	ACSL, fadD; long-chain acyl-CoA synthetase [EC:6.2.1.3]	Lipid biosynthesis proteins	16.4233	16.0724	15.9693	16.2611	15.9851	16.0419	16.1255	0	53.0618	31	No	Yes
MCU_001883-RA	IPR004808	AP endonuclease 1 , Endonuclease/exonuclease/phosphatase , AP endonuclease 1, AP endonuclease 1, Endonuclease/exonuclease/phosphatase superfamily	emb|CDS21880.1|	DNA apurinic or apyrimidinic site lyase [Echinococcus granulosus]	K10771	APEX1; AP endonuclease 1 [EC:4.2.99.18]	DNA repair and recombination proteins	NaN	10.3278	NaN	11.0393	14.1502	14.0595	12.3942	0	52.986	14	No	Yes
MCU_001889-RB	IPR001194	cDENN domain , dDENN domain , uDENN domain , Tripartite DENN domain , MAP kinase-activating death domain protein , DENN domain	emb|CDS26889.1|	MAP kinase activating death domain (DENN) [Hymenolepis microstoma]				12.5505	11.8532	NaN	NaN	14.495	14.4953	13.3485	0	51.5926	39	No	No
MCU_001890-RA	IPR016093	MIR motif , Mir domain superfamily	emb|CDS35810.1|	stromal cell derived factor 2 [Echinococcus multilocularis]				14.5447	14.0423	14.8201	14.5772	15.2251	15.5542	14.7939	0	50.8513	8	Yes	Yes
MCU_001892-RA	IPR001806	Small GTPase , Small GTP-binding protein domain , P-loop containing nucleoside triphosphate hydrolase	ref|XP_024352812.1|	Ras-related protein Rab-10 [Echinococcus granulosus]	K07903	RAB10; Ras-related protein Rab-10	Membrane trafficking	15.4602	15.2685	14.9957	15.2188	16.7375	16.5388	15.7032	0	47.4237	9	No	Yes
MCU_001894-RD	IPR026728	Bridge-like lipid transfer protein family member 3A/B , Vacuolar protein sorting-associated protein 13-like	ref|XP_024352814.1|	UHRF1-binding protein 1-like protein [Echinococcus granulosus]				NaN	13.1014	12.9561	13.2216	14.3332	14.8745	13.6974	0	49.8503	30	No	Yes
MCU_001899-RA	IPR000718	Peptidase M13 , Peptidase M13, Peptidase M13, Metallopeptidase, Peptidase M13	emb|CDS22613.1|	endothelin converting enzyme 1 [Echinococcus granulosus]	K01415	ECE; endothelin-converting enzyme [EC:3.4.24.71]	Peptidases and inhibitors	NaN	NaN	NaN	NaN	13.4743	13.4132	13.4437	0	54.8539	13	No	Yes
MCU_001900-RA	IPR005225	Small GTP-binding protein domain , Small GTPase superfamily, P-loop containing nucleoside triphosphate hydrolase , ADP-ribosylation factor 1-5	ref|XP_024352820.1|	ADP-ribosylation factor 4 [Echinococcus granulosus]				14.7042	13.9233	13.5055	14.0051	15.6072	15.5184	14.544	0	52.6969	4	No	Yes
MCU_001903-RB	IPR000409	BEACH domain , WD40 repeat , PH-like domain superfamily , WD40/YVTN repeat-like-containing domain superfamily , Armadillo-type fold , WD40 repeat, PH-BEACH domain , WD40-repeat-containing domain superfamily , BEACH domain superfamily , Neurobeachin	emb|CDS22853.1|	WD40 repeat Beige and FYVE domain containing protein [Echinococcus granulosus]	K22262	WDFY3, ALFY; WD repeat and FYVE domain-containing protein 3	Membrane trafficking	14.9512	14.0687	15.2096	14.014	11.6299	12.8112	13.7808	0	49.0221	10	No	Yes
MCU_001904-RA	IPR001747	Vitellogenin, Lipovitellin-phosvitin complex, Vitellinogen, Vitellinogen, Vitellinogen, Lipid transport protein	emb|CDS39339.1|	Lipid transport protein N terminal [Echinococcus multilocularis]				18.161	17.4214	17.7559	17.217	18.0858	17.8014	17.7404	0	56.9233	157	Yes	Yes
MCU_001906-RA	IPR000073	Alpha/beta hydrolase fold-1 , Alpha/Beta hydrolase fold	emb|CDS28415.1|	abhydrolase domain containing protein [Hymenolepis microstoma]	K13699	ABHD5, CGI-58; abhydrolase domain-containing protein 5 [EC:2.3.1.51]	Peptidases and inhibitors	NaN	9.38408	NaN	NaN	NaN	NaN	9.38408	0	38.2913	1	No	No
MCU_001912-RA	IPR001372	Dynein light chain, Dynein light chain superfamily	ref|XP_024351652.1|	Dynein light chain 1, cytoplasmic [Echinococcus granulosus]	K10418	DYNLL; dynein light chain LC8-type	Cilium and associated proteins	17.7633	16.7999	16.5612	16.3989	18.9812	18.6068	17.5186	0	47.2779	1	No	Yes
MCU_001914-RA	IPR001372	Dynein light chain, Dynein light chain superfamily	emb|CDS39329.1|	expressed protein [Echinococcus multilocularis]				20.3802	19.9717	19.8316	19.7818	22.1708	21.9998	20.6893	0	54.5681	10	No	Yes
MCU_001915-RA	IPR003890	MIF4G-like, Armadillo-type fold , Initiation factor 4G	emb|CDS39328.1|	initiation factor eif gamma [Echinococcus multilocularis]				NaN	12.8322	12.5921	NaN	14.8591	16.0018	14.0713	0	51.6678	35	No	Yes
MCU_001916-RA	IPR001806	Small GTPase , P-loop containing nucleoside triphosphate hydrolase , Rab-like protein 6	emb|CDS39326.1|	GTP binding protein Parf [Echinococcus multilocularis]				NaN	NaN	NaN	NaN	NaN	13.9889	13.9889	0	34.2534	2	No	Yes
MCU_001917-RA	IPR003172	MD-2-related lipid-recognition domain , Immunoglobulin E-set , Sterol transport protein NPC2-like	ref|XP_024351636.1|	Epididymal secretory protein E1 [Echinococcus granulosus]	K13443	NPC2; Niemann-Pick C2 protein	Transporters	18.1737	19.1224	20.4907	19.4136	16.3022	16.5184	18.3368	0	49.0784	6	Yes	Yes
MCU_001918-RA	IPR001766	Fork head domain , Fork head domain conserved site 2 , Winged helix-like DNA-binding domain superfamily , Winged helix DNA-binding domain superfamily	emb|CDS21384.1|	forkhead box protein O4 [Echinococcus granulosus]				NaN	NaN	NaN	NaN	12.9523	13.6236	13.2879	0	50.9624	9	No	Yes
MCU_001921-RA	IPR043596	CFAP53/TCHP	emb|CDI97970.1|	trichoplein keratin filament binding protein [Echinococcus multilocularis]	K16811	TCHP; trichoplein keratin filament-binding protein	Chromosome and associated proteins	NaN	NaN	NaN	NaN	12.2236	12.3825	12.303	0	45.3486	4	No	Yes
MCU_001924-RC	IPR009071	High mobility group box domain , High mobility group box domain superfamily	ref|XP_024346707.1|	Transcription factor A [Echinococcus granulosus]				NaN	NaN	NaN	NaN	14.6081	15.1268	14.8674	0	49.9846	7	No	Yes
MCU_001925-RA	IPR001839	Transforming growth factor-beta, Transforming growth factor-beta-related , Cystine-knot cytokine	emb|CCV01195.1|	activin [Echinococcus multilocularis]	K04667	INHBA; inhibin beta A chain	Cytokines and neuropeptides	15.6256	16.7667	16.9303	16.8314	NaN	11.2758	15.486	0	53.7484	26	Yes	Yes
MCU_001926-RD	IPR001806	Small GTPase , P-loop containing nucleoside triphosphate hydrolase , NF-kappa-B inhibitor-interacting Ras-like protein	emb|CDI97963.1|	NF kappa B inhibitor interacting Ras [Echinococcus multilocularis]	K17197	NKIRAS; NF-kappa-B inhibitor-interacting Ras-like protein	GTP-binding proteins	NaN	12.828	NaN	12.9644	12.2728	12.5382	12.6509	0	53.712	6	No	Yes
MCU_001929-RA	IPR002048	EF-hand domain , EF-hand domain pair , EF-Hand 1	emb|CDS33882.1|	calcyphosin protein [Hymenolepis microstoma]	K23909	CAPS; calcyphosin	Domain-containing proteins not elsewhere classified	18.9714	18.3541	18.1612	18.4101	20.5243	20.0254	19.0744	0	57.1164	11	No	Yes
MCU_001930-RC	IPR005552	Scramblase	emb|CUT99175.1|	phospholipid scramblase 3 [Echinococcus multilocularis]				20.6756	20.663	20.3446	20.6507	16.2016	16.8598	19.2325	0	48.7925	16	No	Yes
MCU_001936-RA	IPR004202	Cytochrome c oxidase subunit VIIc , Cytochrome c oxidase subunit VIIc superfamily	emb|VDK20549.1|	unnamed protein product [Taenia asiatica]	K02272	COX7C; cytochrome c oxidase subunit 7c		NaN	NaN	NaN	NaN	NaN	14.5522	14.5522	0	33.4011	1	No	Yes
MCU_001940-RA	IPR001849	Pleckstrin homology domain , PH-like domain superfamily , PH domain containing protein Boi1/Boi2-like	emb|CDS37933.1|	collagen type iv alpha 3 binding protein [Echinococcus multilocularis]	K08283	COL4A3BP; collagen type IV alpha-3-binding protein	Domain-containing proteins not elsewhere classified	NaN	NaN	NaN	NaN	NaN	10.5464	10.5464	0	34.9923	1	No	No
MCU_001941-RA	IPR000591	DEP domain , RGS domain , RGS domain superfamily , Winged helix-like DNA-binding domain superfamily , Winged helix DNA-binding domain superfamily , Regulator of G-protein signalling, RGS, Regulator of G protein signaling 6/7/9/11 , Regulator of G-protein signalling 6/7/9/11	emb|CDS20867.1|	regulator of G protein signaling 7 [Echinococcus granulosus]	K16449	RGS; regulator of G-protein signaling		NaN	12.1049	NaN	12.0245	NaN	NaN	12.0647	0	45.4153	1	No	Yes
MCU_001944-RA	0		emb|CDS20865.1|	expressed conserved protein [Echinococcus granulosus]				NaN	11.4146	12.2895	12.0305	NaN	NaN	11.9115	0	42.8862	1	No	Yes
MCU_001945-RB	0		ref|XP_024347094.1|	hypothetical protein EGR_09255 [Echinococcus granulosus]				NaN	17.927	18.9769	18.102	NaN	NaN	18.3353	0	51.9345	33	No	Yes
MCU_001947-RA	IPR001806	Small GTPase , Small GTPase Rho , Small GTP-binding protein domain , P-loop containing nucleoside triphosphate hydrolase	emb|CDS20864.1|	Ras C3 botulinum toxin substrate 1 [Echinococcus granulosus]	K07194	RHOQ, TC10; Ras homolog gene family, member Q	Membrane trafficking	NaN	11.9295	NaN	11.6748	11.1323	11.8425	11.6448	0	46.9906	5	No	Yes
MCU_001948-RA			emb|CDS20955.1|	expressed conserved protein [Echinococcus granulosus]				14.5412	14.4301	14.3799	14.4824	13.0744	13.1747	14.0138	0	54.3277	15	No	Yes
MCU_001957-RA	IPR019394	Testis-specific protein TEX28/transmembrane and coiled-coil domains protein	emb|CDS17810.1|	DNA methylase N 6 adenine specific [Echinococcus granulosus]				NaN	NaN	NaN	NaN	13.2397	13.5392	13.3895	0	38.5399	3	No	No
MCU_001959-RA			emb|VDL61915.1|	unnamed protein product [Hymenolepis diminuta]				12.5768	12.7708	12.3848	12.1314	10.5599	9.78352	11.7012	0	47.0039	4	No	Yes
MCU_001960-RB	IPR000644	CBS domain , CBS domain superfamily	emb|CDS42853.1|	SNF4:AMP activated protein kinase gamma subunit [Echinococcus multilocularis]	K07200	PRKAG; 5'-AMP-activated protein kinase, regulatory gamma subunit		14.0542	13.543	13.3483	13.2749	12.3948	12.4103	13.1709	0	52.5124	16	No	No
MCU_001961-RA	IPR000504	RNA recognition motif domain , HnRNP-L/PTB , Nucleotide-binding alpha-beta plait domain superfamily , PTBP1-like, RNA-binding domain superfamily	emb|CDS42852.1|	heterolocus tagous nuclear ribonucleoprotein l [Echinococcus multilocularis]	K13159	HNRNPL; heterogeneous nuclear ribonucleoprotein L	Spliceosome	NaN	NaN	NaN	NaN	13.1795	13.728	13.4537	0	53.2243	6	No	Yes
MCU_001967-RA	IPR036259	MFS transporter superfamily	emb|CDS19190.1|	adenylate cyclase [Echinococcus granulosus]				11.1981	NaN	NaN	9.98239	13.4329	13.5546	12.042	0	45.3091	4	No	Yes
MCU_001972-RA	IPR003961	Fibronectin type III , WAP-type 'four-disulfide core' domain , Immunoglobulin-like fold , Fibronectin type III superfamily , Anosmin-1	emb|CDS30401.1|	anosmin 1 [Hymenolepis microstoma]	K23413	ANOS1, KAL1, WFDC19; anosmin-1	Peptidases and inhibitors	NaN	16.1958	16.6549	16.2619	NaN	NaN	16.3709	0	52.3594	26	Yes	Yes
MCU_001976-RA	0		emb|CDS26537.1|	gag pol polyprotein [Hymenolepis microstoma]				9.32503	11.5547	NaN	11.4834	NaN	NaN	10.7877	0	40.051	3	No	Yes
MCU_001977-RC	IPR002014	VHS domain , Matrin/U1-C-like, ENTH/VHS , Zinc finger C2H2-type , Zinc finger C2H2 superfamily	emb|CDS18493.1|	zinc finger C2H2 type [Echinococcus granulosus]				NaN	NaN	NaN	NaN	10.8818	11.3838	11.1328	0	48.3378	6	No	Yes
MCU_001981-RA	IPR001841	Zinc finger, Zinc finger, E3 ubiquitin-protein ligase listerin , Listerin	emb|CDS18492.1|	E3 ubiquitin protein ligase listerin [Echinococcus granulosus]	K22377	LTN1; E3 ubiquitin-protein ligase listerin [EC:2.3.2.27]	Ribosome biogenesis	NaN	8.87858	NaN	NaN	8.14254	9.85124	8.95745	0	41.1211	10	No	No
MCU_001982-RA	IPR001452	SH3 domain , SH3-like domain superfamily	ref|XP_024353540.1|	SH3 domain-containing kinase-binding protein [Echinococcus granulosus]				13.2354	13.1314	13.4571	13.4706	12.4812	11.9461	12.9536	0	54.8281	5	No	Yes
MCU_001983-RA	IPR006977	Yip1 domain , Protein Yip5/YIPF1/YIPF2	emb|CUT99207.1|	Yip1 domain [Echinococcus multilocularis]	K22940	YIPF1_2; protein YIPF1/2	Membrane trafficking	NaN	NaN	NaN	NaN	12.2221	12.8373	12.5297	0	39.9097	1	No	Yes
MCU_001986-RA	IPR010418	ECSIT , ECSIT	emb|CDS18481.1|	ecsit (evolutionarily conserved signaling intermediate in toll pathways), putative, partial [Echinococcus granulosus]	K04405	ECSIT; evolutionarily conserved signaling intermediate in Toll pathway	Mitochondrial biogenesis	NaN	NaN	NaN	NaN	10.9244	11.6067	11.2656	0	48.3481	4	No	Yes
MCU_001987-RC	IPR001752	Kinesin motor domain , P-loop containing nucleoside triphosphate hydrolase , Kinesin motor domain superfamily	ref|XP_012799834.1|	Kinesin-like protein KLP6 [Schistosoma haematobium]				11.8424	11.7545	NaN	11.87	NaN	NaN	11.8223	0	44.249	4	No	No
MCU_001988-RA	0		ref|XP_024353528.1|	Kinesin-like protein unc-104 [Echinococcus granulosus]				NaN	12.394	12.4318	NaN	NaN	NaN	12.4129	0	50.713	1	No	No
MCU_001989-RA	IPR013083	Zinc finger	emb|CDS18479.1|	Zinc finger RING type [Echinococcus granulosus]	K10694	ZNRF1_2; E3 ubiquitin-protein ligase ZNRF1/2 [EC:2.3.2.27]	Ubiquitin system	15.1373	15.1285	14.8621	15.0494	11.3292	11.285	13.7986	0	52.1811	12	No	Yes
MCU_001991-RA	IPR005336	Mitochondrial pyruvate carrier	emb|CDS18478.1|	Brain protein 44 protein [Echinococcus granulosus]	K22138	MPC1; mitochondrial pyruvate carrier 1	Mitochondrial biogenesis	NaN	NaN	NaN	NaN	13.0729	14.0388	13.5558	0	51.4258	5	No	Yes
MCU_001992-RB	IPR000782	FAS1 domain , FAS1 domain superfamily	emb|CDS17272.1|	fasciclin 1 [Echinococcus granulosus]				20.0589	19.7629	20.4297	19.9648	14.2136	13.6569	18.0145	0	47.4599	27	Yes	Yes
MCU_001994-RA	IPR001372	Dynein light chain, EF-hand domain , EF-hand domain pair , Dynein light chain superfamily	emb|CDS34758.1|	tegumental antigen [Hymenolepis microstoma]				19.5387	21.1538	20.0547	20.7255	15.9665	17.0549	19.0823	0	43.7895	10	No	Yes
MCU_001995-RA	IPR001372	Dynein light chain, Dynein light chain superfamily	emb|CDS42312.1|	tegumental protein [Echinococcus multilocularis]				13.8172	13.7046	NaN	13.5377	NaN	10.3837	12.8608	0	51.5305	6	No	Yes
MCU_001998-RA	IPR001372	Dynein light chain, Dynein light chain superfamily	emb|CDS17279.1|	tegumental antigen [Echinococcus granulosus]				19.4877	20.8068	19.6188	20.4189	15.9181	17.0488	18.8832	0	54.0806	19	No	Yes
MCU_002001-RB	IPR000008	C2 domain , Multiple C2 domain and Transmembrane region Proteins, C2 domain superfamily	emb|CDS17281.1|	multiple C2 and transmembrane domain containing protein [Echinococcus granulosus]				13.4153	13.4002	12.8399	13.2787	12.8036	12.9276	13.1109	0	49.5126	20	No	Yes
MCU_002004-RB	IPR005788	Disulphide isomerase , Thioredoxin domain , Thioredoxin, Thioredoxin-like superfamily	ref|XP_024355540.1|	putative protein disulfide-isomerase A6 [Echinococcus granulosus]	K09584	PDIA6, TXNDC7; protein disulfide-isomerase A6 [EC:5.3.4.1]	Chaperones and folding catalysts	15.025	14.97	15.3067	15.395	16.1394	17.2558	15.682	0	52.5497	17	Yes	Yes
MCU_002009-RB	IPR015882	Beta-hexosaminidase, Glycoside hydrolase family 20, Glycoside hydrolase superfamily , Beta-hexosaminidase , Beta-hexosaminidase-like	emb|CDS16591.1|	beta hexosaminidase subunit alpha [Echinococcus granulosus]	K12373	HEXA_B; hexosaminidase [EC:3.2.1.52]	Chaperones and folding catalysts	18.0357	17.7807	18.8189	18.0174	17.3443	16.8743	17.8119	0	49.462	25	No	Yes
MCU_002011-RA	IPR007835	MOFRL domain , MOFRL-associated domain , Glycerate kinase-like, Glycerate kinase, MOFRL domain-containing protein	ref|XP_024355754.1|	Glycerate kinase [Echinococcus granulosus]	K11529	gck, gckA, GLYCTK; glycerate 2-kinase [EC:2.7.1.165]		NaN	12.019	10.6875	11.6556	11.5228	NaN	11.4712	0	46.994	5	No	Yes
MCU_002012-RA	IPR002305	Aminoacyl-tRNA synthetase, Tyrosine-tRNA ligase , Rossmann-like alpha/beta/alpha sandwich fold , Tyrosine-tRNA ligase	emb|CDS29068.1|	tyrosyl tRNA synthetase [Hymenolepis microstoma]	K01866	YARS, tyrS; tyrosyl-tRNA synthetase [EC:6.1.1.1]	Amino acid related enzymes	NaN	NaN	NaN	NaN	14.4711	14.4715	14.4713	0	53.4102	13	No	Yes
MCU_002014-RB	IPR003439	ABC transporter-like, AAA+ ATPase domain , ABC transporter type 1, ABC transporter-like, P-loop containing nucleoside triphosphate hydrolase , ABC transporter type 1, Type 1 protein exporter	emb|CDS16585.1|	ATP binding cassette subfamily B MDR:TAP [Echinococcus granulosus]	K05658	ABCB1, CD243; ATP-binding cassette, subfamily B (MDR/TAP), member 1 [EC:7.6.2.2]	Transporters	16.9515	18.6897	18.569	18.7569	12.3884	12.5501	16.3176	0	49.6526	30	No	Yes
MCU_002015-RA	IPR003439	ABC transporter-like, AAA+ ATPase domain , ABC transporter type 1, ABC transporter-like, P-loop containing nucleoside triphosphate hydrolase , ABC transporter type 1, Type 1 protein exporter	ref|XP_024355757.1|	Multidrug resistance protein [Echinococcus granulosus]	K05658	ABCB1, CD243; ATP-binding cassette, subfamily B (MDR/TAP), member 1 [EC:7.6.2.2]	Transporters	17.196	18.7654	18.5857	18.8556	10.1753	11.6756	15.8756	0	47.7312	27	No	Yes
MCU_002022-RB	IPR002194	Chaperonin TCP-1, Chaperonin Cpn60/GroEL/TCP-1 family , T-complex protein 1, Chaperone tailless complex polypeptide 1 (TCP-1) , GroEL-like apical domain superfamily , TCP-1-like chaperonin intermediate domain superfamily , GroEL-like equatorial domain superfamily	emb|CDS40669.1|	T complex protein 1 subunit alpha [Echinococcus multilocularis]	K09493	CCT1, TCP1; T-complex protein 1 subunit alpha	Chaperones and folding catalysts	15.0845	15.1084	14.9162	15.3258	18.3942	18.3429	16.1953	0	52.9205	32	No	Yes
MCU_002023-RA	0		emb|CDS32037.1|	patatin phospholipase domain containing protein [Hymenolepis microstoma]	K16816	PNPLA2, ATGL; patatin-like phospholipase domain-containing protein 2 [EC:3.1.1.3]		NaN	NaN	12.1464	NaN	NaN	NaN	12.1464	0	35.6685	1	No	No
MCU_002024-RA	IPR001978	Troponin , Troponin domain superfamily	emb|CDS32036.1|	troponin i [Hymenolepis microstoma]				NaN	NaN	NaN	NaN	14.7773	14.4604	14.6189	0	46.3142	11	No	Yes
MCU_002026-RA	IPR010908	Longin domain , Longin-like domain superfamily , v-SNARE	emb|CDS40667.1|	synaptobrevin YKT6 [Echinococcus multilocularis]	K08516	YKT6; synaptobrevin homolog YKT6	Membrane trafficking	17.0983	16.5378	16.6285	16.57	16.0183	16.6294	16.5804	0	53.1286	11	No	Yes
MCU_002029-RB	IPR000719	Protein kinase domain , SH3 domain , PDZ domain , L27 domain , Guanylate kinase-like domain , Guanylate kinase/L-type calcium channel beta subunit , Protein kinase-like domain superfamily , L27 domain, Guanylate kinase, P-loop containing nucleoside triphosphate hydrolase , SH3-like domain superfamily , PDZ superfamily , L27 domain superfamily	emb|CDS32033.1|	peripheral plasma membrane protein CASK [Hymenolepis microstoma]	K06103	CASK; calcium/calmodulin-dependent serine protein kinase [EC:2.7.11.1]	Membrane trafficking	NaN	NaN	NaN	NaN	11.9586	12.6917	12.3252	0	43.5243	3	No	No
MCU_002035-RA	IPR018627	Elongator complex protein 6 , P-loop containing nucleoside triphosphate hydrolase	emb|CDS26649.1|	expressed conserved protein [Hymenolepis microstoma]				NaN	NaN	NaN	NaN	12.6902	12.9722	12.8312	0	45.3092	5	No	Yes
MCU_002039-RA	IPR002060	Squalene/phytoene synthase , Isoprenoid synthase domain superfamily	emb|CDS20579.1|	Squalene phytoene synthase [Echinococcus granulosus]	K18163	NDUFAF6; NADH dehydrogenase [ubiquinone] 1 alpha subcomplex assembly factor 6	Mitochondrial biogenesis	NaN	NaN	NaN	NaN	NaN	11.1074	11.1074	0	43.386	2	No	Yes
MCU_002041-RB	IPR002048	EF-hand domain , EF-hand domain pair , EF-Hand 1, Peptidase S54, Rhomboid-like superfamily	ref|XP_024351188.1|	Rhomboid-related protein 2 [Echinococcus granulosus]	K02857	RHBDL1_2_3; rhomboid-related protein 1/2/3 [EC:3.4.21.105]	Peptidases and inhibitors	16.2233	16.2	16.3549	16.2626	11.8678	NaN	15.3817	0	48.3693	11	No	Yes
MCU_002043-RA	IPR008564	Golgi apparatus membrane protein TVP23-like	emb|CDS26661.1|	protein FAM18A [Hymenolepis microstoma]				NaN	NaN	NaN	NaN	13.051	13.6391	13.3451	0	42.5809	3	No	Yes
MCU_002047-RA	IPR007967	GSKIP domain , GSKIP domain superfamily , GSK3B-interacting protein	emb|CDS43503.1|	GSK3 beta interaction protein [Echinococcus multilocularis]				NaN	NaN	9.85567	10.5757	11.5882	10.8588	10.7196	0	46.3784	1	No	Yes
MCU_002052-RA	IPR000727	Target SNARE coiled-coil homology domain , SNARE , Syntaxin	ref|XP_024351169.1|	Syntaxin-7 [Echinococcus granulosus]				13.5283	13.3934	13.718	13.0911	15.191	15.1474	14.0115	0	49.7643	5	No	Yes
MCU_002053-RA	IPR027973	Protein of unknown function DUF4602	emb|CDS43513.1|	expressed conserved protein [Echinococcus multilocularis]				NaN	NaN	NaN	NaN	NaN	12.2437	12.2437	0.00058674	30.7181	1	No	Yes
MCU_002054-RA	IPR001190	SRCR domain , Zona pellucida domain , SRCR-like domain superfamily , Zona pellucida	ref|XP_024351171.1|	Galectin-3-binding protein A [Echinococcus granulosus]				19.4805	19.8515	20.5682	20.0334	NaN	11.9017	18.3671	0	53.8038	17	No	Yes
MCU_002064-RA	IPR001680	WD40 repeat , WD40/YVTN repeat-like-containing domain superfamily , WD40 repeat, G-protein beta WD-40 repeat , Pre-mRNA-processing factor 17 , WD40-repeat-containing domain superfamily	emb|CDI98058.1|	pre mRNA processing factor 17 [Echinococcus multilocularis]	K12816	CDC40, PRP17; pre-mRNA-processing factor 17	Spliceosome	NaN	NaN	NaN	NaN	11.3071	11.7269	11.517	0	43.7487	4	No	Yes
MCU_002068-RB	IPR000727	Target SNARE coiled-coil homology domain , Syntaxin, Syntaxin/epimorphin, SNARE , Syntaxin	ref|XP_024351459.1|	Syntaxin-16 [Echinococcus granulosus]	K08489	STX16; syntaxin 16	Membrane trafficking	NaN	9.03681	11.4461	10.4531	11.6403	12.479	11.0111	0	49.4172	13	No	Yes
MCU_002069-RA	IPR001283	Cysteine-rich secretory protein-related , CAP domain , Allergen V5/Tpx-1-related, CAP superfamily	ref|XP_024348047.1|	GLIPR1-like protein [Echinococcus granulosus]	K20412	PI16, CRISP9, CD364; peptidase inhibitor 16	CD molecules	NaN	13.5872	15.2406	14.0548	NaN	NaN	14.2942	0	50.2669	4	No	Yes
MCU_002070-RA	IPR001283	Cysteine-rich secretory protein-related , CAP domain , CAP superfamily	gb|AAT74668.2|	cysteine-rich secreted protein 2 precursor [Mesocestoides vogae]	K24836	PI15, CRISP8; peptidase inhibitor 15	Domain-containing proteins not elsewhere classified	NaN	12.7837	14.8101	13.0616	NaN	NaN	13.5518	0	53.1146	4	Yes	Yes
MCU_002071-RB	IPR001283	Cysteine-rich secretory protein-related , CAP domain , CAP superfamily	gb|AAT74668.2|	cysteine-rich secreted protein 2 precursor [Mesocestoides vogae]				NaN	16.2163	15.9714	16.2781	NaN	NaN	16.1553	0	45.0363	9	Yes	Yes
MCU_002077-RA	IPR001283	Cysteine-rich secretory protein-related , CAP domain , CAP superfamily	emb|CDS35452.2|	glioma pathogenesis protein 1 [Echinococcus multilocularis]				NaN	14.6308	13.9742	14.3772	NaN	NaN	14.3274	0	42.5792	3	Yes	Yes
MCU_002078-RA			emb|CDS35452.2|	glioma pathogenesis protein 1 [Echinococcus multilocularis]				NaN	11.9302	12.1395	11.6225	NaN	NaN	11.8974	0	46.5212	2	No	No
MCU_002088-RA	IPR000754	Small ribosomal subunit protein uS9 , Small ribosomal subunit protein uS5 domain 2-type fold, Ribosomal protein uS5 domain 2-type superfamily , Small ribosomal subunit protein uS9	emb|CDS40617.1|	40S ribosomal protein S16 [Echinococcus multilocularis]	K02960	RP-S16e, RPS16; small subunit ribosomal protein S16e	Ribosome	NaN	NaN	NaN	NaN	16.7508	17.1675	16.9592	0	52.3533	15	No	Yes
MCU_002092-RA	IPR013880	Yos1-like	ref|XP_024354856.1|	Immediate early response 3-interacting protein [Echinococcus granulosus]	K22939	IER3IP1, YOS1; immediate early response 3-interacting protein 1	Membrane trafficking	NaN	NaN	NaN	NaN	12.2109	13.0666	12.6387	0	47.296	2	No	Yes
MCU_002096-RA	IPR000266	Ribosomal protein S17/S11 , Nucleic acid-binding, Ribosomal protein S17, Small ribosomal subunit protein uS17	ref|XP_024354750.1|	40S ribosomal protein S11 [Echinococcus granulosus]	K02949	RP-S11e, RPS11; small subunit ribosomal protein S11e	Ribosome	NaN	NaN	14.4666	12.073	16.9327	16.9069	15.0948	0	47.4045	9	No	Yes
MCU_002099-RA	IPR004841	Amino acid permease/ SLC12A domain , SLC12A transporter family , SLC12A transporter	emb|CDI97058.1|	solute carrier family 12 [Echinococcus multilocularis]	K14427	SLC12A4_6, KCC1_3; solute carrier family 12 (potassium/chloride transporter), member 4/6	Transporters	NaN	NaN	NaN	NaN	14.3342	14.5773	14.4557	0	52.4649	22	No	Yes
MCU_002101-RB	IPR000873	AMP-dependent synthetase/ligase domain , AMP-binding, ANL, AMP-binding enzyme	emb|CDI97059.1|	long chain fatty acid transport protein 4 [Echinococcus multilocularis]	K08745	SLC27A1_4, FATP1_4; solute carrier family 27 (fatty acid transporter), member 1/4 [EC:6.2.1.-]	Lipid biosynthesis proteins	NaN	NaN	NaN	NaN	12.7319	13.6544	13.1931	0	47.2341	21	No	Yes
MCU_002102-RA	IPR000504	RNA recognition motif domain , Eukaryotic translation initiation factor 3 subunit B , Nucleotide-binding alpha-beta plait domain superfamily , Translation initiation factor, WD40/YVTN repeat-like-containing domain superfamily , eIF3B, RNA-binding domain superfamily	ref|XP_024353835.1|	Eukaryotic translation initiation factor 3 subunit B [Echinococcus granulosus]	K03253	EIF3B; translation initiation factor 3 subunit B	Messenger RNA biogenesis	13.2554	13.6344	13.688	13.6681	15.9116	16.5095	14.4445	0	52.3292	29	Yes	Yes
MCU_002103-RA	IPR000544	Octanoyltransferase , Biotinyl protein ligase (BPL) and lipoyl protein ligase (LPL), Octanoyltransferase, Class II Aminoacyl-tRNA synthetase/Biotinyl protein ligase (BPL) and lipoyl protein ligase (LPL)	ref|XP_024353834.1|	Putative octanoyltransferase [Echinococcus granulosus]	K23735	LIPT2, LIP2; lipoyl(octanoyl) transferase 2 [EC:2.3.1.181]		NaN	NaN	NaN	NaN	12.1386	11.9999	12.0693	0	41.1712	2	No	Yes
MCU_002105-RA	IPR004098	Prp18 , Pre-mRNA processing factor 4 (PRP4)-like , PRP4-like superfamily , Pre-mRNA-splicing factor 18	ref|XP_024353832.1|	Pre-mRNA-splicing factor [Echinococcus granulosus]	K12817	PRPF18, PRP18; pre-mRNA-splicing factor 18	Spliceosome	NaN	NaN	NaN	NaN	NaN	12.9439	12.9439	0	37.2804	2	No	Yes
MCU_002114-RB			emb|CDS17786.1|	thionin [Echinococcus granulosus]				14.0975	15.1195	15.2814	15.2865	11.4058	11.6021	13.7988	0	50.9407	6	Yes	Yes
MCU_002120-RA	IPR017336	Snurportin-1	emb|CDS17781.1|	snurportin 1 [Echinococcus granulosus]	K13151	SNUPN, RNUT1; snurportin-1	Spliceosome	NaN	12.568	12.3444	12.3759	10.9942	12.6402	12.1845	0	45.1849	4	No	Yes
MCU_002121-RA			emb|CDS17780.1|	expressed protein [Echinococcus granulosus]				NaN	NaN	NaN	NaN	NaN	12.7716	12.7716	0	32.3278	1	No	Yes
MCU_002122-RB	IPR038830	Coiled-coil domain-containing protein 186	emb|VDD80530.1|	unnamed protein product [Mesocestoides corti]				NaN	NaN	NaN	NaN	13.1364	12.8487	12.9925	0	49.7469	8	No	Yes
MCU_002124-RA	IPR003598	Immunoglobulin subtype 2 , Immunoglobulin-like domain , Immunoglobulin-like fold , Immunoglobulin-like domain superfamily	emb|VDD80532.1|	unnamed protein product [Mesocestoides corti]	K06535	BSG, CD147; basigin	Exosome	15.663	15.6424	15.8838	15.7792	15.9997	15.8767	15.8075	0	48.7811	9	No	Yes
MCU_002125-RA	IPR002123	Phospholipid/glycerol acyltransferase , 1-acyl-sn-glycerol-3-phosphate acyltransferase	emb|CDI98484.1|	1 acyl sn glycerol 3 phosphate acyltransferase [Echinococcus multilocularis]	K13509	AGPAT1_2; lysophosphatidate acyltransferase [EC:2.3.1.51]	Lipid biosynthesis proteins	NaN	NaN	NaN	NaN	14.1197	14.8759	14.4978	0	49.5941	6	No	Yes
MCU_002126-RA	IPR002123	Phospholipid/glycerol acyltransferase	emb|CDS20140.1|	Phospholipid glycerol acyltransferase [Echinococcus granulosus]	K13509	AGPAT1_2; lysophosphatidate acyltransferase [EC:2.3.1.51]	Lipid biosynthesis proteins	NaN	NaN	NaN	NaN	13.7504	14.8218	14.2861	0	49.2496	10	No	Yes
MCU_002130-RA	IPR000237	GRIP domain	emb|CDS20149.1|	muscle myosin heavy chain [Echinococcus granulosus]	K16731	GOLGA1; golgin subfamily A member 1	Membrane trafficking	NaN	NaN	NaN	NaN	14.9872	14.5499	14.7685	0	55.127	28	No	Yes
MCU_002131-RA	IPR001611	Leucine-rich repeat , Leucine-rich repeat, Villin/Gelsolin , Gelsolin-like domain , ADF-H/Gelsolin-like domain superfamily , Leucine-rich repeat domain superfamily	emb|CDS20150.1|	protein flightless 1 [Echinococcus granulosus]				12.7192	12.7762	12.4985	12.8857	13.5383	14.1824	13.1001	0	48.5768	39	No	Yes
MCU_002134-RA	IPR005027	Glycosyl transferase, Nucleotide-diphospho-sugar transferases	emb|CDI98498.1|	beta 13 glucuronyltransferase 3 [Echinococcus multilocularis]				NaN	13.5313	13.3592	13.2676	NaN	NaN	13.386	0	45.891	8	No	Yes
MCU_002136-RA	IPR004095	TGS , Beta-grasp domain superfamily , Threonyl/alanyl tRNA synthetase	emb|CDS37136.1|	39S ribosomal protein L39 mitochondrial [Echinococcus multilocularis]	K17420	MRPL39; large subunit ribosomal protein L39	Ribosome	NaN	NaN	NaN	NaN	12.3587	12.5221	12.4404	0	43.1721	5	No	Yes
MCU_002138-RA	IPR006800	Pellino family , Pellino, Pellino	emb|CDS33221.1|	protein pellino 1 [Hymenolepis microstoma]	K11964	PELI; pellino [EC:2.3.2.27]	Ubiquitin system	NaN	10.7815	NaN	NaN	NaN	NaN	10.7815	0.00136532	30.1904	1	Yes	Yes
MCU_002139-RA	IPR006800	Pellino family , Pellino	emb|CDS33221.1|	protein pellino 1 [Hymenolepis microstoma]	K11964	PELI; pellino [EC:2.3.2.27]	Ubiquitin system	13.8621	14.2469	14.0341	13.8317	NaN	10.6162	13.3182	0	46.4013	7	No	No
MCU_002140-RA	IPR002172	Low-density lipoprotein (LDL) receptor class A repeat , Immunoglobulin subtype 2 , Immunoglobulin subtype , Immunoglobulin-like domain , Immunoglobulin-like fold , Low-density lipoprotein (LDL) receptor class A, LDL receptor-like superfamily , Immunoglobulin-like domain superfamily	emb|CDS37134.2|	Transcription factor FAR1 [Echinococcus multilocularis]				NaN	14.8298	15.8901	15.0956	NaN	NaN	15.2718	0	53.677	84	No	No
MCU_002142-RB	IPR000008	C2 domain , Ferlin B-domain , FerIin domain , Ferlin, C2 domain superfamily , Ferlin family , Ferlin, Ferlin, Ferlin, Ferlin	emb|CDS19081.1|	otoferlin [Echinococcus granulosus]	K19949	OTOF; otoferlin	Membrane trafficking	16.7153	16.3027	15.5418	16.3095	17.6712	17.4084	16.6582	0	55.4653	108	No	No
MCU_002148-RB	IPR000819	Peptidase M17, Peptidase M17	gb|AGC52719.1|	leucyl aminopeptidase [Spirometra erinaceieuropaei]	K01255	CARP, pepA; leucyl aminopeptidase [EC:3.4.11.1]	Peptidases and inhibitors	19.0169	18.4097	19.9843	18.4705	15.5619	15.8722	17.8859	0	53.7761	29	Yes	Yes
MCU_002149-RA	IPR001005	SANT/Myb domain , DnaJ domain , Homeobox-like domain superfamily , SANT domain , DnaJ domain, Ribosome-associated complex head domain , Chaperone J-domain superfamily , Ribosome-associated complex head domain superfamily , J-protein Zuotin/DnaJC2	emb|CDS17157.1|	dnaj subfamily c [Echinococcus granulosus]	K09522	DNAJC2; DnaJ homolog subfamily C member 2	Chaperones and folding catalysts	NaN	NaN	NaN	NaN	12.0402	12.3013	12.1707	0	48.4351	3	No	Yes
MCU_002150-RA	IPR000819	Peptidase M17, Peptidase M17	emb|VDD80544.1|	unnamed protein product [Mesocestoides corti]	K01255	CARP, pepA; leucyl aminopeptidase [EC:3.4.11.1]	Peptidases and inhibitors	20.3729	19.9107	21.1843	19.9119	15.6846	15.1198	18.6974	0	53.8598	29	Yes	Yes
MCU_002151-RA	IPR000819	Peptidase M17, Peptidase M17	emb|CDS42600.1|	leucyl aminopeptidase [Echinococcus multilocularis]	K01255	CARP, pepA; leucyl aminopeptidase [EC:3.4.11.1]	Peptidases and inhibitors	14.3679	NaN	NaN	NaN	NaN	NaN	14.3679	0	34.0754	1	Yes	Yes
MCU_002152-RA	IPR000819	Peptidase M17, Peptidase M17	emb|VDD80544.1|	unnamed protein product [Mesocestoides corti]	K01255	CARP, pepA; leucyl aminopeptidase [EC:3.4.11.1]	Peptidases and inhibitors	19.3657	18.6651	19.7457	18.7362	15.7103	15.245	17.9113	0	50.3317	32	No	Yes
MCU_002153-RA	IPR000819	Peptidase M17, Peptidase M17	gb|AGC52719.1|	leucyl aminopeptidase [Spirometra erinaceieuropaei]	K01255	CARP, pepA; leucyl aminopeptidase [EC:3.4.11.1]	Peptidases and inhibitors	19.7216	19.1791	20.6084	19.2253	16.1131	15.8842	18.4553	0	54.8986	25	Yes	Yes
MCU_002154-RA	IPR000819	Peptidase M17, Peptidase M17	emb|VDD80545.1|	unnamed protein product [Mesocestoides corti]	K01255	CARP, pepA; leucyl aminopeptidase [EC:3.4.11.1]	Peptidases and inhibitors	18.3157	17.8883	18.8712	17.9119	14.2354	13.8427	16.8442	0	54.715	32	Yes	Yes
MCU_002155-RA	IPR000819	Peptidase M17, Peptidase M17	emb|VDD80545.1|	unnamed protein product [Mesocestoides corti]	K01255	CARP, pepA; leucyl aminopeptidase [EC:3.4.11.1]	Peptidases and inhibitors	19.2111	18.4676	19.6138	18.5485	15.2151	14.6745	17.6218	0	50.4624	31	Yes	Yes
MCU_002156-RA	IPR000169	Cysteine peptidase, Peptidase C1A, Peptidase C1A , Cathepsin propeptide inhibitor domain (I29) , Cysteine peptidase, Cysteine peptidase, Papain-like cysteine peptidase superfamily , Papain-like cysteine endopeptidase	dbj|BAH03397.1|	cathepsin L-like cysteine peptidase [Taenia asiatica]	K01365	CTSL; cathepsin L [EC:3.4.22.15]	Peptidases and inhibitors	16.2374	16.3266	17.0957	16.5974	14.5092	15.7408	16.0845	0	49.5361	13	No	Yes
MCU_002157-RB	IPR002189	F-actin-capping protein subunit alpha , F-actin-capping protein subunit alpha/beta , F-actin-capping protein subunit alpha/beta, F-actin capping protein	emb|CDS30894.1|	capping protein (actin filament) muscle Z line [Hymenolepis microstoma]	K10364	CAPZA; capping protein (actin filament) muscle Z-line, alpha	Membrane trafficking	20.297	20.0039	19.4534	19.8743	19.2139	19.0794	19.6536	0	50.0881	18	No	Yes
MCU_002158-RD	IPR001478	PDZ domain , Leucine-rich repeat , Leucine-rich repeat, Leucine-rich repeat domain superfamily , PDZ superfamily	emb|CDS42179.1|	leucine rich repeat [Echinococcus multilocularis]	K16175	SCRIB; protein scribble		NaN	NaN	NaN	NaN	15.6758	15.9114	15.7936	0	51.9104	24	No	No
MCU_002160-RA	IPR029382	Lysosomal transcription factor	emb|CDS17180.1|	expressed conserved protein [Echinococcus granulosus]				12.3054	13.1514	13.6986	12.1501	12.9441	12.8953	12.8575	0	51.1433	6	No	Yes
MCU_002161-RB	IPR000048	IQ motif, P-loop containing nucleoside triphosphate hydrolase , BAG family molecular chaperone regulator 5/6/7/8	emb|CDS42207.1|	IQ calmodulin binding region [Echinococcus multilocularis]				NaN	NaN	NaN	NaN	14.9358	15.0715	15.0037	0	50.7073	7	No	Yes
MCU_002162-RA	IPR001781	Zinc finger	emb|CDS42206.1|	flavoprotein oxidoreductase [Echinococcus multilocularis]				NaN	12.3259	NaN	11.3334	11.6847	11.7699	11.7785	0	40.6552	3	No	Yes
MCU_002165-RA	IPR000008	C2 domain , Peroxin/Ferlin domain , Ferlin A-domain , Ferlin B-domain , FerIin domain , C2 domain superfamily , Ferlin, Ferlin family , Ferlin, Ferlin	emb|CDS40655.1|	myoferlin [Echinococcus multilocularis]	K22125	MYOF; myoferlin	Membrane trafficking	20.2348	19.4737	18.9293	19.2227	21.7285	21.5206	20.1849	0	52.2792	87	No	Yes
MCU_002165-RF	IPR000008	C2 domain , Ferlin, C2 domain superfamily , Ferlin family , Ferlin, Ferlin	emb|CDS40655.1|	myoferlin [Echinococcus multilocularis]				18.8754	18.4009	17.8968	18.1227	20.6417	20.5518	19.0816	0	55.0817	40	No	Yes
MCU_002171-RA			emb|CDI98202.1|	choline transporter protein 2 [Echinococcus multilocularis]	K15377	SLC44A2_4_5; solute carrier family 44 (choline transporter-like protein), member 2/4/5	Transporters	NaN	NaN	NaN	13.073	13.6443	13.4936	13.4036	0	45.9482	2	No	Yes
MCU_002172-RA	IPR011989	Armadillo-like helical , Mo25-like , Armadillo-type fold	emb|CDS19863.1|	calcium binding protein 39 [Echinococcus granulosus]	K08272	CAB39, MO25; calcium binding protein 39		17.7961	17.4101	17.5314	17.4075	17.6207	17.3865	17.5254	0	52.0504	21	No	Yes
MCU_002173-RA	IPR000885	Fibrillar collagen, Collagen triple helix repeat , Concanavalin A-like lectin/glucanase domain superfamily	emb|CDS34657.1|	Collagen alpha 1(V) chain [Hymenolepis microstoma]	K06236	COL1A; collagen type I alpha	Glycosaminoglycan binding proteins	19.3598	19.7575	20.4952	19.9894	16.2824	17.4544	18.8898	0	57.3906	72	No	Yes
MCU_002174-RA	IPR003702	Acetyl-CoA hydrolase/transferase, Acetyl-CoA hydrolase/transferase C-terminal domain , NagB/RpiA transferase-like , Acetyl-CoA hydrolase/transferase, Acetyl-CoA hydrolase/transferase	ref|XP_024352334.1|	4-hydroxybutyrate coenzyme A transferase [Echinococcus granulosus]				NaN	NaN	NaN	NaN	15.111	14.9645	15.0377	0	46.8381	15	No	Yes
MCU_002175-RB	IPR001452	SH3 domain , SH3-like domain superfamily , Epidermal growth factor receptor kinase substrate 8-like	emb|CDI98197.1|	epidermal growth factor receptor kinase [Echinococcus multilocularis]	K17277	EPS8; epidermal growth factor receptor kinase substrate 8	Membrane trafficking	16.448	17.9975	16.5527	17.2166	12.7699	13.6161	15.7668	0	55.9957	29	No	Yes
MCU_002176-RA	IPR000504	RNA recognition motif domain , Nucleotide-binding alpha-beta plait domain superfamily , SF3B6, RNA-binding domain superfamily	ref|XP_024352335.1|	Pre-mRNA branch site p14-like protein [Echinococcus granulosus]	K12833	SF3B14; pre-mRNA branch site protein p14	Spliceosome	11.3879	NaN	NaN	11.7511	12.186	13.1794	12.1261	0	44.2236	1	No	Yes
MCU_002181-RA	IPR002126	Cadherin-like , Cadherin-like superfamily , Cadherin conserved site	ref|XP_024352272.1|	Protocadherin beta-11 [Echinococcus granulosus]				16.5951	16.8505	17.783	17.1104	9.99889	NaN	15.6676	0	48.8393	28	No	Yes
MCU_002185-RB	IPR000547	Clathrin, Tetratricopeptide-like helical domain superfamily , Clathrin, Armadillo-type fold , Clathrin heavy chain, Clathrin, Clathrin	emb|CDI97445.1|	clathrin heavy chain [Echinococcus multilocularis]	K04646	CLTC; clathrin heavy chain	Membrane trafficking	15.7108	15.808	15.5086	15.8089	17.6007	18.2125	16.4416	0	54.6125	97	No	Yes
MCU_002186-RA	IPR036140	Profilin superfamily	emb|VDD80564.1|	unnamed protein product [Mesocestoides corti]				19.6217	19.8136	19.7137	19.9392	21.714	21.5713	20.3956	0	58.2547	8	No	Yes
MCU_002189-RA	IPR010655	Pre-mRNA cleavage complex subunit Clp1, P-loop containing nucleoside triphosphate hydrolase , Polyribonucleotide 5'-hydroxyl-kinase Clp1, Clp1, Clp1, Clp1, Polyribonucleotide 5-hydroxyl-kinase Clp1/Grc3	emb|CDI97410.1|	polyribonucleotide 5' hydroxyl kinase Clp1 [Echinococcus multilocularis]	K14399	CLP1, HERB; polyribonucleotide 5'-hydroxyl-kinase [EC:2.7.1.78]	Messenger RNA biogenesis	NaN	NaN	NaN	NaN	NaN	12.5565	12.5565	0	39.6088	3	No	Yes
MCU_002194-RA	IPR002075	Nuclear transport factor 2 domain , Nuclear transport factor 2, NTF2-like domain superfamily , Nuclear transport factor 2	ref|XP_024351731.1|	Nuclear transport factor 2 [Echinococcus granulosus]				14.6161	12.8488	12.7736	12.6882	14.7299	14.2472	13.6506	0	47.4213	5	No	Yes
MCU_002197-RC	IPR004843	Calcineurin-like phosphoesterase domain, Serine/threonine-specific protein phosphatase/bis(5-nucleosyl)-tetraphosphatase , Metallo-dependent phosphatase-like , PP2B, PP2B	emb|CDS18252.1|	serine:threonine protein phosphatase 2B [Echinococcus granulosus]	K04348	PPP3C, CNA; serine/threonine-protein phosphatase 2B catalytic subunit [EC:3.1.3.16]	Protein phosphatases and associated proteins	14.7396	14.8029	14.7043	14.6841	15.1329	15.1344	14.8664	0	55.0997	21	No	Yes
MCU_002198-RA	IPR000089	Biotin/lipoyl attachment , 2-oxoacid dehydrogenase acyltransferase, 2-oxo acid dehydrogenase, Peripheral subunit-binding domain , Single hybrid motif , Chloramphenicol acetyltransferase-like domain superfamily , E3-binding domain superfamily , Dihydrolipoamide acetyltransferase/Pyruvate dehydrogenase protein X component	emb|CDS18254.1|	dihydrolipoyllysine residue acetyltransferase [Echinococcus granulosus]	K13997	PDHX; dihydrolipoamide dehydrogenase-binding protein of pyruvate dehydrogenase complex		NaN	NaN	NaN	NaN	17.5195	16.9728	17.2462	0	50.6574	20	No	Yes
MCU_002200-RA	IPR001154	DNA topoisomerase II, DNA topoisomerase, DNA topoisomerase, Histidine kinase/HSP90-like ATPase , TOPRIM domain , DNA topoisomerase, DNA topoisomerase, DNA topoisomerase, DNA topoisomerase, DNA topoisomerase, Small ribosomal subunit protein uS5 domain 2-type fold, DNA topoisomerase, Ribosomal protein uS5 domain 2-type superfamily , C-terminal associated domain of TOPRIM , DNA topoisomerase 2, Hist…	emb|CUT98959.1|	DNA topoisomerase 2 alpha [Echinococcus multilocularis]	K03164	TOP2; DNA topoisomerase II [EC:5.6.2.2]	DNA replication proteins	NaN	NaN	NaN	NaN	NaN	12.3129	12.3129	0	42.7993	8	No	Yes
MCU_002202-RA			emb|CDS18258.1|	Apple [Echinococcus granulosus]				17.2126	17.379	17.7977	17.4843	11.0106	10.8525	15.2894	0	53.0058	10	Yes	Yes
MCU_002203-RA	IPR003598	Immunoglobulin subtype 2 , Immunoglobulin subtype , Fibronectin type III , Immunoglobulin-like domain , Immunoglobulin I-set , Immunoglobulin , CD80-like, Immunoglobulin-like fold , Fibronectin type III superfamily , Immunoglobulin-like domain superfamily	emb|CDS27497.1|	nephrin [Hymenolepis microstoma]				17.4694	17.8757	18.3823	17.9701	10.8798	11.5606	15.6897	0	54.7694	69	No	Yes
MCU_002205-RB	IPR004193	Glycoside hydrolase, Glycosyl hydrolase, Alpha-amylase/branching enzyme, Glycosyl hydrolase, Immunoglobulin-like fold , Immunoglobulin E-set , Glycoside hydrolase superfamily , 1	emb|CDS20187.1|	glucan 14 alpha branching enzyme 1 [Echinococcus granulosus]	K00700	GBE1, glgB; 1,4-alpha-glucan branching enzyme [EC:2.4.1.18]	Exosome	14.9408	13.5324	14.0835	13.5496	20.0029	19.4668	15.9293	0	53.2226	54	No	Yes
MCU_002206-RA	IPR000719	Protein kinase domain , Serine/threonine-protein kinase, Protein kinase-like domain superfamily	emb|CDI98533.1|	protein KINase family member kin 1 [Echinococcus multilocularis]	K04345	PKA; protein kinase A [EC:2.7.11.11]	Messenger RNA biogenesis	NaN	NaN	NaN	NaN	10.443	11.2774	10.8602	0	44.7825	4	No	Yes
MCU_002207-RA	IPR002314	Aminoacyl-tRNA synthetase, Serine-tRNA ligase, Aminoacyl-tRNA synthetase, Class II Aminoacyl-tRNA synthetase/Biotinyl protein ligase (BPL) and lipoyl protein ligase (LPL)	emb|CDS20189.1|	seryl tRNA synthetase mitochondrial [Echinococcus granulosus]	K01875	SARS, serS; seryl-tRNA synthetase [EC:6.1.1.11]	Amino acid related enzymes	NaN	NaN	NaN	NaN	12.7739	12.2512	12.5126	0	46.6845	8	No	Yes
MCU_002208-RB	IPR011990	Tetratricopeptide-like helical domain superfamily , Tetratricopeptide repeat , Tetratricopeptide repeat protein TTC27/Emw1	emb|CDS27502.1|	tetratricopeptide repeat protein 27 [Hymenolepis microstoma]			Domain-containing proteins not elsewhere classified	NaN	NaN	NaN	NaN	10.2424	11.597	10.9197	0	41.6469	4	No	Yes
MCU_002209-RB	IPR002553	Clathrin/coatomer adaptor, Clathrin adaptor, Coatomer/calthrin adaptor appendage, Armadillo-like helical , TBP domain superfamily , Clathrin adaptor, Clathrin adaptor, Beta-adaptin appendage, Armadillo-type fold , AP-1/2/4 complex subunit beta , AP complex subunit beta	ref|XP_024350244.1|	AP-2 complex subunit beta [Echinococcus granulosus]				16.8568	17.0533	16.8452	16.9431	17.5976	18.2782	17.2624	0	50.3682	40	No	Yes
MCU_002216-RA	IPR001991	Sodium:dicarboxylate symporter , Sodium:dicarboxylate symporter, Sodium:dicarboxylate symporter superfamily	emb|CUT99577.1|	excitatory amino acid transporter 2 [Echinococcus multilocularis]	K05613	SLC1A2, EAAT2; solute carrier family 1 (glial high affinity glutamate transporter), member 2	Transporters	NaN	NaN	12.0463	11.1608	15.0842	14.9556	13.3117	0	47.0978	8	No	Yes
MCU_002230-RA	0		emb|CUT99565.1|	expressed conserved protein [Echinococcus multilocularis]				NaN	12.9642	12.1493	13.0945	NaN	NaN	12.736	0	52.5401	1	No	Yes
MCU_002232-RA	IPR013657	SLC35B1-4/HUT1	emb|CDS40624.1|	solute carrier family 35 member b1 [Echinococcus multilocularis]	K15275	SLC35B1; solute carrier family 35 (UDP-galactose transporter), member B1	Transporters	NaN	NaN	NaN	NaN	10.8246	11.8476	11.3361	0	51.6098	2	No	Yes
MCU_002233-RA	IPR045114	Csn12 family	emb|VZI40284.1|	unnamed protein product [Sparganum proliferum]	K23801	PCID2, THP1; nuclear mRNA export protein PCID2/THP1	Messenger RNA biogenesis	NaN	NaN	NaN	NaN	NaN	12.1209	12.1209	0	46.2897	2	No	Yes
MCU_002235-RC	IPR019374	Small ribosomal subunit protein mS22	emb|CDS34535.1|	28S ribosomal protein S22 mitochondrial [Hymenolepis microstoma]	K17401	MRPS22; small subunit ribosomal protein S22	Ribosome	NaN	NaN	NaN	NaN	13.6916	13.5989	13.6453	0	47.9547	2	No	Yes
MCU_002236-RA	IPR006775	Glycosyl-hydrolase family 116, Six-hairpin glycosidase superfamily , Six-hairpin glycosidase-like superfamily , Glycosyl-hydrolase family 116	ref|XP_024354864.1|	Non-lysosomal glucosylceramidase [Echinococcus granulosus]	K17108	GBA2; non-lysosomal glucosylceramidase [EC:3.2.1.45]		18.7472	19.5171	19.0625	19.1759	15.0699	16.2843	17.9762	0	52.0102	46	No	Yes
MCU_002238-RA	IPR000788	Ribonucleotide reductase large subunit, Ribonucleotide reductase R1 subunit, Ribonucleotide reductase, Ribonucleotide reductase large subunit, Ribonucleoside-diphosphate reductase large subunit	emb|CDS40634.1|	ribonucleoside diphosphate reductase large [Echinococcus multilocularis]	K10807	RRM1; ribonucleoside-diphosphate reductase subunit M1 [EC:1.17.4.1]	DNA repair and recombination proteins	NaN	NaN	NaN	NaN	NaN	12.4839	12.4839	0	42.2444	3	No	Yes
MCU_002240-RA	IPR005011	SNU66/SART1 family , HIND motif	emb|CDS15821.1|	hypoxia associated factor [Echinococcus granulosus]	K11984	SART1, HAF, SNU66; U4/U6.U5 tri-snRNP-associated protein 1	Spliceosome	NaN	NaN	NaN	NaN	13.7895	13.6912	13.7403	0	52.1672	11	No	Yes
MCU_002241-RB	IPR000832	GPCR, GPCR	ref|XP_024354868.1|	putative G-protein coupled receptor [Echinococcus granulosus]				NaN	NaN	NaN	NaN	13.2698	13.1834	13.2266	0	52.4397	5	No	Yes
MCU_002242-RA			emb|VDK33029.1|	unnamed protein product [Taenia asiatica]				14.5817	14.1997	15.1344	14.4467	12.0714	12.3201	13.7923	0	50.7647	7	No	Yes
MCU_002244-RA	IPR000782	FAS1 domain , FAS1 domain superfamily	emb|CDS40648.1|	gynecophoral canal protein [Echinococcus multilocularis]	K19519	TGFBI, BIGH3; transforming growth factor-beta-induced protein	Domain-containing proteins not elsewhere classified	20.3475	20.8992	21.4991	20.9546	17.4842	17.5614	19.791	0	53.0087	38	No	Yes
MCU_002250-RA	IPR000885	Fibrillar collagen, Collagen triple helix repeat	emb|CDS32007.2|	collagen alpha 2(I) chain [Hymenolepis microstoma]	K19719	COL2A; collagen type II alpha	Glycosaminoglycan binding proteins	20.9717	21.1009	22.1585	21.5633	17.0905	17.9846	20.1449	0	55.0043	65	Yes	Yes
MCU_002251-RA	IPR000215	Serpin family , Serpin, Serpin domain , Serpin superfamily , Serpin superfamily, Serpin superfamily	gb|ATG83397.1|	serpin [Taenia solium]				21.6072	21.9939	22.337	21.9845	19.1401	18.8912	20.9923	0	49.4649	28	No	Yes
MCU_002251-RB	IPR000215	Serpin family , Serpin, Serpin domain , Serpin superfamily , Serpin superfamily, Serpin superfamily	gb|ATG83397.1|	serpin [Taenia solium]				NaN	15.1648	15.8458	15.7127	13.8834	13.077	14.7367	0	46.6938	1	No	No
MCU_002253-RA	IPR008979	Galactose-binding-like domain superfamily , NADH:ubiquinone oxidoreductase intermediate-associated protein 30	emb|VUZ42410.1|	unnamed protein product [Hymenolepis diminuta]				18.7704	19.4945	20.8323	19.6581	15.495	14.9403	18.1984	0	48.136	8	No	Yes
MCU_002256-RA	IPR001519	Ferritin , Ferritin/DPS protein domain , Ferritin-like diiron domain , Ferritin-like superfamily , Ferritin-like	emb|CDS35583.1|	expressed protein [Echinococcus multilocularis]	K00522	FTH1; ferritin heavy chain [EC:1.16.3.2]	Exosome	14.364	14.0154	14.407	13.6632	12.8368	12.2584	13.5908	0	51.4233	6	No	Yes
MCU_002258-RA	IPR006091	Acyl-CoA oxidase/dehydrogenase, Acyl-CoA dehydrogenase/oxidase, Acyl-CoA dehydrogenase/oxidase, Acyl-CoA dehydrogenase/oxidase, Acyl-CoA oxidase/dehydrogenase	emb|CDS35579.1|	Acyl-CoA dehydrogenase family member 9, mitochondrial [Echinococcus multilocularis]	K15980	ACAD9; acyl-CoA dehydrogenase family member 9 [EC:1.3.99.-]	Mitochondrial biogenesis	NaN	NaN	NaN	NaN	13.9026	14.7132	14.3079	0	49.4452	9	No	Yes
MCU_002258-RB	IPR007523	NDUFAF3/Mth938 domain-containing protein , MTH938-like superfamily	emb|CDS35580.1|	expressed protein [Echinococcus multilocularis]	K09008	NDUFAF3; NADH dehydrogenase [ubiquinone] 1 alpha subcomplex assembly factor 3	Mitochondrial biogenesis	NaN	NaN	NaN	NaN	11.6158	NaN	11.6158	0	40.9367	2	No	Yes
MCU_002258-RD	IPR009075	Acyl-CoA dehydrogenase/oxidase, Acyl-CoA dehydrogenase-like, ACAD9/ACADV-like	ref|XP_024347358.1|	Acyl-CoA dehydrogenase family member 9 [Echinococcus granulosus]	K15980	ACAD9; acyl-CoA dehydrogenase family member 9 [EC:1.3.99.-]	Mitochondrial biogenesis	NaN	NaN	NaN	NaN	NaN	12.8895	12.8895	0	36.882	3	No	Yes
MCU_002259-RA	IPR004888	Glycoside hydrolase family 63 , Six-hairpin glycosidase superfamily , Six-hairpin glycosidase-like superfamily , Glycosyl hydrolase family 63, Glycosyl hydrolase family 63, Glycosyl hydrolase family 63	emb|CDS35577.1|	mannosyl oligosaccharide glucosidase [Echinococcus multilocularis]	K01228	MOGS; mannosyl-oligosaccharide glucosidase [EC:3.2.1.106]	Exosome	13.6803	14.1724	14.8623	14.1909	12.6665	14.4055	13.9963	0	49.5169	18	No	Yes
MCU_002265-RA	IPR011015	LEM/LEM-like domain superfamily	emb|CDS24574.1|	Lamino associated polypeptide [Echinococcus granulosus]				NaN	NaN	NaN	NaN	NaN	13.8879	13.8879	0	39.9366	1	No	Yes
MCU_002267-RA	IPR005225	Small GTP-binding protein domain , Small GTPase superfamily, P-loop containing nucleoside triphosphate hydrolase	ref|XP_024348061.1|	ADP-ribosylation factor-like protein [Echinococcus granulosus]	K07942	ARL1; ADP-ribosylation factor-like protein 1	Membrane trafficking	14.0952	14.2488	13.7114	14.0646	15.5861	15.897	14.6005	0	44.1772	8	No	Yes
MCU_002268-RA	IPR002305	Aminoacyl-tRNA synthetase, Tryptophan-tRNA ligase , Rossmann-like alpha/beta/alpha sandwich fold	ref|XP_024348062.1|	Tryptophanyl-tRNA synthetase, cytoplasmic [Echinococcus granulosus]	K01867	WARS, trpS; tryptophanyl-tRNA synthetase [EC:6.1.1.2]	Amino acid related enzymes	15.8396	15.5414	15.5828	15.6016	17.816	17.2395	16.2702	0	51.7285	26	No	Yes
MCU_002274-RD	IPR001206	Diacylglycerol kinase, NAD kinase/diacylglycerol kinase-like domain superfamily , Inorganic polyphosphate/ATP-NAD kinase, Ceramide kinase	emb|CDS32129.1|	ceramide kinase [Hymenolepis microstoma]	K04715	CERK; ceramide kinase [EC:2.7.1.138]		NaN	15.44	15.0266	15.2773	NaN	NaN	15.248	0	53.5384	17	No	Yes
MCU_002282-RA	IPR001611	Leucine-rich repeat , F-box domain , Leucine-rich repeat, Leucine-rich repeat domain superfamily	ref|XP_024354799.1|	F-box/LRR-repeat protein 2 [Echinococcus granulosus]	K10268	FBXL2_20; F-box and leucine-rich repeat protein 2/20	Ubiquitin system	13.6494	13.5707	13.4411	13.5473	12.9766	13.511	13.4494	0	52.1416	13	No	Yes
MCU_002283-RA	IPR036259	MFS transporter superfamily	emb|CDS16256.1|	Major facilitator superfamily general substrate transporter [Echinococcus granulosus]				14.1031	13.9282	15.365	14.5371	11.1849	NaN	13.8237	0	47.8776	5	No	Yes
MCU_002292-RA	IPR000152	EGF-type aspartate/asparagine hydroxylation site , EGF-like domain , EGF-like calcium-binding domain , Growth factor receptor cysteine-rich domain superfamily , EGF-like, EGF-like domain, TB domain , EGF-like calcium-binding, TGF-beta binding (TB) domain superfamily	emb|CDS17772.1|	fibrillin 2 [Echinococcus granulosus]	K23342	FBN2_3; fibrillin 2/3	Glycosaminoglycan binding proteins	18.9388	20.0622	19.0603	19.7275	14.6628	14.5621	17.8356	0	58.6213	28	Yes	Yes
MCU_002297-RA	IPR001132	SMAD domain, MAD homology 1, SMAD/FHA domain superfamily , MAD homology, Dwarfin , SMAD-like domain superfamily , SMAD MH1 domain superfamily	emb|CDS17774.1|	TGF beta signal transducer SmadC [Echinococcus granulosus]	K23605	SMAD3; mothers against decapentaplegic homolog 3		13.6385	13.0728	12.715	12.8141	12.7888	13.3017	13.0551	0	51.0711	11	No	No
MCU_002303-RA	IPR006035	Ureohydrolase , Arginase , Ureohydrolase, Ureohydrolase domain superfamily	ref|XP_024347752.1|	Arginase-2 [Echinococcus granulosus]	K01476	E3.5.3.1, rocF, arg; arginase [EC:3.5.3.1]		NaN	NaN	NaN	NaN	13.1159	NaN	13.1159	0	45.3356	8	No	Yes
MCU_002305-RA	IPR004331	SPX domain , EXS	emb|CDS20263.1|	xenotropic and polytropic retrovirus receptor 1 [Echinococcus granulosus]	K24195	XPR1, PHO1; xenotropic and polytropic retrovirus receptor 1	Transporters	12.0438	12.2751	NaN	11.9923	NaN	NaN	12.1037	0	44.0691	2	No	Yes
MCU_002308-RA	IPR000571	Zinc finger, Transcription factor IIS, TFIIS/LEDGF domain superfamily , Zinc finger, E3 ligase	emb|CDS20266.1|	serine:threonine protein phosphatase 1, partial [Echinococcus granulosus]	K17552	PPP1R10; protein phosphatase 1 regulatory subunit 10	Protein phosphatases and associated proteins	NaN	NaN	NaN	NaN	11.9939	11.7979	11.8959	0	42.3231	5	No	Yes
MCU_002309-RA	IPR008851	Transcription initiation factor IIF, Transcription Factor IIF	emb|CDI98612.1|	Transcription initiation factor IIF [Echinococcus multilocularis]	K03138	TFIIF1, GTF2F1, TFG1; transcription initiation factor TFIIF subunit alpha	Transcription machinery	NaN	NaN	NaN	NaN	NaN	11.071	11.071	0	39.9568	2	No	No
MCU_002318-RA	IPR000374	Phosphatidate cytidylyltransferase , Phosphatidate cytidylyltransferase	ref|XP_024348809.1|	Phosphatidate cytidylyltransferase, photoreceptor-specific [Echinococcus granulosus]	K00981	E2.7.7.41, CDS1, CDS2, cdsA; phosphatidate cytidylyltransferase [EC:2.7.7.41]		NaN	NaN	NaN	NaN	10.5447	11.6322	11.0884	0	47.8041	2	No	Yes
MCU_002319-RA	IPR000023	Phosphofructokinase domain , Phosphofructokinase, ATP-dependent 6-phosphofructokinase , Phosphofructokinase superfamily	emb|CDS43521.1|	6 phosphofructokinase [Echinococcus multilocularis]	K00850	pfkA, PFK; 6-phosphofructokinase 1 [EC:2.7.1.11]	Protein phosphatases and associated proteins	15.0813	15.1679	15.1381	15.1146	18.5922	18.4657	16.26	0	47.5517	24	No	Yes
MCU_002320-RA	0		emb|VDM17804.1|	unnamed protein product [Hydatigera taeniaeformis]				12.1217	NaN	NaN	12.0786	NaN	NaN	12.1001	0	41.4077	1	No	Yes
MCU_002321-RA	IPR000402	Sodium/potassium-transporting ATPase subunit beta , Sodium/potassium-transporting ATPase subunit beta superfamily	ref|XP_024351101.1|	Sodium/potassium-transporting ATPase subunit beta-1 [Echinococcus granulosus]	K01540	ATP1B, CD298; sodium/potassium-transporting ATPase subunit beta	CD molecules	14.7305	14.7983	15.305	14.9298	NaN	11.9696	14.3466	0	46.0279	10	No	Yes
MCU_002323-RA	IPR019129	Folate-sensitive fragile site protein Fra10Ac1	emb|CDS20611.1|	protein FRA10AC1 [Echinococcus granulosus]	K13121	FRA10AC1; protein FRA10AC1	Spliceosome	NaN	NaN	NaN	NaN	10.7724	10.9455	10.859	0	38.6714	4	No	Yes
MCU_002325-RB	IPR000795	Translational (tr)-type GTP-binding domain , Translation elongation factor EFTu-like, Translation protein, Translation elongation factor EF1A/initiation factor IF2gamma, P-loop containing nucleoside triphosphate hydrolase , GTP binding protein 1-like	emb|CDS43528.1|	GTP binding protein 1 [Echinococcus multilocularis]	K24887	GTPBP1; GTP-binding protein 1	Messenger RNA biogenesis	11.359	12.076	NaN	11.811	12.7647	13.1056	12.2233	0	51.3312	14	No	Yes
MCU_002327-RA	0		emb|CDS20614.1|	expressed protein [Echinococcus granulosus]				NaN	12.5695	NaN	12.3156	NaN	NaN	12.4426	0	37.5686	1	No	Yes
MCU_002330-RA	IPR027350	Glycosyltransferase family 23 (GT23) domain , Alpha-(1	emb|CDS40672.1|	alpha 16 fucosyltransferase [Echinococcus multilocularis]	K00717	FUT8; glycoprotein 6-alpha-L-fucosyltransferase [EC:2.4.1.68]	Glycosyltransferases	17.1172	17.5719	17.9528	17.5338	11.6562	12.0911	15.6538	0	51.0802	29	No	Yes
MCU_002332-RA	IPR031973	Deltamethrin resistance protein prag01	emb|CDS40674.1|	expressed conserved protein [Echinococcus multilocularis]				NaN	NaN	NaN	NaN	NaN	13.2956	13.2956	0	39.6545	4	No	Yes
MCU_002334-RA			emb|VDD74302.1|	unnamed protein product [Mesocestoides corti]				NaN	NaN	NaN	NaN	NaN	10.6318	10.6318	0	40.1238	1	No	Yes
MCU_002335-RA	IPR002126	Cadherin-like , Cadherin, Cadherin-like superfamily , Cadherin conserved site	emb|CDS15866.1|	protocadherin X [Echinococcus granulosus]	K16498	PCDHD1; protocadherin delta 1	Protein phosphatases and associated proteins	NaN	12.6782	13.8065	13.0264	NaN	NaN	13.1704	0	52.0838	3	No	No
MCU_002337-RA	IPR014830	Glycolipid transfer protein domain , Glycolipid transfer protein superfamily	emb|CDS40678.1|	glycolipid transfer protein [Echinococcus multilocularis]				20.2407	19.4237	19.5582	19.6179	20.0495	19.8293	19.7865	0	47.6509	15	No	Yes
MCU_002339-RA	IPR000483	Cysteine-rich flanking region, Leucine-rich repeat , Leucine-rich repeat, Immunoglobulin subtype , Immunoglobulin-like domain , Immunoglobulin I-set , Immunoglobulin-like fold , Leucine-rich repeat domain superfamily , Immunoglobulin-like domain superfamily	ref|XP_024354911.1|	Immunoglobulin superfamily member [Echinococcus granulosus]				13.4625	13.9708	14.7096	13.7743	9.53377	NaN	13.0902	0	49.5073	8	No	Yes
MCU_002341-RA	IPR006595	CTLH, CTLH/CRA C-terminal to LisH motif domain , Gid-type RING finger domain , Fyv10 family	ref|XP_024355346.1|	Macrophage erythroblast attacher [Echinococcus granulosus]	K18624	MAEA, EMP; macrophage erythroblast attacher	Ubiquitin system	NaN	NaN	NaN	NaN	10.4803	10.5371	10.5087	0	43.8075	3	No	Yes
MCU_002342-RA	0		emb|VDD80645.1|	unnamed protein product [Mesocestoides corti]				NaN	NaN	NaN	NaN	12.4097	NaN	12.4097	0.000196773	31.3849	1	No	Yes
MCU_002353-RA	IPR001478	PDZ domain , PDZ superfamily , PDZ domain 6	emb|CDS35214.1|	partitioning defective 3 [Hymenolepis microstoma]	K04237	PARD3; partitioning defective protein 3	Protein phosphatases and associated proteins	NaN	11.4009	11.4484	11.5279	12.0899	NaN	11.6168	0	47.6501	3	No	No
MCU_002354-RA	IPR004143	Biotinyl protein ligase (BPL) and lipoyl protein ligase (LPL), Lipoyltransferase/lipoate-protein ligase , Class II Aminoacyl-tRNA synthetase/Biotinyl protein ligase (BPL) and lipoyl protein ligase (LPL)	emb|CDS15933.1|	Lipoyltransferase 1 mitochondrial [Echinococcus granulosus]	K10105	LIPT1; lipoyltransferase 1		NaN	NaN	NaN	NaN	13.9927	13.8446	13.9186	0	47.9737	10	No	Yes
MCU_002355-RB	IPR002126	Cadherin-like , Cadherin-like superfamily , Cadherin conserved site	emb|CDS33362.1|	protocadherin gamma B1 [Hymenolepis microstoma]				NaN	12.9004	14.0028	13.1117	NaN	NaN	13.3383	0	50.1146	9	No	No
MCU_002356-RA	IPR000301	Tetraspanin, Tetraspanin, Tetraspanin/Peripherin	gb|ACJ02401.1|	TSP7 [Echinococcus multilocularis]				18.5766	17.9828	19.3475	18.1445	16.2098	16.2423	17.7506	0	46.652	7	No	Yes
MCU_002357-RA	IPR043791	Domain of unknown function DUF5733	emb|CDS40750.1|	expressed conserved protein [Echinococcus multilocularis]				17.5607	17.8256	17.1316	17.5288	NaN	12.3342	16.4762	0	57.7414	16	No	Yes
MCU_002358-RA	IPR002816	TraB/PrgY/GumN family , TraB/PryY-like	ref|XP_024354972.1|	TraB domain-containing protein [Echinococcus granulosus]				NaN	NaN	NaN	NaN	NaN	12.5717	12.5717	0	42.1741	5	No	Yes
MCU_002360-RA	IPR008795	Prominin	emb|VDD80662.1|	unnamed protein product [Mesocestoides corti]				NaN	NaN	NaN	NaN	12.9948	12.695	12.8449	0	50.0838	11	No	Yes
MCU_002364-RA	IPR001452	SH3 domain , SH3-like domain superfamily	emb|CDS33372.1|	expressed protein [Hymenolepis microstoma]	K06086	SORBS1, SH3D5, PONSIN, CAP; sorbin and SH3 domain containing protein 1		NaN	18.3838	17.5617	18.3362	NaN	NaN	18.0939	0	47.9519	14	No	Yes
MCU_002366-RB	IPR003593	AAA+ ATPase domain , ATPase, ATPase, 26S proteasome regulatory subunit P45-like , Nucleic acid-binding, P-loop containing nucleoside triphosphate hydrolase , AAA ATPase, 26S proteasome regulatory subunit 7-like	emb|CDS28632.1|	ATP dependent RNA helicase DDX31 [Hymenolepis microstoma]	K03061	PSMC2, RPT1; 26S proteasome regulatory subunit T1	Proteasome	13.8809	13.933	13.7098	13.7176	15.6117	16.52	14.5622	0	51.1281	26	No	Yes
MCU_002367-RA	IPR008181	Deoxyuridine triphosphate nucleotidohydrolase , dUTPase-like , dUTPase, dUTPase-like superfamily	emb|CDS21693.1|	dUTP pyrophosphatase [Echinococcus granulosus]	K01520	dut, DUT; dUTP pyrophosphatase [EC:3.6.1.23]	DNA repair and recombination proteins	NaN	NaN	NaN	NaN	12.5792	12.6757	12.6274	0	39.1856	2	No	Yes
MCU_002368-RA	IPR007945	Neuroendocrine 7B2 precursor	emb|CDS21694.1|	neuroendocrine protein 7b2 [Echinococcus granulosus]				NaN	15.3896	16.3738	15.5903	NaN	NaN	15.7846	0	47.1197	9	Yes	Yes
MCU_002371-RA	IPR006762	Gtr1/RagA G protein , P-loop containing nucleoside triphosphate hydrolase , RagA/B	emb|CDS28169.2|	Ras GTP binding protein A [Hymenolepis microstoma]	K16185	RRAGA_B; Ras-related GTP-binding protein A/B		NaN	NaN	NaN	10.3211	14.4091	15.2192	13.3165	0	45.4195	6	No	Yes
MCU_002374-RA	IPR000717	Proteasome component (PCI) domain , Winged helix DNA-binding domain superfamily	emb|CDI97419.1|	cop9 signalosome complex subunit 2 [Echinococcus multilocularis]	K12176	COPS2, CSN2, TRIP15; COP9 signalosome complex subunit 2	Ubiquitin system	NaN	11.608	11.7783	11.492	13.0172	13.9919	12.3775	0	50.754	17	No	Yes
MCU_002381-RB	IPR019381	Phosphofurin acidic cluster sorting protein 1	emb|CDS21703.1|	phosphofurin acidic cluster sorting protein [Echinococcus granulosus]	K23294	PACS2; phosphofurin acidic cluster sorting protein 2	Membrane trafficking	11.7515	11.8358	NaN	NaN	10.3941	11.8637	11.4613	0	49.9286	3	No	Yes
MCU_002382-RB	IPR000644	CBS domain , IMP dehydrogenase/GMP reductase , Inosine-5'-monophosphate dehydrogenase , Aldolase-type TIM barrel , IMP dehydrogenase / GMP reductase	ref|XP_024352251.1|	Inosine-5'-monophosphate dehydrogenase 2 [Echinococcus granulosus]	K00088	IMPDH, guaB; IMP dehydrogenase [EC:1.1.1.205]	Exosome	13.0106	13.6442	13.3784	13.4868	15.8679	16.705	14.3488	0	51.2427	22	No	Yes
MCU_002383-RA MCU_002383-RB MCU_002383-RC MCU_002383-RD								15.695	16.9738	15.6412	16.3356	NaN	11.8827	15.3057	0	50.7009	6	No	No
MCU_002384-RA	IPR000413	Integrin alpha chain , FG-GAP repeat , Integrin alpha beta-propellor , Integrin alpha	ref|XP_024352192.1|	Protein DPCD [Echinococcus granulosus]				NaN	NaN	NaN	NaN	13.5784	13.5974	13.5879	0	44.3615	10	No	Yes
MCU_002385-RA	IPR026224	Protein DPCD	emb|CDI98097.1|	protein dpcd [Echinococcus multilocularis]	K20800	DPCD; protein DPCD	Cilium and associated proteins	NaN	NaN	NaN	NaN	NaN	11.3435	11.3435	0	43.3594	2	No	Yes
MCU_002386-RA	IPR010504	Arfaptin homology (AH) domain , AH/BAR domain superfamily , Arfaptin family	emb|CDI98096.1|	arfaptin 2 [Echinococcus multilocularis]	K20314	ARFIP; arfaptin	Membrane trafficking	NaN	NaN	NaN	NaN	13.1832	13.8238	13.5035	0	37.6526	3	No	Yes
MCU_002395-RA	IPR049352	Rolling stone	emb|CDI98735.1|	expressed protein [Echinococcus multilocularis]				NaN	16.4404	16.2719	16.202	NaN	NaN	16.3048	0	43.8319	6	No	Yes
MCU_002398-RA	IPR000398	Thymidylate synthase , Thymidylate synthase, Thymidylate synthase/dCMP hydroxymethylase domain , Thymidylate synthase/dCMP hydroxymethylase superfamily , Thymidylate synthase/dCMP hydroxymethylase	emb|CDI98732.1|	thymidylate synthase [Echinococcus multilocularis]	K00560	thyA, TYMS; thymidylate synthase [EC:2.1.1.45]		NaN	12.5183	NaN	NaN	13.5381	13.9062	13.3209	0	52.0585	9	No	Yes
MCU_002399-RA	IPR000608	Ubiquitin-conjugating enzyme E2 , Ubiquitin-conjugating enzyme/RWD-like	emb|CDI98731.1|	ubiquitin conjugating enzyme E2 Z [Echinococcus multilocularis]	K10585	UBE2Z; ubiquitin-conjugating enzyme E2 Z [EC:2.3.2.23]	Ubiquitin system	15.2743	15.1517	14.9484	15.1506	16.2293	16.2591	15.5022	0	50.9721	10	No	Yes
MCU_002400-RA	IPR007245	GPI transamidase component PIG-T	emb|VDD80695.1|	unnamed protein product [Mesocestoides corti]	K05292	PIGT; GPI-anchor transamidase subunit T		NaN	NaN	NaN	NaN	12.655	13.6443	13.1496	0	46.2066	10	Yes	Yes
MCU_002401-RA	IPR007242	Ubiquitin-like protein Atg12 , Ubiquitin-like domain superfamily , HORMA domain superfamily	emb|CDS33458.2|	ubiquitin protein atg12 [Hymenolepis microstoma]	K08336	ATG12; ubiquitin-like protein ATG12	Membrane trafficking	NaN	NaN	NaN	NaN	NaN	11.1718	11.1718	0	38.0279	1	No	Yes
MCU_002402-RC	IPR000719	Protein kinase domain , Serine/threonine-protein kinase, Protein kinase-like domain superfamily	emb|CDS20373.1|	serine:threonine protein kinase WNK1 [Echinococcus granulosus]	K08867	WNK, PRKWNK; WNK lysine deficient protein kinase [EC:2.7.11.1]	Protein phosphatases and associated proteins	NaN	NaN	NaN	NaN	12.8554	13.7826	13.319	0	49.1994	11	No	No
MCU_002406-RA	IPR009287	Transcription initiation Spt4 , Spt4/RpoE2 zinc finger , RNA polymerase subunit RPABC4/transcription elongation factor Spt4 , Spt4 superfamily	ref|XP_024354553.1|	Transcription elongation factor SPT4 [Echinococcus granulosus]	K15171	SUPT4H1, SPT4; transcription elongation factor SPT4	Transcription machinery	NaN	NaN	NaN	NaN	NaN	12.0903	12.0903	0	35.6719	1	No	Yes
MCU_002413-RA	IPR000304	Pyrroline-5-carboxylate reductase , 6-phosphogluconate dehydrogenase-like, Pyrroline-5-carboxylate reductase, Pyrroline-5-carboxylate reductase, NAD(P)-binding domain superfamily	emb|CDI98477.1|	pyrroline 5 carboxylate reductase [Echinococcus multilocularis]	K00286	proC; pyrroline-5-carboxylate reductase [EC:1.5.1.2]		12.8526	12.1251	12.9946	12.6015	16.5669	15.8694	13.835	0	51.4243	15	No	Yes
MCU_002414-RA	IPR000304	Pyrroline-5-carboxylate reductase , 6-phosphogluconate dehydrogenase-like, Pyrroline-5-carboxylate reductase, Pyrroline-5-carboxylate reductase, NAD(P)-binding domain superfamily	emb|CDS20132.1|	pyrroline 5 carboxylate reductase [Echinococcus granulosus]	K00286	proC; pyrroline-5-carboxylate reductase [EC:1.5.1.2]		NaN	10.3919	NaN	11.7628	15.9245	16.0476	13.5317	0	49.971	17	No	Yes
MCU_002416-RA	0		emb|CDI98481.1|	expressed conserved protein [Echinococcus multilocularis]				NaN	15.5968	15.0581	15.2808	NaN	NaN	15.3119	0	48.1051	6	No	Yes
MCU_002417-RA			emb|CDI98482.1|	expressed conserved protein [Echinococcus multilocularis]				15.9953	15.7204	15.7561	15.8132	NaN	10.8146	14.8199	0	39.0324	4	No	Yes
MCU_002418-RA	IPR001680	WD40 repeat , WD40/YVTN repeat-like-containing domain superfamily , WD40 repeat, WD40-repeat-containing domain superfamily	ref|XP_024350778.1|	Proteasomal ATPase-associated factor [Echinococcus granulosus]	K11887	PAAF1, RPN14; proteasomal ATPase-associated factor 1	Proteasome	13.2908	13.6933	NaN	13.0076	14.3404	14.0404	13.6745	0	52.3742	13	No	Yes
MCU_002421-RA	IPR000719	Protein kinase domain , Serine/threonine-protein kinase, Protein kinase-like domain superfamily	emb|CDS43385.1|	dual specificity mitogen activated protein [Echinococcus multilocularis]	K04430	MAP2K4, MKK4; mitogen-activated protein kinase kinase 4 [EC:2.7.12.2]		NaN	NaN	NaN	NaN	11.3803	12.343	11.8617	0	38.759	3	No	No
MCU_002422-RA	IPR001494	Importin-beta, Exportin-2, Armadillo-like helical , Exportin-2, Armadillo-type fold	emb|CDS43386.1|	exportin 2 [Echinococcus multilocularis]	K18423	CSE1, CAS, XPO2; exportin-2 (importin alpha re-exporter)	Chromosome and associated proteins	NaN	11.6785	NaN	11.8338	13.3417	14.7753	12.9073	0	47.6262	26	No	Yes
MCU_002424-RA	IPR003961	Fibronectin type III , Immunoglobulin-like fold , Fibronectin type III superfamily	emb|VDD74315.1|	unnamed protein product [Mesocestoides corti]				19.7111	19.9328	20.907	20.2023	12.167	12.7871	17.6179	0	48.5099	32	No	Yes
MCU_002426-RA	IPR002364	Quinone oxidoreductase/zeta-crystallin, GroES-like superfamily , Alcohol dehydrogenase-like, Polyketide synthase, NAD(P)-binding domain superfamily	ref|XP_024352968.1|	Synaptic vesicle membrane protein VAT-1-like protein [Echinococcus granulosus]				16.7156	16.1481	16.4906	16.2047	21.0783	20.7949	17.9054	0	49.9308	26	No	Yes
MCU_002428-RA	IPR001680	WD40 repeat , Quinoprotein alcohol dehydrogenase-like superfamily , WD40/YVTN repeat-like-containing domain superfamily	emb|CDS18476.1|	WD repeat containing protein 16 [Echinococcus granulosus]	K24728	CFAP52, WDR16; cilia- and flagella-associated protein 52	Cilium and associated proteins	NaN	NaN	NaN	NaN	10.2618	11.2161	10.7389	0	48.4038	2	No	No
MCU_002429-RB	IPR001672	Phosphoglucose isomerase (PGI) , Phosphoglucose isomerase, Phosphoglucose isomerase, Phosphoglucose isomerase, Phosphoglucose isomerase, SIS domain superfamily	emb|CDS18475.1|	glucose 6 phosphate isomerase [Echinococcus granulosus]	K01810	GPI, pgi; glucose-6-phosphate isomerase [EC:5.3.1.9]	Exosome	18.155	17.7598	18.156	18.004	21.297	20.6615	19.0055	0	53.8591	31	No	Yes
MCU_002433-RA			emb|VDD74322.1|	unnamed protein product [Mesocestoides corti]				NaN	NaN	NaN	NaN	NaN	9.16954	9.16954	0.00117119	30.4691	2	No	Yes
MCU_002435-RA	IPR000504	RNA recognition motif domain , RNA recognition motif domain, U2 snRNP auxilliary factor, Nucleotide-binding alpha-beta plait domain superfamily , RNA-binding domain superfamily	ref|XP_024353518.1|	Splicing factor U2AF subunit [Echinococcus granulosus]	K12837	U2AF2; splicing factor U2AF 65 kDa subunit	Spliceosome	NaN	12.7527	14.8097	13.4053	13.3349	14.4123	13.743	0	44.9207	5	No	Yes
MCU_002438-RA	IPR013083	Zinc finger, Nitric oxide synthase-interacting protein , Nitric oxide synthase-interacting protein	ref|XP_024353515.1|	Nitric oxide synthase-interacting protein [Echinococcus granulosus]	K13125	NOSIP; nitric oxide synthase-interacting protein	Spliceosome	NaN	10.3738	NaN	NaN	10.2436	11.1959	10.6044	0	41.966	1	No	Yes
MCU_002440-RA	IPR011992	EF-hand domain pair , EF-Hand 1	emb|CDS18461.1|	CDP diacylglycerol glycerol 3 phosphate [Echinococcus granulosus]				16.5773	17.8282	18.2746	17.8227	13.7826	13.3043	16.265	0	48.9864	11	Yes	Yes
MCU_002444-RA	IPR002347	Short-chain dehydrogenase/reductase SDR , Short-chain dehydrogenase/reductase, NAD(P)-binding domain superfamily	emb|CUT99177.1|	steroid dehydrogenase [Echinococcus multilocularis]	K10251	HSD17B12, KAR, IFA38; 17beta-estradiol 17-dehydrogenase / very-long-chain 3-oxoacyl-CoA reductase [EC:1.1.1.62 1.1.1.330]	Lipid biosynthesis proteins	14.5064	13.9275	13.5918	13.5272	16.8787	17.544	14.9959	0	49.6243	12	No	Yes
MCU_002446-RA	IPR001589	Actinin-type actin-binding domain, Pleckstrin homology domain, Calponin homology domain , Pleckstrin homology domain , Spectrin repeat , PH-like domain superfamily , Spectrin, Spectrin/alpha-actinin , CH domain superfamily , Pleckstrin homology domain 9	ref|XP_024354639.1|	Spectrin beta chain [Echinococcus granulosus]	K06115	SPTB; spectrin beta	Cytoskeleton proteins	13.4185	12.2114	12.6079	12.0127	17.4998	18.0387	14.2982	0	55.1866	163	No	Yes
MCU_002451-RA	IPR006603	PQ-loop repeat , Mannose-P-dolichol utilization defect 1 protein	ref|XP_024354635.1|	Mannose-P-dolichol utilization defect 1 protein [Echinococcus granulosus]	K09660	MPDU1; mannose-P-dolichol utilization defect 1	Glycosyltransferases	NaN	NaN	NaN	NaN	12.4478	13.133	12.7904	0	44.1159	3	No	Yes
MCU_002452-RA	IPR002404	IRS-type PTB domain , PH-like domain superfamily	emb|CDS40882.1|	docking protein 3 [Echinococcus multilocularis]				17.7785	17.3951	17.2096	17.3331	12.2791	13.18	15.8626	0	51.7707	35	No	Yes
MCU_002453-RA	IPR002126	Cadherin-like , Cadherin, Cadherin-like superfamily , Cadherin conserved site	ref|XP_024354631.1|	Protocadherin-9 [Echinococcus granulosus]	K16498	PCDHD1; protocadherin delta 1	Protein phosphatases and associated proteins	NaN	11.3844	13.5732	12.1098	NaN	NaN	12.3558	0	41.9904	4	No	Yes
MCU_002454-RA			emb|CDS20077.1|	expressed conserved protein [Echinococcus granulosus]				20.5018	20.1149	21.2097	20.2091	17.1259	17.7021	19.4772	0	46.6263	9	No	Yes
MCU_002455-RA			emb|CDS20078.1|	translation initiation factor IF 2 [Echinococcus granulosus]				NaN	NaN	NaN	NaN	NaN	11.8665	11.8665	0	33.7527	1	No	No
MCU_002458-RB	IPR002490	V-type ATPase, ATPase	emb|CDI98426.1|	V type proton ATPase 116 kDa subunit a [Echinococcus multilocularis]	K02154	ATPeV0A, ATP6N; V-type H+-transporting ATPase subunit a	Exosome	16.7686	16.4968	15.5835	16.1277	16.2536	16.1137	16.224	0	56.3621	23	No	Yes
MCU_002460-RB			emb|CDS20084.1|	multivalent antigen sj tpi [Echinococcus granulosus]	K24220	MYH1s; myosin heavy chain 1/2/3/4/8/13/7B/15	Cytoskeleton proteins	NaN	NaN	NaN	NaN	15.45	15.8352	15.6426	0	51.8634	30	No	Yes
MCU_002463-RA			emb|CDS28954.1|	kinesin protein kif3b [Hymenolepis microstoma]				NaN	NaN	NaN	NaN	13.1938	13.7988	13.4963	0	52.795	1	No	Yes
MCU_002464-RB	IPR002126	Cadherin-like , Cadherin, Cadherin-like superfamily , Cadherin conserved site	emb|CDS20085.1|	protocadherin [Echinococcus granulosus]	K16498	PCDHD1; protocadherin delta 1	Protein phosphatases and associated proteins	NaN	14.6681	15.5895	14.8653	NaN	NaN	15.041	0	53.0944	34	No	No
MCU_002468-RA	0		ref|XP_024347340.1|	Tyrosine-protein kinase Fps85D [Echinococcus granulosus]				NaN	13.3082	12.8514	13.3104	NaN	NaN	13.1567	0	50.3253	6	No	Yes
MCU_002469-RA	0		emb|CDS21318.1|	expressed conserved protein [Echinococcus granulosus]				NaN	15.7826	16.4961	15.8505	NaN	NaN	16.0431	0	48.1055	5	No	Yes
MCU_002470-RA	IPR001645	Folylpolyglutamate synthetase , Folylpolyglutamate synthetase, Mur-like, Mur ligase	emb|CDS18715.1|	folylpolyglutamate synthase, mitochondrial [Echinococcus granulosus]	K01930	FPGS; folylpolyglutamate synthase [EC:6.3.2.17]		NaN	NaN	NaN	NaN	13.2419	13.5529	13.3974	0	50.3065	6	No	Yes
MCU_002471-RA	IPR001683	Phox homology , PX domain superfamily	emb|CDI97908.1|	sorting nexin 14 [Echinococcus multilocularis]	K17926	SNX14; sorting nexin-14	Domain-containing proteins not elsewhere classified	16.826	16.0659	15.985	15.6885	13.4069	12.6061	15.0964	0	49.1288	1	No	Yes
MCU_002474-RC	IPR001680	WD40 repeat , LIS1 homology motif , CTLH, Quinoprotein amine dehydrogenase, WD40/YVTN repeat-like-containing domain superfamily , WD40-repeat-containing domain superfamily	emb|CDS37405.1|	WD repeat containing protein 26 [Echinococcus multilocularis]	K22382	WDR26; WD repeat-containing protein 26	Ubiquitin system	NaN	12.8151	NaN	12.7937	14.7712	15.4139	13.9485	0	50.2099	19	No	Yes
MCU_002475-RA	IPR006629	LPS-induced tumour necrosis factor alpha factor , LITAF domain containing protein	emb|CDS19349.1|	lipopolysaccharide induced tumor necrosis [Echinococcus granulosus]	K19363	LITAF; lipopolysaccharide-induced tumor necrosis factor-alpha factor		NaN	13.6515	14.0275	13.3538	NaN	NaN	13.6776	0	42.4513	1	No	Yes
MCU_002476-RB	IPR006629	LPS-induced tumour necrosis factor alpha factor , LITAF domain containing protein	emb|CUT98645.1|	lipopolysaccharide induced TNF alpha factor [Echinococcus multilocularis]	K19363	LITAF; lipopolysaccharide-induced tumor necrosis factor-alpha factor		13.0263	13.4144	12.919	13.1082	11.0312	11.0185	12.4196	0	51.2592	2	No	Yes
MCU_002477-RA			emb|VDD80737.1|	unnamed protein product [Mesocestoides corti]				NaN	NaN	NaN	NaN	13.4667	13.1625	13.3146	0	44.7502	7	No	No
MCU_002482-RA			emb|VDD80743.1|	unnamed protein product [Mesocestoides corti]				NaN	NaN	NaN	NaN	NaN	12.7159	12.7159	0	34.3081	5	No	Yes
MCU_002482-RC	IPR012762	Ubiquinone biosynthesis protein COQ9 , COQ9	emb|CDS19343.1|	Ubiquinone biosynthesis protein COQ9 [Echinococcus granulosus]	K18587	COQ9; ubiquinone biosynthesis protein COQ9		NaN	NaN	NaN	NaN	12.2738	NaN	12.2738	0	42.1469	6	No	Yes
MCU_002487-RA	IPR001589	Actinin-type actin-binding domain, Calponin homology domain , CH domain superfamily , Fimbrin/Plastin	emb|CDS40293.1|	fimbrin [Echinococcus multilocularis]	K17336	PLS3; plastin-3	DNA repair and recombination proteins	17.9594	18.2555	17.9669	18.1408	19.6201	19.4951	18.573	0	50.7106	32	No	Yes
MCU_002493-RA	IPR005052	Legume-like lectin , Concanavalin A-like lectin/glucanase domain superfamily	emb|CDS41391.1|	vesicular integral membrane protein vip36 [Echinococcus multilocularis]	K10082	LMAN2, VIP36; lectin, mannose-binding 2	Membrane trafficking	13.0535	13.2611	13.8368	12.8913	14.5327	15.4608	13.8394	0	51.3654	5	No	Yes
MCU_002494-RA	IPR004148	BAR domain , AH/BAR domain superfamily	ref|XP_024355726.1|	Endophilin-A3 [Echinococcus granulosus]	K11247	SH3GL; endophilin-A		16.3549	15.9444	15.5962	15.8369	17.4053	18.3769	16.5858	0	54.3053	19	No	Yes
MCU_002495-RA	IPR007320	Programmed cell death protein 2	ref|XP_024355727.1|	Programmed cell death protein 2-like protein [Echinococcus granulosus]	K14801	TSR4; pre-rRNA-processing protein TSR4	Ribosome biogenesis	NaN	NaN	NaN	NaN	NaN	9.31788	9.31788	0	39.6744	1	No	Yes
MCU_002496-RD	IPR004000	Actin family , ATPase	ref|XP_024355729.1|	F42C5.9 protein [Echinococcus granulosus]				13.8326	13.9677	13.1512	13.8427	12.2057	12.5157	13.2526	0	49.1786	8	No	Yes
MCU_002505-RC	IPR000795	Translational (tr)-type GTP-binding domain , Translation elongation factor EFTu/EF1A, Translation elongation factor EFTu-like, Translation elongation factor EFTu/EF1A, Small GTP-binding protein domain , Translation protein, Translation elongation factor EF1A/initiation factor IF2gamma, P-loop containing nucleoside triphosphate hydrolase , Tr-type G domain, Elongation factor Tu, Elongation factor …	ref|XP_024346366.1|	Elongation factor Tu [Echinococcus granulosus]	K02358	tuf, TUFM; elongation factor Tu	Translation factors	18.4386	NaN	NaN	NaN	16.4577	16.5548	17.1504	0	53.0895	25	No	Yes
MCU_002506-RA	IPR000421	Coagulation factor 5/8 C-terminal domain , Galactose-binding-like domain superfamily , Discoidin domain-containing receptor 1/2	emb|CDS21539.1|	discoidin domain receptor [Echinococcus granulosus]	K05125	DDR2, TKT, CD167b; discoidin domain receptor family member 2 [EC:2.7.10.1]	CD molecules	15.9127	16.1171	17.0716	16.2451	12.7158	NaN	15.6125	0	47.9026	12	No	Yes
MCU_002508-RA	IPR002048	EF-hand domain , EF-hand domain pair , EF-Hand 1, Peptidase S54, Rhomboid-like superfamily	ref|XP_024346363.1|	Rhomboid-related protein [Echinococcus granulosus]	K02857	RHBDL1_2_3; rhomboid-related protein 1/2/3 [EC:3.4.21.105]	Peptidases and inhibitors	12.5728	12.355	NaN	12.6736	15.0571	14.8227	13.4962	0	46.9212	7	No	No
MCU_002511-RB	IPR002110	Ankyrin repeat , Zinc finger, Ankyrin repeat-containing domain superfamily	emb|CDS21535.1|	Zinc finger MYND type [Echinococcus granulosus]	K24633	ANKMY2, ZMYND20, DAF25; ankyrin repeat and MYND domain-containing protein 2	Domain-containing proteins not elsewhere classified	NaN	12.4194	NaN	12.5111	12.7554	13.462	12.787	0	48.1236	11	No	Yes
MCU_002512-RA	IPR000203	GPS motif , GPCR, Concanavalin A-like lectin/glucanase domain superfamily , GAIN domain superfamily	emb|CDS18812.1|	cadherin EGF LAG seven pass G type receptor 1 [Echinococcus granulosus]				NaN	12.7745	13.7063	13.0631	NaN	NaN	13.1813	0	51.9754	10	No	Yes
MCU_002513-RA	IPR001623	DnaJ domain , DnaJ domain, Chaperone J-domain superfamily , DnaJ homolog subfamily B member 2/6-like	ref|XP_024348497.1|	DnaJ subfamily B member [Echinococcus granulosus]	K09512	DNAJB6; DnaJ homolog subfamily B member 6	Chaperones and folding catalysts	13.8666	14.2071	13.6039	14.0301	11.6692	11.9643	13.2235	0	44.9039	2	No	Yes
MCU_002514-RA	IPR003210	Signal recognition particle, Signal recognition particle	emb|CUT99547.1|	signal recognition particle 14 kda protein [Echinococcus multilocularis]	K03104	SRP14; signal recognition particle subunit SRP14	Secretion system	12.4927	12.4827	NaN	12.5259	13.1023	13.6634	12.8534	0	45.2665	5	No	Yes
MCU_002515-RA	IPR001268	NADH:ubiquinone oxidoreductase, NADH dehydrogenase, NADH:ubiquinone oxidoreductase, NADH:ubiquinone oxidoreductase	ref|XP_024348495.1|	NADH dehydrogenase [ubiquinone] iron-sulfur protein 3 [Echinococcus granulosus]	K03936	NDUFS3; NADH dehydrogenase (ubiquinone) Fe-S protein 3 [EC:7.1.1.2]		NaN	NaN	NaN	NaN	14.1429	14.681	14.4119	0	45.3496	13	No	Yes
MCU_002516-RA	IPR013078	Histidine phosphatase superfamily, Histidine phosphatase superfamily	ref|XP_024348494.1|	Serine/threonine-protein phosphatase PGAM5 [Echinococcus granulosus]	K15637	PGAM5; serine/threonine-protein phosphatase PGAM5 [EC:3.1.3.16]		NaN	NaN	NaN	NaN	14.9075	14.6432	14.7753	0	44.7925	8	No	Yes
MCU_002531-RA	IPR000648	Oxysterol-binding protein , Pleckstrin homology domain , Oxysterol-binding protein superfamily	emb|CDS16273.1|	oxysterol binding protein 1 [Echinococcus granulosus]	K20456	OSBP; oxysterol-binding protein 1	Membrane trafficking	13.5664	13.4583	12.5338	13.4095	14.0313	14.5	13.5832	0	48.2836	20	No	Yes
MCU_002532-RA	IPR001096	Peptidase C13, GPI-anchor transamidase , Caspase-like domain superfamily	emb|CDS41077.1|	GPI anchor transamidase [Echinococcus multilocularis]	K05290	PIGK; GPI-anchor transamidase subunit K		NaN	NaN	NaN	NaN	13.1498	13.709	13.4294	0	44.4994	5	No	Yes
MCU_002538-RA	IPR001100	Pyridine nucleotide-disulphide oxidoreductase, Pyridine nucleotide-disulphide oxidoreductase, Dihydrolipoamide dehydrogenase , Pyridine nucleotide-disulphide oxidoreductase, FAD/NAD-linked reductase, FAD/NAD(P)-binding domain , FAD/NAD(P)-binding domain superfamily	emb|CDS16281.1|	dihydrolipoamide dehydrogenase [Echinococcus granulosus]	K00382	DLD, lpd, pdhD; dihydrolipoamide dehydrogenase [EC:1.8.1.4]	Exosome	15.8257	14.9519	15.6213	15.2249	19.6324	18.7713	16.6712	0	54.0545	28	No	Yes
MCU_002539-RA	IPR001012	UBX domain , Ubiquitin-like domain superfamily , Thioredoxin-like superfamily	ref|XP_024354821.1|	UBX domain-containing protein 4 [Echinococcus granulosus]	K24348	UBXN1_4; UBX domain-containing protein 1/4		NaN	NaN	NaN	NaN	13.6445	14.4582	14.0513	0	52.0015	13	No	Yes
MCU_002545-RA	IPR001283	Cysteine-rich secretory protein-related , CAP domain , CAP superfamily	emb|CDS35452.2|	glioma pathogenesis protein 1 [Echinococcus multilocularis]				NaN	14.0264	14.783	13.9943	NaN	NaN	14.2679	0	44.9922	2	No	No
MCU_002550-RA	IPR014044	CAP domain , CAP superfamily	gb|AAT74668.2|	cysteine-rich secreted protein 2 precursor [Mesocestoides vogae]	K20412	PI16, CRISP9, CD364; peptidase inhibitor 16	CD molecules	19.8272	18.8383	19.5214	19.2827	NaN	12.2726	17.9484	0	47.0426	5	Yes	Yes
MCU_002555-RA	IPR001680	WD40 repeat , Coatomer, Coatomer, WD40/YVTN repeat-like-containing domain superfamily , Coatomer subunit alpha , WD40 repeat, G-protein beta WD-40 repeat , WD40-repeat-containing domain superfamily , Coatomer subunit alpha	emb|CDS37020.1|	coatomer subunit alpha [Echinococcus multilocularis]	K05236	COPA, RET1; coatomer subunit alpha	Membrane trafficking	12.8669	12.4461	12.4349	12.4418	15.0784	16.2015	13.5783	0	50.5311	59	No	Yes
MCU_002557-RA	IPR001841	Zinc finger, Adaptor protein Cbl, EF-hand domain pair , Zinc finger, Adaptor protein Cbl, Adaptor protein Cbl, Zinc finger, Adaptor protein Cbl, Adaptor protein Cbl , Adaptor protein Cbl, SH2 domain superfamily	ref|XP_024354103.1|	E3 ubiquitin-protein ligase CBL [Echinococcus granulosus]	K04707	CBL; E3 ubiquitin-protein ligase CBL [EC:2.3.2.27]	Membrane trafficking	NaN	15.1456	14.8909	15.0762	NaN	NaN	15.0376	0	48.888	17	No	Yes
MCU_002558-RA	IPR012981	PIH1, PIH1D1/2/3	emb|CDS37022.1|	Nop17p [Echinococcus multilocularis]				NaN	NaN	NaN	NaN	NaN	12.7908	12.7908	0	32.1061	1	No	No
MCU_002563-RA	IPR002836	PDCD5-like , PDCD5-like superfamily	ref|XP_024354100.1|	Programmed cell death protein 5 [Echinococcus granulosus]	K06875	PDCD5, TFAR19; programmed cell death protein 5		12.66	11.9351	NaN	11.8672	14.8861	13.7826	13.0262	0	45.2793	5	No	Yes
MCU_002564-RA	IPR000198	Rho GTPase-activating protein domain , CRAL-TRIO lipid binding domain , Rho GTPase activation protein , CRAL-TRIO lipid binding domain superfamily	emb|CDS18975.1|	Rho GTPase activating protein 1 [Echinococcus granulosus]				12.7179	12.3165	NaN	12.3216	14.1501	14.3384	13.1689	0	59.2527	14	No	Yes
MCU_002568-RA	IPR001680	WD40 repeat , Domain of unknown function DUF1899 , Coronin , WD40/YVTN repeat-like-containing domain superfamily , WD40 repeat, WD40-repeat-containing domain superfamily	emb|CDI98717.1|	coronin 1C [Echinococcus multilocularis]	K13886	CORO1B_1C_6; coronin-1B/1C/6	Cytoskeleton proteins	16.2079	15.9784	15.3592	15.8407	16.7719	16.1853	16.0572	0	50.9926	21	No	Yes
MCU_002572-RA	IPR001060	FCH domain , SH3 domain , AH/BAR domain superfamily , F-BAR domain , SH3-like domain superfamily	emb|CDI98711.1|	fch and double sh3 domains protein 2 [Echinococcus multilocularis]	K20125	FCHSD; F-BAR and double SH3 domains protein	Membrane trafficking	NaN	12.8527	12.3972	12.5962	NaN	NaN	12.6154	0	48.1518	8	No	Yes
MCU_002576-RA	IPR003598	Immunoglobulin subtype 2 , Immunoglobulin subtype , Immunoglobulin-like domain , Immunoglobulin I-set , Immunoglobulin-like fold , Immunoglobulin-like domain superfamily	emb|CDI98281.1|	tyrosine protein kinase otk [Echinococcus multilocularis]				14.6566	14.6687	15.3497	14.8917	14.3855	14.262	14.7024	0	52.2627	27	No	Yes
MCU_002578-RA	IPR000095	CRIB domain , Protein kinase domain , AGC-kinase, Citron homology (CNH) domain , Pleckstrin homology domain , Protein kinase C-like, Serine/threonine-protein kinase, Protein kinase-like domain superfamily , PH-like domain superfamily , Protein kinase, C1-like domain superfamily	emb|CDS19937.1|	Serine/threonine-protein kinase Genghis Khan [Echinococcus granulosus]	K16307	CDC42BP; serine/threonine-protein kinase MRCK [EC:2.7.11.1]		NaN	NaN	NaN	NaN	NaN	10.1907	10.1907	0	46.5829	1	No	Yes
MCU_002579-RA	IPR002151	Kinesin light chain , Tetratricopeptide-like helical domain superfamily , Tetratricopeptide repeat	emb|CDS19936.1|	kinesin light chain 4 [Echinococcus granulosus]	K10407	KLC; kinesin light chain	Messenger RNA biogenesis	15.2396	15.4225	15.1429	15.5126	17.0377	17.2502	15.9343	0	47.0971	12	No	Yes
MCU_002583-RA	IPR000679	Zinc finger, ELM2 domain , Bromo adjacent homology (BAH) domain , Homeobox-like domain superfamily , Zinc finger C2H2-type , SANT domain , Mesoderm induction early response protein/metastasis-associated protein , Bromo adjacent homology (BAH) domain superfamily	emb|CDS24108.1|	metastasis associated protein MTA1 [Echinococcus granulosus]	K11660	MTA; metastasis-associated protein MTA	Transcription factors	NaN	NaN	NaN	NaN	11.4095	12.9206	12.1651	0	45.402	5	No	Yes
MCU_002586-RA	IPR002172	Low-density lipoprotein (LDL) receptor class A repeat , LDL receptor-like superfamily	emb|CDS24100.1|	prohormone 4 [Echinococcus granulosus]				NaN	13.3102	13.6354	13.3775	NaN	NaN	13.441	0	49.3498	5	Yes	Yes
MCU_002587-RB	IPR001715	Calponin homology domain , NT-type C2 domain , CH domain superfamily	emb|CDS24099.1|	Calponin EH domain binding protein 1 [Echinococcus granulosus]				14.3419	10.3865	NaN	NaN	12.5317	13.4632	12.6808	0	49.1092	6	No	Yes
MCU_002588-RB	IPR001623	DnaJ domain , Chaperone J-domain superfamily	emb|VDD74367.1|	unnamed protein product [Mesocestoides corti]	K09539	DNAJC19; DnaJ homolog subfamily C member 19	Chaperones and folding catalysts	NaN	NaN	NaN	NaN	12.1012	12.9732	12.5372	0	46.292	2	No	Yes
MCU_002592-RA	IPR001619	Sec1-like protein , Sec1-like, Sec1-like superfamily , Sec1-like, Sec1-like	emb|CDS29659.1|	syntaxin binding protein 1 [Hymenolepis microstoma]	K15292	STXBP1, MUNC18-1; syntaxin-binding protein 1	Membrane trafficking	14.6428	14.594	14.5738	14.5644	15.6729	16.4059	15.0756	0	53.0129	30	No	Yes
MCU_002596-RB	IPR000008	C2 domain , Protein kinase domain , AGC-kinase, Protein kinase C-like, Serine/threonine-protein kinase, Protein kinase-like domain superfamily , Protein kinase C, Protein kinase, Protein kinase, Diacylglycerol/phorbol-ester binding , C2 domain superfamily , C1-like domain superfamily	emb|CDS15388.1|	protein kinase c epsilon type [Echinococcus granulosus]	K18050	PRKCE; novel protein kinase C epsilon type [EC:2.7.11.13]		NaN	NaN	NaN	NaN	13.5976	14.4974	14.0475	0	48.9617	15	No	Yes
MCU_002598-RA	0		emb|CDS15389.1|	glypican [Echinococcus granulosus]				NaN	13.6699	15.0549	14.4909	NaN	NaN	14.4052	0	47.3829	4	No	Yes
MCU_002599-RA	IPR009038	GOLD domain , Transmembrane emp24 domain-containing protein	ref|XP_024356243.1|	Transmembrane emp24 domain-containing protein [Echinococcus granulosus]	K20346	TMED4_9_11; p24 family protein alpha	Membrane trafficking	NaN	NaN	NaN	NaN	13.7739	14.497	14.1354	0	47.0783	6	No	Yes
MCU_002601-RA	IPR000742	EGF-like domain , Peptidase M12B, Disintegrin domain , ADAM, EGF-like domain, Metallopeptidase, Disintegrin domain superfamily	emb|CDS22258.1|	adam [Echinococcus granulosus]				15.0422	15.2824	15.9277	15.4102	12.4448	12.5343	14.4403	0	52.5258	17	No	No
MCU_002602-RA	IPR001806	Small GTPase , Small GTP-binding protein domain , P-loop containing nucleoside triphosphate hydrolase	ref|XP_024349722.1|	Ras-related protein Rab-27A [Echinococcus granulosus]	K07885	RAB27A; Ras-related protein Rab-27A	Membrane trafficking	16.91	16.1239	15.7546	15.8904	19.4292	19.2411	17.2249	0	57.5608	12	No	Yes
MCU_002605-RA	IPR012879	PAT complex subunit CCDC47	emb|CDS22255.1|	coiled coil domain containing protein 47 [Echinococcus granulosus]				NaN	NaN	NaN	NaN	12.3486	13.8575	13.103	0	44.1727	3	No	Yes
MCU_002606-RA	0		emb|VDL18336.1|	unnamed protein product [Hymenolepis diminuta]				NaN	14.2934	15.0796	14.6438	NaN	NaN	14.6723	0	41.3441	2	No	Yes
MCU_002607-RA	IPR000242	Tyrosine-specific protein phosphatase, Tyrosine-specific protein phosphatases domain , CRAL-TRIO lipid binding domain , Protein-tyrosine phosphatase, Protein-tyrosine phosphatase, Protein-tyrosine phosphatase-like , CRAL/TRIO, CRAL-TRIO lipid binding domain superfamily	emb|CDS22249.1|	tyrosine protein phosphatase non receptor type [Echinococcus granulosus]	K18038	PTPN9, MEG2; tyrosine-protein phosphatase non-receptor type 9 [EC:3.1.3.48]	Protein phosphatases and associated proteins	NaN	NaN	NaN	NaN	NaN	8.26451	8.26451	0	39.9041	1	No	Yes
MCU_002608-RB			emb|CDS30919.2|	microtubule associated protein 1S [Hymenolepis microstoma]				15.0515	14.9499	14.6542	14.7361	18.5154	18.4367	16.0573	0	50.3905	57	No	Yes
MCU_002610-RA	IPR001991	Sodium:dicarboxylate symporter , Sodium:dicarboxylate symporter superfamily	emb|CDS40603.1|	Excitatory amino acid transporter [Echinococcus multilocularis]	K05613	SLC1A2, EAAT2; solute carrier family 1 (glial high affinity glutamate transporter), member 2	Transporters	17.5297	17.8166	17.1601	17.3441	9.78032	NaN	15.9262	0	49.4548	7	No	Yes
MCU_002612-RA	IPR001991	Sodium:dicarboxylate symporter , Sodium:dicarboxylate symporter superfamily	ref|XP_024354844.1|	Excitatory amino acid transporter [Echinococcus granulosus]				NaN	17.4573	17.0484	17.4123	NaN	NaN	17.306	0	43.9543	2	No	Yes
MCU_002612-RC	IPR001991	Sodium:dicarboxylate symporter , Sodium:dicarboxylate symporter superfamily	ref|XP_024354844.1|	Excitatory amino acid transporter [Echinococcus granulosus]	K05613	SLC1A2, EAAT2; solute carrier family 1 (glial high affinity glutamate transporter), member 2	Transporters	16.6851	16.5486	16.4157	16.8014	11.0542	NaN	15.501	0	50.3626	9	No	Yes
MCU_002615-RA	IPR001991	Sodium:dicarboxylate symporter , Sodium:dicarboxylate symporter superfamily	emb|CDS34454.1|	excitatory amino acid transporter 2 [Hymenolepis microstoma]				NaN	16.3234	15.9633	15.8424	NaN	NaN	16.043	0	49.0759	6	No	No
MCU_002618-RA	IPR000719	Protein kinase domain , Citron homology (CNH) domain , Protein kinase-like domain superfamily , Protein kinase	emb|CDS15795.1|	mitogen activated protein kinase kinase kinase [Echinococcus granulosus]	K04406	MAP4K3, GLK; mitogen-activated protein kinase kinase kinase kinase 3 [EC:2.7.11.1]		NaN	NaN	NaN	NaN	11.6646	11.5479	11.6062	0	40.2434	3	No	Yes
MCU_002620-RA	IPR000994	Peptidase M24 , Peptidase M24, Peptidase M24A, Peptidase M24A, Creatinase/aminopeptidase-like , Winged helix-like DNA-binding domain superfamily , Winged helix DNA-binding domain superfamily	emb|CDS15799.1|	methionyl aminopeptidase 2 [Echinococcus granulosus]	K01265	map; methionyl aminopeptidase [EC:3.4.11.18]	Peptidases and inhibitors	15.2793	14.7617	14.5609	14.8967	15.2095	14.8454	14.9256	0	58.6589	17	No	Yes
MCU_002628-RA	IPR000868	Isochorismatase-like , SH2 domain , SH3 domain , SH3-like domain superfamily , Isochorismatase-like superfamily , SH2 domain superfamily	emb|VDD74375.1|	unnamed protein product, partial [Mesocestoides corti]				15.0914	14.6257	14.6492	14.6085	18.043	17.1822	15.7	0	53.119	17	No	Yes
MCU_002629-RA	0		emb|VDD74376.1|	unnamed protein product [Mesocestoides corti]				NaN	11.5993	12.9107	12.053	NaN	NaN	12.1877	0	38.9776	3	No	Yes
MCU_002631-RA			emb|CDS42532.1|	translocon associated protein subunit beta [Echinococcus multilocularis]	K13250	SSR2; translocon-associated protein subunit beta	Membrane trafficking	NaN	NaN	NaN	NaN	13.9606	15.0782	14.5194	0	51.3241	4	No	Yes
MCU_002633-RA	IPR003020	Bicarbonate transporter, Bicarbonate transporter-like, Band 3 cytoplasmic domain , Phosphotransferase/anion transporter	emb|VDD74379.1|	unnamed protein product [Mesocestoides corti]	K13855	SLC4A2, AE2; solute carrier family 4 (anion exchanger), member 2	Transporters	16.3957	16.2143	14.99	16.0317	12.512	12.1262	14.7116	0	51.4386	23	No	Yes
MCU_002635-RA	IPR026569	Large ribosomal subunit protein bL28 , Large ribosomal subunit protein bL28/bL31-like superfamily , Large ribosomal subunit protein bL28 superfamily	ref|XP_024353436.1|	39S ribosomal protein L28 [Echinococcus granulosus]	K02902	RP-L28, MRPL28, rpmB; large subunit ribosomal protein L28	Ribosome	NaN	NaN	NaN	NaN	13.3783	12.8241	13.1012	0	37.2482	1	No	Yes
MCU_002636-RA	IPR000644	CBS domain , CBS domain superfamily	ref|XP_024353435.1|	5'-AMP-activated protein kinase subunit gamma-2 [Echinococcus granulosus]	K07200	PRKAG; 5'-AMP-activated protein kinase, regulatory gamma subunit		NaN	12.3097	NaN	12.2136	14.9623	15.6156	13.7753	0	47.4527	15	No	Yes
MCU_002637-RA	IPR001752	Kinesin motor domain , Kinesin motor domain, P-loop containing nucleoside triphosphate hydrolase , Kinesin-like protein , Kinesin motor domain superfamily	emb|CDS42535.1|	kinesin heavy chain [Echinococcus multilocularis]	K10396	KIF5; kinesin family member 5	Membrane trafficking	15.5896	16.0394	15.8002	16.0739	17.5329	18.0125	16.5081	0	55.4141	64	No	Yes
MCU_002641-RA	IPR002048	EF-hand domain , EF-hand domain pair , EF-Hand 1	emb|CDI98019.1|	sarcoplasmic calcium binding protein [Echinococcus multilocularis]				16.5059	15.1871	15.6562	15.2517	20.8774	20.1234	17.2669	0	53.905	28	No	Yes
MCU_002643-RA	IPR000552	Ribosomal protein L44e , Zinc-binding ribosomal protein	ref|XP_024351509.1|	60S ribosomal protein L36a [Echinococcus granulosus]	K02929	RP-L44e, RPL44; large subunit ribosomal protein L44e	Ribosome	10.5457	NaN	NaN	NaN	14.1335	14.5616	13.0803	0	51.2719	4	No	Yes
MCU_002644-RA	IPR001569	Ribosomal protein L37e , Large ribosomal subunit protein eL37/eL43 , Zinc-binding ribosomal protein , Large ribosomal subunit protein eL37	emb|CDI98016.1|	ribosomal protein L37 [Echinococcus multilocularis]	K02922	RP-L37e, RPL37; large subunit ribosomal protein L37e	Ribosome	NaN	NaN	NaN	NaN	13.5674	14.1674	13.8674	0	38.7373	2	No	Yes
MCU_002646-RA	IPR000730	Proliferating cell nuclear antigen, Proliferating cell nuclear antigen, Proliferating cell nuclear antigen, Proliferating cell nuclear antigen, DNA clamp superfamily	emb|CDS26602.1|	ribosomal protein L37a [Hymenolepis microstoma]	K04802	PCNA; proliferating cell nuclear antigen	DNA replication proteins	12.2044	12.9915	12.9306	12.9346	16.4152	16.1442	13.9367	0	46.9024	10	No	Yes
MCU_002650-RA	IPR000642	Peptidase M41 , AAA+ ATPase domain , ATPase, ATPase, Peptidase, P-loop containing nucleoside triphosphate hydrolase , Peptidase M41-like , AAA ATPase	emb|CDS41606.1|	paraplegin [Echinococcus multilocularis]	K09552	SPG7; spastic paraplegia 7 [EC:3.4.24.-]	Peptidases and inhibitors	NaN	NaN	NaN	NaN	13.2697	14.0125	13.6411	0	48.6616	11	No	Yes
MCU_002652-RA	IPR001680	WD40 repeat , WD40/YVTN repeat-like-containing domain superfamily , WD40-repeat-containing domain superfamily	emb|CDS41607.1|	PH interacting protein [Echinococcus multilocularis]	K11798	BRWD1_3; bromodomain and WD repeat domain containing protein 1/3	Ubiquitin system	12.7102	12.0614	NaN	NaN	NaN	11.1656	11.9791	0	39.8912	2	No	No
MCU_002653-RA	IPR005002	Phosphomannomutase , HAD-superfamily hydrolase, HAD superfamily , HAD-like superfamily , Phosphomannomutase	ref|XP_024349516.1|	Phosphomannomutase [Echinococcus granulosus]	K17497	PMM; phosphomannomutase [EC:5.4.2.8]		13.38	13.1975	13.1813	13.2588	17.5635	17.2822	14.6439	0	53.6583	21	No	Yes
MCU_002655-RA	IPR007042	SERRATE/Ars2 , SERRATE/Ars2, SERRATE/Ars2	emb|CDS23688.1|	serrate RNA effector molecule [Echinococcus granulosus]				NaN	NaN	NaN	NaN	11.5526	12.2088	11.8807	0	47.9895	17	No	Yes
MCU_002657-RA			emb|CDS42353.1|	ubiquitin carboxyl terminal hydrolase 7 [Echinococcus multilocularis]				NaN	NaN	NaN	NaN	10.8796	11.7485	11.314	0	39.8574	2	No	Yes
MCU_002660-RA	IPR001611	Leucine-rich repeat , Leucine-rich repeat, Immunoglobulin-like domain , Leucine-rich repeat domain superfamily , Immunoglobulin-like domain superfamily	ref|XP_024355471.1|	Slit 3 protein [Echinococcus granulosus]				11.9155	11.5714	12.2507	11.9407	NaN	8.97921	11.3315	0	47.519	4	No	Yes
MCU_002662-RA	IPR002809	Integral membrane protein EMC3/TMCO1-like , ER membrane protein complex subunit 3	emb|CDS42395.1|	protein pob [Echinococcus multilocularis]	K23564	EMC3, TMEM111; ER membrane protein complex subunit 3	Membrane trafficking	NaN	NaN	NaN	NaN	10.5336	11.9779	11.2557	0	42.6717	3	No	Yes
MCU_002668-RA	IPR006145	Pseudouridine synthase, Pseudouridine synthase	ref|XP_024350213.1|	RNA pseudouridylate synthase domain-containing protein 2 [Echinococcus granulosus]				NaN	NaN	NaN	NaN	12.1994	11.8334	12.0164	0	39.3458	4	No	No
MCU_002675-RA	IPR001781	Zinc finger	emb|CDI97590.1|	Four and a half LIM domains protein 3 [Echinococcus multilocularis]	K19867	PDLIM5_6_7; PDZ and LIM domain protein 5/6/7	Domain-containing proteins not elsewhere classified	NaN	NaN	NaN	NaN	14.6931	13.787	14.2401	0	47.7526	5	No	Yes
MCU_002676-RA	IPR001781	Zinc finger	ref|XP_024348938.1|	Four and a half LIM domains-containing protein [Echinococcus granulosus]	K19867	PDLIM5_6_7; PDZ and LIM domain protein 5/6/7	Domain-containing proteins not elsewhere classified	13.011	NaN	NaN	11.6341	17.8227	17.2712	14.9347	0	53.8001	9	No	No
MCU_002677-RA	IPR001781	Zinc finger	ref|XP_024348939.1|	Four and a half LIM domains-containing protein [Echinococcus granulosus]	K24315	TGFB1I1; transforming growth factor beta-1-induced transcript 1 protein	Domain-containing proteins not elsewhere classified	16.1726	15.341	15.4498	15.507	20.8562	19.7853	17.1853	0	54.591	5	No	Yes
MCU_002679-RA	IPR013087	Zinc finger C2H2-type	emb|VDD80851.1|	unnamed protein product [Mesocestoides corti]				NaN	NaN	NaN	NaN	10.5803	NaN	10.5803	0	40.3202	1	No	Yes
MCU_002680-RA	IPR018108	Mitochondrial substrate/solute carrier , Mitochondrial carrier domain superfamily , Mitochondrial phosphate carrier protein SLC25A3/Pic2/Mir1-like	emb|CDS32305.1|	phosphate carrier protein mitochondrial [Hymenolepis microstoma]	K15102	SLC25A3, PHC, PIC; solute carrier family 25 (mitochondrial phosphate transporter), member 3	Transporters	NaN	NaN	NaN	NaN	16.6113	17.372	16.9916	0	46.9633	13	No	Yes
MCU_002683-RA	IPR002109	Glutaredoxin , Glutaredoxin active site , Glutaredoxin, Glutaredoxin subgroup , Thioredoxin, Thioredoxin-like superfamily	gb|ALF13570.1|	glutaredoxin 2, partial [Echinococcus granulosus]	K03676	grxC, GLRX, GLRX2; glutaredoxin 3	Chaperones and folding catalysts	13.8149	13.1313	13.5155	13.3377	15.6273	15.9081	14.2225	0	51.4532	5	No	Yes
MCU_002685-RB	IPR004839	Aminotransferase, Pyridoxal phosphate-dependent transferase, Pyridoxal phosphate-dependent transferase	emb|CDS24021.1|	serine palmitoyltransferase long chain base [Echinococcus granulosus]	K00654	SPT; serine palmitoyltransferase [EC:2.3.1.50]	Amino acid related enzymes	NaN	NaN	NaN	NaN	13.5501	14.1774	13.8637	0	47.7852	7	No	Yes
MCU_002686-RB	IPR001680	WD40 repeat , HELP , WD40/YVTN repeat-like-containing domain superfamily , WD40-repeat-containing domain superfamily	emb|CDS29739.1|	echinoderm microtubule associated protein1 [Hymenolepis microstoma]	K18595	EML1_2; echinoderm microtubule-associated protein-like 1/2	Cytoskeleton proteins	16.8077	16.7185	15.0117	15.8623	18.0521	17.6856	16.6897	0	52.803	24	No	Yes
MCU_002687-RA	IPR009637	Transmembrane protein GPR107/GPR108-like	emb|CDS29738.1|	G protein coupled receptor 108 [Hymenolepis microstoma]	K22985	GPR107; G protein-coupled receptor 107	G protein-coupled receptors	13.9374	13.2904	14.0477	13.5485	12.9671	13.5964	13.5646	0	53.2691	20	No	Yes
MCU_002691-RC	IPR009448	UDP-glucose:Glycoprotein Glucosyltransferase , Nucleotide-diphospho-sugar transferases , Glucosyltransferase 24, UDP-glucose:glycoprotein glucosyltransferase, UGGT, UGGT, UGGT	ref|XP_024356107.1|	UDP-glucose:glycoprotein glucosyltransferase [Echinococcus granulosus]	K11718	HUGT; UDP-glucose:glycoprotein glucosyltransferase [EC:2.4.1.-]	Glycosyltransferases	14.0701	14.5304	15.039	14.7034	14.5079	14.833	14.614	0	55.706	51	Yes	Yes
MCU_002693-RA	IPR013194	Histone deacetylase interacting domain , Sin3, Transcriptional regulatory protein Sin3-like	emb|CDS15552.1|	paired amphipathic helix protein sin3b [Echinococcus granulosus]	K11644	SIN3A; paired amphipathic helix protein Sin3a	Chromosome and associated proteins	NaN	NaN	NaN	NaN	NaN	14.2477	14.2477	0	48.5693	4	No	Yes
MCU_002694-RA	IPR007857	Protein arginine N-methyltransferase PRMT5 , Protein arginine N-methyltransferase , S-adenosyl-L-methionine-dependent methyltransferase superfamily , PRMT5 arginine-N-methyltransferase , PRMT5, PRMT5	emb|CDS15553.1|	protein arginine N methyltransferase 5 [Echinococcus granulosus]	K02516	PRMT5, HSL7; type II protein arginine methyltransferase [EC:2.1.1.320]	Spliceosome	NaN	NaN	NaN	NaN	12.9314	12.9862	12.9588	0	48.2923	7	Yes	Yes
MCU_002696-RA	IPR001452	SH3 domain , SH3-like domain superfamily	emb|CDS23856.1|	sorbin [Echinococcus granulosus]				18.0273	17.9948	17.1934	17.7084	14.6085	14.4355	16.6613	0	47.4255	17	No	No
MCU_002697-RA	IPR000717	Proteasome component (PCI) domain , 26S proteasome non-ATPase regulatory subunit Rpn12 , CSN8/PSMD8/EIF3K	ref|XP_024356103.1|	26S proteasome non-ATPase regulatory subunit [Echinococcus granulosus]	K03031	PSMD8, RPN12; 26S proteasome regulatory subunit N12	Proteasome	12.4545	12.0978	12.2901	12.3197	14.318	15.2684	13.1247	0	46.6161	14	No	Yes
MCU_002699-RA	IPR000555	JAB1/MPN/MOV34 metalloenzyme domain , MPN domain	emb|CDS40379.1|	26S proteasome regulatory subunit N11 [Echinococcus multilocularis]				NaN	NaN	NaN	10.8829	12.4778	13.0511	12.1373	0	41.6496	1	No	Yes
MCU_002700-RA	IPR007763	NADH dehydrogenase [ubiquinone] 1 alpha subcomplex subunit 12	ref|XP_024356100.1|	putative NADH dehydrogenase [ubiquinone] 1 alpha subcomplex subunit [Echinococcus granulosus]	K11352	NDUFA12; NADH dehydrogenase (ubiquinone) 1 alpha subcomplex subunit 12		NaN	NaN	NaN	NaN	14.1524	14.9236	14.538	0	45.436	4	No	Yes
MCU_002701-RA	IPR008689	ATP synthase, ATP synthase	emb|CDS39544.1|	ATP synthase subunit d [Echinococcus multilocularis]	K02138	ATPeF0D, ATP5H, ATP7; F-type H+-transporting ATPase subunit d		NaN	NaN	NaN	NaN	17.7433	17.9967	17.87	0	51.0218	8	No	Yes
MCU_002704-RA	IPR015894	Guanylate-binding protein, P-loop containing nucleoside triphosphate hydrolase , GB1/RHD3-type guanine nucleotide-binding (G) domain , Guanylate-binding protein	emb|CDS23069.1|	atlastin 2 [Echinococcus granulosus]	K17339	ATL; atlastin [EC:3.6.5.-]	Membrane trafficking	NaN	NaN	NaN	NaN	15.0252	15.8409	15.433	0	49.8745	24	No	Yes
MCU_002705-RA	IPR000850	Adenylate kinase/UMP-CMP kinase , P-loop containing nucleoside triphosphate hydrolase , NAD(P)-binding domain superfamily	ref|XP_024352776.1|	Putative adenylate kinase 7 [Echinococcus granulosus]	K00939	adk, AK; adenylate kinase [EC:2.7.4.3]	Exosome	NaN	NaN	NaN	NaN	13.1493	13.3783	13.2638	0	35.493	2	No	Yes
MCU_002708-RA	IPR000542	Acyltransferase ChoActase/COT/CPT , Chloramphenicol acetyltransferase-like domain superfamily , Choline/carnitine acyltransferase domain , Choline/Carnitine o-acyltransferase	emb|CDS23060.1|	choline O acetyltransferase [Echinococcus granulosus]	K00623	CHAT; choline O-acetyltransferase [EC:2.3.1.6]		NaN	NaN	NaN	NaN	13.906	13.4848	13.6954	0	48.8859	18	No	Yes
MCU_002710-RA	IPR013830	SGNH hydrolase-type esterase domain , SGNH hydrolase superfamily , Isoamyl acetate-hydrolyzing esterase Iah1-like	ref|XP_024352772.1|	Isoamyl acetate-hydrolyzing esterase [Echinococcus granulosus]	K23978	IAH1; isoamyl acetate esterase [EC:3.1.1.112]		14.1236	13.8389	14.0111	13.9459	16.2826	15.6522	14.6424	0	45.0808	13	No	Yes
MCU_002712-RB	IPR001594	Palmitoyltransferase	emb|CDS19282.1|	palmitoyltransferase zdhhc3 [Echinococcus granulosus]	K20029	ZDHHC3_7_25; palmitoyltransferase ZDHHC3/7/25 [EC:2.3.1.225]	Membrane trafficking	12.0139	NaN	NaN	NaN	11.91	12.9319	12.2853	0	49.4062	2	No	Yes
MCU_002717-RA	IPR000242	Tyrosine-specific protein phosphatase, Tyrosine-specific protein phosphatases domain , Protein-tyrosine phosphatase, Fibronectin type III , Immunoglobulin-like fold , Protein-tyrosine phosphatase, Protein-tyrosine phosphatase-like , Fibronectin type III superfamily	emb|CDS18724.1|	receptor type tyrosine protein phosphatase [Echinococcus granulosus]				NaN	16.1255	16.6483	16.285	NaN	NaN	16.3529	0	49.7201	23	Yes	Yes
MCU_002720-RA	IPR012341	Six-hairpin glycosidase-like superfamily	emb|CDS25713.1|	acid trehalase protein 1 [Hymenolepis microstoma]	K00691	mapA; maltose phosphorylase [EC:2.4.1.8]		14.231	13.8683	NaN	13.9685	15.072	14.9423	14.4164	0	43.0324	2	No	No
MCU_002721-RB			emb|CDS22104.1|	receptor type tyrosine protein phosphatase [Echinococcus granulosus]				14.5183	15.1839	15.6701	15.1478	10.7367	11.4765	13.7889	0	53.4632	36	No	No
MCU_002723-RA			emb|CDI96855.1|	expressed conserved protein [Echinococcus multilocularis]				NaN	NaN	NaN	NaN	15.9534	14.4863	15.2199	0	41.8487	1	No	Yes
MCU_002724-RA	IPR011993	PH-like domain superfamily	emb|CDI96857.1|	expressed conserved protein [Echinococcus multilocularis]				NaN	NaN	NaN	NaN	11.5808	12.0154	11.7981	0	35.543	2	No	Yes
MCU_002725-RA	IPR005195	Glycoside hydrolase, Six-hairpin glycosidase superfamily , Six-hairpin glycosidase-like superfamily	emb|VDD80876.1|	unnamed protein product [Mesocestoides corti]	K22078	PGGHG, ATHL1; protein-glucosylgalactosylhydroxylysine glucosidase [EC:3.2.1.107]		14.3309	13.9688	15.0378	14.4515	14.7353	14.6012	14.5209	0	49.6403	6	No	Yes
MCU_002726-RA	0		emb|CDS25713.1|	acid trehalase protein 1 [Hymenolepis microstoma]	K22078	PGGHG, ATHL1; protein-glucosylgalactosylhydroxylysine glucosidase [EC:3.2.1.107]		NaN	NaN	NaN	12.2134	15.731	NaN	13.9722	0	37.9454	1	No	Yes
MCU_002728-RB	IPR011042	Six-bladed beta-propeller, Strictosidine synthase	gb|KAA3674232.1|	adipocyte plasma membrane-associated protein [Paragonimus westermani]	K21407	APMAP; adipocyte plasma membrane-associated protein	Membrane trafficking	14.308	14.4376	14.8176	14.34	15.8419	16.9539	15.1165	0	49.7255	18	No	Yes
MCU_002729-RA	IPR011057	Mss4-like superfamily , Mss4/translationally controlled tumour-associated TCTP , Translationally controlled tumour protein, Translationally controlled tumour protein , Translationally controlled tumour protein (TCTP) domain	ref|XP_024347720.1|	Translationally-controlled tumor protein [Echinococcus granulosus]				15.4303	14.7817	14.9525	14.7016	15.3866	15.3565	15.1015	0	50.3207	8	No	Yes
MCU_002731-RB	IPR008969	Carboxypeptidase-like	emb|CDS22107.1|	nodal modulator 1 [Echinococcus granulosus]				15.9173	15.9817	16.8718	16.1009	13.3744	14.4947	15.4568	0	57.4676	48	Yes	Yes
MCU_002735-RA	IPR001173	Glycosyltransferase 2-like , Galactosyltransferase, Nucleotide-diphospho-sugar transferases , Ricin B-like lectins , N-acetylgalactosaminyltransferase	gb|AAQ56593.1|	UDP-N-acetyl-D-galactosamine:polypeptide N-acetylgalactosaminyltransferase, partial [Echinococcus granulosus]	K00710	GALNT; polypeptide N-acetylgalactosaminyltransferase [EC:2.4.1.41]	Glycosyltransferases	NaN	NaN	NaN	NaN	NaN	10.4533	10.4533	0	33.8134	1	No	Yes
MCU_002736-RB	IPR000719	Protein kinase domain , Serine-threonine/tyrosine-protein kinase, Receptor, Tyrosine-protein kinase, Protein kinase-like domain superfamily , Protein kinase, Tyrosine-protein kinase, Periplasmic binding protein-like I	emb|CUT99130.1|	tyrosine kinase [Echinococcus multilocularis]				NaN	NaN	NaN	NaN	10.5264	11.4083	10.9673	0	42.1436	2	No	Yes
MCU_002737-RA	IPR000595	Cyclic nucleotide-binding domain , cAMP-dependent protein kinase regulatory subunit, cAMP-dependent protein kinase regulatory subunit , RmlC-like jelly roll fold , Cyclic nucleotide-binding, Cyclic nucleotide-binding domain superfamily	ref|XP_024353471.1|	cAMP-dependent protein kinase regulatory subunit [Echinococcus granulosus]	K04739	PRKAR; cAMP-dependent protein kinase regulator		NaN	NaN	NaN	NaN	11.2246	11.8451	11.5349	0	35.1966	3	No	Yes
MCU_002738-RA	IPR000717	Proteasome component (PCI) domain , Eukaryotic translation initiation factor 3 subunit E , Eukaryotic translation initiation factor 3 subunit E, Winged helix DNA-binding domain superfamily	emb|CDS18411.1|	eukaryotic translation initiation factor 3 [Echinococcus granulosus]	K03250	EIF3E, INT6; translation initiation factor 3 subunit E	Translation factors	NaN	NaN	NaN	NaN	13.5704	14.6958	14.1331	0	48.5094	12	No	Yes
MCU_002745-RA			emb|VDD80882.1|	unnamed protein product [Mesocestoides corti]				NaN	NaN	NaN	NaN	NaN	8.96633	8.96633	0	37.6185	1	No	Yes
MCU_002747-RA	IPR003604	Matrin/U1-C-like, Zinc finger C2H2-type , Zinc finger C2H2 superfamily	emb|CDI98111.1|	Zinc finger C2H2 [Echinococcus multilocularis]				NaN	NaN	NaN	NaN	11.2075	12.5472	11.8773	0	41.7471	1	No	Yes
MCU_002750-RA	IPR002495	Glycosyl transferase, Nucleotide-diphospho-sugar transferases	emb|CDS21830.1|	glycogenin 1 [Echinococcus granulosus]	K00750	GYG1, GYG2; glycogenin [EC:2.4.1.186]	Glycosyltransferases	17.7986	16.0083	16.8677	16.0896	22.6084	21.9957	18.5614	0	48.5533	12	No	Yes
MCU_002752-RA	IPR026051	Chitobiosyldiphosphodolichol beta-mannosyltransferase ALG1-like	emb|CDS21828.1|	chitobiosyldiphosphodolichol [Echinococcus granulosus]	K03842	ALG1; beta-1,4-mannosyltransferase [EC:2.4.1.142]	Glycosyltransferases	NaN	NaN	NaN	NaN	14.092	15.2125	14.6523	0	49.8639	5	No	Yes
MCU_002755-RA			emb|CDS21824.1|	bifunctional protein NCOAT [Echinococcus granulosus]	K15719	NCOAT, MGEA5; protein O-GlcNAcase / histone acetyltransferase [EC:3.2.1.169 2.3.1.48]		NaN	11.837	11.6447	12.3048	13.3206	14.6515	12.7517	0	45.4496	9	No	Yes
MCU_002757-RA	IPR000629	ATP-dependent RNA helicase DEAD-box, Helicase, DEAD/DEAH box helicase domain , Helicase superfamily 1/2, RNA helicase, P-loop containing nucleoside triphosphate hydrolase	ref|XP_024352173.1|	putative ATP-dependent RNA helicase DDX17 [Echinococcus granulosus]	K12823	DDX5, DBP2; ATP-dependent RNA helicase DDX5/DBP2 [EC:3.6.4.13]	Spliceosome	NaN	NaN	NaN	NaN	NaN	11.7138	11.7138	0	43.7726	3	No	Yes
MCU_002763-RA	IPR011990	Tetratricopeptide-like helical domain superfamily , Tetratricopeptide repeat	ref|XP_024345603.1|	Tetratricopeptide repeat protein [Echinococcus granulosus]	K20309	TRAPPC12; trafficking protein particle complex subunit 12	Membrane trafficking	NaN	NaN	NaN	NaN	12.1185	13.5215	12.82	0	39.8272	3	No	Yes
MCU_002764-RA	IPR001977	Dephospho-CoA kinase , P-loop containing nucleoside triphosphate hydrolase	emb|CDI97740.1|	dephospho-CoA kinase putative [Echinococcus multilocularis]				NaN	NaN	NaN	NaN	12.1303	13.0551	12.5927	0	52.5289	3	No	Yes
MCU_002765-RA	IPR011016	Zinc finger, Zinc finger	ref|XP_024349474.1|	E3 ubiquitin-protein ligase 8-Mar [Echinococcus granulosus]	K10656	MARCH1_8; E3 ubiquitin-protein ligase MARCH1/8 [EC:2.3.2.27]	Ubiquitin system	NaN	13.0654	13.9881	13.0719	NaN	NaN	13.3751	0	48.0477	3	No	No
MCU_002767-RA	IPR016900	Alpha-2-glucosyltransferase Alg10	emb|CUT99717.1|	Glycosyltransferase ALG10 [Echinococcus multilocularis]	K03850	ALG10; alpha-1,2-glucosyltransferase [EC:2.4.1.256]	Glycosyltransferases	NaN	NaN	NaN	NaN	8.60461	NaN	8.60461	0	34.7242	1	No	Yes
MCU_002770-RA	IPR006861	Hyaluronan/mRNA-binding protein , RNA binding protein HABP4/SERBP1-like	emb|CDS23418.1|	mRNA binding protein [Echinococcus granulosus]	K13199	SERBP1; plasminogen activator inhibitor 1 RNA-binding protein	Spliceosome	14.7331	14.3184	14.0032	14.2579	17.1159	16.7504	15.1965	0	48.1164	9	No	Yes
MCU_002771-RA	IPR007863	Peptidase M16, Metalloenzyme, Peptidase M16	emb|CDI97156.1|	Cytochrome b c1 complex subunit 2 [Echinococcus multilocularis]	K00415	QCR2, UQCRC2; ubiquinol-cytochrome c reductase core subunit 2	Peptidases and inhibitors	NaN	NaN	NaN	14.4458	16.4239	16.877	15.9156	0	48.1281	23	No	Yes
MCU_002773-RA	IPR000504	RNA recognition motif domain , Nucleotide-binding alpha-beta plait domain superfamily , Chromatin target of PRMT1 protein, RNA-binding domain superfamily	emb|CDI97154.1|	RNA and export factor binding protein 2 [Echinococcus multilocularis]	K12881	THOC4, ALY; THO complex subunit 4	Messenger RNA biogenesis	NaN	NaN	NaN	NaN	15.5577	15.9436	15.7507	0	45.133	4	No	Yes
MCU_002776-RA	IPR023175	Vta1/Callose synthase, Vta1/callose synthase, Vta1, Vacuolar protein sorting-associated protein Vta1-like	ref|XP_024351931.1|	Vacuolar protein sorting-associated protein [Echinococcus granulosus]	K12199	VTA1, LIP5; vacuolar protein sorting-associated protein VTA1	Membrane trafficking	20.109	19.9863	19.5927	19.8955	16.2006	16.9118	18.7827	0	52.338	18	No	Yes
MCU_002778-RA	IPR000306	FYVE zinc finger , Zinc finger, Zinc finger, Zinc finger, Smad anchor for receptor activation-like	emb|CUT99647.1|	zinc finger FYVE domain containing protein 9 [Echinococcus multilocularis]	K04679	MADHIP, SARA; MAD, mothers against decapentaplegic interacting protein	Protein phosphatases and associated proteins	NaN	NaN	NaN	NaN	NaN	11.09	11.09	0	32.4425	2	No	Yes
MCU_002788-RA	IPR000330	SNF2, Helicase, Helicase superfamily 1/2, P-loop containing nucleoside triphosphate hydrolase , SNF2-like	emb|CDS18916.1|	SWI:SNF matrix associated [Echinococcus granulosus]	K14439	SMARCAD1; SWI/SNF-related matrix-associated actin-dependent regulator of chromatin subfamily A containing DEAD/H box 1 [EC:3.6.4.12]	Chromosome and associated proteins	NaN	NaN	NaN	NaN	12.8538	14.1846	13.5192	0	50.514	27	No	Yes
MCU_002790-RA	IPR019384	FHF complex subunit HOOK interacting protein	emb|CDS22635.1|	protein FAM160A1 [Echinococcus granulosus]				NaN	NaN	NaN	NaN	11.9921	13.0375	12.5148	0	43.0819	6	No	Yes
MCU_002791-RA	IPR019384	FHF complex subunit HOOK interacting protein , FHF complex subunit HOOK-interacting protein	emb|CDS22635.1|	protein FAM160A1 [Echinococcus granulosus]				NaN	NaN	NaN	NaN	12.0498	12.4654	12.2576	0	42.9523	4	No	Yes
MCU_002793-RD	IPR000938	CAP Gly-rich domain , Dynein associated protein , CAP Gly-rich domain superfamily	emb|CDS35840.1|	dynactin subunit 1 [Echinococcus multilocularis]	K04648	DCTN1; dynactin 1	Membrane trafficking	13.5912	13.7008	12.879	13.3698	13.9912	14.7791	13.7185	0	50.2996	50	No	Yes
MCU_002794-RA	IPR001763	Rhodanese-like domain , Rhodanese-like domain superfamily	ref|XP_024352839.1|	Centrosomal protein [Echinococcus granulosus]	K16455	CEP41, TSGA14; centrosomal protein CEP41	Chromosome and associated proteins	NaN	12.5542	12.0097	12.085	NaN	NaN	12.2163	0	45.4552	2	No	Yes
MCU_002801-RA	IPR000504	RNA recognition motif domain , PWI domain , Nucleotide-binding alpha-beta plait domain superfamily , RBM25, RNA-binding domain superfamily , PWI domain superfamily	ref|XP_024352832.1|	RNA-binding protein 25 [Echinococcus granulosus]	K12822	RBM25, S164; RNA-binding protein 25	Spliceosome	NaN	NaN	NaN	NaN	11.667	12.1839	11.9254	0	48.3616	5	No	Yes
MCU_002802-RB	IPR001194	cDENN domain , Pleckstrin homology domain , Protein kinase C-like, dDENN domain , Myotubularin-like, PH-like domain superfamily , SBF1/SBF2 domain , Protein-tyrosine phosphatase-like , Myotubularin family , Tripartite DENN domain , DENN domain, C1-like domain superfamily	ref|XP_024354706.1|	Myotubularin-related protein [Echinococcus granulosus]	K18061	SBF1_2, MTMR5_13; myotubularin-related protein 5/13	Protein phosphatases and associated proteins	13.0772	13.8334	12.986	13.7912	12.0699	12.6235	13.0635	0	52.833	32	No	No
MCU_002806-RA	IPR013170	mRNA splicing factor Cwf21 domain	emb|CDS40964.1|	Pre mRNA splicing factor cwc 21 [Echinococcus multilocularis]	K13172	SRRM2, SRM300; serine/arginine repetitive matrix protein 2	Spliceosome	10.5628	10.7276	NaN	10.0887	9.9487	10.4626	10.3581	0	47.0413	3	No	Yes
MCU_002811-RA	IPR004023	Mago nashi protein , Mago nashi superfamily	emb|CDS19500.1|	protein mago nashi [Echinococcus granulosus]	K12877	MAGOH; protein mago nashi	Messenger RNA biogenesis	NaN	NaN	NaN	NaN	13.6026	14.0843	13.8435	0	51.0863	8	No	Yes
MCU_002813-RB	IPR013167	COG4 transport protein, Conserved oligomeric Golgi complex subunit 4, Conserved oligomeric Golgi complex subunit 4 , Conserved oligomeric Golgi complex subunit 4	ref|XP_024355190.1|	Conserved oligomeric Golgi complex subunit [Echinococcus granulosus]	K20291	COG4, COD1; conserved oligomeric Golgi complex subunit 4	Membrane trafficking	NaN	NaN	NaN	NaN	10.4974	11.7051	11.1013	0	45.2564	7	No	Yes
MCU_002816-RB	IPR001680	WD40 repeat , WD40/YVTN repeat-like-containing domain superfamily , WD40 repeat, G-protein beta WD-40 repeat , Katanin p80 WD40 repeat-containing subunit B1 , Katanin p80 subunit, WD40-repeat-containing domain superfamily	emb|CDS19496.1|	katanin p80 WD40 containing subunit B1 [Echinococcus granulosus]	K18643	KATNB1; katanin p80 WD40 repeat-containing subunit B1	Cytoskeleton proteins	NaN	NaN	NaN	NaN	NaN	9.83624	9.83624	0	35.8396	1	No	Yes
MCU_002817-RA	IPR001266	Ribosomal protein S19e , Winged helix-like DNA-binding domain superfamily , Winged helix DNA-binding domain superfamily	emb|CDS19495.1|	ribosomal protein S19e [Echinococcus granulosus]	K02966	RP-S19e, RPS19; small subunit ribosomal protein S19e	Ribosome	11.1515	NaN	NaN	10.9701	17.201	17.386	14.1772	0	53.1655	8	No	Yes
MCU_002818-RA	IPR013721	STAG , Armadillo-type fold , Stromalin conservative domain , Cohesin subunit Scc3/SA	emb|CDS19494.1|	cohesin subunit SA 1 [Echinococcus granulosus]	K06671	STAG1_2, SCC3, IRR1; cohesin complex subunit SA-1/2	Chromosome and associated proteins	NaN	NaN	NaN	NaN	NaN	12.6557	12.6557	0	45.454	7	No	Yes
MCU_002821-RA	IPR001732	UDP-glucose/GDP-mannose dehydrogenase, 6-phosphogluconate dehydrogenase-like, UDP-glucose/GDP-mannose dehydrogenase, UDP-glucose/GDP-mannose dehydrogenase, UDP-glucose/GDP-mannose dehydrogenase , UDP-glucose 6-dehydrogenase, UDP-glucose/GDP-mannose dehydrogenase, NAD(P)-binding domain superfamily	emb|CDS17287.1|	UDP glucose 6 dehydrogenase [Echinococcus granulosus]	K00012	UGDH, ugd; UDPglucose 6-dehydrogenase [EC:1.1.1.22]		17.0881	17.3133	16.6777	17.1331	18.858	18.8579	17.6547	0	55.144	33	No	Yes
MCU_002822-RA	IPR002498	Phosphatidylinositol-4-phosphate 4/5-kinase, Phosphatidylinositol-4-phosphate 4/5-kinase , Phosphatidylinositol-4-phosphate 4/5-kinase, Phosphatidylinositol-4-phosphate 5-kinase	emb|CDS17288.1|	Phosphatidylinositol 4 phosphate 5 kinase type 1 [Echinococcus granulosus]	K00889	PIP5K; 1-phosphatidylinositol-4-phosphate 5-kinase [EC:2.7.1.68]	Membrane trafficking	17.5043	17.4939	16.9638	17.3697	13.5963	14.0158	16.1573	0	58.3445	43	No	Yes
MCU_002829-RA	IPR001806	Small GTPase , Small GTP-binding protein domain , P-loop containing nucleoside triphosphate hydrolase	emb|CDS26400.1|	ras protein RABF2b [Hymenolepis microstoma]	K07910	RAB18; Ras-related protein Rab-18	Membrane trafficking	20.2125	19.548	19.7109	19.7864	20.0232	19.8476	19.8548	0	47.941	8	No	Yes
MCU_002831-RA	IPR000182	GNAT domain , Ribosomal protein S25 , Acyl-CoA N-acyltransferase , N-acetyltransferase 9-like	emb|VDD80924.1|	unnamed protein product, partial [Mesocestoides corti]				14.0682	NaN	NaN	NaN	16.8647	16.8093	15.9141	0	47.7342	4	No	Yes
MCU_002832-RB	IPR023614	Porin domain superfamily	emb|CDS17304.1|	expressed conserved protein [Echinococcus granulosus]				12.452	11.7518	13.1267	12.2379	16.643	16.6271	13.8064	0	47.5872	15	No	Yes
MCU_002833-RA	IPR001925	Porin, Porin domain superfamily , Eukaryotic porin/Tom40	emb|CDS42344.1|	adenylate cyclase 9 [Echinococcus multilocularis]	K15040	VDAC2; voltage-dependent anion channel protein 2	Mitochondrial biogenesis	NaN	11.7159	NaN	11.6601	15.9345	16.929	14.0599	0	51.5876	22	No	Yes
[truncated: 3,738 more rows]

## Sheet: Reliably identified secretome
Transcript_ID	InterproID	Interpro annotation	NCBI annotation	GO term	GO descriptions	McES1	McES2	McES4	McES3	McH1	McH2	Average log2 intensity	McES Avg. log2 int.	McH Avg. log2 int.	In silico secretome presence	Transcriptome presence
[truncated: 2,642 more rows]

[truncated: 5 more sheets: CAP family proteins (proteome), CAP family proteins (riMcES), Kunitz-type p. inh. (proteome), Kunitz-type p. inh. (riMcES), Statistics]
