# Supplementary material for: Integrated transcriptomic and proteomic analysis of cancer-suppressive Mesocestoides corti larvae
Source: Parasit Vectors. 2026 Apr 26;19:244. doi: 10.1186/s13071-026-07391-4 (PMC13248251; doi:10.1186/s13071-026-07391-4)
Supplement: Supplementary file 16 — Additional file 16: Supplementary Table 9. GO term analysis. [file 13071_2026_7391_MOESM16_ESM.xlsx]

## Sheet: Legend
	Category	Gene Ontology Categories
	GO term	Specific Gene Ontology identifier
	GO description	Descrption of GO identifier
	Frequency	Number of transcripts corresponding to specific GO term

## Sheet: GO_terms_columns
Category	GO_Term	GO_Description	Frequency
Unknown	GO:0062023	Unknown	3
biological_process	GO:0006468	protein phosphorylation	64
biological_process	GO:0007017	microtubule-based process	48
biological_process	GO:0007156	homophilic cell adhesion via plasma membrane adhesion molecules	39
biological_process	GO:0006508	proteolysis	38
biological_process	GO:0005975	carbohydrate metabolic process	33
biological_process	GO:0055085	transmembrane transport	29
biological_process	GO:0006886	intracellular protein transport	19
biological_process	GO:0006457	protein folding	17
biological_process	GO:0016192	vesicle-mediated transport	17
biological_process	GO:0006412	translation	14
biological_process	GO:0006486	protein glycosylation	12
biological_process	GO:0007165	signal transduction	12
biological_process	GO:0006511	ubiquitin-dependent protein catabolic process	11
biological_process	GO:0006470	protein dephosphorylation	10
biological_process	GO:0007186	G protein-coupled receptor signaling pathway	10
biological_process	GO:0006096	glycolytic process	9
biological_process	GO:0006413	translational initiation	9
biological_process	GO:0016579	protein deubiquitination	9
biological_process	GO:1902600	proton transmembrane transport	8
biological_process	GO:0030431	sleep	7
biological_process	GO:0032222	regulation of synaptic transmission, cholinergic	7
biological_process	GO:0051603	proteolysis involved in protein catabolic process	7
biological_process	GO:1903818	positive regulation of voltage-gated potassium channel activity	7
biological_process	GO:0006418	tRNA aminoacylation for protein translation	6
biological_process	GO:0007034	vacuolar transport	6
biological_process	GO:0009116	nucleoside metabolic process	5
biological_process	GO:0009966	regulation of signal transduction	5
biological_process	GO:0015031	protein transport	5
biological_process	GO:0036211	protein modification process	5
biological_process	GO:0000226	microtubule cytoskeleton organization	4
biological_process	GO:0006629	lipid metabolic process	4
biological_process	GO:0006814	sodium ion transport	4
biological_process	GO:0015914	phospholipid transport	4
biological_process	GO:0034314	Arp2/3 complex-mediated actin nucleation	4
biological_process	GO:0006006	glucose metabolic process	3
biological_process	GO:0006139	nucleobase-containing compound metabolic process	3
biological_process	GO:0006164	purine nucleotide biosynthetic process	3
biological_process	GO:0006355	regulation of DNA-templated transcription	3
biological_process	GO:0006396	RNA processing	3
biological_process	GO:0006520	amino acid metabolic process	3
biological_process	GO:0006750	glutathione biosynthetic process	3
biological_process	GO:0006812	monoatomic cation transport	3
biological_process	GO:0006813	potassium ion transport	3
biological_process	GO:0006887	exocytosis	3
biological_process	GO:0007018	microtubule-based movement	3
biological_process	GO:0007020	microtubule nucleation	3
biological_process	GO:0009058	biosynthetic process	3
biological_process	GO:0016311	dephosphorylation	3
biological_process	GO:0017121	plasma membrane phospholipid scrambling	3
biological_process	GO:0032012	regulation of ARF protein signal transduction	3
biological_process	GO:0043039	tRNA aminoacylation	3
biological_process	GO:0046488	phosphatidylinositol metabolic process	3
biological_process	GO:0000272	polysaccharide catabolic process	2
biological_process	GO:0000413	protein peptidyl-prolyl isomerization	2
biological_process	GO:0001678	intracellular glucose homeostasis	2
biological_process	GO:0006013	mannose metabolic process	2
biological_process	GO:0006094	gluconeogenesis	2
biological_process	GO:0006098	pentose-phosphate shunt	2
biological_process	GO:0006414	translational elongation	2
biological_process	GO:0006614	SRP-dependent cotranslational protein targeting to membrane	2
biological_process	GO:0006801	superoxide metabolic process	2
biological_process	GO:0006817	phosphate ion transport	2
biological_process	GO:0006820	monoatomic anion transport	2
biological_process	GO:0006826	iron ion transport	2
biological_process	GO:0006879	intracellular iron ion homeostasis	2
biological_process	GO:0006888	endoplasmic reticulum to Golgi vesicle-mediated transport	2
biological_process	GO:0007010	cytoskeleton organization	2
biological_process	GO:0007032	endosome organization	2
biological_process	GO:0007166	cell surface receptor signaling pathway	2
biological_process	GO:0016485	protein processing	2
biological_process	GO:0030001	metal ion transport	2
biological_process	GO:0030514	negative regulation of BMP signaling pathway	2
biological_process	GO:0045596	negative regulation of cell differentiation	2
biological_process	GO:0046785	microtubule polymerization	2
biological_process	GO:0051016	barbed-end actin filament capping	2
biological_process	GO:0071569	protein ufmylation	2
biological_process	GO:0071805	potassium ion transmembrane transport	2
biological_process	GO:0071985	multivesicular body sorting pathway	2
biological_process	GO:0090522	vesicle tethering involved in exocytosis	2
biological_process	GO:0120009	intermembrane lipid transfer	2
biological_process	GO:2000641	regulation of early endosome to late endosome transport	2
biological_process	GO:0000103	sulfate assimilation	1
biological_process	GO:0000209	protein polyubiquitination	1
biological_process	GO:0000281	mitotic cytokinesis	1
biological_process	GO:0005980	glycogen catabolic process	1
biological_process	GO:0006012	galactose metabolic process	1
biological_process	GO:0006072	glycerol-3-phosphate metabolic process	1
biological_process	GO:0006081	aldehyde metabolic process	1
biological_process	GO:0006102	isocitrate metabolic process	1
biological_process	GO:0006108	malate metabolic process	1
biological_process	GO:0006177	GMP biosynthetic process	1
biological_process	GO:0006183	GTP biosynthetic process	1
biological_process	GO:0006206	pyrimidine nucleobase metabolic process	1
biological_process	GO:0006228	UTP biosynthetic process	1
biological_process	GO:0006241	CTP biosynthetic process	1
biological_process	GO:0006259	DNA metabolic process	1
biological_process	GO:0006260	DNA replication	1
biological_process	GO:0006265	DNA topological change	1
biological_process	GO:0006275	regulation of DNA replication	1
biological_process	GO:0006334	nucleosome assembly	1
biological_process	GO:0006351	DNA-templated transcription	1
biological_process	GO:0006406	mRNA export from nucleus	1
biological_process	GO:0006415	translational termination	1
biological_process	GO:0006420	arginyl-tRNA aminoacylation	1
biological_process	GO:0006430	lysyl-tRNA aminoacylation	1
biological_process	GO:0006432	phenylalanyl-tRNA aminoacylation	1
biological_process	GO:0006434	seryl-tRNA aminoacylation	1
biological_process	GO:0006561	proline biosynthetic process	1
biological_process	GO:0006751	glutathione catabolic process	1
biological_process	GO:0006779	porphyrin-containing compound biosynthetic process	1
biological_process	GO:0006796	phosphate-containing compound metabolic process	1
biological_process	GO:0006869	lipid transport	1
biological_process	GO:0006885	regulation of pH	1
biological_process	GO:0006914	autophagy	1
biological_process	GO:0006937	regulation of muscle contraction	1
biological_process	GO:0006979	response to oxidative stress	1
biological_process	GO:0007015	actin filament organization	1
biological_process	GO:0007021	tubulin complex assembly	1
biological_process	GO:0007023	post-chaperonin tubulin folding pathway	1
biological_process	GO:0007154	cell communication	1
biological_process	GO:0007155	cell adhesion	1
biological_process	GO:0007218	neuropeptide signaling pathway	1
biological_process	GO:0007264	small GTPase-mediated signal transduction	1
biological_process	GO:0007266	Rho protein signal transduction	1
biological_process	GO:0007267	cell-cell signaling	1
biological_process	GO:0007275	multicellular organism development	1
biological_process	GO:0008299	isoprenoid biosynthetic process	1
biological_process	GO:0008592	regulation of Toll signaling pathway	1
biological_process	GO:0008612	peptidyl-lysine modification to peptidyl-hypusine	1
biological_process	GO:0009052	pentose-phosphate shunt, non-oxidative branch	1
biological_process	GO:0009190	cyclic nucleotide biosynthetic process	1
biological_process	GO:0009214	cyclic nucleotide catabolic process	1
biological_process	GO:0009298	GDP-mannose biosynthetic process	1
biological_process	GO:0009308	amine metabolic process	1
biological_process	GO:0009311	oligosaccharide metabolic process	1
biological_process	GO:0016043	cellular component organization	1
biological_process	GO:0016055	Wnt signaling pathway	1
biological_process	GO:0016226	iron-sulfur cluster assembly	1
biological_process	GO:0016480	negative regulation of transcription by RNA polymerase III	1
biological_process	GO:0018279	protein N-linked glycosylation via asparagine	1
biological_process	GO:0019236	response to pheromone	1
biological_process	GO:0019673	GDP-mannose metabolic process	1
biological_process	GO:0022008	neurogenesis	1
biological_process	GO:0030041	actin filament polymerization	1
biological_process	GO:0031179	peptide modification	1
biological_process	GO:0032218	riboflavin transport	1
biological_process	GO:0032259	methylation	1
biological_process	GO:0032509	endosome transport via multivesicular body sorting pathway	1
biological_process	GO:0033014	tetrapyrrole biosynthetic process	1
biological_process	GO:0034219	carbohydrate transmembrane transport	1
biological_process	GO:0034975	protein folding in endoplasmic reticulum	1
biological_process	GO:0035556	intracellular signal transduction	1
biological_process	GO:0042026	protein refolding	1
biological_process	GO:0042147	retrograde transport, endosome to Golgi	1
biological_process	GO:0042256	cytosolic ribosome assembly	1
biological_process	GO:0043087	regulation of GTPase activity	1
biological_process	GO:0043161	proteasome-mediated ubiquitin-dependent protein catabolic process	1
biological_process	GO:0045216	cell-cell junction organization	1
biological_process	GO:0045893	positive regulation of DNA-templated transcription	1
biological_process	GO:0045900	negative regulation of translational elongation	1
biological_process	GO:0045901	positive regulation of translational elongation	1
biological_process	GO:0046514	ceramide catabolic process	1
biological_process	GO:0046654	tetrahydrofolate biosynthetic process	1
biological_process	GO:0046835	carbohydrate phosphorylation	1
biological_process	GO:0046856	phosphatidylinositol dephosphorylation	1
biological_process	GO:0051225	spindle assembly	1
biological_process	GO:0051260	protein homooligomerization	1
biological_process	GO:0051604	protein maturation	1
biological_process	GO:0051694	pointed-end actin filament capping	1
biological_process	GO:0061015	snRNA import into nucleus	1
biological_process	GO:0061640	cytoskeleton-dependent cytokinesis	1
biological_process	GO:0070588	calcium ion transmembrane transport	1
biological_process	GO:0090304	nucleic acid metabolic process	1
biological_process	GO:1901031	regulation of response to reactive oxygen species	1
biological_process	GO:1901135	carbohydrate derivative metabolic process	1
biological_process	GO:1901642	nucleoside transmembrane transport	1
biological_process	GO:2000640	positive regulation of SREBP signaling pathway	1
cellular_component	GO:0016020	membrane	172
cellular_component	GO:0030286	dynein complex	34
cellular_component	GO:0005737	cytoplasm	16
cellular_component	GO:0005874	microtubule	14
cellular_component	GO:0005840	ribosome	11
cellular_component	GO:0005839	proteasome core complex	7
cellular_component	GO:0019773	proteasome core complex, alpha-subunit complex	7
cellular_component	GO:0030117	membrane coat	7
cellular_component	GO:0005634	nucleus	6
cellular_component	GO:0005615	extracellular space	5
cellular_component	GO:0000145	exocyst	4
cellular_component	GO:0005581	collagen trimer	4
cellular_component	GO:0005885	Arp2/3 protein complex	4
cellular_component	GO:0005886	plasma membrane	4
cellular_component	GO:0000159	protein phosphatase type 2A complex	3
cellular_component	GO:0000786	nucleosome	3
cellular_component	GO:0000922	spindle pole	3
cellular_component	GO:0005576	extracellular region	3
cellular_component	GO:0005783	endoplasmic reticulum	3
cellular_component	GO:0005815	microtubule organizing center	3
cellular_component	GO:0005869	dynactin complex	3
cellular_component	GO:0005890	sodium:potassium-exchanging ATPase complex	3
cellular_component	GO:0015629	actin cytoskeleton	3
cellular_component	GO:0016459	myosin complex	3
cellular_component	GO:0030131	clathrin adaptor complex	3
cellular_component	GO:0000813	ESCRT I complex	2
cellular_component	GO:0000814	ESCRT II complex	2
cellular_component	GO:0005834	heterotrimeric G-protein complex	2
cellular_component	GO:0005856	cytoskeleton	2
cellular_component	GO:0005871	kinesin complex	2
cellular_component	GO:0008290	F-actin capping protein complex	2
cellular_component	GO:0016272	prefoldin complex	2
cellular_component	GO:0030008	TRAPP complex	2
cellular_component	GO:0030127	COPII vesicle coat	2
cellular_component	GO:0033179	proton-transporting V-type ATPase, V0 domain	2
cellular_component	GO:0000015	phosphopyruvate hydratase complex	1
cellular_component	GO:0000124	SAGA complex	1
cellular_component	GO:0000221	vacuolar proton-transporting V-type ATPase, V1 domain	1
cellular_component	GO:0005643	nuclear pore	1
cellular_component	GO:0005786	signal recognition particle, endoplasmic reticulum targeting	1
cellular_component	GO:0005789	endoplasmic reticulum membrane	1
cellular_component	GO:0005852	eukaryotic translation initiation factor 3 complex	1
cellular_component	GO:0005861	troponin complex	1
cellular_component	GO:0005868	cytoplasmic dynein complex	1
cellular_component	GO:0005956	protein kinase CK2 complex	1
cellular_component	GO:0008021	synaptic vesicle	1
cellular_component	GO:0008250	oligosaccharyltransferase complex	1
cellular_component	GO:0015934	large ribosomal subunit	1
cellular_component	GO:0015935	small ribosomal subunit	1
cellular_component	GO:0016471	vacuolar proton-transporting V-type ATPase complex	1
cellular_component	GO:0030141	secretory granule	1
cellular_component	GO:0030906	retromer, cargo-selective complex	1
cellular_component	GO:0033178	proton-transporting two-sector ATPase complex, catalytic domain	1
cellular_component	GO:0033180	proton-transporting V-type ATPase, V1 domain	1
cellular_component	GO:0048500	signal recognition particle	1
molecular_function	GO:0005515	protein binding	186
molecular_function	GO:0005524	ATP binding	149
molecular_function	GO:0005509	calcium ion binding	91
molecular_function	GO:0004672	protein kinase activity	63
molecular_function	GO:0005525	GTP binding	54
molecular_function	GO:0003924	GTPase activity	45
molecular_function	GO:0016887	ATP hydrolysis activity	42
molecular_function	GO:0003723	RNA binding	24
molecular_function	GO:0016491	oxidoreductase activity	22
molecular_function	GO:0008270	zinc ion binding	18
molecular_function	GO:0016787	hydrolase activity	18
molecular_function	GO:0051082	unfolded protein binding	18
molecular_function	GO:0004867	serine-type endopeptidase inhibitor activity	17
molecular_function	GO:0022857	transmembrane transporter activity	17
molecular_function	GO:0003735	structural constituent of ribosome	14
molecular_function	GO:0004553	hydrolase activity, hydrolyzing O-glycosyl compounds	14
molecular_function	GO:0140662	ATP-dependent protein folding chaperone	14
molecular_function	GO:0000166	nucleotide binding	13
molecular_function	GO:0003676	nucleic acid binding	13
molecular_function	GO:0046872	metal ion binding	13
molecular_function	GO:0003779	actin binding	12
molecular_function	GO:0004843	cysteine-type deubiquitinase activity	12
molecular_function	GO:0003677	DNA binding	11
molecular_function	GO:0003824	catalytic activity	11
molecular_function	GO:0005085	guanyl-nucleotide exchange factor activity	11
molecular_function	GO:0005215	transporter activity	11
molecular_function	GO:0005544	calcium-dependent phospholipid binding	11
molecular_function	GO:0016757	glycosyltransferase activity	11
molecular_function	GO:0003743	translation initiation factor activity	10
molecular_function	GO:0004725	protein tyrosine phosphatase activity	10
molecular_function	GO:0005201	extracellular matrix structural constituent	10
molecular_function	GO:0004812	aminoacyl-tRNA ligase activity	9
molecular_function	GO:0008289	lipid binding	9
molecular_function	GO:0015293	symporter activity	9
molecular_function	GO:0046961	proton-transporting ATPase activity, rotational mechanism	8
molecular_function	GO:0004252	serine-type endopeptidase activity	7
molecular_function	GO:0035091	phosphatidylinositol binding	7
molecular_function	GO:0000287	magnesium ion binding	6
molecular_function	GO:0003755	peptidyl-prolyl cis-trans isomerase activity	6
molecular_function	GO:0016791	phosphatase activity	6
molecular_function	GO:0051287	NAD binding	6
molecular_function	GO:0070006	metalloaminopeptidase activity	6
molecular_function	GO:0004104	cholinesterase activity	5
molecular_function	GO:0004521	RNA endonuclease activity	5
molecular_function	GO:0008236	serine-type peptidase activity	5
molecular_function	GO:0051015	actin filament binding	5
molecular_function	GO:0004222	metalloendopeptidase activity	4
molecular_function	GO:0004571	mannosyl-oligosaccharide 1, 2-alpha-mannosidase activity	4
molecular_function	GO:0004866	endopeptidase inhibitor activity	4
molecular_function	GO:0005548	phospholipid transporter activity	4
molecular_function	GO:0008233	peptidase activity	4
molecular_function	GO:0008417	fucosyltransferase activity	4
molecular_function	GO:0016301	kinase activity	4
molecular_function	GO:0016747	acyltransferase activity, transferring groups other than amino-acyl groups	4
molecular_function	GO:0016758	hexosyltransferase activity	4
molecular_function	GO:0016868	intramolecular phosphotransferase activity	4
molecular_function	GO:0030527	structural constituent of chromatin	4
molecular_function	GO:0031267	small GTPase binding	4
molecular_function	GO:0003746	translation elongation factor activity	3
molecular_function	GO:0003756	protein disulfide isomerase activity	3
molecular_function	GO:0004181	metallocarboxypeptidase activity	3
molecular_function	GO:0004298	threonine-type endopeptidase activity	3
molecular_function	GO:0004743	pyruvate kinase activity	3
molecular_function	GO:0004842	ubiquitin-protein transferase activity	3
molecular_function	GO:0004869	cysteine-type endopeptidase inhibitor activity	3
molecular_function	GO:0005096	GTPase activator activity	3
molecular_function	GO:0008017	microtubule binding	3
molecular_function	GO:0008237	metallopeptidase activity	3
molecular_function	GO:0008483	transaminase activity	3
molecular_function	GO:0015276	ligand-gated monoatomic ion channel activity	3
molecular_function	GO:0015631	tubulin binding	3
molecular_function	GO:0016616	oxidoreductase activity, acting on the CH-OH group of donors, NAD or NADP as acceptor	3
molecular_function	GO:0016620	oxidoreductase activity, acting on the aldehyde or oxo group of donors, NAD or NADP as acceptor	3
molecular_function	GO:0017128	phospholipid scramblase activity	3
molecular_function	GO:0019205	nucleobase-containing compound kinase activity	3
molecular_function	GO:0019888	protein phosphatase regulator activity	3
molecular_function	GO:0030170	pyridoxal phosphate binding	3
molecular_function	GO:0030955	potassium ion binding	3
molecular_function	GO:0031683	G-protein beta/gamma-subunit complex binding	3
molecular_function	GO:0043015	gamma-tubulin binding	3
molecular_function	GO:0043169	cation binding	3
molecular_function	GO:0050661	NADP binding	3
molecular_function	GO:0052742	phosphatidylinositol kinase activity	3
molecular_function	GO:0140359	ABC-type transporter activity	3
molecular_function	GO:0000049	tRNA binding	2
molecular_function	GO:0003774	cytoskeletal motor activity	2
molecular_function	GO:0003777	microtubule motor activity	2
molecular_function	GO:0004019	adenylosuccinate synthase activity	2
molecular_function	GO:0004190	aspartic-type endopeptidase activity	2
molecular_function	GO:0004357	glutamate-cysteine ligase activity	2
molecular_function	GO:0004364	glutathione transferase activity	2
molecular_function	GO:0004396	hexokinase activity	2
molecular_function	GO:0004559	alpha-mannosidase activity	2
molecular_function	GO:0004560	alpha-L-fucosidase activity	2
molecular_function	GO:0004601	peroxidase activity	2
molecular_function	GO:0004930	G protein-coupled receptor activity	2
molecular_function	GO:0005267	potassium channel activity	2
molecular_function	GO:0005315	phosphate transmembrane transporter activity	2
molecular_function	GO:0005452	solute:inorganic anion antiporter activity	2
molecular_function	GO:0005507	copper ion binding	2
molecular_function	GO:0005536	D-glucose binding	2
molecular_function	GO:0008168	methyltransferase activity	2
molecular_function	GO:0008199	ferric iron binding	2
molecular_function	GO:0008234	cysteine-type peptidase activity	2
molecular_function	GO:0008312	7S RNA binding	2
molecular_function	GO:0008324	monoatomic cation transmembrane transporter activity	2
molecular_function	GO:0015035	protein-disulfide reductase activity	2
molecular_function	GO:0015267	channel activity	2
molecular_function	GO:0016209	antioxidant activity	2
molecular_function	GO:0016409	palmitoyltransferase activity	2
molecular_function	GO:0016829	lyase activity	2
molecular_function	GO:0019001	guanyl nucleotide binding	2
molecular_function	GO:0019239	deaminase activity	2
molecular_function	GO:0020037	heme binding	2
molecular_function	GO:0031681	G-protein beta-subunit binding	2
molecular_function	GO:0043130	ubiquitin binding	2
molecular_function	GO:0046873	metal ion transmembrane transporter activity	2
molecular_function	GO:0046912	acyltransferase activity, acyl groups converted into alkyl on transfer	2
molecular_function	GO:0051536	iron-sulfur cluster binding	2
molecular_function	GO:0070008	serine-type exopeptidase activity	2
molecular_function	GO:0070569	uridylyltransferase activity	2
molecular_function	GO:0120013	lipid transfer activity	2
molecular_function	GO:0000062	fatty-acyl-CoA binding	1
molecular_function	GO:0001664	G protein-coupled receptor binding	1
molecular_function	GO:0002161	aminoacyl-tRNA deacylase activity	1
molecular_function	GO:0003713	transcription coactivator activity	1
molecular_function	GO:0003725	double-stranded RNA binding	1
molecular_function	GO:0003747	translation release factor activity	1
molecular_function	GO:0003785	actin monomer binding	1
molecular_function	GO:0003872	6-phosphofructokinase activity	1
molecular_function	GO:0003899	DNA-directed RNA polymerase activity	1
molecular_function	GO:0003917	DNA topoisomerase type I (single strand cut, ATP-independent) activity	1
molecular_function	GO:0003922	GMP synthase (glutamine-hydrolyzing) activity	1
molecular_function	GO:0003980	UDP-glucose:glycoprotein glucosyltransferase activity	1
molecular_function	GO:0004020	adenylylsulfate kinase activity	1
molecular_function	GO:0004113	2', 3'-cyclic-nucleotide 3'-phosphodiesterase activity	1
molecular_function	GO:0004114	3', 5'-cyclic-nucleotide phosphodiesterase activity	1
molecular_function	GO:0004134	4-alpha-glucanotransferase activity	1
molecular_function	GO:0004135	amylo-alpha-1, 6-glucosidase activity	1
molecular_function	GO:0004146	dihydrofolate reductase activity	1
molecular_function	GO:0004177	aminopeptidase activity	1
molecular_function	GO:0004185	serine-type carboxypeptidase activity	1
molecular_function	GO:0004197	cysteine-type endopeptidase activity	1
molecular_function	GO:0004198	calcium-dependent cysteine-type endopeptidase activity	1
molecular_function	GO:0004332	fructose-bisphosphate aldolase activity	1
molecular_function	GO:0004335	galactokinase activity	1
molecular_function	GO:0004347	glucose-6-phosphate isomerase activity	1
molecular_function	GO:0004356	glutamine synthetase activity	1
molecular_function	GO:0004427	inorganic diphosphate phosphatase activity	1
molecular_function	GO:0004450	isocitrate dehydrogenase (NADP+) activity	1
molecular_function	GO:0004476	mannose-6-phosphate isomerase activity	1
molecular_function	GO:0004497	monooxygenase activity	1
molecular_function	GO:0004531	deoxyribonuclease II activity	1
molecular_function	GO:0004540	RNA nuclease activity	1
molecular_function	GO:0004550	nucleoside diphosphate kinase activity	1
molecular_function	GO:0004573	Glc3Man9GlcNAc2 oligosaccharide glucosidase activity	1
molecular_function	GO:0004611	phosphoenolpyruvate carboxykinase activity	1
molecular_function	GO:0004615	phosphomannomutase activity	1
molecular_function	GO:0004616	phosphogluconate dehydrogenase (decarboxylating) activity	1
molecular_function	GO:0004618	phosphoglycerate kinase activity	1
molecular_function	GO:0004620	phospholipase activity	1
molecular_function	GO:0004634	phosphopyruvate hydratase activity	1
molecular_function	GO:0004645	1, 4-alpha-oligoglucan phosphorylase activity	1
molecular_function	GO:0004655	porphobilinogen synthase activity	1
molecular_function	GO:0004659	prenyltransferase activity	1
molecular_function	GO:0004674	protein serine/threonine kinase activity	1
molecular_function	GO:0004683	calcium/calmodulin-dependent protein kinase activity	1
molecular_function	GO:0004719	protein-L-isoaspartate (D-aspartate) O-methyltransferase activity	1
molecular_function	GO:0004721	phosphoprotein phosphatase activity	1
molecular_function	GO:0004735	pyrroline-5-carboxylate reductase activity	1
molecular_function	GO:0004751	ribose-5-phosphate isomerase activity	1
molecular_function	GO:0004784	superoxide dismutase activity	1
molecular_function	GO:0004807	triose-phosphate isomerase activity	1
molecular_function	GO:0004814	arginine-tRNA ligase activity	1
molecular_function	GO:0004824	lysine-tRNA ligase activity	1
molecular_function	GO:0004826	phenylalanine-tRNA ligase activity	1
molecular_function	GO:0004828	serine-tRNA ligase activity	1
molecular_function	GO:0004853	uroporphyrinogen decarboxylase activity	1
molecular_function	GO:0004864	protein phosphatase inhibitor activity	1
molecular_function	GO:0005093	Rab GDP-dissociation inhibitor activity	1
molecular_function	GO:0005094	Rho GDP-dissociation inhibitor activity	1
molecular_function	GO:0005102	signaling receptor binding	1
molecular_function	GO:0005179	hormone activity	1
molecular_function	GO:0005262	calcium channel activity	1
molecular_function	GO:0005319	lipid transporter activity	1
molecular_function	GO:0005337	nucleoside transmembrane transporter activity	1
molecular_function	GO:0005516	calmodulin binding	1
molecular_function	GO:0005523	tropomyosin binding	1
molecular_function	GO:0005543	phospholipid binding	1
molecular_function	GO:0008081	phosphoric diester hydrolase activity	1
molecular_function	GO:0008083	growth factor activity	1
molecular_function	GO:0008113	peptide-methionine (S)-S-oxide reductase activity	1
molecular_function	GO:0008131	primary methylamine oxidase activity	1
molecular_function	GO:0008146	sulfotransferase activity	1
molecular_function	GO:0008184	glycogen phosphorylase activity	1
molecular_function	GO:0008235	metalloexopeptidase activity	1
molecular_function	GO:0008239	dipeptidyl-peptidase activity	1
molecular_function	GO:0008374	O-acyltransferase activity	1
molecular_function	GO:0008446	GDP-mannose 4, 6-dehydratase activity	1
molecular_function	GO:0008452	RNA ligase activity	1
molecular_function	GO:0008641	ubiquitin-like modifier activating enzyme activity	1
molecular_function	GO:0008757	S-adenosylmethionine-dependent methyltransferase activity	1
molecular_function	GO:0009055	electron transfer activity	1
molecular_function	GO:0015018	galactosylgalactosylxylosylprotein 3-beta-glucuronosyltransferase activity	1
molecular_function	GO:0015144	carbohydrate transmembrane transporter activity	1
molecular_function	GO:0015252	proton channel activity	1
molecular_function	GO:0015297	antiporter activity	1
molecular_function	GO:0015385	sodium:proton antiporter activity	1
molecular_function	GO:0016316	phosphatidylinositol-3, 4-bisphosphate 4-phosphatase activity	1
molecular_function	GO:0016538	cyclin-dependent protein serine/threonine kinase regulator activity	1
molecular_function	GO:0016614	oxidoreductase activity, acting on CH-OH group of donors	1
molecular_function	GO:0016615	malate dehydrogenase activity	1
molecular_function	GO:0016624	oxidoreductase activity, acting on the aldehyde or oxo group of donors, disulfide as acceptor	1
molecular_function	GO:0016715	oxidoreductase activity, acting on paired donors, with incorporation or reduction of molecular oxygen, reduced ascorbate as one donor, and incorporation of one atom of oxygen	1
molecular_function	GO:0016740	transferase activity	1
molecular_function	GO:0016746	acyltransferase activity	1
molecular_function	GO:0016773	phosphotransferase activity, alcohol group as acceptor	1
molecular_function	GO:0016779	nucleotidyltransferase activity	1
molecular_function	GO:0016788	hydrolase activity, acting on ester bonds	1
molecular_function	GO:0016836	hydro-lyase activity	1
molecular_function	GO:0016972	thiol oxidase activity	1
molecular_function	GO:0017040	N-acylsphingosine amidohydrolase activity	1
molecular_function	GO:0017057	6-phosphogluconolactonase activity	1
molecular_function	GO:0019211	phosphatase activator activity	1
molecular_function	GO:0019843	rRNA binding	1
molecular_function	GO:0019887	protein kinase regulator activity	1
molecular_function	GO:0019903	protein phosphatase binding	1
molecular_function	GO:0019905	syntaxin binding	1
molecular_function	GO:0030145	manganese ion binding	1
molecular_function	GO:0030246	carbohydrate binding	1
molecular_function	GO:0030337	DNA polymerase processivity factor activity	1
molecular_function	GO:0030942	endoplasmic reticulum signal peptide binding	1
molecular_function	GO:0031072	heat shock protein binding	1
molecular_function	GO:0031625	ubiquitin protein ligase binding	1
molecular_function	GO:0032217	riboflavin transmembrane transporter activity	1
molecular_function	GO:0033897	ribonuclease T2 activity	1
molecular_function	GO:0035226	glutamate-cysteine ligase catalytic subunit binding	1
molecular_function	GO:0036374	glutathione hydrolase activity	1
molecular_function	GO:0042500	aspartic endopeptidase activity, intramembrane cleaving	1
molecular_function	GO:0043022	ribosome binding	1
molecular_function	GO:0043565	sequence-specific DNA binding	1
molecular_function	GO:0048038	quinone binding	1
molecular_function	GO:0048487	beta-tubulin binding	1
molecular_function	GO:0051499	D-aminoacyl-tRNA deacylase activity	1
molecular_function	GO:0061630	ubiquitin protein ligase activity	1
molecular_function	GO:0061657	UFM1 conjugating enzyme activity	1
molecular_function	GO:0070273	phosphatidylinositol-4-phosphate binding	1
molecular_function	GO:0070403	NAD+ binding	1
molecular_function	GO:0070628	proteasome binding	1
molecular_function	GO:0071949	FAD binding	1
molecular_function	GO:0097367	carbohydrate derivative binding	1
molecular_function	GO:0098599	palmitoyl hydrolase activity	1
molecular_function	GO:1990380	K48-linked deubiquitinase activity	1
